# Supplementary material for: SW1PerS: Sliding windows and 1-persistence scoring; discovering periodicity in gene expression time series data
Source: BMC Bioinformatics. 2015 Aug 16;16:257. doi: 10.1186/s12859-015-0645-6 (PMC4537550; doi:10.1186/s12859-015-0645-6)
Supplement: Additional file 2 — Rankings. These three files contain the biological data sets used in this paper, as well as the scores and rankings from all the algorithms presented here. In addition, they include filters so that users can re-order the probes by the score of a particular algorithm. [file 12859_2015_645_MOESM2_ESM.xls]

Archive with 3 entries (3 files):
- 3433029521544421_add3.xlsx
- 3433029521544421_add4.xlsx
- 3433029521544421_add5.xlsx
