# Supplementary material for: SW1PerS: Sliding windows and 1-persistence scoring; discovering periodicity in gene expression time series data
Source: BMC Bioinformatics. 2015 Aug 16;16:257. doi: 10.1186/s12859-015-0645-6 (PMC4537550; doi:10.1186/s12859-015-0645-6)
Supplement: Additional file 2 — Rankings. These three files contain the biological data sets used in this paper, as well as the scores and rankings from all the algorithms presented here. In addition, they include filters so that users can re-order the probes by the score of a particular algorithm. [file 12859_2015_645_MOESM2_ESM.xls › 3433029521544421_add3.xlsx]

## Sheet: hughes-liver-v1_swft3_rescomb_d
Probe	mgi_id	Symbol	SW_score	SW_rank	DL_score	DL_rank	LS_p-value	LS_rank	JTK_p-value	JTK_rank	Max-Min	18	19	20	21	22	23	24	25	26	27	28	29	30	31	32	33	34	35	36	37	38	39	40	41	42	43	44	45	46	47	48	49	50	51	52	53	54	55
1450869_at	MGI:95515	Fgf1	0.01146	1	19.5557	1451.5	8.39e-08	39	1.59129e-14	116	10916.2	15201.2	13204.8	15041.3	14251	11082.3	9701.1	9293.6	9527.3	6716.4	6209.2	7422.3	8827.4	8449.9	6483.7	6603.4	7033.9	8720.8	11790	11364.7	13795.1	13040.3	13092.9	17125.4	15905.7	14779.4	14527.3	14022.7	12270.7	13543.8	9850.5	10524.1	10248.3	9174.7	8969.5	9014	7293.2	6770.3	8514.1
1416958_at	MGI:2449205	Nr1d2	0.0117	2	1.4e-05	26.5	3.19e-08	10	2.25577e-18	25.5	62708.9	13006.6	12287.7	10224	9298	7393.1	4442.3	3722.7	3444.2	13098.2	25733.4	33483.5	38711.6	47780.1	52545	65222.4	66153.1	59052.4	44674.8	47291.4	44397.4	34199	23726.6	19209.2	20146.2	17014.1	14889	11225.8	8625.9	9416.9	6075.6	6197.4	9342	13881	19172.3	23269.4	57145.4	43471.9	57031.3
1417190_at	MGI:1929865	Nampt	0.01173	3	0.127664	242.5	1.04e-07	48	1.35842e-23	5	17275.4	10043.8	9446.7	9994.4	7548.1	6338.7	5081.8	4205	3834.8	3543.6	2561.5	3908.6	4524.8	4723.6	4922.7	5805.8	7606.5	10072.8	14532	14339.1	15931.5	19190.4	14392.4	12474.4	11902.1	9562.7	8637.7	8974	7477.2	7048.9	5438.2	4103.4	3689.9	3649.8	4519.7	3913.2	5134.3	4081	4337.2
1450714_at	MGI:1859169	Azin1	0.01205	4	23051	4053.5	5.34e-07	134	2.01707e-14	121	8391.4	13494.8	14060.1	13963.6	12193.6	11334.7	10316.2	10304.2	9618.9	11467.2	10608	13169.8	13017.8	13230.6	14715.1	13535.6	17980.5	16642.1	15964.7	16394.6	14193.5	15518.6	14038.3	14970	13611.9	13370.9	13097.8	12523.8	11871	12560.3	10155.2	10303.5	9589.1	12327.4	11559.4	11703.3	14383.5	11767.9	14217.5
1436590_at	---		0.0121	5	0.000420531	98	2.51e-07	86.5	8.09446e-14	144.5	49573.2	47739.7	38509.4	38855.4	30598.5	35784.8	48447.2	36528.9	26593	27364.8	19477	12143.7	13108.9	6001.6	6832.9	4683.9	17027.9	9467.2	26349.1	24709.9	30375.1	40754.9	47252.2	54257.1	41000.9	44357.7	32394.2	41485.1	40943.8	24860.5	38409.5	28561.7	23310.6	19604.3	15326.8	20470.1	8945.6	7100.1	4684.3
1420722_at	MGI:1195976	Elovl3	0.0125	6.5	1.4e-05	26.5	1.12e-08	1	1.04909e-24	1	149978	76307.7	93712.8	98998.6	121038	127449	141078	155683	120021	135846	96807	93015.1	71253.5	61723	36328.1	29645.6	15310.6	18472.7	11329.5	12146.1	10476.5	10815.4	15618.8	23279.3	46646	50306.9	67233.1	111576	117319	111371	126807	129511	122113	116533	114627	110120	49184.4	72914.1	53132.5
1437250_at	MGI:2151839	Mreg	0.0125	6.5	24.1271	1534.5	8.05e-08	38	1.78317e-17	34.5	30373.3	29040.6	29839.6	31687.1	39536	35259.5	44172.4	46227.8	47301.6	40982	44291.8	38538.3	36300	34543.9	31764.8	24842.3	25829.6	19709.3	19685.6	16928.3	18736.2	18078	23262.2	28198.6	30852.9	28649.2	29037.1	32656.6	39733.1	34829.4	46655.1	45871.1	46385.1	35515.1	36075.6	41281.4	31446.1	34154.1	24080.3
1428487_s_at	MGI:1915126	Coq10b	0.01258	8	8.75e-05	62	4.38e-07	120	4.74417e-15	100	14706.4	3953.9	2986.9	3363.3	2449	2072.2	2651.7	2151.6	2069.1	2227.6	2161.7	1790.1	2620.6	4519.3	8675	9131.5	14248.5	11366.8	13819.4	14449.4	12761.8	9302.4	5893.5	5810.2	4853.7	4296.2	2898.3	3723.6	2634.8	2415.6	2423.1	1744.7	1281.9	1967.8	2068.8	1302.5	5917.1	2285.3	4359.8
1425099_a_at	MGI:1096381	Arntl	0.01268	9	1.4e-05	26.5	2.56e-08	7	7.29862e-17	48.5	5154.5	3154	4113.3	3470.5	4860.3	4246.7	5206.7	4209	5264.8	4122.4	2453.7	1978.9	1470.5	650.9	129.3	126.4	146.8	131.2	110.3	140.5	323.7	422.8	1240.3	1555.1	2093.8	2637.4	3298.6	3950.4	4800.3	3870.7	5197.4	4231.2	5100.8	4537.7	4502.3	3430.9	319	1128.2	442.9
1430570_at	MGI:1918039	Kynu	0.0127	10	160.112	2102	1.08e-07	50	1.58859e-13	155.5	19870.7	25581.7	25853.2	29432.6	31741.1	33190	32623	32478.8	31467.6	34121.6	27708.8	32327	28041.8	27351.7	25871.5	24803.3	20224.1	19683.5	17911.4	18558	19069.9	16099.1	16841	17508.5	18216.5	21433.3	24445.3	32879.8	31688.3	31399.7	30543.6	32450.6	32847.2	28341.6	26863.4	29935.9	26530.1	30612.4	28073.8
1417981_at	MGI:1920249	Insig2	0.01283	11	0.0607404	201	4.04e-08	18	8.10506e-16	67.5	52612	31275.7	36533.2	40792.2	51126.4	42746.8	47276.1	61596.5	50237.5	61767.4	48301.8	50491.2	45056.5	36318.6	20440.4	24074.1	11455.2	15274.2	9155.4	10230.1	12695.1	12196.9	19564.8	20076.8	24919.5	28011.2	27265.8	47658.5	51032.3	57048.7	49757.2	46274.3	57688.4	57561.3	60942.7	52439.6	32779.2	52966.7	33254.7
1460059_at	MGI:1923904	Upp2	0.01286	12	0.0607404	201	1.15e-07	53	8.97006e-19	20	2706.5	1209	1092	1059.4	1052.4	732.6	698.3	432.6	462.1	487.8	650.6	868.7	739.7	834.6	1153.3	1203	2204.6	2037.9	2697.4	3137.3	2642.6	1788.8	1928.8	1649.9	1232	1324.8	1319.6	1287.6	1375.7	664.8	652	555.4	479.3	435.7	430.8	474.4	863.8	839	1055.6
1418444_a_at	MGI:1891827	Gde1	0.01301	13	11.4792	1242	1.95e-07	73	8.09446e-14	144.5	12204.3	13224.1	11996.6	12684.6	11218.5	11205.9	9411.1	9961.5	7657.6	8612.9	8474.1	7246.1	7977.6	7530.8	8582.2	9073.3	10469.6	10438.8	15272.3	14458.2	18736.4	17968.2	16303.1	14356.5	14278.3	13238.2	12030.8	12410.7	9812.1	9812.3	9373.3	8521.8	7125	7136.6	8697.4	8323.9	7004.1	6644.7	7022.6
1449198_a_at	MGI:1339963	St3gal5	0.01304	14	0.157799	254	1.75e-07	65	3.85269e-24	3	17587.6	9004.9	7428.2	7735.4	7220.1	5792.7	5695.8	3921.4	2415.1	3824.3	3801.6	3480.7	4944.5	6260.2	7065	8142.5	9830.3	10372.3	12685.1	13168	16460	14535.8	10618.8	10071.1	9922.6	8211.9	5967.1	6449.6	6490.9	5492.7	4810.5	2768	2476.3	2731.9	2747.1	3023.8	4983.4	4677.1	5814.8
1449514_at	MGI:109161	Grk5	0.0131	15	6.47e-05	56	9.67e-07	177	4.74778e-13	181.5	1002	227.6	389.8	342.9	496.6	468.1	692.6	875.8	909.8	1100.2	693.8	620.6	448.6	167.6	180.3	127.9	98.2	139.3	131.6	166.2	134.1	148.4	118.3	135.5	127.3	236.3	320.8	361.4	619.8	552.1	652.3	753.4	847.5	983.6	951	1066.6	188.4	435.4	258.2
1424367_a_at	MGI:1347354	Homer2	0.01311	16	3.74903	804.5	5.2e-08	24	2.01707e-14	121	6225.1	7300.1	6204.5	6302.3	4533.7	4753.2	4247.1	3245.3	2969	3204.6	3256.9	2910	3417.1	2852.1	3217	3689.6	6390.5	5310.3	7729.8	6987.7	8698.4	8736.8	7521.9	8184.7	6828.2	7489.7	6516.8	6206.5	5241.1	3199.9	3452.4	4076.2	2993.5	3734.6	3461.6	3764.4	3961.4	3413	3697.3
1429399_at	MGI:1914914	Rnf125	0.01318	17	0.000704717	107	1.21e-07	57	8.09446e-14	144.5	101512	62911.1	82251.5	87787.2	112681	101592	74575	63811.6	76902.3	104362	106353	83678.6	72536.5	54979.4	45775.2	39071.1	38196.2	28262.9	18427.4	19920.9	14237.1	12486	17997	26154.5	40650.4	50237	74099.8	85610.7	95429.5	103156	70686.2	81271.1	98011.3	81603.1	89698.8	79187.7	47765.2	72337.9	57504.7
1439934_at	MGI:2685058	Slc30a10	0.0132	18	0.0710125	212.5	1.89e-07	69.5	1.35494e-15	78	5151.2	3724.8	3991.4	3831.2	3566.9	4158.2	5585.2	5441.8	4979.7	5395.3	3127.6	2829.6	3068.8	2492.4	1438.5	1276.8	871.8	1103.5	998	962.1	1068.5	1692.2	2328.5	3311	2909.9	3206.2	2714.3	4082.8	3926.2	2841.1	5210.4	4749.2	4211.8	6023	5047.5	4530.2	2205	2859.6	2222.8
1418603_at	MGI:1859216	Avpr1a	0.01324	19	0.0149802	144.5	3.88e-07	111	2.55269e-14	126	5018.8	2327.3	2528.8	4531.4	2978.2	3904.2	5674.2	5019.3	5502.3	4900.8	3372.7	2460.4	2640.4	1525.7	1190.5	998.7	777.8	1044.5	788.3	932.4	944.6	1074.7	1645.2	1648.6	1595.7	2842.2	2732.2	2330.4	3011.3	2447.2	3951.3	4250	4747.2	4738.4	4069.5	4408.5	1413.1	2863	1898.8
1419103_a_at	MGI:1913332	Abhd6	0.01332	20	298.334	2289.5	1.06e-07	49	6.2512e-16	64.5	15746.9	21314.1	23164.9	21665.7	20505.3	18088.5	15182.6	16756.1	12915.3	14526	12701.5	14125.9	12615.3	13977	14875.1	14959.3	17141	19474.4	20451.2	21894.6	19309	26135.3	27143.9	24666	23342.1	22166	20506.1	22615.8	18409.9	20712	17275.1	17780.4	14761.9	13808.1	15618.7	15357.6	11397	13786.9	11463.2
1417042_at	MGI:1316650	Slc37a4	0.01335	21	7.59153	1114	3.12e-08	9	1.66295e-18	24	30147.5	32293.6	29724.8	30102.2	28091.2	23134.8	20482.8	20924.3	18345.4	19463.3	15457.8	18006.2	19852.8	22725.3	19652	22725.5	27790.1	31226.2	40250.8	38720.1	40313.7	44835	36010.2	38722.5	32978.4	32516.9	31759.2	29204.3	23057	19146.5	16063	15938.5	16797.1	19264.9	20422	14687.5	23446.9	16186.3	22292.2
1435084_at	MGI:2443412	C730049O14Rik	0.0134	22	0.0515152	185	4.81e-08	23	9.61356e-17	51.5	122860	68354.4	95789	98923.5	130031	114923	99422.7	91293.8	106367	135414	140583	110380	110649	77963.6	64951.3	55350.3	54995.3	40497.3	26970.2	27690.7	23867	20274.6	28700.3	38545.2	66753.4	63992.9	88817.8	103881	122673	132348	108405	116611	132425	116663	123307	117868	74656.1	104998	75777
1419393_at	MGI:1351659	Abcg5	0.01345	23	3.03529	681.5	7.92e-08	35	2.55269e-14	126	15615.6	8508.1	7623.1	8647.3	11196.6	6651.1	9325.7	6627.8	6572.2	8143.4	14270.7	12989	12510.1	14970.5	17863.6	22187.8	22017.7	18145.7	19879.2	20011.2	19199.1	16336.9	11823.1	9068.4	9198.6	8037.7	7693.8	8103.3	7864.4	7313.1	7625.6	7102.6	8633.5	8481.2	9122.1	12651	17507.2	17311.9	17461.3
1424318_at	MGI:1916114	1110067D22Rik	0.01346	24	6.47e-05	56	3.25e-08	11	1.33638e-17	32	8859.2	5439.4	6717.9	7606.7	7544.3	6599.9	8396.1	8403.1	9713	6242.3	4271.4	3799.6	3452.9	1975.7	1079.6	1149.5	875.8	1180.4	1131.9	1120.9	2003.1	2227.7	3977.6	4716.4	4544.8	5207.9	4933.8	5992	6751.1	7150.2	6834.1	8103.2	8653.8	7293.7	5608.5	3885.6	1610	2619.3	1663.2
1417007_a_at	MGI:1100499	Vps4b	0.01347	25	73489.7	4711	9.09e-07	170	9.00576e-13	197.5	15520.2	27508.3	30565.7	28500.9	30645.5	32560.2	32476.5	35128	34785.7	32841	36390.7	35576.3	39653.1	40147.1	38998.7	37914	40619.7	40489.4	35390.2	35267.8	36204.5	32754.9	28391.5	26501.4	26636.8	27052	26513.5	31020.5	30362.3	35484.8	33346.8	34014.1	36270.1	37090.1	35464.2	34705	40684.6	41261	36630.5
1455383_at	---		0.01358	26	2.04055	562.5	1.19e-07	55	2.24866e-15	88	10291.9	8403.5	8336.6	8545.2	6467.2	7007.5	5089.6	6223.1	4316	5716.9	3866.3	5727.7	4729.1	3603.5	3946.1	3442.1	6680.1	5778.8	7749.7	7281	8978.3	10132.3	9177.4	11809.3	9858.2	9880.7	10130.7	7888.3	6731.1	7005.8	4301.3	3748.8	3787.3	3016.9	4048.2	2932.2	4609.1	2901	4352.3
1424815_at	MGI:2385254	Gys2	0.01366	27	1.91579	532.5	1.39e-08	3	4.60914e-23	6	30658.7	25117.2	23970.2	20071.2	17870.7	14973.4	14030.1	11549.9	10873.1	11779.6	11598	13306.5	13220.6	18569.2	27340.9	27480.7	34078.3	31014.7	33468.2	31662.5	35872.5	37166.3	30836.6	33682.1	28767.9	26709.7	26414.8	22799	20597.4	15954.7	12989.6	13099	12165.1	11766.9	11718.3	11900.7	19779.8	16754.8	21408.9
1417982_at	MGI:1920249	Insig2	0.01373	28	0.0280796	159.5	2.39e-08	6	8.97006e-19	20	81336.4	50251.7	62627.8	66336.8	78923.3	68841.2	71004.5	94505.3	79665.1	82981.8	66622.8	72410.5	72163.3	62520.4	31634.1	37777.5	16661.9	22690.1	14029.4	13168.9	17605.5	18308.3	24389	26241.2	32512.7	41370.3	47335.2	69109.6	73250.3	79130.6	73000.7	74255.8	85031.8	92387.2	84332.8	84732.3	50596.1	75028.6	57312.5
1424811_at	MGI:1916299	Cml5	0.01379	29	0.0169614	147	3.29e-08	12	1.32232e-19	15	20020.5	19011.1	18078	16051.2	17056.2	13730.3	12822.2	12809.2	10577.1	7028	5321.4	7694.3	5662.7	4469.8	2856.4	2597.5	3157.3	4306.4	6867.5	7402	7457.5	11907.1	17937	17463.5	18807.5	20295.6	21199.9	20791.9	18530.8	15327.3	10798.5	10718.7	9081.5	6907.9	9199	6630.9	4151.6	4579.3	4607.5
1453299_a_at	MGI:3712328	Pnp2	0.01381	30	6.21556	1030	5.93e-08	27	4.85501e-17	43	21019.8	23282.2	24574	26384.1	29119.7	29277.5	24452.3	26550.3	28144.6	23536.4	19765.9	23858	23902.4	19582.5	12490.3	12308.8	10359.7	11412.7	11320.5	11855.4	11855.4	13272.4	15640.4	17566.6	20011.7	21918	22914.5	29235.9	24718.5	31379.5	27285.9	28460.8	29643.8	23596.2	27564.2	28442.3	17862.4	23805.8	20837.7
1427347_s_at	MGI:107861	Tubb2a	0.01384	31.5	1.4e-05	26.5	9.61e-08	47	6.2512e-16	64.5	69404.8	45567	44143.5	46492.1	45028.6	41407.5	63503	71362.9	71362.5	62294	43834.4	40423.2	32039.6	17060.6	9266.2	6676.2	5514.3	4609.3	3844	3665.5	8953.7	10928.5	23337.8	26935	27344.2	41958.4	35300.8	47948.3	55368.1	39467.7	61833.9	73070.3	65469.9	68804.4	67908.5	67831.7	22238.8	35269.9	17874.1
1429639_at	MGI:104898	Gpcpd1	0.01384	31.5	0.000704717	107	7.32e-07	156	8.3375e-10	506	8232.6	1554.2	1633.7	1561.1	2548.9	1901.1	1131.1	1123.5	1440.4	1539.1	2244.4	3989.1	4316.8	5051.1	6358.4	8184	7597.3	9356.1	7446.9	6246	5589.2	4363.3	1874.2	1550.9	1454.3	1188.4	2392.1	1558.9	2102.4	2762.1	1357.3	1289.4	1938.8	1894.1	2028.3	1951.5	5239.3	5736.6	7343.4
1416968_a_at	MGI:2141879	Hsd3b7	0.01385	33	4.6105	898	3.39e-08	14	1.78317e-17	34.5	105868	80300.7	78311.3	78863	93434.5	110822	114364	118245	105608	121586	129251	112149	123039	127455	121920	105590	77456.4	85143	63934.6	70010.4	49313.4	46069.3	54621.3	45635.5	57306.8	60191.2	77767.4	84732.3	95856.7	92296.8	101510	126808	114968	125646	122059	148232	118170	126753	133445
1424769_s_at	MGI:88250	Cald1	0.01388	34	45848.7	4451	6.29e-07	145.5	2.68356e-09	589.5	41859.7	68448.5	71032.6	65283.5	74588.6	80866.6	92105.9	94111.5	91660.5	85734	83249.8	84496.4	84089.7	92564.6	89106.6	85585.3	86210.9	81105	73570.6	74566.1	69962.4	63166.4	71279.4	64272.5	67065.9	67566.3	67647.2	70205.2	76574.1	80367	93474.3	98655	90304.3	91197.6	84784.4	89566.5	91251	92323.5	82301.1
1460323_at	MGI:106314	Tars	0.01393	35	9.36658	1188	1.37e-08	2	8.97006e-19	20	20752.3	28185.1	29561.6	32029.6	32729.7	33852.7	31797.2	30746.3	30046.5	31900.5	30492.8	26004.8	26314.8	20149.2	16609.5	16088.8	14763.6	14094.3	13100.4	13401.7	13710.4	17162.8	19398.3	20983.9	23027.3	26565.1	27058.2	32597.8	33202.3	29764.1	29441.8	30406.7	29845.4	30663	32228.6	29270.5	23200.9	24369.5	22896.3
1423447_at	MGI:1346017	Clpx	0.01394	36	0.000147309	77.5	1.72e-08	4	6.94614e-22	11	51761.9	23847.5	33939.4	37920	50028.9	41697.6	49831.4	54081.7	51102.2	51475	47818.3	40428	34516.8	26627.4	14121.5	13984.2	8898	8803.3	6710.5	7413.6	8441.1	8436.5	12896.7	17532.9	19796.3	23195.7	31307.9	41970.2	50192.3	57748.7	54792.1	56826.8	58472.4	51569.9	47582.5	42393.3	23856.3	41697.1	23834.6
1419614_at	MGI:1917086	Pla2g12b	0.01406	37	3939.35	3253	8.33e-07	162	6.95752e-11	358	11044.5	12509.1	15005.1	16371.3	15895.6	17705.3	16219.7	17201.5	16916.8	15824.2	17496.8	20452.3	17539.6	15228.1	13856.4	13301.4	9407.8	12479.9	11372.5	11008.6	10929.3	10821.4	11437.7	11088.2	11864.3	13794.9	13325	15566.3	16036.1	17876.3	16053.3	15866.8	15862.4	16514	17831.8	17805.5	15930.8	18211.7	16550.7
1417203_at	MGI:1913321	Ethe1	0.0141	38	3.82601	817	5.37e-08	25	5.52956e-17	45	31561.6	27870.9	26074.1	34929.2	35087.7	34336.9	39479.8	37455.1	37643.4	30853.2	31288.6	33868.6	33013.8	28883.7	25753.4	21257.4	17872.4	21165.1	17935.3	18437.6	13133.6	12310.8	17211.8	19999.5	16959.6	22520.9	24315.9	32369.6	36058.4	30480.8	30670.1	35299.1	41038.5	30575.6	34364.9	34455.4	31166.8	30129.8	26680.4
1455959_s_at	MGI:104990	Gclc	0.01418	39	23.2128	1523	2.24e-06	255	1.11179e-12	205.5	47357.1	33897.7	33725.5	34140.1	38714.8	35976.9	42683.2	39650.9	31570.6	37330.5	51027.1	40708	36295.4	42679.5	43118.8	40080.2	28542	29406.3	25945.5	26846.1	24004.5	25396.8	25974.7	23246.8	28430	31055.7	29852.5	34234	38100.3	31964.6	40634.4	40298	41861.4	43041	45867.7	63137.5	39403.8	47631.9	46607
1427546_at	MGI:1351668	Abca8b	0.01422	40	37.21	1658.5	2.05e-06	245	1.53125e-11	284.5	1745.8	1390.1	1156.2	1801.9	1919.5	1996.5	1649.5	1571.6	2180.5	2119.4	1951.1	1992.8	2419.5	2328.9	1816	2109.6	1611.2	1696.1	1814.3	1918.6	1313.5	1602.2	1249.2	917.3	933.6	1344.1	1333.7	1597.8	1697.1	1806.3	1719.1	1943	2218	2217.6	2318.5	2316.9	2030.9	2593.9	2488.2
1434180_at	MGI:2385001	Fermt2	0.01424	41	61.9333	1823	1.32e-06	207	1.03679e-11	273.5	28472.8	29567.9	33593.7	35152.8	36524.9	35745.7	35870.9	34536	33161.2	45170.3	42255.4	46075.8	40048.1	39748	40475.5	32033	26518.4	22393.1	19580.8	21926.3	17603	18308.1	22995.5	25786.1	29520.5	26702.2	31200.1	36605.8	34630.9	36994.9	28945.9	37147.2	37364.9	37594	38965	44093.1	38854.4	40964.8	38435.8
1416418_at	MGI:1914980	Gabarapl1	0.01441	42	3.10219	689.5	1.9e-06	234.5	3.82934e-12	243	69425.3	36470.3	34836.4	41833.2	55596.8	49276.6	45760.9	39548.8	42987.9	47509	62285.5	51168.6	70526.8	90365.3	74083.7	78676.1	71072	66801	53811.9	65197	42349.9	35985.1	22386	26295.1	32354.6	31957.5	37364.5	37788.8	45612.8	41673.6	46463.3	49528.3	52759.8	50167.3	53385.8	58685.1	76775.7	84642.9	86712.3
1422868_s_at	MGI:95678	Gda	0.01451	43	12.7316	1296.5	1.09e-06	186.5	1.11179e-12	205.5	413.5	476.6	388.2	414.1	384.9	348.1	320	310.2	192.7	306	212.9	246.4	325.4	244.1	233.4	274	298.2	311.4	330.4	508.3	394.4	523.8	521.7	495	491.7	452.3	586.1	346.4	333	334.7	218.6	283.6	287.3	203.3	226.8	187.4	322.3	225.6	218
1460241_a_at	MGI:1339963	St3gal5	0.01454	44	0.0515152	185	2.15e-07	77	8.96422e-24	4	28397.9	14240.8	11909.5	13943.7	11947	8611.9	7848.5	5882.2	3954.9	4549	5165.8	5097	7337	10010.4	9886.3	12008.9	15523.3	16989.9	21566.3	21140.2	29361.7	25940.2	16976.4	16576.1	15669.5	14361.2	11286.9	10483.7	10195.6	10236.6	7866.3	4165.2	3632.4	4913.2	4169.9	4388.3	8397.7	7754.7	9058.5
1426765_at	MGI:1914197	Commd7	0.01458	45	16.1016	1366.5	1.23e-07	58	4.74417e-15	100	2904.7	2930.9	3268.3	3075	3216.9	3731.8	3172.9	3600	3081.8	4109.3	3477	3342.6	2843.6	2716.2	2359.6	2569	1860.8	1978	1930	1731.8	1615.3	1866.9	2149.8	2372.6	2543.6	2724.2	2559.2	3566	3137.1	3292.8	3277.3	3321.4	3161.4	3758.5	3722.6	2949.6	2854.6	3226.1	2517.8
1424712_at	MGI:1915033	Ahctf1	0.01462	46	1243.8	2823.5	8.54e-07	166	1.68774e-12	221.5	3088.4	4522.9	5680.7	5416.2	5318.5	4161.5	5431.2	5478.5	4752.1	4111.2	4164.3	3622.1	3579.8	3234.6	2873.7	3395.1	2780.9	2592.3	3273.3	3264	4237.7	4355.1	3783.1	4088.4	4305.8	4843.8	4159.7	5415.7	5277.2	4825.8	4966.6	5013.7	4101.4	4381.1	3565.2	3869	3312.8	4127	3298.2
1435749_at	MGI:95678	Gda	0.01473	47	43.7397	1716	4.15e-08	20	7.29862e-17	48.5	7064	9954.8	10041.8	9135.7	9017.9	8747.1	7806.8	7137.3	5535.8	5951.1	6935	6353.8	5369.5	5324.9	5738	6000.4	6191.4	7098.6	7485.1	7646.5	8704.9	8586.9	10478.4	10278.1	9324.7	9681.3	10180.8	9709.9	8906.9	7458.2	6706.9	6535.3	4822.6	4852.6	5176.5	4918.6	4772	4774.2	6050.1
1433691_at	---		0.01474	48	0.000704717	107	6.69e-07	149	8.10506e-16	67.5	58839.9	26344.3	33569.3	30809.8	38605.2	36904.8	53215.8	48390	44948.5	31692.2	18300.3	18305.5	18977.2	14035.8	10742.6	10352.6	8615.3	6044.1	6864.7	7790.7	12940.6	7510.4	17813	18963.6	25526.4	17881.9	16782.7	39782	28725.9	37252.7	64335.2	53584.8	43664.6	37106.1	24053.9	30634.4	13765.6	18167.4	13833.7
1448551_a_at	MGI:1933163	Trim2	0.01488	49.5	0.356438	320.5	2.9e-06	284	3.29369e-11	314	1872.1	1554.3	1430.9	1504.1	1658.1	1280.8	1647.9	1802.7	1595.8	2040.4	1561.8	1191.5	1350.8	1341.6	713.8	694.7	536.4	533.6	404	553.7	559.6	662.8	1078	1471	1371.6	1846.4	1554.6	1579.9	1910.5	883.3	1435.5	1437	1505.7	2149	1507.4	1433.9	1005.6	1346.9	1232.6
1452021_a_at	MGI:1859852	Hes6	0.01488	49.5	14.3507	1329	4.53e-06	349	1.16989e-09	539	8931.2	10116	9707.6	8440.4	6676.4	7308.8	5954.5	6394.9	5969.5	6727.5	4174.2	5459.5	5675.2	4983.9	4034.3	4153.9	5038.1	5864.1	8222.9	7790.1	6343.2	9042.4	12551.4	11666.7	11067.5	10819.3	10835.7	8667.2	7662.8	5291.4	6077.5	6304.5	6138.6	6705.1	7577.5	6557.3	5347.3	3620.2	5529.8
1456174_x_at	---		0.01497	51	0.0560005	195.5	4.76e-07	122	4.18045e-17	40	3758.9	872.2	1348	1699.5	1466.3	1461.3	2117.2	2812.7	3403.9	4211	3978.6	3006	2795.6	2198.8	2186.3	1362.2	1183.8	1218.5	1129.6	966.1	1514.9	908.1	875.9	850.5	907.8	913.5	712.6	1241.4	1532	1812.4	2996.2	3108.3	3086.9	3182.2	3340.7	3936.4	1742.6	2918.7	1566.2
1427838_at	MGI:107861	Tubb2a	0.01505	52	0.0226725	153	6.05e-06	395	1.69444e-11	290	731.6	279.8	400.7	354.3	456.6	340.8	595	693.1	658.8	824.3	382.8	432.6	370.3	173.6	184.5	144.6	115	104.4	172	103.8	137.7	124.7	275.3	233.9	253.3	300.4	253.5	240.9	431.6	222.1	518.5	683.5	506.1	522	772.6	529.4	164.7	289.8	134.3
1415678_at	MGI:99878	Ppm1a	0.01507	53	28001.7	4156	2.52e-06	272	3.51421e-10	439.5	9674.2	12132.3	12016.1	12976.3	11842.6	11746.3	12261.7	11203.4	9859.5	11791.3	13934.8	13435.6	12962.6	14130.5	15687.7	15616.2	14913.9	16606.3	16124.5	16905	16035.1	16454.2	12693.5	12152.3	13127.1	11024.7	11164.6	12508.1	11732.7	11165	12323.5	10858.3	11635.9	10882.5	12959.4	13220.6	14594.3	13816.4	13517.8
1415995_at	MGI:1312921	Casp6	0.01508	54	2.09193	581	7.36e-07	158	5.72463e-12	259	7544.6	2830.5	4017.3	3766.1	4963.6	3837.1	4474.7	3236.8	5255.4	3367.2	4780.3	5993.4	7275.6	9997.1	6655.7	8522.1	7426.9	9022.3	7608.3	7426.3	6667.2	5007.5	3514.6	2904.4	3132	2506.1	2452.5	3034.4	3153.9	5578.5	5003.1	4650.3	4623.1	4740.3	5923.8	6373.7	8243.6	9278.6	9273.8
1455002_at	MGI:1277096	Ptp4a1	0.01511	55	4.3101	874.5	1.31e-06	206	1.04891e-15	72	35740.2	17223.3	17921.6	19918.7	17993.1	15597.9	16111.5	13430.8	12080.3	12949	11630.3	11321.4	11984.5	14061.2	14589.8	22752.6	22357.1	22069.7	32291.6	32025.4	32732.7	27643.4	21478.7	21248.7	22253	18283.1	17689.1	17915.6	13856	13751.3	12080.5	12214.6	11245.9	9167.6	11383.5	11973.4	16148.8	11852	15534.8
1417883_at	MGI:106188	Gstt2	0.01513	56	50.7742	1758.5	1.09e-06	186.5	4.06901e-14	134.5	30288.2	23651.8	23809.9	25411.9	22327.2	18013.6	15145.3	15842	16148.6	12465.9	17752.3	21276.7	19489.1	24025.3	26368.6	28494	27144.8	29600.7	29680.5	30926.8	28160.4	32014.8	27923	33587.2	24579.5	21976.7	20748.9	22157	17028.5	21591.3	17129.5	17303.8	17729.4	14502.6	17576	12573.1	24462.9	20962	20066.6
1415817_s_at	MGI:107184	Cct7	0.01517	57	52945.9	4526	1.99e-05	630.5	8.3375e-10	506	10074.9	18866.4	20778	20181.6	19714.3	18480.9	16454.2	13788.8	15412.5	15653.9	13835	14316	16408.4	15540.7	11848.6	13421.7	13860.1	13764.8	14028.7	15660.8	14938.5	15986.6	17449.8	18639.4	19207.3	21923.5	21115.8	18129.7	19400.1	17081.2	15941.8	15123.5	15137.9	15809.5	16525	14724.7	14248.9	14692.3	18460.8
1451313_a_at	MGI:1916114	1110067D22Rik	0.01523	58.5	8.75e-05	62	1.89e-07	69.5	7.29862e-17	48.5	17042.5	9608.7	10314	9748.9	12989.4	9718.8	15981.9	15975.2	18148.9	10797.2	9334.9	6397.3	5809	3510.8	2833.1	2450.7	1924.5	1898	2010	1701.1	2980.5	3652.5	8322.4	9567.3	8992	9517	8617.6	10698.9	14368.9	12891.3	14520	18574.5	18674.6	13953.4	8898.6	6686.3	2806.4	5188.5	2406
1429194_at	MGI:1915390	Tigd2	0.01523	58.5	672.915	2572.5	1.2e-05	510	4.9797e-10	468.5	2311.4	2050.4	2736.4	2653.8	2694.1	2290.8	2656.4	2569.6	2565.2	2828.3	3811.3	3652.1	3625	3096.2	3728.6	3116.9	2916.9	3728.5	2680	2464.9	2126.3	2236.2	2410.8	1586.2	1801.4	2501.3	2123.4	2362.8	2452	2949.5	2952	2296.3	2689.6	2329.5	3407.4	3526.4	3897.6	3801.9	2922.8
1433668_at	MGI:1917838	Pnrc1	0.01532	60	0.325567	308	8.71e-08	41	4.74778e-13	181.5	27872.5	22321.8	23859.8	24874.3	28665.1	24006.4	22433.2	25015.6	27758	31720.6	23349.8	16405.2	16077.9	12057	11396.2	11552.7	9949.4	10228	8160	9150	13605.3	6788.5	11544.3	13933.1	17822.4	21858.2	26322.5	24052.4	25667.9	26364.1	24224	27453.7	29600.6	28183.9	25357.7	21388.5	9715.9	15942.4	12593.1
1416730_at	MGI:1913275	Rcl1	0.01534	61	58.2868	1805.5	1.47e-06	219	5.12823e-09	646.5	37718.6	26659.3	28675.8	26458.8	32828.4	29500.8	19979.8	20919	23536	30522.1	32308.9	37687.1	45673.9	44502.6	44064.9	47396.3	40922.9	45795.1	35156.7	39826	31548.2	27730.6	26700.2	25133.4	22861.3	25398.7	26228.6	28807.9	27262.4	31697.6	23485.8	25059.7	27786.8	32214.5	37298.3	40828.9	43733.4	48941.7	57698.4
1418604_at	MGI:1859216	Avpr1a	0.01546	62	1.4e-05	26.5	2.52e-07	88	1.25335e-14	111.5	4011.4	1432.8	1538.1	2630.5	2331.7	2573.3	3097.2	2932.5	4159.9	2254.5	1709.7	1570.5	1938	960.9	783.9	547.8	240.4	267.7	528.7	551.9	466.3	296.9	780.1	936.4	1069.7	1566.6	1680.2	1750.1	2117.6	1455.6	2215.1	2493.8	2425	2871.1	2397.3	2816.7	731.8	1792.1	1064
1425185_at	MGI:1926075	Pppde1	0.01547	63	4.06325	844	4.55e-08	21	1.5081e-22	8	4900.4	5487.8	5705.6	6038.4	5862.2	5741.2	5510.2	4777	4485.2	4781.5	4087	3650.8	3110.8	2214.4	1884.6	1977.9	1972.4	2190.2	2753.8	2846.5	3976.3	3472.2	3767.7	4082.1	4689.4	5399.7	4579.4	6437.4	5474.3	4691.6	5544	4211.8	3738.7	4001.2	3675.2	3663.8	2320.5	2883.1	2710.7
1425108_a_at	MGI:2448476	Smagp	0.01551	64	1.36769	491.5	3.79e-08	16	1.5081e-22	8	5603.9	3018.9	3500.9	3604.8	4140.6	4146.8	4941.8	6306.6	6048.4	6684	5339.6	5051.5	5317.5	4747.5	3933.6	3474.2	2580.7	3100.9	2665.7	2269.1	1867.2	2018.3	1877	2212.4	2579	2486.3	3039.9	3387.8	3817.7	3341.9	4886.1	5406.1	4887.5	6142.9	5916.9	6083.8	4132.8	4886.2	4182.5
1417980_a_at	MGI:1920249	Insig2	0.01555	65	0.0607404	201	7.88e-08	34	5.54893e-18	30	54556.1	25955.3	33306.6	31488	41519.1	31615.4	40298	55378.9	49585.7	49589	36583.1	39724.4	39011.2	29660.6	20697.8	20692.4	12021.3	11869.7	6699.4	7395.1	12625.2	10594.9	17166.8	16557.7	18783.8	24106.7	26282.5	39902.2	48903.6	54602	52600	48223.6	61255.5	56241.7	45180.3	40220.6	28534.6	48779	27298.3
1451548_at	MGI:1923904	Upp2	0.01557	66	0.0515152	185	3.09e-07	94	1.59129e-14	116	157848	58530.3	57408.1	64302.5	68714.8	43758.7	40023.6	22653.5	29549.6	18769	29047.9	44202.6	65878	81930	85662	106800	136664	130433	144780	169690	141141	105030	70548.1	69149.6	73711.5	55422.6	63055.4	63452.6	61418.2	61522.5	46555.2	38182.2	34308.5	19228.7	23788.9	36484	81709.4	65331.4	94440.3
1460455_at	MGI:1861100	Ubr3	0.01559	67	7078.2	3505	5.17e-06	370	8.36471e-11	367	4917.1	5193.4	4784.5	4604.3	5911.7	4989.9	6602.4	6586.2	5555.1	5861.1	6183	6470	7424.1	7926.3	8302.9	7695.9	9375.7	8049.2	6465.3	7566.4	7601.2	6748.5	5634	5180.4	5590.6	4874	5049.1	4458.6	5643	5108.9	5817.2	6563.8	6961.6	7021	6230.3	5883.1	7219.5	8338.4	6686.4
1416461_at	MGI:1858234	Caprin1	0.01561	68	20.8482	1471.5	1.17e-07	54	1.59129e-14	116	28769.3	39992.5	36005.9	37812.1	35105.8	40126.7	43041.6	44503.4	42613.3	45512.8	34133.8	32306.9	32029.9	29475.4	23487.1	19958.3	19150.6	17081.9	20158.4	22112.1	22792.1	22745.8	29282.2	35733.5	34278.9	33485.2	34130.7	38518.4	37116.5	32469.1	34140.9	43703.1	40140.6	42914.4	38225.3	35074.3	29763.2	31306.4	25943.1
1433913_at	MGI:1342294	C80913	0.01565	69	90951.1	4866.5	2.51e-05	686.5	2.68356e-09	589.5	1577.1	2842.6	2820.3	2717.2	2820	2787.3	3207	3082.2	2720.1	2929.8	3364.1	3023.3	3096.6	3210.1	3269.8	3570	3713.8	4139.1	4180.7	4237.5	3685.9	3036.5	3029.3	2938.7	2798.7	2907	2660.4	2820.2	2944.8	3168.8	2865.4	3019.6	3115.9	3046.5	2904.4	3138.2	3110.6	3267.6	3258.2
1460510_a_at	MGI:1915126	Coq10b	0.01569	70	0.000348202	95	5.37e-07	135	3.6975e-16	60	18153.2	5064.6	4893.9	4422.1	4388.4	3861.3	3102.7	2657.2	2891	1936.6	1314.9	2013.6	4472.2	6655.9	6450	9105.5	11719.6	15589.3	17371	19468.1	16189.4	12751.8	7540.9	6957.2	6397.1	5284.2	4847.4	5225.6	3774.8	3374.9	3000.8	2670.4	1852.3	3123.2	2597.2	2645.9	7753.1	3041.5	5744.3
1423413_at	MGI:1341799	Ndrg1	0.01574	71	0.00127344	117	3.57e-06	312	1.11179e-12	205.5	1477.1	232.5	490.3	876.4	431.5	560.8	449.8	1089.4	1050.5	1206.3	1389.3	775.1	778.4	739.2	516.6	277.3	244.2	226.2	309.4	173.1	371.5	241.2	301.3	179.9	244.8	367.3	329.4	412	475	679.1	960.2	929	1052.7	1018.3	1631	1639.3	819.9	1141.9	478.3
1454964_at	---		0.01581	72	10031.1	3643	9.42e-05	1061.5	9.21446e-08	974	2016.7	2888.2	3347.4	2943.5	2904.1	3297	3373.8	2788.3	3249.1	2834.4	2785.4	2877.6	2671.2	2445.3	2021	2758.5	2546.7	1902.4	2479.1	2604.6	3402.3	3427	2999.2	3171.2	3891.5	2992.6	3381.6	3262.8	2637.6	3529.6	2958	2798.6	2750.6	2364.9	2716.3	2414.8	2470.9	1973.4	2496.9
1437932_a_at	MGI:1276109	Cldn1	0.01583	73	0.000597904	102.5	8.02e-08	36.5	3.6975e-16	60	22093.4	15991.2	16626.9	18124.7	20413.4	17798	19378.4	20654.1	20400.1	20229.8	17860.7	18921.2	18702	15487.9	9880.5	8475.4	4757.3	4034.4	3195.4	2912.9	3173.5	4777.1	11213.7	12087.8	12921.9	17237.5	18755	22990.8	22398.9	24345.1	20401	21111.3	24786.5	21711.2	20822.2	21074.6	14217.6	23111.6	15501.2
1417067_s_at	MGI:1914676	Adck3	0.01593	74	0.0683432	208.5	2.51e-07	86.5	2.53022e-19	16	13396.3	7729	7164.2	7677.6	9587	7663.9	7873.4	8511.2	9587.4	8441.8	8032.4	7192.8	7076.7	6167.2	6096.5	5391.6	4113.1	3598.2	2138.9	2160.5	2317.9	2369.2	4195.9	5149.7	5029.2	5980.2	6352.6	7593	8781.3	7670.7	9352.5	11124.1	14171.4	6998.9	6746.1	10407.8	5811.4	6657	5261.4
1436070_at	MGI:95742	Glo1	0.01597	75	3139	3162.5	2.36e-07	83	1.98311e-13	160.5	10598.9	14591.5	14751.1	15272.2	18174.6	18619.5	18169.4	18779.6	18258.8	16838.9	16476.4	17726.1	17890.5	19163.4	14842	15929.1	15722.8	13856	12330.8	13200	9352.3	11539.4	13807.4	12512.7	14081.7	15156	13743.8	16514.8	16906	14975.5	17135.1	18468	17420.3	18311.7	19951.2	18689.1	18270.2	17053.9	18522.3
1418923_at	MGI:2389216	Slc17a3	0.01604	76.5	6.37761	1046	5.14e-07	130	3.8249e-13	173	18107	24506.1	24519.7	24231.5	24644	24712.8	20022.2	23159	17740.5	23247.4	15880.9	17578.3	15001.6	12255.1	11620.1	11496.2	8922.1	9854.4	10334.2	10623.5	11518.2	15674	22920.8	21869.6	23834.4	24708	27029.1	26750.5	20954.2	20806.4	15446.6	17981.9	16266.1	21321.9	19996	13755.7	13739.7	13451.2	15910.3
1433552_a_at	MGI:2388280	Polr2b	0.01604	76.5	6476.86	3466	3.99e-07	113	5.78074e-11	344	15113.4	24070.8	25285.4	24449.7	22498.1	22906	18693	18937.1	16794.5	18949.6	18617.5	19546.3	17667.1	16103.4	13945	16634.2	18993.2	19870.2	24781.7	23277.4	24860.6	27612.3	27249.3	25887.5	25312.2	25980.6	23475.9	25938.9	21717.4	21618.9	17743.7	17608	16537.1	19526.5	20732.5	17621.8	18659.6	18399.7	16944.8
1423470_at	MGI:1860489	Ptbp2	0.01609	78.5	112.906	1970	2.47e-06	269.5	3.97743e-11	321	2685.6	1929.8	2599.8	2349.6	2930.5	2636.8	2835.9	3355.1	2792	3022.6	3911.9	4264.9	3151.1	3154.2	4031.7	4044.5	3397.1	3489.5	3043.9	3028.6	2852.1	3231.2	2047.1	1579.3	1679.6	1890.1	1861.8	2836	2377.8	2921.8	3074.1	2699	3103.2	3252.9	4179.4	3298.2	3472.7	4142.4	3926.2
1427384_at	MGI:1918639	Chd6	0.01609	78.5	181.055	2146	0.000582	1820	1.87799e-07	1090.5	823.5	483.7	513.4	460	488.1	539.5	511.4	557.5	529.6	496.7	1101.9	559.4	673.8	491.6	697.2	544.2	682.1	489.7	352.9	432.1	417.7	436.9	440.6	494.5	415.5	449	343.4	492.9	548.3	408	496.5	494.6	629	645.5	647.4	672.8	683	751	625.4
1426668_at	MGI:1923690	Slc30a9	0.01612	80	22680.8	4042	9.92e-06	479	2.43466e-08	815.5	6132.7	8248.7	8471.4	8608.3	7541.7	8060.6	8907.8	8526.5	7611.1	10929.9	10372.5	10907.3	8540.2	8508.9	10427.3	11182.7	11420.8	10652.4	11477	11500.9	12429.4	11590.7	10658.9	8875.4	9139	8281.4	7385.9	8122.4	7539.8	7186	8463.9	7704.8	8011.7	9327.6	8644.8	9700.7	10518.7	9792.1	8527.9
1448034_at	MGI:2144284	Inca1	0.01616	81	1.11233	464.5	9.23e-08	46	1.78317e-17	34.5	4048.7	1625	2070.2	1653.8	2750.5	2785.8	3563	2526.4	2929.3	3425.5	4641.6	5195.4	4430.6	5006.7	4166.1	3726.8	3916.8	4495.3	3183.2	3111.5	2263	2305.5	1323	1277.2	1198.8	1258.9	1552.1	1982.1	1989.3	2558.2	2319	3050	3078.3	3624.9	3446.4	3526.7	4944.4	4242.6	4860.3
1434485_a_at	---		0.01623	82	14693.3	3844	5.44e-07	138	9.85561e-15	108	86743.8	108353	110088	112604	110489	89238.1	95211.5	100465	102452	87652.5	82587	108767	112813	133940	116694	131885	130407	132760	144516	143712	136406	143468	128961	134601	123322	112155	101389	102896	97181	94618.9	93212.7	96743.6	97360.8	101232	95636.4	105936	119214	122822	114157
1455320_at	---		0.01629	83	0.397699	339	5.76e-07	141.5	1.76249e-20	12	13539.7	7231.5	6388	6120.5	6125.5	5492.5	4320.1	3632.5	3097.5	3572.6	3651.4	4034.9	3160.7	3430.5	4750.2	4822.6	7494.4	7085.5	9559.1	10146.6	11951.4	12667.8	10716	8578.9	7324.6	7332.6	5913.9	7033.5	6032.2	5647.3	4748.2	3328.4	2796.4	2791.5	3372.1	2906.1	4372.8	3659.2	3883.7
1434037_s_at	MGI:1343094	Kat2b	0.0163	84	2554.5	3084.5	1.45e-06	216	1.20514e-10	379.5	32825	30365.4	34189.3	33627.4	36131	33269.4	37094.9	35498.4	33066.4	38247.3	42432.9	36466.6	39532.2	46394.2	45791.1	48303	54048.4	52385.1	51105.4	47790.6	45741.2	46853.3	34287.5	32446.8	31466	28966.7	25449.1	29981	32398.4	31282.1	36225.6	36624.3	37975.3	33196	36241.6	41708.6	46373.8	44574.9	42859.1
1426215_at	MGI:94876	Ddc	0.01632	85	0.091678	226	3.84e-07	110	1.37072e-12	216	71056.9	43223.8	43149.6	44139.5	48954.4	48204.5	44815.1	50818	49790	51953.6	40476.2	39250.1	40444.6	28283.1	19561.9	13887.1	13693.3	11352.8	9641.7	14230.3	10164.2	19229.6	32919.9	36916.3	38259.9	47557.3	52321.6	54431.9	50235.6	46721.4	41354.3	54112.9	51196.3	79908.8	52939.9	50569.4	28088.7	35939	31289.3
1451742_a_at	MGI:2183447	Ugp2	0.01637	86	8508.59	3574	8.48e-07	165	5.88518e-13	188.5	80568	112048	114894	109362	109674	84633	92307.9	87248.3	103212	82148.8	83737.4	106303	118742	142484	113816	131038	126438	136109	147218	140845	133929	149144	130350	136541	123552	111224	102220	101144	86598.8	94317.5	86055.2	99057.4	93812.8	102847	103693	103832	128705	122009	113585
1416832_at	MGI:1914797	Slc39a8	0.01638	87	963.702	2718.5	4.87e-07	124	3.70543e-15	94	4597.6	4515.9	5890.4	7501.5	6259.7	6468.4	6534.5	7234.2	8404.2	8127.7	7123.6	7668.9	7652	7309	6598.3	5809.5	5505.7	6245.2	5416.6	4964.2	4244.2	3962	4906.2	5174.2	5029.4	5368.1	4126.4	6014.4	5987.8	5925.7	6908.4	7155.3	7977.2	6050.7	8559.6	7993.5	8236.7	7777.3	5583.4
1460348_at	MGI:1919140	Mad2l2	0.01646	88	0.752257	422.5	7.03e-08	30	4.18045e-17	40	4231.4	2243.2	2862.5	2670.2	4169.1	3269.3	4266	4030.2	5022.5	3536.6	3947.1	2949.9	3988.2	3162.1	2524.5	2420	1811.7	2232.8	1635	1235.8	1153.7	1475.6	1765.4	1897.3	2084.8	2815.7	2702.6	3000.2	4151.8	3121.5	4289.6	4092	4365.6	4223.1	4285.6	4502	3067.3	3820	3510.5
1415904_at	MGI:96820	Lpl	0.01649	89	3.30876	745.5	5.44e-07	138	1.74708e-15	83.5	17728.5	7924.3	9721	9321.9	10036.2	13466.6	13487.3	15809.4	16435.3	21364.7	13311.7	22926.9	15873.5	14053.2	11083.6	11832.2	8254.3	14082.9	7302.6	9258.8	6801.9	8303.9	7105.5	6213.2	7248.4	8006.3	8771.1	8520.9	11756.6	13240.1	14958.5	15642.8	20200	22256.6	14640.1	16833.7	13353.2	17082.3	14594.8
1433658_x_at	MGI:1890471	Pcbp4	0.01657	90.5	2.25125	604.5	2.83e-06	281	6.4459e-14	139.5	2314.3	894.9	540.9	891.2	943.6	930.7	1423.1	1222.9	920.2	1021.4	2230.3	1588.5	1685	2295.4	2855.2	2671.8	1918.3	1578.9	1252.7	1101	1511.4	1158.5	788.6	1085.9	705.7	588.2	916.7	731.7	910.3	1161	1154.6	825.7	1065.7	1254.5	1085.3	1410	2064.2	2101.1	2196.2
1416530_a_at	MGI:97365	Pnp	0.01657	90.5	9.0878	1177	4.79e-08	22	4.18045e-17	40	32635.2	38188.3	38897.5	42951.5	50988.6	50017.6	45022.6	45223.5	47388.3	40245	32596.1	42121.1	39728.1	32737.5	22919.6	21551.2	19849.5	19388.3	19359.4	20292.1	22545.6	23142.5	29669.3	33356.2	34835.3	38407.7	41395.8	50349.2	45480.8	51994.6	47432.8	50533.3	48481.1	46369.4	49853.7	49608.5	33855.9	40123.5	35611.6
1415796_at	MGI:1344344	Dazap2	0.01659	92	71070.2	4692	1.95e-06	239	1.11179e-12	205.5	22314.2	41285.8	40010.6	41704.7	45032.8	45942.5	45473.9	43944	45320.1	46115	49369.8	46874.4	48864.2	51438.5	46715.6	48132.6	47332.9	48404.6	44301.9	46231.2	39921.7	43597.3	38070.9	36750.7	36844.1	37394.5	39307.8	41564.1	45280.7	45794.2	43505.3	46753.5	49286.3	48549.1	51405.4	53177.4	51201.4	54359.2	47796.3
1450090_at	MGI:107547	Zfp101	0.01664	93	10.7688	1227	1.45e-05	559	8.3375e-10	506	1590.9	1076	1324.4	1464.4	1798.2	1678.7	1613	1325.2	1211.5	1457.7	1554.6	2037.3	1125.6	945	869.7	990.4	733.7	599.4	679.4	740.7	1088.7	805.4	968.7	694.7	1101.7	980.1	1025.5	1985.3	1389.6	2190.3	1477.5	1381.1	1537.5	1325.1	1563	1259.3	1102.4	1297.4	1080.5
1424969_s_at	MGI:1923904	Upp2	0.01666	94	0.0737507	218	9.25e-07	173	2.07537e-12	226	117704	41499.9	35867.2	41023.8	46759.5	34886.5	33081.1	17340	19944.8	14731	25536.3	38410.7	42620	55894.5	65509.6	78870.1	97343.6	72459.2	89898.6	95689.7	93723.2	60319.6	50675.7	44824.7	50251.2	35611.9	41454	44528.4	41139	43252.4	33235.2	29671.3	21489.5	13024	16235	25308.4	60628.6	47195.5	65306.2
1417904_at	MGI:1930042	Dclre1a	0.01671	95	0.116026	235	5.45e-06	376	4.68495e-12	251	5298.9	2047.8	2151.6	2226.2	1998.3	2351.1	1527.9	1314.9	919.1	908.4	1653.9	1630.4	1147.6	1096.2	2549	2245.7	3898.6	4637.1	3986.4	5326.1	4049.6	3841.6	2598.1	2621.3	2005.3	1699.8	2441	1802.7	2506.3	2240	887.9	849.2	1087.7	944.5	991.5	1154.1	1446.1	1136.9	1191.2
1449322_at	MGI:1277096	Ptp4a1	0.01682	96	88.6117	1907	8.93e-08	42	3.05242e-18	27.5	33961.2	37706	30942.7	35069.8	35072.4	27920.1	32033.3	27158.9	26877.8	23893.8	25248.6	24474.2	26396.6	29036.8	32144.5	36533.5	41650.5	41284.8	50027.7	47949.7	57177.7	51115.9	41711.3	47981.4	46387.9	39400	36786.2	34431.8	33309.4	30785	29491.7	31530.4	27990.6	27489.8	28823.6	26696.2	29070	27968.5	29893.4
1455079_at	MGI:2140972	Dcun1d4	0.01686	97	7.28965	1100	7.49e-08	32	2.24866e-15	88	5278.5	3447.5	3306.6	2074.4	2900.7	2979.5	3332.7	4231.7	4153.4	3945.6	4532.8	4928.4	5676	7167.8	5148.8	6311.5	5677.1	7266.7	6680.4	6314.3	5153.7	5121.5	4227.1	3398.6	3190.6	3369.4	2391	2765	3317.4	3051.6	3470.1	4015.2	4265.3	6737.2	6110.9	6570	6637.8	6029.6	6271.9
1419820_at	MGI:2155808	Pkhd1	0.01687	98	0.0515152	185	2.91e-06	285.5	5.88518e-13	188.5	1590.6	628.9	883	614.9	920.3	666.9	991.1	1178.4	954.4	1148.5	1381.4	1705.4	976	895.8	559.7	414	377.3	210.7	297.9	304	195.8	353	347.1	408	617.4	501.4	564.7	1030.6	1101	703.6	630.2	639.9	1150.6	1021.1	1278.5	1047.8	994.1	1169.3	655.7
1455159_at	MGI:1920243	Appl1	0.01688	99	153.66	2085	3e-06	292	1.72892e-10	391	1278.3	1240.2	1417.1	1515	1600.4	1897.7	2207.7	1955.6	1954.2	2266.4	2121.9	1776.9	1599	1508.5	1157.8	1367.4	997.1	1035.3	1113.2	1062.4	993.3	991.2	1124.1	1133.7	1180.2	1287.2	1317.6	1830.9	1676.5	1596.8	1513.6	1767.5	1697.2	2217.4	1930	1621.6	1733.4	2099.1	1589.3
1450839_at	MGI:99444	D0H4S114	0.01689	100.5	8.75e-05	62	3.55e-07	103	3.70543e-15	94	20857.3	9301.1	7313.4	5570.7	4729.2	6386	2583.7	2750.9	2717.2	2898.4	2016.6	2799.4	2464.8	2536.5	6602.6	7081.7	8911.5	11178.3	16437.3	14244.9	10349.2	18072.4	13479.4	14268.9	10277.2	8843.3	8595.8	8285.9	3791.1	4047.6	2212.4	3985.7	1263.6	5956.3	3133	2216.2	5142.3	1931.6	3490.6
1435459_at	MGI:1916776	Fmo2	0.01689	100.5	0.000186038	85.5	6.86e-06	414.5	5.88518e-13	188.5	2621.8	1211.1	907.6	1199.8	653.7	595.4	604.1	318.7	312.2	336.5	291.7	338.9	298	251.3	418.8	313	551.6	1116.5	1189.8	1467.7	2421.5	1804.3	1427.8	1105.2	1517.7	983	876.8	985	674.5	587.2	246.1	278.9	254.5	189.9	494.4	210.4	373	460.5	235.5
1433733_a_at	MGI:1270841	Cry1	0.01696	102	8.75e-05	62	3.37e-08	13	9.51953e-20	14	10844.1	9772.3	11662.4	10140	11540.6	8737.1	10106.8	9035.8	6777.9	5963.3	3174	1526.2	1530.6	1340.9	1481.8	1730.7	2087.7	1820	3193.9	2658.8	5441.1	5217.3	6431.1	7102.9	8937.4	9548.7	10807	10506.1	11455.7	7635.8	8095.3	7293	5470.3	5217.1	3638.4	2814.1	1560.1	1531.3	818.3
1433901_at	MGI:1858234	Caprin1	0.01697	103	2.04055	562.5	3.76e-07	108	1.11179e-12	205.5	4329.1	3966.5	4534.7	4315.8	3929.5	4174.8	5219.6	5420.3	5161.8	5714.9	4965.7	4389.3	4259.2	2660.5	2659.7	1937.6	1694.3	1795.7	1385.8	1568.8	2005.5	2256.5	3949.4	3607.3	3048.1	3556.1	3275.7	4267.2	4028.4	3195.9	3971.4	5222.2	4984.7	5641.2	5437	4166.9	3230.9	3495.9	2137.6
1416773_at	MGI:103075	Wee1	0.01699	104	8.75e-05	62	6.95e-07	151	1.11179e-12	205.5	4335.6	2235.5	1827.3	1253.5	1050.6	853.7	564.4	686.9	703.1	417.9	417.3	422.3	709.1	1313.9	1178.5	1973.5	4474.3	4752.9	4459.4	4359.4	3135.2	3415.5	3429.8	2932.2	2208.8	2364	1691.5	1326.5	1108.1	734.1	556.9	801.7	641.9	556	516.4	578.9	1312.3	551.2	1270.1
1453435_a_at	MGI:1916776	Fmo2	0.01702	105	0.0515152	185	6.86e-06	414.5	4.81228e-16	62.5	4331.4	1854.6	1401.9	1224.4	1290.9	1212.5	956.1	573.7	589.9	538.5	471.6	915.4	763.7	524.7	1040.6	899	1271.9	2010	1989.2	1750.4	4236.8	3177.3	2583.1	2052.7	2465.7	1558.2	1419.7	1463.5	1239	1121	706.1	890.6	903.4	597.6	872.2	523.9	690	732.7	489.3
1424652_at	MGI:2385247	Fam176a	0.01707	106	353.811	2358.5	1.63e-06	225	5.88518e-13	188.5	20886	17366.5	20254	18628.3	19705.8	20020.5	22373	24980.5	21545.1	21200	25856.4	28788.1	27418.4	31493.1	34014.9	35950	30957.9	27534.7	18812.1	20188.6	19687.9	20757.8	17645.8	15064	16380	16763.9	16977.9	21284.6	19794	23677.8	24050.5	22373.4	25291.8	23560.4	23690.6	23833.5	35317.9	31240.2	33175.1
1419024_at	MGI:1277096	Ptp4a1	0.01722	107	3.136	707.5	4.22e-07	117	5.52956e-17	45	8229.6	5132.3	5383.7	5608.9	5762.7	3631.7	4168.5	3707	3595.5	2901.4	2528.1	2512.9	4017.9	4485.1	2663.9	5340.7	6111.9	6587.5	9497.6	10218.8	9347.1	9027.2	5700.8	6598.9	7575.8	6143.1	6143.4	5674.5	4837.9	4577.3	4095.4	3848.9	3614.2	3342.9	3689.1	3177.4	4176.3	4184.2	4456.2
1431240_at	MGI:2136934	Clec2h	0.01726	108	1.4e-05	26.5	3.12e-05	745	1.00456e-10	374	7191	545.7	682.5	874.3	926.2	967.2	697.7	509.1	707.3	1238.9	2184.3	3328.8	4823.8	7151.7	4258.5	5211.8	2427.6	2614.5	1404.6	1940.9	901.4	680.1	701.1	312.5	554.5	847	1037.3	755.6	1042.4	1405.6	718.9	451.6	1051.2	1256.2	1943.5	1830.4	6564.8	7096.2	7503.5
1418739_at	MGI:1351318	Sgk2	0.01727	109	4.06325	844	4.87e-05	859	8.21341e-06	1907.5	30591.7	20369.2	19009	17165.6	19288.4	17523	16561.9	17122.8	14919.8	22948.3	32512.9	28347.3	30056.9	31650.7	36894.5	30455.8	23052.8	17466.3	12055.4	12469.5	10236.7	13013.2	19480.5	17712.8	16870	18890.2	15772.2	17729.2	16966.9	15407.7	17709.7	19029.1	21163.1	22133.4	27176.5	30081.4	40218.5	35271.5	33504.2
1441110_at	MGI:2385320	Lrit1	0.01728	110	6.37761	1046	4.99e-05	866.5	3.29107e-08	859	2411.7	1306.1	1718.9	1521.1	2010.8	1890.2	2256.9	1450.6	1531.3	1655	2943.5	2129.4	2086.5	2091.3	3123.6	2616	2470.7	1690.5	1966.7	1427.8	1341.9	1481.8	1465.6	889.6	1010.2	711.9	760.1	1687.5	1737.3	1492.1	1758.8	1978.9	2088.9	1506.8	1870.7	2017.5	2299	2208.4	2254.5
1417602_at	MGI:1195265	Per2	0.01729	111	1.4e-05	26.5	1.13e-06	189.5	2.47204e-13	165	2327.7	1895.4	816.2	481.6	305	384.3	464.6	389.7	164.2	381.2	213.9	157	206	292.9	485.5	733.9	1549.5	930.3	1513.5	982.7	1783.1	2324.1	2289.9	2193.4	1260.6	1778.7	856	680.6	436.1	176.4	181.6	176.3	167.8	278.1	188.1	205.4	609	178.4	285
1451415_at	MGI:1916318	1810011O10Rik	0.0173	112	0.415057	352	2.75e-06	279	6.98643e-12	266.5	15153.1	10516.6	8974.6	8541.9	7778.8	6611	6746.5	6412.2	6938	4484.8	3601.5	4474.8	4311.1	3577.5	2940.6	3423.1	5341.1	5849.6	10516.9	8837.1	14241.9	16032.6	17362.9	12981.3	9912.2	9761.8	6976.4	10037.2	7961.2	6622.4	6983.7	6053.6	5432.3	5030.6	6111.3	4563.5	3957.5	3910	3389.4
1454657_s_at	MGI:1925939	Naa35	0.01731	113	56438.6	4561	6.44e-05	940	1.87799e-07	1090.5	1917.8	2475.1	2770.5	2550	2599.7	2745.2	2779.9	2671.6	2337.8	3158.2	3104.1	3044.1	2816.9	2836.6	3061	2984.7	3062.3	3404.9	3281.3	2762.8	2900.7	2418.2	2484.3	2399.1	2379	2302.5	2375.3	2531.3	2771.3	2243.1	2540	2779.3	2969.5	2910.1	3252.4	2780.2	3427.3	3031.1	3975.9
1451331_at	MGI:94860	Ppp1r1b	0.01733	114	5.1574	952	5.61e-06	384	6.016e-09	663.5	1221.3	1342.5	1307	1103.1	1685.7	1454.3	989.1	938.1	1463.6	464.4	538.1	668.6	669.4	827.1	550.6	481.6	579.5	761.1	672.5	811.9	720.9	707.4	864	1282.7	1449.1	1012.7	1318.9	1252.4	1279.7	1197.8	846.3	1314.4	833.6	711.6	824.3	577	547.9	758.1	681.5
1447503_at	MGI:2147434	BC016495	0.01739	115.5	0.819643	435	2.25e-06	256	1.53125e-11	284.5	1025.6	615.6	448.9	403.9	355.8	460.3	341.7	326.3	311.7	307.7	374.6	395.7	365	221.2	392.6	377.3	765.2	657.4	837.2	914.5	844.6	643	1025.8	993.1	802.5	456.6	416.5	583.7	386	443.2	408.9	380.8	227.5	326.8	380.3	280.1	363.2	243.1	279.9
1416067_at	MGI:1316717	Ifrd1	0.01739	115.5	28.465	1573	1.72e-06	227.5	8.36471e-11	367	3571	2289.2	2650.5	2100.4	2403.3	1903.5	2184.2	2143.8	2098.5	2198.4	2056.7	2276.6	2400.6	2217.1	2920.9	3031.2	4053.2	4360.3	3885.7	4059.7	4385.2	4178.7	3778.8	2506.5	2569.6	2597.3	1855.7	2520.3	1997.5	2443.4	2581.7	1966	1893.4	2410.2	2818.5	2139.5	2412.6	3374.6	2672.4
1460178_at	MGI:1914137	Lonp2	0.01743	117	5879.56	3431	2.35e-06	257	4.79772e-11	330.5	50754.5	57724.2	59885.5	60646.7	66597.1	65957.3	67965.9	72944.3	63112.6	73132.9	79569.6	71504	74786.5	81228	65888.3	72568.4	66968.4	72583.5	62298.9	66081.4	46641.8	52235	56339.1	47373.6	51104.7	54003.7	60408.2	65290	70183.3	64138.5	65082	67252	66174.6	75945.5	73511	81153.1	81579.7	82798	94197.3
1453259_at	MGI:1917942	Insc	0.01744	118	0.550927	375	2.75e-06	279	1.11179e-12	205.5	2124.1	2424.7	2304.5	2207.9	1934.8	2021.9	2191.8	1719.5	2034.2	2093.6	1662.9	1514.4	1539.2	1085	665.8	610.2	558.4	678.8	693.9	986.1	1264.4	1102	2243.3	2097.9	2148.2	2388.6	2682.5	1859.3	2208.8	1173.9	2158.8	1822.6	1680	2096.9	2378.3	2079.1	1088.4	946.5	1432.1
1423136_at	MGI:95515	Fgf1	0.01749	119	64.702	1839	2.69e-07	90	4.74778e-13	181.5	8888.4	14629.2	12834.4	14874.3	12690	13940.9	10992	9794.2	7026.8	8557.4	9238.1	8433.4	6850.7	7070.1	7510.4	8089.6	9203.9	8448.6	10519.8	9907.9	15739.1	14323.5	12610	14643.3	15107.3	12749	13198.7	13217.6	11272.3	10370.8	9910.6	8642	9001.4	8027.3	7939	7008.1	7408.9	7629	7433.8
1452384_at	MGI:2143702	Enpp3	0.0175	120	3.136	707.5	4.15e-06	334	2.27724e-09	578	3766.1	2528.1	2860.2	2678.9	4331.4	3724.8	3611.8	3373.7	2714.3	3749.5	4341.1	4363.5	4132.9	4135.3	3965.1	4423.9	3112.1	2903.8	2311.9	1987.2	1766.3	1845.7	1574.9	1552.2	1997.4	1981.9	2337.1	3198.5	3989.3	4227.1	3388.5	3571.7	3655.4	2843.6	3438.3	4363	3916	4509.9	4794
1454617_at	MGI:2145242	Arrdc3	0.01752	121	0.000186038	85.5	1.59e-05	576.5	7.73702e-15	105	54767.8	9724.4	7356.6	8616	4840.8	6466.5	10630.6	11891.9	12607.7	14479.4	22509.3	23588	38006.5	56376.2	58849.3	41584.7	41576.6	27402.9	17013	19198.1	7076.4	24286.6	12265.5	11864.6	8314.7	5003.6	4081.5	9278.4	6444.8	8329.1	10640	12941.4	12294.5	12842.6	11809.5	19121.5	44768.9	58062.4	54644.4
1448681_at	MGI:104644	Il15ra	0.01754	122	3.48776	774.5	5.51e-06	380	4.30562e-07	1235	2862	1534.1	1427.4	1458.6	1270.8	1514.4	1442.6	1069.8	714.5	1289.8	1573.2	1982.8	1336	2253.3	3576.5	3333.7	2956	2891.9	2193	1976	2121.2	2359.8	1456.7	1014.5	1309.9	1191.5	1204.3	1569.5	1152.9	1776.3	1031.9	1010.2	1030.1	1515	1483.9	1303.1	2282.9	2362.9	2638.2
1418174_at	MGI:94866	Dbp	0.0176	123	1.4e-05	26.5	2.97e-06	290	4.18045e-17	40	20991.2	498.8	337.2	533	237.1	225.2	109.3	102.2	96.7	141	652	1160.9	3508.9	8891.2	16008.2	17649	21087.9	20891.9	15948	14706.9	7069.2	5832.3	2716.4	1152.9	1338.2	703	645	504.7	289.3	135.1	125	98.5	128.4	250.8	139.3	743.3	11396	2825.8	9586.8
1416608_a_at	MGI:2136782	BC004004	0.01761	124	2846.26	3129	1.12e-07	51.5	1.25335e-14	111.5	22441.5	27404	34899.1	35404.9	33352.5	31640.9	36514.6	40761.6	40843.3	40305.6	42952.2	43703.4	42576.4	39483.4	41990.8	38661.9	32982.8	37717.8	28863.5	25644.4	26836.6	25630.2	30604.5	24260.7	23427.3	31376.4	31667.5	38336	35937.4	40506.7	43552.5	44672.7	45143.5	42641.1	44513.8	45868.8	40681.8	44095.3	36806.2
1444691_at	MGI:1922542	Prkd3	0.01766	125	0.819643	435	4.6e-07	121	1.27071e-13	151	17425.9	5489.7	7229	7534.1	8447.5	7067.4	9194.2	10256.1	9753.7	10522	14457.5	14849.6	15527.5	17550.4	21366.8	17724.9	19039	13375.5	10319	10773.2	6748.6	5288.5	5498.8	3940.9	4705.1	5197.8	5858.2	9121.6	10570.1	11092.9	10404.4	12165.7	14522.6	11076.3	11085	15227.2	18195.4	21057.7	18457.9
1436200_at	MGI:1921615	Lonrf3	0.01779	126.5	0.000147309	77.5	2.36e-06	258	2.07537e-12	226	1786.9	1073.4	1454.7	1429	1585.5	1889.3	1647.2	998.4	755.6	1085.8	515.4	242.6	192.9	102.4	233	379.5	508.4	516.5	635.7	707.8	1037.1	836.6	1022.7	996.6	1131.6	1234.8	912.7	1451.4	1148.7	1379.5	1206.6	750.3	943.9	554.2	548.7	362.9	166.1	103.8	155.5
1426515_a_at	MGI:1353568	Tor1a	0.01779	126.5	33548.9	4254	1.28e-05	524.5	1.68774e-12	221.5	6180	9088	9169.9	8838.1	8505.3	8210.1	7583	7581.1	7903.5	7310.6	8067.3	6963.7	7338.1	7748.9	7611.1	8465.5	9100.1	11024.4	10093.9	9534.5	10120.2	11672.5	9504.8	9353	8260.8	9241.2	8905.5	8694.2	8582.1	8043.5	8609.3	7593.4	7454.2	7522.3	7862.6	6947.4	7147.2	8140.2	7609.9
1452179_at	MGI:1925835	Phf17	0.01783	128	1.34827	488.5	2.47e-07	85	1.22288e-18	22.5	3187.8	950.2	859.1	967.3	1289.5	1189	1488	1556.5	1324	1628	1936.3	1851.2	2122.2	3259.5	2860.7	3580.8	3814.9	2504.8	2336	2087.5	1944.8	1668.7	1325.1	1441	1178.3	1155.2	771.1	1401	1295.9	978	1105.8	1457.4	1347.8	1673.1	1738	2129.4	3958.9	3174	3339.2
1436342_a_at	MGI:1289301	Ubxn1	0.01786	129	7.90163	1128	2.63e-08	8	1.5081e-22	8	23548.4	12043.7	16382.2	17519.1	18013.4	20121	20779.9	20343.8	22331	26418.3	32446.1	24979.3	26655	25137.5	24798.4	24120.6	20337.9	21563.6	18331.1	16212.7	14193.2	12476.5	11717.7	10587.6	12129.1	13265	13766.6	14127.6	16254.8	15759.3	19619.1	19959.2	21333.1	22670.4	26387.3	26643.2	26241.4	25643.4	26535.9
1460547_a_at	---		0.01787	130	7672.42	3537	6.22e-06	400	5.78074e-11	344	76125.6	71885.9	72765.1	65763.4	78482.4	79832.3	100921	105138	109757	97265.6	100866	101654	105316	113297	126231	127910	141889	106890	101407	97173.5	105944	88826.3	90056.9	91053.5	78749.6	72687.7	68710.5	71048	82388.2	87071.6	98604	107917	108397	100537	94563.8	98131.6	113466	113337	96098
1431012_a_at	MGI:1346064	Eci2	0.01791	131	226.493	2203	4.09e-07	115	7.29862e-17	48.5	49907.2	36883.5	38378.2	36798.5	39170.2	34087.9	29058.9	30225.1	26833	27357.1	37233.4	37243.8	37285.5	42920.2	47053.2	52593.2	50033.9	56027.3	51967.1	53659.1	59097.2	60128.9	49173.3	46485	45458.3	37724.4	35310.6	37913.8	31722.4	39586	34412.7	29361.6	30261.1	34250.3	35707	37253.4	39625.6	46226.1	45220.2
1450387_s_at	MGI:87979	Ak4	0.01803	132.5	5.1574	952	4.84e-07	123	1.98311e-13	160.5	20939.5	15772.1	15316.4	12737.2	11117.7	10707.8	10832.7	9225	9462.8	9234.4	10242.6	10551.1	9105.3	11992.4	15362.7	17197.4	20882.5	18504.1	23098.3	17801.6	20429.4	21486	19455.2	20094.5	16888.7	16396.7	12355.4	13405.8	11007.2	8987.9	9938.6	8366.2	7782.9	7203.7	7665.8	7535.7	15799.8	8753	11832.3
1417941_at	MGI:1914561	Nanp	0.01803	132.5	26707.1	4132	4.03e-05	814	4.18536e-10	450.5	5790.4	7420	6920.3	6660.7	6969.5	6684.6	6008.2	7852.3	7185.4	7312.4	6702.9	8196.2	6856	7260.3	8373.4	8420.9	10617.6	11798.6	10230.1	10137.8	9423.4	9911.5	8125	7346.9	7394.8	8125.7	6751.6	8036.6	6433.3	7534.8	6644.8	6690.8	7131.4	7879.2	7314.6	7663.4	7194.7	6967.5	7621.9
1419318_at	MGI:98224	Saa4	0.01809	134	459.596	2443	2.81e-05	723	4.18536e-10	450.5	69892.8	67272.3	65847.8	61359.1	64205.1	73656.4	51424.7	59825	46651.1	63840.7	58955	51980.2	57052.7	55382.2	59198.9	68619.3	61515.6	57967.6	74064.6	74637.9	75316.4	72478.5	74071.9	77338.5	81374.8	70024.2	103064	69866.8	61396.7	62567.7	52287.3	45593.6	49232.1	53179.4	45206.3	48858.3	52182.7	47670.3	67501.8
1437341_x_at	---		0.01811	135	916.566	2699	8.69e-07	167	8.09446e-14	144.5	5904.8	6008.2	7211.2	6840.5	6981.8	7563.1	6190.7	6602.4	7207	9757.7	9047.2	7210.3	7690.8	6646.4	6728.6	5510	5926.5	6584.4	5374.5	4941	4265.9	4726.7	4281.5	5063.3	4484	6708.5	6815.4	6335.8	6868.9	7021.6	7563.3	6592.9	7406.1	8354.3	8590.9	8185.6	7943.3	7379.9	7351.6
1431822_a_at	MGI:1351332	Azi2	0.01816	136	54343.3	4544	3.72e-05	796	2.85299e-07	1152	4009	5301.6	4984.2	5542.1	5414	5250	5683	5166.4	5349.9	5697.8	6003	6712.4	6071.6	6071.5	6529.4	6586.7	6097.1	6722	6520.8	6808.5	6835.8	6634.4	5001.9	4826	5304	4284.4	5067.4	5043.8	5382.9	5141.5	4942.5	5769.7	5279.8	5906.9	6117.1	6017.6	6446.5	6902	6783.8
1426489_s_at	MGI:1914368	Bfar	0.0182	137	11352.9	3698	1.72e-06	227.5	3.8249e-13	173	11397.6	10708.8	11245.5	9677.9	10549.2	10941.7	9968.7	12776	11245.9	13626.3	13109.4	13672.9	12915.1	13245.8	14399.4	16613.7	15130.8	21075.5	15314.1	14720.4	13987.5	14372.5	12938.7	10857	10814.4	12153.8	10979.4	11757.4	10617.9	11436.8	11183.3	11472.8	11782.7	13954.8	14288.4	12774	15606.9	14497.2	15505
1448930_at	MGI:1915317	3010026O09Rik	0.01824	138.5	0.208591	271	0.000741	1934.5	1.42412e-06	1454	543.6	154	155.8	154.3	244.6	117.3	147.7	152.2	156.9	263.3	595.6	524.3	496.2	620.1	303.9	183.1	175.2	155.9	112.2	114.6	112.8	141.7	124.8	159.9	127	170.7	171.1	196.2	159.8	270.5	162.2	131.4	161.5	201.8	335	614.9	417	458.4	584
1454843_at	MGI:97776	Prps2	0.01824	138.5	126032	5158.5	0.000184	1303.5	1.25035e-06	1421.5	1056.5	2272.3	2364.6	2020.5	2006.6	1987.4	2008.3	2070.8	2407	2125.5	2647.4	2454.5	2732.9	3005.5	2359.2	2344.7	2742.7	2825.6	2829.9	2500.4	2740.3	2363.2	2566.9	2414.5	1949	2320.6	1957.1	2200.5	2193.3	2423.1	2302.7	2297.5	2406.3	2354.5	2354.3	2277.5	2457.3	2777.6	2331.8
1452277_at	MGI:1921258	Arsg	0.01831	140	5.79689	1001.5	4.68e-05	852	2.16049e-07	1110.5	1920.4	1553.9	1833.2	1327.7	2062.2	1469.4	1785.8	1962.7	1988.1	1779.7	1742.5	2353	2269.5	1739.5	1270.2	1183.5	982.6	1386.5	1169.2	1099.8	766.6	889.3	838.6	1085	1012.4	1511.1	1543.4	1871.7	2468.4	1723.8	1552.1	1332.9	1476.7	2207.8	1752.4	1920.9	1535.4	2275.7	1736.2
1452889_at	MGI:1923679	Lhpp	0.01832	141	66.5061	1845	1.23e-06	201	2.06756e-10	401.5	6874	6333.2	5792.6	5497.9	4855.2	5427.6	5127.1	5373.7	5789.4	6488.9	8928.8	8063.1	7844.9	8591.5	10105.5	9385.7	8277.9	9063.6	11197.2	10331.8	9903	7501.6	8652.3	6666	5682.7	6122.9	5710.8	5329.7	5893.3	4979.5	4740	6922.4	5558.2	6784.4	8523.8	10342.5	9398.4	9564.2	9902.6
1417027_at	MGI:1933163	Trim2	0.01835	142	1.12941	470.5	6.11e-07	143	4.68495e-12	251	3592	3592.3	2990.9	3378.3	3511.3	3304	3433.4	4424	3098.1	4488.9	4088.8	3148.7	3087.7	2670.8	1972.1	1626.9	1135.5	1198.9	1216.6	1009.3	1300	1445.6	2270.9	2581.9	2634.8	3199.4	3053.4	3425	3749.6	2521.5	2613.7	3194	3297.2	4360.3	3587.5	3436.4	2321.6	2610.1	2623.4
1448162_at	MGI:98926	Vcam1	0.01837	143	1.18172	477.5	1.74e-05	598	2.55269e-14	126	2940.2	1467.6	1298.2	940.5	1196.3	1214.1	826.7	793.3	793.8	755.7	561.3	778.5	899.3	764.8	1103.6	1155.8	1027.5	1624.4	1825.1	2716.6	3501.5	2891.1	1673.3	1335	1801.5	1502.4	1117.4	775.1	786	1217.6	756.8	652.1	611.8	755	1023.1	742.2	1097.5	1327.6	1015.2
1425631_at	MGI:1858229	Ppp1r3c	0.01839	144	2.88e-05	53.5	5.75e-06	388	5.72463e-12	259	19552.2	6654.7	9067.1	8920.9	11990.9	8541.3	11070.3	10452.8	14199.9	4205	1397.5	3857.1	5485.3	4683.2	1089.2	1760.9	1497.8	1511	2036.2	2186.5	3169.8	2319	4778.3	6060.1	7716	4770.5	5351.6	12303.7	8564.5	12008.7	20246.1	15759.7	12900.7	11306.7	5638.6	8362.7	3379.1	4981.5	4556.3
1433593_at	MGI:1916937	Ypel5	0.01846	145	306.905	2302	3.88e-05	805	3.93713e-06	1714	5792.9	4095.3	5462	5091.1	5830.7	4668.1	3713.6	3734.4	3050.8	4768.6	4794	5411.6	6525	6777.1	5960.9	6962.1	6798.5	7833.9	5784.5	7182.9	5103.6	4772.3	5034.8	4262.4	4121.3	4287.9	4452.9	4893	4825.5	5537.9	4556	4232.8	4089	4378.5	5110.3	5243.8	7094.8	6299.2	8843.7
1451044_at	MGI:1913853	Sip1	0.01847	146	414.888	2407	1.51e-05	567.5	9.21446e-08	974	1908.1	1618.2	1842.8	1584.2	1688.6	1555.2	1446.3	1725.7	1721.3	1461.8	1429.3	1566.5	1850.8	1337.3	1732.6	2033.3	2292.3	2462.2	2602.1	2601.2	2640.8	2473	2616.3	1714.2	1638.2	1992.4	1323.2	1727.2	1574.5	1934.5	1506.2	1538.6	1613	1819.3	1881.4	1390.8	1456.3	1773.6	1747
1436736_x_at	MGI:99444	D0H4S114	0.01853	147	0.00127344	117	2.2e-07	78	3.2254e-14	131	26656.9	13736.3	12707.9	8427	7057.3	9281	5498.6	5488.6	5668.9	5131.9	4272.1	3864.4	4865.1	5378.3	13070.1	12824.3	17571.6	19963.7	23160	20623	19262.9	30354.9	24234.8	23429.3	16711.5	15664.3	13214.9	13155.3	8146.3	7172.2	6051.3	9237.8	3943.5	14034.5	5611.5	3698	8700	4548	5930.5
1420531_at	MGI:104645	Hsd3b5	0.01858	148	20.7285	1467.5	7.4e-07	159	3.07712e-13	168	100854	60714.1	69055	75017.1	79855.2	116860	105528	123675	112742	124942	116242	141836	132123	121939	112583	117189	93141	101818	95277.9	95834.8	45871.5	54812.1	54469.9	50927	67419.1	73098.5	89414.7	97246.8	92708.6	106662	97853.7	92555.6	99186.5	142908	127766	139274	130722	123968	146725
1456225_x_at	---		0.0187	149	1.4e-05	26.5	4.15e-06	334	1.16989e-09	539	1759.9	191.4	242.1	201.9	522	173.7	283	291.2	238.9	538.9	766.4	765.5	1351.9	1740.4	1672.4	1538.7	1897.2	1159.4	566.3	713.6	271.7	229.4	140	196.1	223.1	191.8	259.9	198.4	203	336.2	268.5	174.4	469.5	517.8	637	734.9	1272.3	1838.1	1312.9
1420772_a_at	MGI:1196284	Tsc22d3	0.01875	150.5	0.561631	381.5	1.01e-06	179	6.98643e-12	266.5	15166.8	13084	10241.2	10803	13522.3	8977.6	8886.4	8415.2	7375.5	5657.2	5153.1	3670	4662.9	3671.7	3025.5	4398.6	6362.5	4987.8	9958.3	14672.2	15642.7	9753	13060.1	18192.3	15021.4	10728.5	9861.5	14116.8	11297.3	6099.9	6849.2	7338.3	5596.9	5479.1	4043.9	5622.7	4439.2	4304.1	3838.2
1420478_at	MGI:1855693	Nap1l1	0.01875	150.5	36796.7	4309	1.46e-06	217.5	1.11179e-12	205.5	5997.2	11131.3	10969.4	10626	10750.9	10836.8	10322.8	9174.7	9994.8	9159.5	9281.2	8825.7	8925.1	8262.3	7035.2	6371.7	7004.6	7501.1	8837.4	8952.5	10648.1	10500.1	10865.3	9616.5	10889	12368.9	10393.5	12180.3	11761.4	10234.2	10846.6	10500.2	8157.9	9856.5	10034.1	9155	7794.8	8710.4	8979.1
1442277_at	MGI:107760	Chka	0.0188	152	1.4e-05	26.5	2.43e-06	262.5	3.82934e-12	243	7108.6	4161.9	4067	3751	4278.1	5663.4	6790.6	5697.2	2740.9	7229.4	3081.8	1747.9	220.8	120.8	433.2	413.4	349.5	205.4	214.8	310.1	1616.1	1189.3	1530	1333.4	795.9	2104.6	1832.5	4062.2	2601.9	4039.9	5700.3	4877.6	5275.4	5594.1	2869.9	1616.4	239	715.3	171.8
1432181_s_at	MGI:3818630	Sco2	0.01885	153.5	0.676404	397.5	2.34e-08	5	3.48572e-19	17	8414.2	5858.7	5990.8	6367.2	8792.4	9412.1	9150.1	8980.2	7920.2	9995.2	10353.4	8325.9	8463.8	7948.3	6689.1	5329.9	3949.4	4416.7	3443.1	3605.1	3325	3338.4	3320.3	4139.7	4700.8	4437.2	5252.8	5969.8	7178.9	6267.6	7318.6	8220.2	8917.3	9238.1	9002	8903.8	7871.4	7674	7278.4
1419104_at	MGI:1913332	Abhd6	0.01885	153.5	1.91579	532.5	8.35e-06	449	7.28508e-13	194	2935	1186.3	1289.4	1297.6	932.7	877.2	719.4	936.3	816	996.5	699.8	879.6	735.2	988.8	1119.7	1020.1	1736.3	1837.9	1789.3	1993.8	1769.9	2173.9	1965.6	1543.9	1086.4	1475.2	1141.5	1413.3	978.6	846.8	826.2	778.8	644.3	825	1146.5	725.1	971.8	858.1	680.2
1454064_a_at	MGI:1929211	Rnf138	0.01886	155	59838.7	4583	2.91e-06	285.5	1.53953e-08	760.5	2684.3	4822	4835.4	4808.3	5859.7	5191.9	4771.2	4925.6	5686.8	5186.3	6175.2	6334.7	6747.2	7313.3	6252.4	6897.2	6365.5	7455.5	6638	6445.8	6657.7	5767.2	4890.8	4807.1	5103.2	4923	5058.6	5169.3	5629.3	5375.1	5654.8	5850	4917.4	5858.8	5999.2	6756.3	7054	7008.3	5781.9
1425623_a_at	MGI:88285	Cbs	0.01888	156	2.56397	635.5	4.98e-07	127	2.01707e-14	121	24848.2	15951.6	15807.1	18251.2	19685	21089.6	22463.5	19882	19560.5	23569.9	23410	21387.8	25298.5	26104.1	21303	22145.7	17257.9	17796.6	18135.3	15394	15207.6	11608.3	12006.8	10982.5	12201.9	11713.8	12866.9	14019.9	17631	13303.9	20777.6	22864.8	23589.8	21650.9	23429.4	30878.3	24950.4	23908.2	27498.8
1451678_at	MGI:1914858	Narf	0.01891	157	5.69525	996	5.36e-06	374	1.85763e-11	295.5	4536.8	2088.8	2158	2282.4	1772.8	2180.7	1934.2	1543.6	1963.6	1790.3	1408.6	2445.2	3718.7	3804.2	3143.9	3559.5	2993.9	4160.2	5079.9	5945.4	3097.7	3413.2	2918.2	2964.4	3440.2	1837.9	1881.5	2337.6	1903.5	1701.1	1564.1	1922.5	1651	2212.3	1990	2597.4	3621.2	2222.2	3636.6
1448607_at	MGI:1929865	Nampt	0.01898	158	0.187135	261.5	9.42e-07	175	9.85561e-15	108	1445.9	653	708.3	724.2	655.3	632.6	300.1	280.2	359.5	251.6	231.5	302.1	449.9	423.2	267	369.6	666	857.2	1354	1240.9	1475.5	1435.3	885.2	986.7	845.5	717.9	660	651.1	663.3	672.8	491.9	424.5	364.5	315.2	477.1	316.7	335.9	402.8	403.8
1449565_at	MGI:109612	Cyp2g1	0.01909	159	1.96506	552	4e-06	326.5	3.51421e-10	439.5	298.8	113	94.9	113.7	94.1	90.3	114.2	85.1	88.2	96.1	111.6	115.4	146.2	212.1	214.2	169.4	287.5	383.9	288.6	188.2	184	117.4	116.5	97.1	98.5	96.1	96.5	97.4	116.1	117.6	118.7	116.1	116.7	87.2	116.1	170.6	273.9	209.9	231.8
1448276_at	MGI:1928097	Tspan4	0.01911	160	3.48776	774.5	8.44e-08	40	1.26367e-16	53.5	14863.9	17223	16459.4	15671.3	13561.8	15162.6	11124.7	8151.4	7554.3	6691.4	6205.5	6450.4	6945.1	7106.1	9212.3	10013.7	9510.7	11567.3	16422.6	16837.3	16268.4	19179.2	17036.4	20775.9	18990.9	15161	15754.7	12778.2	12887	9926.4	10307.9	8178.9	6795.2	6477.1	7021.6	5912	7951.2	5957.2	7276.5
1418660_at	MGI:99698	Clock	0.01912	161	1.96506	552	2.05e-06	245	4.79772e-11	330.5	2097	1165.7	1360.8	1999.8	2016.5	1869.6	2029.8	2325.6	1550.6	2599.2	2508.2	2296.4	1623.5	1167.5	1044.3	988.5	634.2	502.2	543.2	758.1	680.3	901.4	1050.8	989.3	1197.2	969.2	1164.4	1641.1	1713.1	1583.5	1431	1475.6	1543.7	2055.9	2121.6	1503.4	1310.3	1363.2	1555.7
1440253_at	---		0.01913	162	8.88238	1170	9.01e-06	464	3.71642e-09	617	20552.2	18980.8	22782.1	19592.8	20562.6	20403.5	23387.3	22350.9	23164.5	21382.1	24140.3	17366.5	24335.2	23227	24480.2	20741.1	17404.3	21235.1	16167.9	17047	15430.6	13988.4	14542.5	13868.4	14949.3	20457.5	19167.2	18474.5	23890.1	19272.3	27745	24534.6	27283.9	24309.2	22801.6	26973.5	25613.3	21296.1	23727
1459253_at	MGI:1916692	1700023H06Rik	0.01916	163	1.4e-05	26.5	0.000217	1361.5	6.95752e-11	358	6250.7	173	305.9	606.9	147.6	279.9	570.1	303.4	178.8	708.8	2699.5	2602.7	2697.2	2808.2	6398.3	3075.1	1589	811.2	740.6	219.7	318.9	532.9	181.3	195.7	151.1	188.6	178	277.5	178.6	467.1	526.8	373	281	637.3	980.3	871.3	4726.3	4036.4	2693.8
1417506_at	MGI:1927344	Gmnn	0.01917	164	135.765	2040.5	9.09e-06	467	2.72441e-11	308.5	4128	2648.2	3349.6	3330.3	2845.3	2799.9	2526.9	2222	2673.4	2667.6	2710.7	3210.1	3230.4	3322.1	3356.8	3725.4	3407.1	6350	4849.6	4516.7	4999.9	4018.1	4060	3012	2338.1	2817	2382.5	3012.5	2843.2	3271.4	2416.6	2512.9	3003.9	3045.1	3276.8	2754.2	3550.3	3383.8	3537.4
1438211_s_at	MGI:94866	Dbp	0.01919	165	1.4e-05	26.5	3.87e-06	323	9.61356e-17	51.5	126637	2761.5	2285.6	1472	1197.7	970.6	527.4	357.2	349.2	655.2	3719.8	8754.8	19395.7	54986.2	104622	97902.6	126895	104759	81369.2	67537.6	47247.4	29389.8	14818	6831.2	5132.3	3392.2	2332.7	1795.2	998.3	992.1	257.5	404.7	349.8	710.2	1499.5	3464.1	63916.9	16032	50015.5
1424683_at	MGI:1913520	Fam134b	0.01921	166.5	6.99589	1086.5	1.61e-05	578	6.016e-09	663.5	32361.9	17415.6	17991.5	23181.9	26699.9	17651.9	21734.3	16051.3	18601.6	20242.2	29172.9	37808.2	35184.2	39391.1	43619.2	39588.7	36153.1	29672.6	27388	28695	34634.6	18324.9	16786.6	17419.4	19276.4	15542	16353.5	21805.3	20235.5	33151.2	20750.8	22761.7	22293.6	18084.1	25006.4	29731.2	46020.2	47903.9	41502.3
1433726_at	MGI:1922832	2310035C23Rik	0.01921	166.5	301.173	2294	6.19e-07	144	7.28508e-13	194	2762.4	3228.4	3226.6	2975.2	3643.3	3917.4	3279.5	3779.7	3108.8	4408.6	4241.5	4113.7	3639.5	3550.9	3399.5	3627.6	2983.8	2762.4	2373	2477.2	2701.9	2668.8	2392.9	2040.5	2399.1	2495.3	2646.2	2805.9	3291.3	3564.6	3555.4	3620.9	3720.5	3866.8	3840.9	4511.1	4065.9	4148.7	3322.3
1459860_x_at	MGI:1933163	Trim2	0.01946	168	1.59374	508.5	5.76e-07	141.5	8.09446e-14	144.5	15666.1	13078.5	11196.3	12170.4	12509.3	13109.4	15149.6	18928.9	14229.3	17340.3	15857.8	13456.2	9238.8	9662	8836.4	6986.5	6003.2	4184.8	3770.2	3777.1	4608.5	5652.4	8165	9757.9	8793.4	11861.8	11510.1	11594.6	14383	9389.9	10270.1	12356.3	13236	16201.8	11119.4	11211.3	7364	10060.4	8337.6
1441430_at	---		0.01953	169	2779.95	3116	0.00517	3233	0.0013866	4259	8788.7	10256.7	9863.2	9706.2	10602.1	8630.5	10300.1	9644.9	7437.2	6584.5	9357.4	10680.1	7435.2	9344.1	7035.5	9028	9530.9	5839.7	8688	9219.8	14628.4	12126.6	12916.1	10483.9	12238.4	9408.5	9395.7	12145.9	7954.8	8764.6	8664.8	9548.3	8486.7	8797.5	8654.4	7230.6	9334.3	8327.3	6666.4
1454862_at	MGI:2444981	Phldb2	0.01956	170	672.915	2572.5	1.93e-05	624	3.75641e-07	1205.5	4745	4206.4	4190.9	4306	4104.1	3999.3	5651.8	5759.8	4403.7	6279	6812	5410.1	5289.9	5486.3	8132.1	6801.9	6561.2	5320.4	4642.5	4649.2	4950.1	3579	4958.9	4460.9	3982.2	4056.1	4017.1	3974.5	4094.9	4261.3	3895	6204.8	5004.7	5878.5	6093.7	6615.7	6300.6	6205.6	6244.3
1425281_a_at	MGI:1196284	Tsc22d3	0.01963	171.5	0.101644	229	9.27e-07	174	2.25095e-11	303.5	18965.2	16217.1	14266.5	15232.4	18342.9	10305.4	8533.7	8966	8954.1	5604.2	3429.8	4151.8	5420.4	4884.6	2251.9	3585.7	5625.4	5870.1	13367.5	17848.9	19394.8	13265.4	16102	21217.1	19466.8	12601.5	12377.1	15490.9	13807.5	7337.8	9031.4	7818.6	6430.5	7128.3	5415.4	7168.1	5060	4421.7	4365.3
1419123_a_at	MGI:1859631	Pdgfc	0.01963	171.5	2.14417	596	7.5e-07	160	2.48768e-11	306	2823.7	1932.2	2355.7	2685.6	2360.6	2204.7	2814	2649.6	3093.4	3568	3167.3	2261.9	1636.7	1299.1	1442.5	1186.2	1135.7	1286.2	1209.5	1667	1025.3	1060	1328.1	1376.8	1884.1	1538.9	1730.2	1867.5	1867.5	2254.3	2458.5	2746.8	2895.6	2956.9	3078.7	3144.5	1696.9	1768.7	1349.4
1419395_at	MGI:1921406	Acot12	0.01967	173	5620.21	3408.5	5.08e-06	369	9.66132e-09	707	5303.8	8148.9	6857.1	6203.8	7908.5	6394.6	6606.4	5017.9	5749.6	5782.1	6291.6	7454.4	8061.2	9346.8	8942.6	9437.4	9609.6	9222	9997.5	8916.6	10002.1	9637	7469.5	7725.5	7181.2	5967.3	5462.9	6689.1	7174.9	6656.9	6514.7	6242.6	6859.3	7685.1	7666.5	5963	8343.6	9332	7359.9
1424673_at	MGI:2136934	Clec2h	0.01972	174.5	1.4e-05	26.5	2e-05	633	4.79772e-11	330.5	17596.5	1066.1	1182.5	2108.6	2226.3	1905.9	1674	1660.8	1546	3254.5	6383	9792.7	9295.2	14335.4	11628.5	14906.4	7676.5	5742.2	2687	3564.7	2493.9	1511.6	1973.5	1243.1	924.3	3301.1	1990.2	2037.5	3229.7	3950.3	2688.7	1759.8	3784.4	3069.8	4681.1	3660.3	13286.1	18520.8	16310.6
1429863_at	MGI:1921615	Lonrf3	0.01972	174.5	3.74903	804.5	4.38e-06	342	9.88096e-10	521.5	867.7	669.3	620.3	773.6	882.6	890.7	688.1	1015.1	581.7	458.7	351.2	386.8	373.3	383.5	287.9	280.3	391.9	392.1	426	372.2	614	578.1	583.7	733.9	687.9	812.8	582.8	602.4	1148	978.9	720.1	886.7	616.3	645.8	394.4	466.1	286.1	363	346.8
1452831_s_at	MGI:2387203	Ppat	0.01973	176	12.7316	1296.5	4.54e-06	350	3.71642e-09	617	2306.7	1562	1385.8	1603.4	1226.4	1486.9	1531.2	1540.6	1569.1	1400	1250.4	1107.6	1095.7	1553.5	1717.1	1973.1	2131.4	2094.1	2638.6	3118.7	2627.7	2197.6	1785.6	2153.9	1704	1353.6	1143.6	1373.4	812	1015	1176.2	1281.6	1244.2	1370.7	1299.4	996.3	1788.2	1191	1510.1
1435695_a_at	MGI:95700	Ggct	0.01977	177	142.573	2056	6.46e-05	941	1.53953e-08	760.5	2322.7	2010.3	2221.5	2423.9	2475.2	2175.2	2087.5	2577.2	3460.5	2875.1	2373.5	2242.3	2743.7	1905.3	1682.1	1443.1	1202.4	1945.2	1347.2	1373.3	1498.1	1535.5	2225.5	1824	1692.9	2446.2	1996.5	2292.8	2036.8	2084.4	2053.4	2458.6	2093.8	2422	3203.5	2366.1	2100.6	2007.7	1920.8
1435775_at	---		0.01982	178	0.572473	385	1.12e-06	188	4.74778e-13	181.5	2416.3	1537.2	1253.1	1511.6	1283.6	1547.7	2086.5	1944.8	1916.1	2605.1	2732.2	2011.3	1872	1316.9	1441.4	999.8	595.7	315.9	500.7	537.2	561.3	622.6	534.9	1039.3	1221.2	1093	1229.3	1538	1441.5	1750.6	1299.8	1649.7	1643.1	1749.5	1471.9	1753.3	1464.1	1428.6	1094
1453234_at	MGI:1921402	1300002K09Rik	0.01989	179	4.26829	869.5	3.23e-07	97	8.10506e-16	67.5	21537.6	14442.1	12013.1	14280.5	15689.8	20607.1	24004.9	21898.9	17066.3	28010.5	27344.1	23196	16545.1	16252	18145.3	15943.5	12346.9	9757.2	7793.1	9147.4	8542.6	8353.5	9890.6	11036	11353.9	11434.2	12695.8	14364.9	15306.3	14325.6	15350.7	19638.8	19020.9	21755	18351.6	20033.8	19559.7	19450	20264.6
1422904_at	MGI:1916776	Fmo2	0.01994	180	7.23026	1096.5	4.46e-06	345.5	1.58859e-13	155.5	2582.7	1684.7	1639.9	2036.8	1477.6	1663.5	1496.6	1461.9	1320.4	998.3	813.5	1026.1	1084.9	1203.6	1478	1248.3	1625.1	1743.5	2322.6	1467.7	2659.5	2551.4	2102	2293.6	2423.7	1674	1673.3	1982.6	1491.2	1706.7	1530.6	1526.7	1283.9	945.7	1085.2	1006.7	1140.7	1328.9	1076.1
1417329_at	MGI:1859682	Slc23a2	0.01995	181	4.65453	910	0.000374	1612	0.000171774	3010	1039.5	478.1	540.9	492.7	489.6	642.7	492.1	404.2	416.4	424.6	757.5	739.8	610.7	931.2	1443.7	1154.5	803.3	664	428.6	733.1	438.1	434.8	431.4	463.5	482.1	432.4	448.7	423.4	460.4	434.5	616.3	473	416.6	477.1	478.6	697.1	1015.9	1000.1	1242
1449817_at	MGI:1351619	Abcb11	0.02003	182	9.50808	1196.5	2.78e-07	91	1.35494e-15	78	55165.6	36055	33165.2	38965.5	40923.8	47967.5	49543.6	55194.4	45344.6	71774	64067.5	59974.5	45014.2	45389.1	53206.5	50730.4	41624.2	34209	28628.7	31425.6	22273	23301.1	28837.2	26662.3	27926.2	32211	32906.2	46498.4	41001.7	40905	42266	43709.6	50717.9	47141.5	48692.1	50520.7	57962.1	50570.5	49414.4
1418010_a_at	MGI:1859730	Sh3glb1	0.02006	183	87377.6	4834.5	1.16e-05	503	5.88518e-13	188.5	6591.5	12124.9	12585.8	13019.9	10863.4	11036.6	10721.1	10804.3	10911.5	11402.6	11213	12704.5	11749.8	11543.6	11876.3	12573.7	12564.5	15461.6	15738.2	15375.4	14352.8	15371.6	12051.4	12254.6	12298.8	12704.1	12015	12164.1	11423.4	11372.9	10578.6	9370.4	9487.1	10984.7	11574.5	10990.3	12480.8	11255.4	11604.7
1460212_at	MGI:95778	Gnat1	0.02012	184	2.09193	581	6.18e-05	930	5.91891e-10	483.5	701	250.4	212.6	256.6	235.9	252.5	243	187.8	240.4	227.1	254.2	243.7	382.9	417.2	658.4	583.2	546.6	566.9	620.1	623.8	498.3	286.8	260.1	263.1	245.6	150.5	357.3	204.4	203.6	242.3	244.7	221.9	240.7	255.4	203.3	343.2	327.5	284.4	685.5
1415673_at	MGI:97788	Psph	0.0202	185	220.078	2195	2.81e-05	723	2.83182e-08	836.5	2253.7	3117.3	3732.7	3964.2	3111.2	3379	2959.5	2460.3	3250.3	2853	2272.1	3588.5	2691.6	2488.9	1873.1	1733.9	1710.5	2064.8	1919.4	2168.1	1793.1	2527.7	3249.1	3260.2	3329.6	3644.6	3941.5	3698.8	3136	3021	2845	2720.9	2715.2	2614.7	3513.8	2721.5	2460.8	2708.4	2291.9
1454901_at	---		0.02021	186	0.000348202	95	4.45e-05	836	2.09146e-08	797	5807.2	2440	3472.5	3203.7	3845.5	3400.9	2576.5	2047.8	1662.9	6064.8	5698.7	3280	2502.9	1398.4	1605.1	1039.8	985.1	487.9	257.6	807.7	1355.7	730.7	1205.1	1405.2	2065.2	2902.5	3686.8	3128.1	3169.9	2681.5	2414.5	2637.9	3022.3	3565.5	4909.2	3423.9	1571.4	2704.3	1325.2
1426752_at	MGI:1925835	Phf17	0.0203	187	3.23892	732	2.65e-07	89	6.56287e-19	18	13637.3	5775.6	6026.6	5947	5696.7	5712.7	6830.8	7482.4	6241.4	7087.2	9773.4	13176.9	11737	13461.5	17995.7	16457.9	15878.3	14102.9	10212.6	9491	10516.7	6940.2	7588.1	6345.6	5800.9	4653.5	4358.4	5362.6	5298.4	5736.4	6869.4	6330.7	7068.5	7661.1	7339.7	9510.4	13355.4	11289.2	13890.3
1416419_s_at	MGI:1914980	Gabarapl1	0.02037	188	3.136	707.5	6.91e-07	150	9.00576e-13	197.5	51730.9	28038.9	28779.8	33679.6	43243.8	38780.8	36729.7	31576.1	35835.4	39725.4	51971.6	50826	57834.3	65932.9	62325.1	63030	55006.6	56792.1	44023.2	52762.6	35429.7	30158.4	18634.4	20568.3	25346.1	23677	28494.7	30654.4	36263	33496.8	36860.6	36593	40236.9	37219.9	40521.2	49367.8	60967.8	63670.9	67302
1427302_at	MGI:2143702	Enpp3	0.02043	189	3.136	707.5	1.87e-05	617.5	6.45583e-07	1309	14466.9	10333.2	12207.5	13369.3	16830.2	16153.5	15890.1	12726.5	11296	12843.6	14693.9	16223.5	14174.9	17278.7	15098.5	17031.3	12396	10764.1	8357.9	7972.2	6647.6	7029	6154.7	6277.4	9519.3	9229.6	10781.6	14164.1	14119.8	16392.9	14664.5	12927.9	13574.2	11552	12483.2	15059.7	14247.3	15947.3	17800.5
1417292_at	MGI:99448	Ifi47	0.02052	190	3.23892	732	5.01e-05	868	2.85299e-07	1152	10071.1	8173.4	8164.5	8255.5	8132.8	10792.1	8636.7	12617	10494.1	12138.7	9294.7	12156.3	11456.7	7947.4	7043.3	5525.6	3095.3	6613.8	3983.6	4900.7	3387.8	5099.3	5959.6	6226.8	7204.9	8926.9	11858.3	10795.1	9348.3	11587.2	10353.5	7538.7	8251.9	11912.1	12378.3	12155.2	7924	13166.4	12588.2
1448506_at	MGI:88278	Serpina6	0.02067	191	34.4553	1635.5	3.15e-07	96	8.09446e-14	144.5	76183	88055.8	79643.7	80035.8	73917.3	56654.3	53675.5	41391.7	47605.1	37103.9	46479.9	49969.3	47965.8	56666	70659.5	81613.5	94317.6	85905.9	94596.1	99303.4	92159.8	110536	87789.5	97615	80777.7	72949.4	71327.1	71455.3	62295.3	55608.7	49713	55114.4	46987.2	34353.4	49303.2	53960.5	65499.3	58435	64619.2
1423266_at	MGI:1913719	2810405K02Rik	0.02074	192	3122.05	3160	8.37e-06	450	6.95752e-11	358	4324.5	6050.5	7591	7196.4	7089.6	6368.1	6511.6	6434.9	6351	5110.6	4994.5	6721.9	5776.5	5120.8	4058.7	4872.9	3409.3	4147.1	5144.1	4686.3	5059.6	5802.7	7733.8	7355.7	5851.7	6466.3	5614.9	7368.7	6475.9	7180	6079.2	6076.8	6386.5	4865.5	5753.9	4658.2	4763.9	5169.5	4219.4
1416793_at	MGI:1929492	Atl2	0.02111	193	3018.28	3149	6.37e-06	403	1.35494e-15	78	26225.4	29394.7	28568.4	28745.4	28244.7	26802.7	27267.5	25339	22844.2	21690	21491.2	23427.5	23065.9	24847.3	23592.8	26124.7	28174.8	30393.7	34453.3	36415.4	42777.5	40048.9	32021.2	29399.3	27335.2	25606.6	25261.6	28684.1	24927.9	27171.1	24417.7	23034.6	20126.2	21539.7	22632.7	22003.2	23725.5	22068.8	22790.5
1426664_x_at	MGI:1922082	Slc45a3	0.02116	194	0.0252788	157	1.04e-06	181.5	1.98311e-13	160.5	2869	2103.2	2111.8	2220.9	3059.4	2316.1	2088.9	1561.4	1255	2209.2	1845.8	1047.1	1045.8	793.8	601.6	354.6	408.6	190.4	580.8	827	1412.2	1224	1634.2	1885.4	1891.2	2231.8	2410.9	1863.6	2609.8	1748.7	1726.9	1819.2	2281.4	1869.8	1481.1	1456.6	423.5	1363.4	747.9
1425195_a_at	MGI:109182	Acat3	0.02124	195	8958.79	3594	2.37e-07	84	1.25335e-14	111.5	29914	56839.2	55153.4	57225.1	57088.4	61259.9	56820	58145.4	59595.3	61081.4	64567.9	58077	59683.9	59909.6	53934.1	54187.5	51212.1	49368.5	44721.9	46386.3	35587.6	38230.6	44329.1	44161.8	43511	50282.5	48685	55930.6	56433.1	54742	55888.1	64682.3	61125.8	56837.3	61243.5	60237	59285.8	54629.6	55286
1424398_at	MGI:1919412	Dhx36	0.02132	196	112820	5056	4.33e-06	340.5	6.98643e-12	266.5	4326.9	7319.2	7801.2	8409.3	8522	7876.9	8191.6	8914	8465.4	9359.4	9852.4	9184.1	8845.6	8520.7	9175.7	8357.8	8984	8428.1	8438.3	8132.3	7387.3	7777.3	7301.5	7330.3	6371.3	8327.8	7219.2	7805.9	7924.2	7867.4	8470.2	8301.2	9258.4	10698.2	10113.7	10629.4	8623.1	10408.9	9698.8
1435228_at	MGI:2448555	BC023829	0.02138	197	21939.9	4029	1.9e-06	234.5	6.95752e-11	358	2573.4	5160.9	5335.8	5709.8	5138.6	4313.5	4037	3889.1	4187.6	3535	3452.8	3578.3	4185.1	3905.3	3638.9	3799.6	3923.5	4652.1	5581.7	4717.6	5885.6	5392	6026.2	5583.5	4680.5	5144.6	4751.6	5124	5107.8	3848.1	3763.2	4133.3	3829.3	3716.7	4319.1	3512.6	3568.7	3698.6	3920.8
1452257_at	MGI:1919161	Bdh1	0.0214	198	21178.9	4014	1.49e-07	59	1.26367e-16	53.5	34868.2	44061.4	47400	47064.5	44490.1	43402.6	41473.6	43899.9	44139.7	45669.2	49015	44673.8	54019.2	56686.4	55245.5	56426.8	59967.2	69166.5	62215.2	61089.4	51532.1	57148.1	53754.3	47599.6	44894.2	45040.1	44737.9	41594.2	41875.9	36340	42831.3	46460.5	43952.4	51439.9	52116.9	63450.8	56707.1	56370.8	61619.9
1442097_at	---		0.02141	199.5	3.48776	774.5	1.45e-05	559	3.97743e-11	321	4163.5	1612.5	2002.8	1981	2202.5	1990.6	2618.3	1751.3	2523.7	2144.1	3605.9	4401.1	4578.8	5417.8	3878.8	2955.5	2674.1	2957.1	2901.1	2294.8	1874.3	1699.1	1353.3	1254.3	1379.2	1931.5	1379	2169.8	1832.6	2384	1973.7	2092	1922.1	1902.8	2692.2	2642.5	5395.8	4097.5	3677.2
1435620_at	MGI:1276111	Pfdn2	0.02141	199.5	86941.4	4830	0.00155	2357	4.96149e-05	2446.5	1437.2	2294.8	2558.4	2513.4	2752.8	2721.2	2060.3	2019.6	2341.1	2161.9	1775.5	2247.6	2283.8	2548.4	2222	2355.6	2131.9	2694.7	2581.9	2573.7	2392.4	2567.9	2721.2	2869.5	2505	2501.8	2325.5	2549.1	2394.5	2222.1	1946.5	2239.8	1743.3	2039.7	2193.1	2064.1	2262.1	2498.6	2523.9
1451087_at	MGI:1917819	Wdr36	0.02159	201	59427.5	4578	0.000108	1105.5	3.06546e-06	1635.5	575.5	1036.5	1020.4	1282.5	1171.6	847.5	837.6	935	944.1	1016.9	854.7	959.6	1039	1042.4	963.1	910	1001.8	1118	1217.2	1067.6	1106.5	1407.8	1141.9	1155.6	1166.8	1250.5	1075.3	918.8	972.9	974.3	973.9	832.3	906.2	980.3	1007.7	931.6	988.7	940.1	998.4
1435133_at	MGI:1332243	Ugcg	0.02175	202	19.4409	1448.5	1.27e-05	521	2.68356e-09	589.5	939.9	584.9	688.9	632.2	518.5	691.7	682.9	489.4	658.7	477.8	724.1	677.2	742.3	871.1	1125	1300.5	1304.7	770.6	811.1	1080.4	686.6	637.1	651.4	566.2	575.4	503.6	364.8	525.7	497.3	707.6	541.9	538.3	644.9	597.2	702.7	692.3	993.6	821.8	922.8
1418703_at	MGI:1861774	Rbms1	0.02176	203	16.1016	1366.5	1.24e-06	202	2.72441e-11	308.5	5432.9	3538.7	4207.8	4198.9	4252.6	4712	4989.8	4271.7	4273.9	4310.1	6106.4	5687.6	6334.8	7155.4	7507.3	8183.9	6580.8	7968.6	6560.8	6298.5	5394.1	4790.2	3847.9	3328.6	3041	3468.7	2975.3	3389.8	4389.6	4844.9	5217.1	4864.1	4755.2	3903.6	4513	6195.7	7373.6	5947.4	7199.2
1448111_at	MGI:1933185	Ctps2	0.02195	204	4034.97	3263	0.000138	1197	2.09569e-06	1550.5	921.7	983	984.4	903.1	1067.6	924.9	1091.4	1052.8	1183.6	1188.7	1365.5	1378.7	1576	1502.7	1319.3	1157.6	1219.2	1723.4	1386.7	1461	1489.8	1401.4	1163	944.6	810.5	801.7	862.7	1043.6	1089.2	1122.1	1062.6	1335.5	1091.5	1158.6	1415.5	1380.4	1228	1505.8	1385.4
1429568_x_at	MGI:1915171	Ube2f	0.02196	205	17874.1	3942	9.03e-06	465.5	4.9797e-10	468.5	8505	15829.9	14186.5	13420	12143.7	14185.9	13058	13571.9	13079.1	13339.5	9821.8	11439.2	10663.8	10019.7	9236.3	8726.7	11058.9	11891.7	13152.6	12799.3	13205.4	16883.1	17082	14501	14601.7	17231.7	15369.6	15727.9	12297.4	13824.3	13486	13288.1	12796.8	14492.4	13776.8	11393.5	10574.2	11031.3	11160
1425792_a_at	MGI:104856	Rorc	0.02199	206	0.000348202	95	3.57e-07	104	4.76764e-22	10	4846.1	5321.6	4318.9	4309.6	4928.5	4011.4	2335.4	2018.4	1228.7	1201.6	1042	628.8	554.9	741.5	475.5	590.6	800.6	840.6	1473.5	1285.9	1522	2205.6	2677.7	3460.2	3215.4	4515.2	4301.7	4138	3316.7	2740.8	1924	1413.8	1418.1	972	1099.6	749	750.7	698.1	572.2
1438751_at	MGI:2685058	Slc30a10	0.02205	207.5	1.4e-05	26.5	3.14e-07	95	4.74417e-15	100	4735.7	2939.2	2547.6	3025.7	2582.7	3502.2	4473.4	4546.1	3825.6	4968.5	3528.6	2903.2	1963.1	1589.9	1064.1	820.6	548.9	456.4	522.8	232.8	400.9	952.8	1506	1948.8	1814.8	2330.4	1925.2	2515.3	2463.1	1847	2915.5	2874.4	2882.3	4310.3	3420.2	2989	1408.5	1599.1	1384.8
1455265_a_at	---		0.02205	207.5	1.4e-05	26.5	0.000845	2012.5	4.18536e-10	450.5	5352.4	283.5	270.8	207.3	256.9	215.3	255.7	214.7	213.2	196.4	272.1	295.8	473.1	1001.6	2810.5	2022.5	4341.1	5530.2	1663.7	1330.3	537.5	298.1	243	321.5	217.5	177.8	198.8	303.4	200.1	338.7	218.2	208.9	213.7	189.5	192.8	329	1171.1	778.1	776.6
1449731_s_at	MGI:104741	Nfkbia	0.02208	209	57.5751	1799	3.91e-05	810	3.74354e-05	2346	3264.5	3316.1	2836.4	2806.6	3182.8	3245	2520.6	2604.2	2327.5	3166.1	4358.5	4333.3	4131.6	3394	4546.5	4727.9	4585.1	4504.5	3459.5	4150	3983.5	2639.6	3033.5	2831.1	2324.7	2633.1	2406.2	2931.7	2395	3197.9	2091.2	2306.2	2910	2568.1	3215.3	3671.5	4123.6	5158.7	3828.5
1435645_at	MGI:1914718	Mmd	0.02231	210	153.206	2084	5.6e-06	383	4.79772e-11	330.5	1420	1022.1	1131.4	988.4	985.6	915.7	1111.3	919.6	1039.8	874.5	1280.4	1289.1	1347.8	1579.9	1517.8	1275.6	1599	2065.1	1611.2	1699.7	1378.4	1423	1380.6	1228.8	1149	931.9	786.9	1119.1	1056.7	1065.6	1047.6	940.1	902.8	1171.5	1221.2	1206.5	1256.3	1482.4	1207
1416273_at	MGI:104960	Tnfaip2	0.02235	211.5	3.48776	774.5	0.000101	1084.5	1.3838e-09	552.5	1192.1	796.3	659.2	485.5	816	1004.9	896.5	819.7	840.6	1508.9	1269.2	712.9	571.2	597.3	483.9	405.9	494.3	399.3	411.2	422.8	390.8	341.7	450.3	520	589.1	557.6	796.6	691.2	1029.6	632.1	576.9	617.9	801.8	931.5	971.6	1248.9	397.4	642.5	559.8
1434304_s_at	---		0.02235	211.5	9123.84	3601.5	0.000482	1720	0.000171774	3010	4981.1	6083.1	6571	6444.7	5300.6	4767.6	4668.3	5284.1	5842.1	5564.5	6095.2	5451.9	5880.2	5423	4326.3	4774.6	5839.9	6709.6	6527.2	7176	7274.3	6772.4	7143.8	6665.6	6237.8	6942	7301.2	5948.6	5822	3637.1	4778.1	5240.6	5174.3	6302.9	6084	5201.8	5433.5	5179	4182
1427963_s_at	MGI:2143528	Rdh9	0.02242	213	3.48776	774.5	5.16e-07	131	1.27071e-13	151	60462.3	47496.3	47934.1	48678.2	39496	30460	20332.3	15527.5	23365.9	21320.4	19913.3	23459.7	35736.2	49536.7	34792.1	51120.4	49219.6	52017.2	57242.6	70376	58600.8	68055.4	59137.8	48422	53064.9	49659.5	41915	38318.4	38947.1	33212.9	30607.1	37642.8	27685.8	24007.5	30867.6	37919.2	44298.8	63622.9	43341.7
1435589_at	MGI:2147607	Ccdc85b	0.0225	214	4268.25	3283.5	0.00177	2435	0.000100951	2729.5	306.7	255.2	296.1	302.5	283.4	345.7	282.6	252	328.7	254.2	327.3	316.5	282	260.6	458.9	315	359.5	461.5	291.8	535	445.9	319	328.1	322.4	292.7	332.5	313.6	228.3	297.1	261.9	266.9	284.7	299.6	274.1	292.6	352.6	271.3	321.3	396.2
1436499_at	---		0.02252	215	342.053	2347	2.32e-07	82	3.97743e-11	321	1734.9	1950	2040.8	1584.2	1745.4	1529.9	1722.9	1543.6	1531	2115.4	1924.9	2027.8	2125.1	2576.5	2626.3	2904	2610	3073.7	2646.9	2627.9	2905.4	2236.2	2010.1	1655.5	1735.3	1926.1	1614.7	1690.4	1831.6	1591.4	1901.7	1609.9	2201.7	2083.1	2367.3	2348	2561.2	2695.6	2564.9
1423844_s_at	MGI:88285	Cbs	0.02257	216	1.16411	476	3.27e-07	99	3.6975e-16	60	25849.5	14803.7	14737.6	17087.4	17649	20488.7	23317.1	20949.4	20111.7	25352.7	30386.2	21392	23449.6	23341.7	26690.5	24388.4	19419.9	18522.6	16692.9	16031	15608.7	11443.5	13261.8	10103.4	11404	12220	12886.7	13711.9	16642.3	12828.2	20539.9	21793.8	21753.4	22841.9	24732.4	31282	26546.1	23370.5	24266.1
1433592_at	MGI:88251	Calm1	0.02264	217	21203.2	4015	1.69e-05	589.5	3.15948e-09	603	1368.5	2133.4	2182.2	2585	2314.1	2332.2	2135.5	2800.8	2018	2294.7	1657.3	1987.3	1798.8	2069.3	1690.5	1841	1830.8	1480	1689.1	1827.4	1694.9	1653.4	1853.1	2120.6	2288.9	2848.5	2400.5	2689.4	2780.6	2510.2	2155.7	2262.3	2354.4	2359.3	2482.5	2128.4	2013.5	2030.9	2139.3
1427200_at	MGI:106441	Zranb1	0.0227	218	19365.3	3977	0.000391	1632	3.06546e-06	1635.5	2534	2790.5	2944.5	3244.9	3834.3	2764	2920.9	3040.7	2563.4	3222.3	3837.5	4226.4	4262.6	3619	4156.7	3974.2	3907.1	5049.3	3403.6	3914.4	3861.2	3313.4	3283.7	2534.8	2822.5	3003.6	2515.3	3151.9	3682.9	4105.8	2729.2	3153.1	3510.6	3264.6	3536.6	3685.2	3771.9	4034.9	3713
1426464_at	MGI:2444210	Nr1d1	0.02271	219	1.4e-05	26.5	4.39e-05	834	5.54893e-18	30	3250.2	110.8	111.1	111	120.7	118.3	120.6	110.3	121.7	429.5	1279.1	865.8	1875.2	2352.8	3360.5	2512.3	1036.9	921.2	313.9	369.1	157.4	122	222.4	120.9	122.4	120.3	118.8	111.9	113.7	122.4	122.6	157.2	136.6	470.1	762	1296.8	2147.2	1260.6	2307.9
1460673_at	MGI:95576	Fpgs	0.02293	220	4.5233	883.5	6.99e-08	29	4.74417e-15	100	11439.7	12831.7	12428.3	12716.2	14728.1	15993.1	14608.6	13922.4	11867.9	12862.7	13236.4	11084.1	10178.7	10182.2	7723.6	6938.5	5498.1	5615.3	5562.4	6357.9	6956	7491.6	8935	10023.6	9898.8	9234.3	11178.6	12153	13774.1	11645.4	12471.5	12757.7	11501.6	11143.2	12222.7	12792.2	8084.5	10578.6	8977.9
1417066_at	MGI:1914676	Adck3	0.02299	221	0.0252788	157	9.11e-08	45	1.65768e-16	55.5	32907.1	21809.1	21136.4	25492	27281.6	27866	27658.7	25509.2	26557.1	36433.7	33392.2	25865.5	25169.1	20861.6	21806.7	16423.5	11825.5	9874.8	6747.8	6540.6	5455.5	6976.1	9689.9	13170	13921.1	16035.3	18058.2	20577.9	22855.4	18495.8	20109.1	23498.8	29004.4	20941.3	24740.5	29839.2	23111	20793.3	18550.4
1448080_at	MGI:1922038	E2f8	0.02304	222	0.231631	287	1.39e-05	548.5	4.18536e-10	450.5	8288.2	5255.7	6169.8	5918.3	5110.5	9257.4	5943.8	5233.7	3569.6	3951.7	4561.6	3652.4	3544.8	2379.4	4074.7	3045.1	1504.5	3039.4	1212.3	1625.2	969.2	2802.2	2458.1	3173.9	3668.3	5296.5	6114.2	6110.3	5171.7	7227	4577.4	4231.4	2862.5	3848.8	3722.8	2404.3	2261	3173.7	4234.5
1426488_at	MGI:1914368	Bfar	0.02311	223	2557.46	3086.5	9.96e-05	1078	4.45757e-06	1752.5	1911.4	2147.6	2360.4	2304.1	2174.2	2018.4	1971.4	2564	2163	2914	3271.6	2715.4	2305.3	2725	3328.2	2806.4	3140.8	3257.3	3233	2862.7	2759.7	3389.4	2726.7	1937	1991.4	2538.3	2167.7	2366.7	1758.3	2246.3	1898.5	1689.6	1873.5	2980.3	3426	2311.7	3084.1	2669	2898.6
1456551_at	---		0.02313	224	451.155	2437	0.00199	2498.5	1.02944e-06	1385	1301.1	1245	1248.9	1032.5	1037.9	977.6	950.3	961.9	924.9	950.2	1325.4	835.9	801	845.9	1038.6	694.2	1051.8	968.8	1005.4	1130.7	1042	1311.9	1630.6	1821	1294.6	1180.1	1049.7	1040.2	1033.2	947.5	1057.4	1020.6	1049.6	1042	1048.7	993	688.5	622.2	717.1
1434277_a_at	---		0.0233	225	0.0395166	172	1.4e-05	550	5.12823e-09	646.5	15348	7383.8	9346.1	9478.8	12594.2	11889.8	8393	6503.6	6750.4	17284.3	16970.3	11441.9	7976.2	4972.1	5670.3	3836.8	3208.3	2067.8	2288.4	2384.6	4811.4	2155.6	3919.9	5266	9350.3	7334.3	8705.4	8506.5	8406.4	9568.5	7891.6	7297.5	10924.1	10166.4	12527.3	10653.9	4561.4	7527.5	4986.4
1418862_at	MGI:1915106	Echdc3	0.02362	226	130913	5199	0.000936	2073	5.70291e-06	1814	6062.7	14775.3	14932.3	15127.1	15224.6	15496.4	15163.4	14381.5	15261.3	15626.2	16627	13505.4	16779.2	16154.4	15161	16174.2	13060.6	16431.2	15448.9	14648.6	15236.5	12975.7	14794	14722.6	13427.3	14009	14335.5	13683.2	14851.3	13303.5	14627.7	16611.3	14847.9	15197.9	17545.1	17298.3	17281.9	16526	15940.4
1428409_at	MGI:1919367	Naa50	0.02365	227	28723.8	4173.5	3.64e-06	313	5.78074e-11	344	12833.3	16640.5	18153.7	17215.9	16455.7	13954	17271.8	16689.4	17261.1	18545.2	16916.1	16427.3	17960.6	19350.9	18435.3	21219.6	23820.2	26700.2	26237.1	22823.5	23189.9	23655.5	19693.9	18766.8	16878.7	18351.2	16176	16639.3	17700.4	13866.9	16319.3	15984	16366.6	18974.1	18941.6	19289.6	21660.4	18753.3	17775.9
1420656_at	MGI:1914720	Abcg8	0.02369	228	0.0737507	218	3.49e-06	305.5	5.12823e-09	646.5	6410.1	2056.1	2114.5	2207.3	3649	2930.6	3726.3	2221.5	2252.2	2945	4721.5	2863	4725.5	5365.7	6520.7	7315.7	6055.3	7190	5715.4	5530	4582.4	3147.3	1466	1788.5	1390.6	1713	1822	1866.5	2676.6	2250	2745.5	2465.6	3132.1	2431.5	2642.5	3855.1	5989.3	5142.5	6535.8
1452116_s_at	MGI:109349	Atf2	0.02372	229	101011	4946.5	2.27e-05	660	5.91891e-10	483.5	4633.3	7273.4	8686.5	7940.6	8587	8389.1	8446.6	9334	8677.9	9473.2	9788.9	10076.7	9286.3	8918	9754	9914.8	10532	9396.9	8928.2	9079.5	8731.1	8478.3	6961.2	7729.4	7121.3	7839	7545.7	8109.4	8827.4	10276.3	8660.2	8185.5	9108.7	9808.8	10004.3	8792.3	10727.8	9121.8	9687.8
1416090_at	MGI:1915513	Pdhb	0.02379	230	91207.7	4870	2.64e-05	700.5	7.02832e-10	493.5	24329.1	44958.2	43026.2	38791.3	40301.8	38993	38723.4	37262.4	38042	34184.2	29594.3	40192.1	40847.3	38923.5	33526.4	35868.5	41645.7	45856.4	45601.3	45196.7	47083.8	52365.1	49589.7	44536.2	40594.3	44028.9	40753.2	47168.1	39535.5	38448.3	33805.3	36414.6	33690.5	36458.2	39844.8	38783.2	39021.4	36594	41126.5
1435574_at	---		0.02383	231	0.116026	235	0.000266	1445	3.74354e-05	2346	1254.9	623.1	459.4	729	435.3	472.2	547	701.9	461.4	594.3	536.8	472.7	464.6	353.7	183.5	288.8	278	196.1	713.3	637	736.8	823.7	1011.4	1178.4	933.6	1010.5	601.5	921	625.3	416.7	468.7	523.7	581.2	670	491.3	346.2	211.5	504.4	279.6
1424175_at	MGI:98663	Tef	0.02386	232	0.00165507	120.5	1.15e-06	193	1.01494e-13	149	18522.8	9165.9	7421.1	7418.4	5748	5861	4050.1	2574	1524.1	2809.6	5951.9	6223.3	5810.3	8522.5	16886.8	19454.9	20046.9	16556.4	16855.5	16198.9	14079.4	13192.7	10242.5	9254.1	8755.1	8285.2	7465.3	6528.3	5648.8	3820.9	2772.9	3036.1	2553.2	2794.4	2419.5	4081.7	10979.4	6127.4	9170.1
1433588_at	MGI:106463	D6Wsu116e	0.02388	233	60422.4	4593	0.000531	1777.5	2.38052e-06	1575	2021	3466.5	3298.1	3344.9	3264.3	3392.5	3851.4	3351.2	2997.6	3748.9	3963.7	3841.1	3519.2	3426	3612.2	4094.4	3909.6	3690.3	3366.7	3892.7	3319.9	3037.7	2743.5	2837.2	3153.5	2918.3	3264	3301.6	3383.2	3304.7	3258.2	3469.9	3639.4	3326.2	4022.1	4234.5	3955.7	3785.8	4006.8
1448873_at	MGI:106183	Ocln	0.02401	234	0.713658	412.5	0.000343	1564	3.93713e-06	1714	2877.9	940.4	1457.6	1300.2	1740	1154.9	848.5	704.6	1080.1	1475.8	2193.2	2479.6	2813.4	2277.8	1633.8	1808.1	1606.9	1099.8	1153	1271.4	1071.7	528.8	1001.9	906.3	1078.7	950.1	1032.3	1366.1	818.3	1266.3	769.3	1169.4	1096.6	1628.2	1777.3	2070.9	1804.3	3239.7	2175.6
1451018_at	MGI:1915442	Leprotl1	0.02403	235	2.14417	596	8.02e-08	36.5	4.74417e-15	100	4831.3	4383.1	4545.1	5331.3	5793.1	6265.3	6132.8	5949.6	6227	5490.4	3749.6	4082.2	4158.8	2875.1	2077	2271	1955.6	2267.4	2667.5	2642.5	2687.5	3058.9	2988.2	3005.1	2849	4487.8	4017.3	4980.3	4626.3	4964.6	5261.1	4717.4	4917.7	5824.3	4316.9	4204.4	2861.7	3526.3	3496.9
1455434_a_at	MGI:109153	Ktn1	0.02408	236	63.9389	1834	2.03e-05	639	4.9797e-10	468.5	2703.2	1892.4	2368	2503.9	2733.5	2612.7	3461.5	2119.7	2498.1	2504.8	3667.5	3601	2843.9	3517.4	3753.4	3783.7	3535.7	2931.5	3224.1	3356.3	3053.3	2737.7	2023.8	1902.6	1640.5	1861.7	1735.3	2350.2	2584.7	2840.7	2211.2	2830	2711.7	2451.1	2928.4	3242	3843.4	4236.1	2963
1436317_at	MGI:2443342	Pgap1	0.02415	237	6.82348	1079.5	1.53e-06	221	3.71642e-09	617	2760.4	1626.1	1882.9	1684.5	1727.3	1039	1237.9	1438.4	1228.8	1440.3	2164.1	2609.8	2354.9	2661.8	3423.3	3430.6	3550.5	2377.8	2712.8	2433.9	2414.3	1864.4	1617.9	1424.9	1303.1	1585.8	1654.3	1663.8	1698.2	1438.9	1555.3	1597.7	1245.5	2225.3	1638	1869.6	3130.9	3260.4	2652.3
1426877_a_at	MGI:1923998	Pbrm1	0.02429	238	38271	4338	3.32e-05	758	4.30562e-07	1235	3526.2	5512	5879.2	5572.6	6052.3	6022.9	6503.9	6063.2	5724.4	6292	6392.3	6374.7	7733.2	7173.3	7325.6	7619.2	7805.1	7430	7120.4	7260.3	6953.4	6029.6	4903.3	5197.6	6235.1	5196.9	5273.1	5943	6213	5473.8	6362.4	5483.9	5620.3	6582	5666.8	6149.7	7952.7	7926.1	7389.4
1451438_s_at	MGI:2136934	Clec2h	0.02455	239	0.00023184	89	5.94e-05	916.5	8.3375e-10	506	7109.9	605.2	970.5	1182.7	1287.9	938.9	805.9	948.4	876.3	990.7	1714.7	3224.6	5361.7	6222.2	3406.4	5586.8	2395.1	3140.1	1765.3	2079.8	1289	966.4	987.6	738.8	711.9	1266.9	1181.6	1280.6	968.4	2023	1236.5	833.6	1197.2	1493.9	1968.7	2173.2	7244.5	6957.5	7715.1
1448376_at	MGI:1926153	Wrnip1	0.02486	240.5	4.39456	879.5	1.55e-07	60	9.85561e-15	108	5910.3	5099.6	5207.6	6108.5	5971.4	5513.4	5803.8	5612.2	5042.3	5582.3	7480.9	5149.3	5060.3	4140.2	3933.5	3857.6	3175	2946.7	2582.5	2403.9	2782.3	3229.5	3408.6	3626.6	3914.3	4554.7	4886.8	5008.1	6215.2	6027.4	5800.2	5717.1	6153.1	4792.7	5003	5668	4457.7	5584.6	4240
1426775_s_at	MGI:1349480	Scamp1	0.02486	240.5	15.8004	1357.5	9.38e-06	473	8.21341e-06	1907.5	9307	6429.9	6833.7	7068.1	7165.8	7242.8	7828.3	6357.9	6006.8	7684.5	10004.7	8313.4	7992.7	10033.6	10362.3	13446.4	13986.7	11729.1	11494.5	11690.3	8073.1	8189	4992.5	5704.6	5711.3	5861.8	5504.6	7128.2	6590.5	7073.2	6257.8	5973.6	5868.9	6433.4	6369.5	7702.6	11288.9	9935.4	11565.9
1445349_at	---		0.02489	242	44.9305	1724.5	0.000171	1280	9.10923e-10	513	281.5	163.5	168.8	235.3	168.6	167.3	167.9	139.8	143.1	133	139.6	118.6	114.2	170.6	138.2	135.6	160.1	171.2	159.5	205.5	382.3	215.7	226	172.5	263.3	181.8	171.7	211.3	201.3	170.7	175.1	169.7	148.3	100.8	131.7	146.9	131.6	140.4	132.9
1416959_at	MGI:2449205	Nr1d2	0.02493	243	1.4e-05	26.5	9.16e-07	171	5.88518e-13	188.5	1813.6	186.4	223.2	264.7	231.3	190.1	125.7	115.9	188	229.3	463.5	563	1231	1888.4	809.3	1205.9	1215.8	1543.1	1536.8	1664.3	1236.5	879.8	574.8	474.4	540	384.1	259.7	249.3	234.5	237.1	239	200.7	257.1	238.1	316.2	541.7	1420.5	1022.9	1929.5
1436219_at	MGI:1914000	4933403F05Rik	0.02499	244	34.4553	1635.5	8.44e-07	163	1.59129e-14	116	3789.1	2220.9	2695.3	3004.9	3052.4	3086.9	3655.5	3423.1	2934.5	5364.3	5229.5	4401.8	3824.5	4569.2	5839.1	5587.5	4425	3172.8	3017.8	2773.7	3044.8	2727.8	2064.5	2150	2050	2708.6	2792.8	3338.5	3121.5	3417.5	3467.2	3863.5	3852.6	4275.1	3826.7	4281.2	5147.8	4670.9	4644.1
1417400_at	MGI:1922896	Rai14	0.02508	245	18.65	1433	1.55e-05	573	6.016e-09	663.5	5238	4610.1	3947.8	3850.9	4242.6	5292	6366.2	5732.7	5263.5	6421.1	7206.1	5505.9	3689.7	3983.2	5241.1	4248.6	3367	2433.8	2220.7	2614.6	2765.8	3084.6	4489.9	3856.6	3061	4133.3	4367.3	4377.7	3516	3526	4358	5315.7	5188	6687.7	5119	4460.2	4628.6	4185.4	4197.1
1448174_at	MGI:1349658	Cul1	0.02514	246	128235	5180	3.71e-05	794.5	1.31919e-08	741	2598.3	5871	5942.1	6541.7	6446.1	7520.2	7993.7	6901	6324.7	7301.8	7743.5	7786	6687.6	7659	7921.3	7668.9	6695.2	6806.7	6393.9	6372.7	6056.8	6375.9	5748.7	5812.4	5974.2	5861.3	6075	7041.8	6658.2	7553.1	6858.2	7246.2	6977.5	7471.9	7685.9	7079.1	6921.2	7830	7149.3
1451361_a_at	MGI:2385325	Pnpla7	0.0252	247	190.862	2159	2.94e-06	288	1.37072e-12	216	36403.9	39355.2	37794.6	38267.9	36775	46147.4	40901	46815.1	42372	54592.7	46340	52059.3	46722.2	44790.9	45608	37269.1	37030.9	38050.4	32837.4	35165.2	23071	30351.4	30570.2	29962.5	31386.4	37098.9	37886	43440.9	38770.2	41218.6	37251.9	37189	39763.5	45948.9	47135.7	53591.2	44807.7	43535.7	46872.9
1418352_at	MGI:1096386	Hsd17b2	0.02522	248	589.052	2530	9.27e-06	472	4.9797e-10	468.5	42210.9	37369.1	34779.7	38645.9	40844.5	48911	46946.7	50603.3	50384.4	55376.1	52605.7	58155.7	61296.8	50514.1	44002.4	40503.9	34035.2	37102.2	33254.9	36421.2	26016.9	29366.4	30693.4	34855.3	33769.5	40631.1	44926.5	43605.2	41194.7	46649.9	39474.6	44403.3	46936.6	63498.2	60835.6	55586.5	52342.6	59099.9	68227.8
1438676_at	---		0.0253	249	7.5305	1107.5	0.000486	1724.5	5.70291e-06	1814	3862.1	1927.5	2239.8	2323.1	2291.6	2390.8	2254.6	3568.2	4189	4046.8	2268.7	3506	3309.1	3308	4578.6	2847.3	1814.8	3902.4	1997.4	2206.3	1258.3	1637.3	2052.8	1319.7	1672.3	1914.4	2795.6	2237.1	2189	3559.1	4271	2912.6	2749.3	3031	2958.8	3678.7	2787.7	5120.4	3904
1453692_at	MGI:1926184	4930581F22Rik	0.02532	250	2.14417	596	1.31e-05	535.5	8.42736e-07	1346.5	1530.2	625.5	642.7	698.4	875.2	565.5	640.3	523.9	573.4	398.5	889.2	765.8	978.3	1474.6	1670.2	1759	1055	1536.6	1311.9	1068.8	772.6	879.9	499.1	615.1	693.2	600.7	696.3	655.3	729.6	828.5	703.7	749.9	589.5	559.5	919.8	965.6	1854.6	1481.7	1575.5
1434188_at	MGI:2147716	Slc16a12	0.02552	251	8.61335	1155	1.87e-07	67	2.83548e-16	57.5	31109.1	20853.4	20859.4	20801.4	17643.3	16473.4	16092.1	14823.1	15307.1	13426.7	14255.1	14299	16619	16267.5	19493.7	21143.5	28607.7	26020.2	32121	32448.8	35308.2	34318.3	31193.8	27494.7	29674.1	25194.5	21948.9	19366.6	21767	17900.4	21766.2	17364	18170.5	16105.8	14615.2	17433.6	16717.5	19893	17606.4
1460179_at	MGI:1270129	Dnaja1	0.02565	252	3.74903	804.5	0.000344	1567.5	8.13002e-05	2642.5	55672.7	35615.3	30563.9	28113.6	21122	22896	27043.1	31028.7	31486.9	38679.3	22705.7	28887.3	26329.9	21180.4	19652.7	19414.2	26009.5	29045.6	38205.2	37369.9	43784.9	56959.3	66367.8	57667.8	48514.8	42598	31514.2	30962.4	20728.6	19731.5	23956.3	29443.9	25583.3	39384.4	38102.9	26116	24371.7	22933.4	20699.6
1417429_at	MGI:1310002	Fmo1	0.0257	253	15476.8	3866.5	1.65e-07	62	5.12531e-14	137.5	20196.3	45606.4	43020.8	45657	40443.5	35786.8	35193.2	34670.8	31612.4	27650	27001	28296.9	28987.7	25460.7	27045.5	28162.6	30071.7	32426.1	33990.1	33088.4	39861.2	42174.6	45314	41923	41285.9	42952.4	44536.8	43776.7	44842.8	39175.7	37457.2	40562	33963	31862.5	32794.7	34806.2	30652.1	31308.1	29361
1452050_at	MGI:2442190	Camk1d	0.02592	254	0.0359792	167	1.19e-06	198	1.85763e-11	295.5	7958.1	4935.9	4766.2	6293.1	5777.1	6736.6	7901.1	6865.9	5590.2	7362.4	9120.2	7691.7	6225.8	5877.7	9157.6	6480.2	4762.4	3094	2483.3	2675.2	1722.4	1661.2	1199.5	1459.6	1973.6	2895.1	2829.6	5539.7	5986.8	6303.6	5768	6078.8	6131.1	4119.9	5204.1	6491.6	7804.1	6130.1	5792
1426461_at	---		0.02595	255	525.768	2483.5	5.65e-07	140	4.06901e-14	134.5	16855.5	13135.2	13243.6	13503.1	13172.4	11381.1	13102.2	13171.2	13447.3	14490.8	14484.3	17384.5	15893.3	19742	18123.3	20014.6	18868.3	20396.2	21820.4	18478.9	19580.2	20519.8	17362.3	15598	14139.5	13442.4	11699.4	11927.6	10276.9	12445	11124.1	12935.4	12443.9	13341.6	14749.5	14888.4	19842.5	17785.6	15882.3
1426065_a_at	MGI:1345675	Trib3	0.02596	256	0.000147309	77.5	0.000125	1157.5	2.25095e-11	303.5	2149.8	225.6	198.3	285.5	309.7	116.6	212.4	257.2	122.7	349.8	499.8	335.3	714	1354.5	1220.4	1297.5	1179.2	671.9	436.5	586.8	383.2	277.1	261.5	262.6	263.8	262	262.1	260.8	312.3	255.2	159.1	354.3	322.5	406.2	362.3	604.7	1810.3	2266.4	2088.5
1440908_at	---		0.026	257	41.0432	1683.5	0.000195	1324	1.41578e-07	1043.5	1558.2	1028.8	1185.4	1177	1225	1163.5	1128.8	959.7	820.8	922.7	1171.5	1116.1	1084.7	1185.7	1395	1506.8	1636.9	1962.9	2028.2	2172.7	1860.6	1794.7	1099.6	1027.6	1091.9	1169.6	687	1259.8	1072.8	1138.1	1042.6	953.5	756.7	614.5	1181.4	1002.2	1177.5	908	1245.6
1439260_a_at	---		0.0261	258	3.48776	774.5	4.08e-06	329	2.46998e-10	417	27286.3	15053.5	20796.2	18197.8	23326.1	21715.4	22856.2	19231.6	20062.2	22569.9	26179.2	33808.4	26623.5	29418.4	30013.2	28905.7	19650	22640.6	16661.8	13148.9	14789.8	12028	11921.4	8710.5	13581.9	10785.6	13132.4	19789.2	20328.2	27093.5	26483.6	21120.3	24867.2	16556.7	22376.5	27352.4	26240.9	23431.3	25053.6
1450084_s_at	MGI:2152389	Ivns1abp	0.02612	259	36.3339	1649	0.000127	1162	7.37861e-07	1326	41384.2	23209.5	24595.6	23670	24771.5	25782.2	22028.4	22829.8	23977.7	24273.9	21140.5	21254.9	18691	17172.7	22280.3	25325.2	34860.9	26316.9	30177.3	33440.4	44187.4	36569.6	34101.5	29736.9	29353.6	27391.5	22301.3	23492.8	23843.6	25357.7	23109.8	23782.4	24664.1	27280.4	23446.3	15616.4	19075.1	19679	18053.5
1421037_at	MGI:109232	Npas2	0.02626	260	0.000147309	77.5	0.00111	2172	3.51565e-07	1185.5	678.1	67.1	85.8	72.6	123.8	164.1	486.9	595.5	397.3	745.2	393.8	102.1	70.1	73.2	70.4	67.3	70.8	70	69.2	69.6	69.8	68.8	70.7	71.6	73.6	71.1	72.1	70.2	91	112.5	476.5	360.3	442	283.5	238.9	104.6	69.7	72.1	67.4
1441973_at	MGI:1927240	Zfp295	0.02629	261	4.10372	853	1.49e-05	564.5	2.70884e-10	424.5	506.6	352.5	301.5	313.9	349.8	428.4	604.4	537	275.9	433.5	394.3	213.7	185.2	188.3	186.7	154.3	190	157.7	203.9	185.4	216.9	233	356.4	257.9	255.6	371.3	260.9	383.9	413.7	339.2	293.2	366.5	297	306.5	277.1	207.6	199.1	204.9	97.8
1449052_a_at	MGI:1261819	Dnmt3b	0.0263	262	0.0280796	159.5	0.000129	1169	1.53125e-11	284.5	778.5	350.6	236.1	280.2	359.2	754.8	687.5	623	401.5	559.8	725.8	288.5	193.3	86.6	125.5	122.2	128.8	127.2	124.1	124.5	174	210.2	267.5	206.6	233	235.9	263.8	277.3	325.9	214.3	501.7	428.5	497.6	846.7	229	229.6	135.6	210.7	169.2
1451231_a_at	MGI:1918995	Cul2	0.02632	263	9495.48	3621	1.31e-05	535.5	1.63121e-07	1068	7127.4	10529	11921.8	12840.6	12463.3	9976.6	10405.8	11720.3	10949.5	12097.9	10320.3	11418.5	11017.8	8968.6	8249.1	8381.6	7684.3	9014	8708.9	9576.8	8060.9	7951.6	8492.4	8682.2	9634.7	11750.7	11537.6	13691	11922.4	10931	9735.6	9795.4	10224.5	12964.4	11618.9	10761.8	8448.8	10416.4	8555
1419173_at	MGI:87913	Acy1	0.02639	264	2995.18	3146	5.63e-06	385	1.06409e-07	993	3363.5	6744.9	5978	6387.2	6074.6	5314.9	4081.1	4026.7	3871.4	3381.4	3619.4	4484.4	4564.2	4317.9	4228.3	3693.9	4453.9	5211.9	6689.7	5934.6	6544.3	6063.2	5966.5	6296.2	6040.3	5845.5	5957.5	6058.3	5153.9	4960.3	3835	4188.2	4224.3	3657.6	3961.3	4055.4	4821.1	3560.3	4249
1424279_at	MGI:1316726	Fga	0.02646	265	140023	5274.5	4.75e-06	356	6.36913e-11	351.5	173479	407926	421753	421659	450268	466978	456632	491491	479328	477314	475724	471651	472703	504763	483944	495270	440277	410824	449006	423189	385183	375903	381958	407648	433251	414247	459412	428882	439708	453129	481749	458584	475044	477474	478408	497203	448654	456876	484877
1458658_at	---		0.02648	266	0.33311	315	0.00102	2114.5	4.042e-09	627	528.2	105.9	126.9	124.8	107.6	105.2	90.5	84.4	98	109.7	269.1	167.1	144.5	177.1	409.1	255.3	244.7	612.6	358.8	136.2	167.6	127.7	128.4	95.2	113.8	127.9	128.7	120.4	107.8	126.1	107.6	109.3	115.4	127.8	143	127.3	170.3	443.4	351.3
1418645_at	MGI:96010	Hal	0.02653	267	3.63552	788.5	5.19e-07	132	2.01707e-14	121	58202.1	48799	44342.3	49044	58503.9	58642.1	61478.2	60125.3	54648.8	64006.1	72725.3	66057.4	61778.2	59966.8	58129.2	55940.9	49976.3	38159.2	35074.2	35850.1	33062.9	29834.6	35238.4	38097.9	35053.1	41490	45608.5	48533	55008.7	51263.9	47009	48618.4	63134.9	56823.9	56473.6	61915	73295.9	62937.8	68037
1437735_at	MGI:1309528	Ppp1r12a	0.02659	268	2590.19	3090	0.00084	2008	1.88252e-05	2114.5	4284.4	4050.9	4506.9	3648	4115.3	4636.9	5491.8	4864.2	4369.4	5519.4	7295.8	5931.7	4648	4532.6	6390.5	6931.8	6140	4422	3544.8	3948	4338.8	3346.1	4834.3	3531	4175.4	3968.2	3594.9	3531.4	4022.2	4043.8	4960.4	4657.5	4428.5	5494.4	4484.4	5319.6	5859.8	5512.8	4502.1
1440443_at	MGI:3028027	E030016H06Rik	0.02661	269.5	1.4e-05	26.5	0.000463	1698	3.47519e-06	1677.5	11615.7	1070.1	1079.4	1719.7	1631.2	1387.3	742.9	999.6	671.6	2999.8	3804.9	5256.1	1372.9	3351.5	7408.7	12012.4	7224.7	5206.4	2491.4	2349.9	1453.2	1084.4	712.6	396.7	607.6	788.8	1165.2	768.4	1204.8	1394.6	607.9	748.6	1489.9	1234.1	1581.1	1147.7	3556.3	3586.4	4813.7
1452026_a_at	MGI:1913600	Pla2g12a	0.02661	269.5	0.423923	357.5	2.6e-06	274.5	8.51598e-12	270	1688.1	547.7	821.1	1005.1	474	430.7	604.9	473.3	597.2	329.8	868.7	633.6	1055.1	1099.9	992.1	1003.2	1099.6	1807.9	1944.7	1854.6	1492	1527.3	1175.3	995.5	874.3	749.8	456.4	508.4	447.8	437.3	444.1	1187.6	256.6	556.1	685.9	953.6	1245.2	996.5	1392.3
1439373_x_at	---		0.02675	271	3.34406	755.5	9.19e-06	470	2.43466e-08	815.5	1134.1	1212.8	1301.5	1125.3	787.9	661.2	607.6	566.1	663.9	751.7	592.3	808.5	658.1	465	486	331.7	432.7	726	744.6	729.4	1127.9	947.1	1242.4	1452.8	1161.4	1020.7	1236.5	667.7	717.8	722.1	543.3	449	434.8	439.8	717.1	478.3	467.6	318.7	610.7
1448147_at	MGI:1352474	Tnfrsf19	0.02691	272	18923.1	3965.5	0.00756	3555	0.000675732	3752.5	122.5	115.9	124.1	123.1	116.5	113	126.5	109.1	126.3	129	118.2	127.7	124.2	124.8	201.9	172.2	231.6	135.7	123.7	186	121.2	125.3	127.9	122.1	130.1	118.3	126.4	125.2	139.4	125.8	122.8	115.8	126.4	118.7	127.1	146.3	157.5	126.4	142.6
1437455_a_at	---		0.02697	273	12.0529	1276	5.5e-05	892.5	7.05121e-09	680	21169.3	15798.6	15997.3	14781.1	26711.4	17635.5	15577.8	16943.8	23456.2	15975.5	18500.8	15661.9	17067.5	17605.6	14238.7	13241.1	12686.9	10094.4	9237.6	7946.4	14886.9	7909.4	14564.7	15244.4	17423.5	17767.1	17151.7	19760.2	22417.2	28698.9	18271.3	22133.9	27770.2	19088.8	15140.5	16984.7	13851	21206.5	12929.8
1435797_at	MGI:107898	Ept1	0.02721	274	3.74903	804.5	4.97e-07	126	4.06901e-14	134.5	5096.7	3873.9	4012.3	4234	4081.1	4911.2	4985.7	4828	3838	6219.2	6207.4	4765.4	4006.4	4181.9	4583.1	4059.7	3051	3265.9	2029.6	2703.3	2074.4	2507.3	2596.6	2360.6	2769.2	3331.3	2930.7	4002.1	4487.8	3636	3942.7	4168	4286.2	4651.5	5160.1	4973.9	4436.9	4214.4	4022.8
1423233_at	MGI:103573	Cebpd	0.02723	275.5	1.94032	542	0.000841	2009	9.88096e-10	521.5	1584.1	561.5	642	603.9	916.9	440.7	556.2	399	560.3	438.2	345.1	334.7	405.3	430.8	453.1	558.2	576.2	1182.1	1214.5	1167	1835.6	846.7	979	616.5	706.1	568.3	574.3	503	536.7	430.5	658.8	517.6	489.1	314.4	467.7	364.6	374.1	450.3	549.2
1434764_at	MGI:2684060	Akap11	0.02723	275.5	2364	3061	0.000117	1134.5	1.11022e-05	1980.5	1705.8	2070.1	2350.3	2392.9	2454.2	2322.9	2365.5	2123.4	1851.7	2308.8	2899.9	2881.2	2625.8	2837.9	2975.3	2904.1	2635.2	2929.7	3159	2857.6	2720.7	2382.2	1808	1604.6	1742.6	1691.9	1848.6	2365.9	2149.3	2424.1	1840.7	2033	1943.6	1894.2	2256.9	2720.7	2971.3	2932.2	3310.4
1454930_at	MGI:1925543	Tbcel	0.02735	277	2.62377	643.5	0.000562	1799	0.000234765	3162.5	7229.6	4939.3	3847.8	3985.7	3831	4844.2	4852.7	5817.6	4247.6	7297.9	6843.6	4727.3	3924.7	4683.9	8559.1	7757.4	8982.3	5320.1	3971.7	4693.7	3288.2	2618.9	3220.2	3112.4	3066.2	4418.6	4446.6	4148.2	4184.3	2530.3	3437.9	3981.6	4372.3	4945.4	5244	6533	7440	4838	6573.5
1426243_at	MGI:1339968	Cth	0.02747	278	76447.7	4730	0.000889	2043	0.000139102	2891.5	102506	183672	180613	206244	231058	192076	222812	199320	199487	167581	199963	221751	232169	210366	158609	191172	165609	150591	169538	180835	205621	152111	157317	153023	175746	166988	173149	209616	205284	196245	204315	242693	209267	205733	207085	188556	213304	217572	192494
1424737_at	MGI:109126	Thrsp	0.02748	279	0.135841	246	4.03e-08	17	5.52956e-17	45	365229	380218	343252	310615	262897	295162	193762	179525	156284	174028	96069.4	125272	139507	78584.7	121197	107195	228898	189824	288060	253709	277616	311175	359386	362331	324184	355312	322451	361058	285863	214764	149100	146552	149646	59533.2	108718	104984	131858	49720.4	76685.4
1416600_a_at	MGI:1890564	Rcan1	0.02749	280	0.197669	267.5	0.000146	1225.5	7.02832e-10	493.5	6844.7	3389.4	2468.8	2147.6	1659.7	1854.5	2259.5	2799.4	1982.1	2096.9	1179.4	930.9	896.6	942.5	1058.3	1263.5	1601.9	1820.6	3518.4	2912.2	3303.5	7741.3	5703.7	3604.6	3074	3862	1989.9	2398.5	1973.6	1143.5	1568.3	1804.1	1297.7	2014.4	1715.5	1517.6	1298.7	1191.2	1187.8
1426810_at	MGI:98847	Kdm3a	0.02751	281	4.65453	910	1.64e-05	583.5	3.71642e-09	617	2704.5	1634.4	1768.5	1642.8	1961.3	2420.9	1597.9	1793.2	1300.1	2759.3	2996.3	2902.4	2114	2284.1	2879.7	2593.9	2599.4	1959.7	1550	1723.4	2031.7	1352.4	1360.5	1009.8	1413.1	1681.7	1857	1782.1	1705.9	2359.6	1957.7	1434.9	2275.3	2665	2929.9	2988.8	2816.8	3282.5	3137.2
1418419_at	---		0.02771	282	351.438	2355	0.00269	2720	5.23745e-05	2469.5	1256.9	1024	882.5	1001.8	1016.6	1093.8	1161	1016.2	972.9	1087.3	1469.5	1374.6	1026.9	1085	1199.7	1800.9	1536.2	1222.8	997.5	1000.9	1061.6	905.9	588.1	641.4	876	928.9	830.4	1033.7	1228.9	1053.7	817.8	1032.7	933.4	954.5	1040.3	1107.1	1331.3	1196.1	1258.1
1426753_at	MGI:1925835	Phf17	0.02784	283	27.4435	1561	3.75e-05	798.5	1.84371e-06	1518.5	1426.2	1290.5	1233.3	1490.6	1440.7	1274.9	1428.5	1199.2	1272.3	1200.5	1767.5	1326.3	1824.9	2118.8	2230.8	1983.9	2013.6	2122.7	1720	1373.9	1312.3	1605.3	1163.2	1576.3	804.6	1150.9	1107.5	986.5	1197.8	958.6	1304.8	1131.2	834	1385.6	1154	1782.9	2145.9	1727.3	2175.9
1419491_at	MGI:1096878	Defb1	0.02785	284	0.0169614	147	0.00011	1113.5	3.27488e-07	1170.5	887.3	175.5	175.3	254.5	586.9	377.9	500	423	998.1	959.3	337.5	886	921.8	412.3	539.3	482.4	262.9	579.6	234.3	313	477.3	223.6	162.8	155.6	177.2	116.4	148.8	143.4	340.6	468.2	432.2	472.6	822.3	772.6	436.5	480.9	556.6	923.3	216
1429029_at	MGI:1921692	Sgms2	0.02792	285	586.827	2526.5	0.00322	2863	5.23745e-05	2469.5	648.1	524.5	541.3	779.9	656.5	529.8	506.3	509.6	544.6	660	767.4	860	931.8	1103	782	544.4	546.8	620.5	541.9	546.8	539.6	468.9	476.2	546.7	548.9	545.8	546.9	545	544.3	546.8	550.7	470.1	613.5	545.5	787.5	554.5	947.3	992	845
1452359_at	MGI:2140767	Rell1	0.02793	287.5	5.49555	990.5	0.000255	1428	2.27724e-09	578	3200.1	1098.3	1490.2	1528	1581.1	2001.5	1693.5	1790.6	1511.5	3544.6	3185.1	3589	2021.5	2022.8	4131.9	2498.5	1896.4	1388.6	1155.8	1298.1	1337.2	1209.9	1210.7	1235.3	1278.7	1230.7	1298.5	1250.3	1241.6	1322.4	1303.6	1201.5	1709.3	2029.7	2294.7	2629.9	2217.3	2481.1	1866.2
1422470_at	MGI:109326	Bnip3	0.02793	287.5	17.0281	1402.5	2.23e-07	80	1.62614e-24	2	101550	84951.7	77525.2	81586.5	72895.2	62187.2	59725	50109.1	45334.8	42061	58660.9	64734.1	61456.6	66822.5	74643.7	82908.4	83798.2	93002.4	100460	102406	120897	120303	101093	90186.1	92667.9	74144	67487.1	73023.9	61823.4	70105.9	53026.7	55648.7	50210.5	50257.4	58803.4	50978.2	71488.3	63427	68138.3
1451529_at	MGI:2444615	Sgtb	0.02793	287.5	20.0193	1458.5	8.85e-05	1041	3.51565e-07	1185.5	431.3	285.7	295.2	296.9	305.6	292.2	223.1	267	160.1	348.6	306.1	352.1	299.7	339.4	450.9	438.2	490.9	591.4	341.5	538.4	346.2	211.5	284.7	358.2	245.7	348.6	314.3	316.2	197.6	217.1	176.6	237.2	228.3	232.1	295.5	285.4	355.7	357.3	338.6
1429213_at	MGI:1924197	2310030N02Rik	0.02793	287.5	21704.8	4024	1.07e-05	489	2.26877e-10	410	3889	5695.5	6332.6	6477.9	5829.7	4803.2	4772.4	4974.4	5520.2	4358.5	4584.5	4956	5435.2	5798.1	5021.7	5021.2	4691.3	6301	7190.9	6457.1	8200.8	6759.9	6998.4	5985.9	5832	6686.8	6335.1	6220.3	5874	5634.3	5949.7	5534.6	4421.1	5021.7	5169.1	5581.6	4744.1	5068.6	5877.5
1426378_at	MGI:95304	Eif4b	0.02806	290	1074.36	2770	4.47e-05	838	1.84371e-06	1518.5	7354.9	7884.5	7387.3	8099.5	8713	9035.5	9385.6	8765.9	8606	8756.7	9755.5	8087.8	9906.3	11031.8	9379.4	10575.1	11004.9	10780.1	10936.1	12341.8	10597.7	10173.1	5849.5	7013.5	7745.9	7701.2	8192.2	7886.2	8378.6	6835.7	7041.4	9806.5	8679.2	9477	10327.5	10819.4	10911.7	10690.2	11086.1
1459145_at	MGI:2444562	A930033H14Rik	0.02812	291	0.0607404	201	3.65e-05	786	1.58859e-13	155.5	1569.5	387.8	347.8	388.7	383.6	276.7	287.8	333.9	272.4	166.5	284.8	332.4	279	317.4	696.7	697.8	1678	900.5	878.2	1736	1455.1	906.7	572.6	735.1	401.1	342.4	250.4	349.9	197.2	182.8	250.2	276	274.3	171.9	327.7	350.3	549.1	316	346.3
1420760_s_at	MGI:1341799	Ndrg1	0.02823	292	0.805856	430	2.87e-05	728	1.65768e-16	55.5	1764.7	494.5	490.4	587.1	666.4	480.5	801.2	861.1	1181.7	1456.3	1985.7	853	995.4	733	622.7	529.3	507.1	455.4	474.9	451.2	462.3	456.7	344.3	345.9	468.3	460.4	365.5	497.2	595.8	508.7	848.2	1197.7	1178	994.8	1263.1	1538.5	537.8	821.5	781.5
1428265_at	MGI:1920949	Ppp2r1b	0.02836	293	2349.97	3058	8.52e-06	455	4.36758e-09	633	2978.8	4340.9	4510.8	4147.8	5257.2	4662.7	4617.6	4561.1	4253.9	4593.3	5379.8	4327.4	4744	5145.6	5181.5	4233.4	3939.8	4256.7	3560.7	4004.8	3492.7	3764.2	3746.1	4137.7	3377.1	3649.3	3708.4	3860.5	4607.7	4242.1	4756.7	4693.1	4707.6	5302.6	4682.1	5245.4	4974.1	5146	5145.2
1415802_at	MGI:106013	Slc16a1	0.0284	294	24.1271	1534.5	7.34e-07	157	3.97743e-11	321	20167.5	26388.5	26415.5	27430.9	26516.9	29523.8	28978.9	27692.8	29695.3	28394.2	25480.5	21880.4	25389.7	21998.4	18224.8	15864.2	15056.4	13768.3	14065.3	16489.7	11666	15710.4	18039.6	25442.4	23732.1	25331.9	22794.8	22487.4	22600.6	21207.3	23996.1	27433.3	24160	31505.9	24397.5	23568.8	17177.9	22851.3	17491.3
1450966_at	MGI:1921364	Crot	0.02842	295	11.8048	1260	3.8e-07	109	7.28508e-13	194	149839	80610.6	103943	100731	134716	123636	147926	158386	165278	144995	151439	161167	186646	195693	138090	149482	120645	139022	96249.1	107276	75907.6	75061.8	77413.9	77999.1	82172.6	88076.3	91936.3	127375	143989	165192	181882	174863	167690	212216	179555	169680	165480	224901	176767
1455596_a_at	MGI:2442831	BC029214	0.02846	296	598.004	2540	3.69e-05	791	5.14091e-08	904	3246.8	3521.8	2659.3	2993.3	3237.5	3052.5	3872.4	4595.6	3961.7	3039.7	3132	3422.4	3605.2	3069	2706	2435.6	2124.5	2017.7	2035.2	1888.8	2021	2194.9	3234.7	3086.1	3077.3	3052.4	2966.8	3857.5	3256.2	3044.1	4179.2	4370.1	5135.6	3492.7	3057.3	3201.9	3405.2	3320.4	2387.7
1418946_at	MGI:98304	St3gal1	0.02847	297.5	81.2659	1887.5	6.06e-06	396	2.46998e-10	417	4047.5	3790	4400.8	3807.3	4358.1	4188.7	4658.8	4268.3	4891.2	4299.4	3925.3	3259.7	3393.3	3216	2250.5	2372.7	2074.8	2798.8	2935.8	3253.2	2642.6	3321.2	3350.3	4021.7	3746	4090.2	3924.4	4378.3	3979.7	3872	4293.9	5039	5039.8	5944	5331.4	3686.9	3138.2	3850.1	3256.3
1436120_at	---		0.02847	297.5	135.765	2040.5	0.0044	3109.5	0.00183503	4480	1695.4	1358.9	1582.4	1504.5	1715.8	1508.6	1322.8	1028.2	1379.6	1779.6	1742.1	2075.8	1865.2	1743.5	1507.7	1896.8	1482.6	2051.3	1666.3	1919	1296.7	1106	1754.7	952.3	1339.7	1225.6	1143.1	1555.1	1636.6	1646.2	1191.3	1331.9	1436.6	1517	1943.7	1906.2	1472.1	2523.2	2157.9
1453001_at	MGI:1914403	Rnaseh2b	0.02853	299	47.5845	1740.5	3.76e-06	319	1.16989e-09	539	2130.3	1725	2550.6	2155.1	2113.9	1754.5	1535.6	1437.4	1188.7	1122.5	1129.3	1710.3	1648.6	1543.7	758.3	1499.8	1219.6	2014	1800.2	2365.7	2107.7	2461.3	2389.3	2079.4	2209.9	2108	2285.2	2064.7	1846.5	1656.7	1734.9	1600.6	1083.6	1597.5	1697.7	1362.4	1352.5	1545.8	1507.8
1424571_at	---		0.02855	300	5884.72	3433	4.95e-06	361	1.63528e-09	561	1049.6	1328.2	1182.9	1169.5	1289.3	997.6	1102.3	1257.5	1074.2	981.8	1259.9	1414.3	1523.8	1591.9	1643.5	1628.4	1488.5	1749.2	1914.7	1514.1	1686.8	1696	1375.4	1208.5	1221.4	1017.2	1271.5	1150.9	1344	1198	1244	1021.4	1339.4	1682.7	1349.1	1561.3	1812.4	1767.5	1417.4
1434473_at	---		0.0286	301	5.11025	945	0.000437	1673.5	6.016e-09	663.5	781.4	728.7	399.6	461.6	340.9	385.3	450.1	223.1	396.8	276.3	354.2	325.8	226.1	320.7	222.7	313.3	404.5	403.2	395.2	672.2	860.2	537.1	645.8	649.7	600.4	560.3	405.4	402	404.1	405.1	385.7	324.5	320.8	298.2	403.9	259.9	376.5	368.7	315.1
1448347_a_at	MGI:1858234	Caprin1	0.02863	302	248.983	2231.5	3.25e-06	297	2.94769e-10	430.5	109779	123102	112853	112722	113873	122003	145323	168466	163962	177164	144773	140004	114891	106940	111145	90540.6	90688.2	78943.7	77677.7	72936.3	95897.1	94720.7	116127	126658	121443	112445	100608	120565	113135	109596	136117	154957	150511	151580	133787	117857	98379.6	111125	71917.1
1417860_a_at	MGI:1923724	Spon2	0.02876	303	3.56113	786	0.000122	1150	1.16989e-09	539	319.3	154.5	217.7	154.6	292.5	273.3	237.9	245.2	333.8	413.9	392.9	270.9	217.8	156.5	115.1	124.2	94.6	144.7	119.3	114.9	108.8	119.7	112.3	95.1	134.8	156.3	132.5	216	157.4	159	193.8	197.8	213.9	186.3	210.8	349.7	149.9	172.8	126.2
1417471_s_at	MGI:1277184	D1Ertd622e	0.02882	304	165.785	2113.5	3.9e-05	807.5	5.14091e-08	904	1834.3	1445.4	1374.9	1375.8	1242.1	1103.4	1376	1717.9	1460.7	1555.7	1457.2	1219.4	1493	1615.8	1858.6	1860	2305	1846.3	2257.1	2270.3	2937.7	2196.3	1982.9	1551.9	1669.1	1719.3	1258.8	1175.2	1544.1	1386.3	2089.9	1718.1	1363.4	1434.9	1459.8	1596.5	1859.2	1649.3	1261.1
1436931_at	MGI:1918387	Rfx4	0.02885	305	1.4e-05	26.5	0.000115	1128.5	6.016e-09	663.5	1063.6	105.8	422.3	291.3	506	284	244.5	193.9	279.3	359	981.1	726.7	1143.6	697	402.2	366.9	232.9	232.2	126.1	82.6	82.9	83	106.9	85.4	133.1	89.9	184.8	502.3	382.8	594	399.6	247.9	380	371.2	567.7	815.2	697.5	993.2	771.4
1443908_at	---		0.02886	306	0.701092	405	5.27e-06	371	2.09146e-08	797	3916.6	4133.9	4012.9	3746.8	3618.9	3455	3233.9	3140.3	2823.9	4331.1	4774.9	4317.8	2741.2	2316.8	2412.6	1518.2	1489.2	1424.8	858.3	1169.5	951.2	1486.6	2042	2923.6	2428.7	3172.8	3594.5	3953.6	3395.4	3138.6	2482.5	2439.3	3638.1	2848.3	3812.9	3185	2109.6	2538	2260.5
1416952_at	MGI:1921084	Atp6v1d	0.02889	307	75.1814	1867	7.15e-06	422	4.68495e-12	251	16661.9	12902.6	12767.4	12212.1	11129.6	11647.9	10173.1	10211.8	10355	10011.2	8055.4	11463.6	10022.8	11146.5	8656.8	8803.1	10594.8	12712.3	14189.5	13969.4	16614	18591.4	17831.3	16596	15597.4	13515.5	11878.5	13411.4	9668	10829.7	9794.9	9893.5	8378.4	10124.2	10922	9863.5	9792	10729.4	10746.9
1448599_s_at	---		0.02894	308	59.2448	1811	0.0011	2168	5.14091e-08	904	2062.3	1029.3	827.5	1021.5	1013.7	1282.1	1542	1068.2	1021.8	1592.1	1672.4	1200	1393.3	1191.1	2363	2844.2	1576.5	1616.3	1300.1	1317.4	1435.7	1013.3	1070.8	1022.2	1027.3	845.5	926.3	1000.2	966.8	1027	824.2	1205.4	1391.6	1445.2	1031.2	1182.9	1400.1	1358.9	1530.5
1438902_a_at	MGI:96250	Hsp90aa1	0.02895	309	2.17061	600	4.61e-05	845.5	1.22788e-07	1017.5	112472	94086	91790.1	89879.3	81267.2	71313.8	73517.8	76353.7	80426.7	87752.4	63388	76313.5	72484.1	50031.5	37099.6	36927.3	41825.5	32816.5	51335.3	46871	72661.4	87647.3	124080	134369	135393	123828	123863	110372	91408.4	80310.9	76628.7	82425.8	73208	107081	84324.5	59641.8	49447.7	59906.3	61475.1
1438157_s_at	---		0.02899	310	1038.21	2753	1.49e-05	564.5	1.31919e-08	741	18394.2	17381.4	20281	17530.5	19083.3	15919.4	14393.7	15777.1	17478.9	18641.1	23507	21876.9	23848.5	22005.7	26190.5	28875.5	32730.6	32787.9	25190.4	23801	26486.9	17792.5	19659.7	16928.4	17341.3	17251.9	15558.6	20716.9	16506.9	23531.6	19528	18282.3	21324.8	17913.5	21136.5	21126.1	24375.7	27307.2	22152.6
1450264_a_at	MGI:107760	Chka	0.029	311	1.4e-05	26.5	2.13e-06	250	1.35494e-15	78	7998.3	2882.8	3683.1	3687.8	3928.8	6558.5	7931.2	5603	4201.2	8159.6	5394.5	2471	1414	682.7	676.4	420.5	424	161.3	300.9	303	563.9	776.2	1358	1572	1890.2	2154.1	2461.6	3797	2803.9	2646.4	3885.3	3297.3	3835.7	3929.2	4055.5	3105.7	730.9	1273.6	731.9
1437708_x_at	MGI:1321389	Vamp3	0.02903	312	42425.9	4400	8.08e-06	440	4.9797e-10	468.5	3374	5781.4	5474.8	4637.4	4876.4	4697	4303.7	4331.1	4839.7	5578.8	4709.9	5961.5	4585.4	6060.7	5582.7	6363.1	5888.6	6112.3	6006.8	5322.3	6982.3	6144.1	6633.5	5312	5507	5485.5	4748.6	5298.8	4727	5095.8	3730.1	4585.6	4559.7	4992.3	5092.8	5079.3	6457.2	5622.8	5349.6
1434005_at	---		0.02915	313	3.10219	689.5	2.98e-06	291	2.46998e-10	417	9059.8	4224.5	5045.7	4624.2	4456.6	6209.5	6684.3	5369.4	4979.4	6523.2	9270.8	8270.5	7042.2	8692.2	10939.1	11543.7	9293.5	8594.4	6945	6383.4	6327.7	4754.3	3932.8	3096.2	3357.1	3331.6	3488.3	3776.1	4261.1	4761	5733.8	5113.4	4368.8	4182	5383.9	7806.4	9524.5	7628.4	7219.9
1448521_at	MGI:1349766	Brd7	0.02917	314	53529	4533	0.000406	1645	6.53279e-05	2551.5	1897.8	2794.9	3180.7	2980.2	2804.7	2710.8	2792.8	2985.1	2758.7	3407.5	3977.7	2778.7	3024.8	3399.3	3364.8	3104.1	3160.3	3327	2940.6	2904.9	2868.9	2812.7	2867	2634	2330.3	2834.8	2521.6	2843.9	2782.7	2716.5	2529	2753.9	2580	3483.7	3755.3	3227.4	3198.7	3669.6	3407.1
1440840_at	MGI:2143596	D630004K10Rik	0.02925	315	0.116026	235	3.48e-06	303.5	7.73702e-15	105	9404.1	2699.2	2264.4	2296.4	1994.1	1416.5	2238.4	995.5	1423.7	1392.7	3000.1	2414.2	2315.7	2777.8	5538.9	3868.7	6144.7	5031.9	5399.3	5865.5	8059.1	6701.8	4110.9	2862.2	3108	2340.6	1755	1594.6	1670	1534.4	1642.3	1970.5	1591	1317.3	1840.5	2212	2940.7	2850.3	1885.8
1422457_s_at	MGI:1336201	Sumo3	0.02928	316	768.364	2626	1.72e-07	64	5.72463e-12	259	18232.4	23804.7	27030.8	30631.2	28116.1	29071.5	30323.8	29818.8	27684.6	30334.7	30488.9	26263.8	28925.6	26570.8	21962.8	21383.7	17746.6	17584.4	17134.8	17147.3	13659.3	16636.3	20862.3	21138.2	21817.7	27658.9	28134.2	31554.2	30065.8	29154.2	31022.7	27714.1	27374.6	30807.9	31891.7	29563.4	25021.7	29116.2	28291.8
1435991_at	---		0.02931	317.5	3.63552	788.5	2.34e-05	673	6.44437e-06	1843	1916.3	1492.3	1189	1292.7	946	1216.6	1009.8	938.8	1095.8	1243.5	1505.8	1351	1962.5	2520.5	2491.7	2405.1	2593.9	2440.6	1828.9	1967.2	1156.3	868.5	1106	1125.2	1058.6	1234.6	1063.8	962.9	1246.3	927.4	955.5	1024.9	1082.6	1335	913	1376.1	2603.9	1684	1807.9
1417457_at	MGI:1913447	Cks2	0.02931	317.5	1676.42	2937.5	3.4e-05	766	4.93156e-07	1262	9927.7	13408.4	16525.9	15871.2	14811.7	14351.2	14521.7	14214.7	16159.6	16371.1	13845.5	18101.4	13511.2	10647.6	9772.8	9797.4	8173.7	10316.1	9059.7	9225.5	12086.6	8875.2	13279.2	11863.9	12660.1	11583.4	11074.7	16499.3	12247.5	15957.3	12614.9	14108	13329.3	12644.5	14548.5	12862.2	9575.6	13768.3	9894.8
1451538_at	MGI:98371	Sox9	0.02934	319	7.4698	1103	0.00361	2952	4.19735e-06	1732	295.3	136.3	215.7	170.5	152	153.9	409.9	240.2	326.4	152.9	303.2	136.1	134.1	135.7	121.6	118	136.8	187.1	124.2	122.3	135.2	114.6	128.2	127.6	134.8	136.1	128.4	205.5	289.8	147.9	167	312.1	247.3	352.7	154.6	197.9	143.2	137	124.4
1452857_at	---		0.02951	320	4536.36	3321	0.000388	1628	5.64447e-07	1287	1367	1235.2	1466	1404.1	1344.3	1458.5	1780.7	1524.6	1734.3	1372	2023.9	1454.8	1532.1	1259.6	1591.6	1387.9	1295.8	1130.5	778.1	656.9	1194.2	1277.9	1325.9	1301.7	1357.2	1362.4	1573.8	1316.1	1391.6	1486.9	1721.1	1483.5	1380.2	1554	1575.5	1389.5	1179.8	1278.6	1321
1455353_at	MGI:2442368	Tmcc1	0.02968	321	1275.21	2832	1.29e-05	528.5	2.27724e-09	578	3561.1	5279.6	4855.9	4349.4	4340.8	3958.3	4464.3	3974.7	3710.4	3459.9	3152.6	3615.1	3319.7	2902.1	2988.5	3141.8	3732.8	4023.5	4733.9	5379.4	4931.9	6463.2	5314.7	4794.2	5303.7	4502.3	3596.4	5285	3815.3	4072.1	3802.1	3938.1	3358.5	3298	3272	3928.6	3689	3067.1	3895
1434062_at	MGI:1352507	Rabgap1l	0.02972	322	20.4903	1465	0.000326	1536.5	0.000171774	3010	1475.7	1067.8	1350.1	1189.5	1357.3	1149.5	1354	1122.6	834.9	1238.8	2162	1712.3	1542.4	1523.2	2133.3	1905.4	2186.6	1738.1	1794.5	1674.9	1463.8	1240.7	916.1	769.5	926.6	917	710.9	1310.9	963.5	1451.6	1033.4	1487	985.4	1069.4	1009.3	1205.4	1585.3	1666.9	1439.3
1425824_a_at	MGI:97514	Pcsk4	0.02989	323	0.0515152	185	7.01e-07	152	1.78317e-17	34.5	1912.6	752.1	724	402.4	320.1	416.8	390.7	286.3	405.6	470.8	614.2	466.9	480.1	778.4	1557.8	1426.9	1369.8	1225.4	1666.9	1867.6	2198.9	1627.1	1028.5	874.8	842.8	733.6	509.2	500.6	506.6	321.5	452.8	360.5	426.1	368.1	420.9	402.5	728.4	489	736.2
1439814_at	---		0.02994	324	724.048	2599	0.00494	3204.5	6.19191e-05	2529.5	282.4	217.7	263.6	233.9	237.7	250.8	246.7	286.3	277.2	261.8	422.9	259.9	458	343.9	246.4	241.9	238	234.9	244.3	226	233.2	193.7	265.4	198.5	175.6	249.5	236.9	235.1	286.8	398.5	299.1	284.3	251.3	247.5	452.2	452.7	254.8	308.1	364.9
1450702_at	MGI:109191	Hfe	0.03005	325	79.4952	1879	2.73e-05	713	2.68356e-09	589.5	1123.4	1147	1633	1349.6	1204.7	1259.8	1212	1417.9	1250.8	1110	1256.6	1076.2	1091	1068.7	802.2	718.7	509.6	847.9	774.5	704.6	1072.4	812.8	1398.3	1238.7	1085	1253.1	1208.4	1537.8	1183	1259.1	1325.8	1158.5	793.6	1072.3	1119.1	1075.5	830.9	1046.6	887.3
1431055_a_at	MGI:1919232	Snx10	0.03028	326	20.8482	1471.5	3.49e-06	305.5	1.74708e-15	83.5	4763.4	3004.1	3231.5	2968.7	2796.2	3033.2	2397.9	2547.6	2404.6	2507.3	2278.8	3470	2840.5	2521.5	2698.4	3204	3463.7	4455.8	5070.6	4731.3	4721.3	4325.7	4116.3	3092.2	3860.8	2727.8	3083	2890.4	2822.4	3079.6	2495.2	1999.3	1788.2	1945.1	2276.1	2532.3	2732.5	2857.1	3161.3
1420093_s_at	MGI:1355299	Hnrpdl	0.0304	327	61.4386	1821	1.8e-05	607.5	2.83182e-08	836.5	3496.9	2551.1	2732.1	2312.4	3068.2	2703	2825.5	2478.5	2253.5	2876.2	3745.8	3464.6	3125.7	2923.3	3406.7	3539.7	4601.4	3446	2812.4	3236.4	3146.1	3169.2	2795.5	1946.2	1501.9	1796.7	2149.7	2184.7	2587.9	2666.2	2174.7	2116	2708.8	3625.8	3733.1	2959.5	3902.7	4998.8	3951.7
1452973_at	MGI:2442111	Ppm1k	0.03046	328	74.6183	1864.5	0.000411	1653	1.04419e-05	1965.5	18373.6	13953.2	17549.8	16871.3	20889.3	18731.8	17018.1	15909.8	13366.5	16370.5	23125.6	22156.3	19661.6	20936.9	24124.7	25495.4	21481	20844.4	15488.6	16272.6	13466.5	12575	10796.5	9205.7	11713.2	11523.7	17439.4	18072.3	19527	21715.4	16494.3	17092.4	18026.8	15079.3	17709.8	19722.5	23039.3	23098.8	27579.3
1435872_at	---		0.03058	329	0.37258	329	6.01e-05	923.5	7.27761e-06	1875	5602	2584.2	3354.7	2487.7	2331	2704.2	1444.9	3037.9	4520.4	5528.4	4478.7	4666.8	3402	5031	5761.2	4399.8	4093	5426.6	2935.2	2422.2	2793.6	1693.9	2953.3	2057.3	1470	2792.3	3290.2	2028.4	2812.3	1870.5	1430.7	2641	5042.3	4469.3	6273.3	5616.7	3401.5	4470.8	4525.6
1454803_a_at	---		0.03059	330	42.57	1701.5	6.86e-05	958.5	2.06756e-10	401.5	1385	619.8	770.8	697.4	710.3	783.8	668.9	725.2	731.8	1118.3	1051.1	979.4	1038.9	1021	1267.4	1227.9	930	1938.3	955.3	929.8	864.1	712.1	632.8	584.2	587	661.8	566.2	566.5	704.8	586.6	785.9	787.3	898.8	857.2	1100.4	949.7	1024.9	862.6	941.3
1426682_at	MGI:2144529	Cnot6	0.03065	331	138448	5257.5	4.85e-05	856.5	1.87799e-07	1090.5	3536	8129.3	7846.6	7978.6	7328.2	7688.5	8686.8	8396.3	8033.2	9186.8	8862	8427.9	7854.1	9168	9465.6	8783.7	9749.1	8617.5	8839.9	9451.3	8729.1	8237.1	8138.1	8087.8	7357.3	8089.8	7305.6	7435.3	7731.1	6404.5	7951.8	8123.4	7738	9174.9	9050.3	8926.2	8953.6	9261.8	8294.3
1422685_at	MGI:1096376	Exoc4	0.03075	332	278.284	2264.5	1.28e-05	524.5	2.83182e-08	836.5	2260.4	1934	2001.8	2282.4	2178.7	2769.1	2527.6	2901.5	2576	3108.6	2561.8	2746.8	3102.5	3001.1	3580.2	3367.5	3566	3260.3	2510.2	2262.8	3128.5	1903.1	2195.3	1623.4	1515.9	1810.5	1814.4	2044.7	2558.7	2367.7	2713.7	2755.9	2347.7	2860	3247.7	2679.5	2903	3028.9	2792.6
1419546_at	MGI:1913585	Atp6v1c1	0.0308	333	12038.6	3735	2.36e-05	674.5	1.42412e-06	1454	1835.4	2755.5	2897.2	2318	2746.5	2958	2692.4	2291.6	2613.3	2543.2	2851.7	2792.6	2954.8	3393.8	2420.3	3273.5	3988.3	3943.5	3579.2	3863.1	4006.5	3511	2835.8	2251	2444.2	2930.9	2547.1	2883.2	2457.9	2744	2401.5	2577.7	2838.2	2799	3008.4	2854.6	3390.5	3381.5	2920.2
1437085_at	MGI:2442889	D630039A03Rik	0.03094	334	2.87227	670	1.44e-06	215	5.72463e-12	259	4242.3	2056.1	2552.2	2141.3	2497	3403.1	2812.7	2587.9	2387.8	3345.4	4104.4	4089.5	4534.2	3735	5349.7	4826.7	3770.3	3303.4	2015.4	2597.6	1930	2132.6	1925.2	1556.4	1467.4	2516.5	2470.2	2509.3	2754.8	2122.7	3435.5	2273.3	2854.7	4165.7	4007.4	4829.8	4616.2	4218.9	4522.3
1426501_a_at	MGI:2182965	Tifa	0.03099	335.5	10.3871	1217	0.00337	2893	0.000139102	2891.5	1810.8	833.8	712.5	578.5	986.3	1216	766.2	1053.7	820.7	866.5	880.2	1664.6	1537.2	1652.6	1367.3	1734.4	889.4	884.1	762.2	1073	619.5	744.5	770.2	759	786.9	794.2	1016.8	1041.7	778	863.4	835.3	625.6	1026.5	1023	1054.9	1083.1	1377.2	1849.2	2389.3
1422604_at	MGI:98907	Uox	0.03099	335.5	145520	5358.5	1.12e-05	496.5	2.94769e-10	430.5	120548	321987	317167	300703	324934	300507	287494	293456	294565	267810	265682	305217	328027	332250	293433	328912	338418	334777	343840	340899	348908	340619	344919	344686	325582	316370	312577	343589	306004	320190	313316	310970	298104	275065	289034	305593	333033	315898	324859
1454819_at	---		0.03102	337	6.26927	1035	1.75e-05	600	9.66132e-09	707	4520.3	4142.8	3385.6	3088.2	2264.8	2496.7	3656.9	4076.7	3273.3	3026.8	2175.5	1849	1901.7	2733.1	2955.5	3349.3	4380.6	4742.7	4826.1	4865.1	5571.1	6064.8	5147.7	4824.2	3916	4156.4	2991.4	3556.9	2738.7	1829	3288.2	2889.6	2312.4	3191.1	2131.2	2594.6	3000.4	1544.5	2021
1434087_at	MGI:106639	Mthfr	0.03103	338	1.4e-05	26.5	1.92e-06	237.5	1.85763e-11	295.5	1018.8	795.7	470.9	556	603.8	749.1	911	975.1	772.7	1100.2	503	191.9	99	87.2	121.3	85.5	82.5	82.3	91.6	124.2	99.7	141.7	307	183.1	263.4	387.8	272.1	461.4	630	426.8	795.2	660.5	720.8	704.1	508	300.8	98.5	135.3	124.3
1426037_a_at	MGI:108407	Rgs16	0.03104	339	1.4e-05	26.5	0.0035	2926	5.12531e-14	137.5	4060.1	84.2	84.1	81.6	70	73	69.5	81.6	83	79.7	156.1	83.3	87.8	442.6	1484.6	1266.4	4128.2	3806.5	1180.9	1074.3	255.3	163.1	142.7	93	78.9	74.4	86.7	71.5	68.1	78.9	79.8	71.9	75.3	71.2	77.2	76.3	509.1	442.2	578.5
1450149_a_at	MGI:104872	Ppp1cc	0.03106	340	83142	4792	1.2e-05	510	2.70226e-06	1600	27618.7	54278.4	61252.7	54366.5	57736.1	56913.5	58923.6	59187.3	57633.5	60570.6	67760.8	66867.6	64212.6	65854.4	70641.3	73776.2	74612	76890.9	73685.3	70999.7	72842.8	71362.9	53064.1	55854.9	51695.5	50716.8	49272.2	52426	53644.5	58358.9	59523.9	51811.7	52794.3	56375.3	54016.8	58007.7	70673.2	65678.9	63907.1
1428821_at	MGI:1914762	Agpat2	0.03139	341	53.6514	1771.5	8.99e-08	43	2.8891e-15	91	42856.7	74856.5	74993.6	68614.4	70049.6	71816.3	67727.7	66839.2	58049.8	66309.9	60938.9	57459.6	55061.2	45835.2	41106	33248.1	34201.7	35955.5	39122.8	35907.4	41193	53377.4	59441.9	66564.8	59224.6	65255.4	70861.3	71795.8	72345	63717.5	62355.4	62282.8	65102.2	62878.7	65537.2	68520.5	47182.6	43939.9	44838.3
1437953_at	---		0.03156	342	0.0326611	164	3.31e-06	301	1.22431e-08	731.5	733.7	136.9	163.5	169.2	171	177.1	172.4	169.8	156.9	163.5	188.5	301.7	209.9	363	565	613.1	762.9	461.7	734.2	532.7	665.5	568.7	174.3	175.9	178.4	149.7	162.5	127.6	182.1	177.2	122.3	158.8	164.2	212	174.1	121.6	277	364.7	605.5
1434692_at	---		0.0317	343	183.602	2151	0.000501	1749	8.21341e-06	1907.5	3353.1	2643.5	3542.7	3776.2	3650.3	3628.4	3702.9	2859.3	3252.5	2945.4	3617.7	5196.8	5234.1	5410.2	3578.4	4115.8	3142.7	3435.8	3148.8	2542.1	2354.8	2487	2330.9	2057.1	2765.4	2486.6	2681	4055.6	3127.3	3993.7	3450.7	3763.1	3459.5	2844.4	3731.2	4589.4	4832.3	4670.1	5120.3
1437497_a_at	---		0.03186	344	0.37258	329	6.39e-06	404	6.016e-09	663.5	68315	80548.6	73854.2	79327	57266	46157.6	45311.4	45099.1	44884.4	58100.4	40689.3	46269.3	40738.8	27273	20747.8	20084.1	19428.5	18563.4	29527.9	21295.5	37849.5	55974.3	76133.4	77275.1	71604.4	84476.3	78772.8	61622.6	52548.9	47077.6	40347.2	43398.1	38795.7	59165.2	54717.3	32477	25943.7	27081.1	33751.7
1419462_s_at	MGI:107428	Gtl3	0.03188	345	11090.8	3689	6.64e-05	947	3.47519e-06	1677.5	3935.1	4983.9	5437	5619.3	5124.5	5170.3	4611.5	4437.6	4557.5	5577.6	4067.2	5593.8	6945.4	6472.1	6140.6	6378.3	5806.8	6576.3	5840	5436.9	4951.9	4655.6	4596.8	4667.6	4580.9	5177.1	4719.5	4759.6	4827.5	5110.1	4447.4	4140.8	5096.5	5559.4	5816.7	5662.5	6889.1	6659.6	6849
1456537_at	MGI:2444562	A930033H14Rik	0.03189	346	0.144361	248.5	0.00302	2819.5	6.5336e-09	671.5	352.4	63.7	62.3	60.1	60.9	58.5	60.5	58.7	61.6	56.1	60.2	60.1	60.8	62	94.3	208.9	408.5	90.3	161.9	167.3	152.8	171	69.8	67.9	63.1	61.5	62.8	61	60.2	63.1	63.1	59.5	62	60.8	61.6	61.6	61	60.5	61.4
1436999_at	MGI:2138391	Pid1	0.03193	347	21.9472	1490.5	2.82e-07	92	2.8891e-15	91	23592.8	19766.5	19515.8	22771.5	23043.5	26871.3	28056.1	29606.1	23647.3	31944.8	30869.1	23671	22637.4	19651.7	18688.5	18157.4	16125.6	14745.7	13212.6	15246.2	13284.8	14641.1	16691	18345.4	19642.6	23969.6	24275	21636.9	27055.3	25786.7	24084	25555.4	30813.6	32687.6	30106.5	27347.7	22715.3	27790	25240.2
1456767_at	MGI:2442512	Lrfn3	0.03198	348	1.4e-05	26.5	2.43e-06	262.5	7.02832e-10	493.5	615	354.6	582.2	394.2	462.4	433.6	497.5	501.5	423.7	402.2	552.4	428.2	479.9	169.2	54.8	51.2	41.2	49.3	50.4	50.9	97	78.2	209	259	222.1	337.1	311.9	374	383.8	320.6	222.4	320.8	322.1	390.1	656.2	439.6	121.7	201.3	126.9
1429144_at	MGI:104898	Gpcpd1	0.03201	349	0.00011477	69	1.15e-06	193	2.09146e-08	797	58608.7	7274.3	7564.2	8230.9	13597	12510	10250.4	8172.3	7242.2	8818.8	14214	20177.7	24994.3	25804.3	40731	45286.8	48908.2	52230.7	52454.4	54545	42383.2	32663.4	10763.5	9557.2	11339.7	6751.8	11450.1	11065.7	11690.7	18232.2	10672.7	6928.6	7999.5	7960.2	10788.8	10509.4	31683.9	27281.6	36170.2
1416480_a_at	MGI:1930666	Higd1a	0.03203	350	135459	5232	0.000625	1860	3.06546e-06	1635.5	22599.9	62493.8	58259.4	60448	52027.5	55636.4	55335.5	57250.9	55521.3	61878.7	57695.3	58480.6	52970.7	47182.9	50207.2	48833.4	53295.2	55029.4	53888	52785.6	56702.6	59533.8	61534.8	57818.3	55234.6	61061.3	60807.1	69782.8	58669.9	58904.5	58076.4	52743.8	51282.9	57522.4	56694.1	48492.7	50299.7	50717.6	50100.5
1420339_at	MGI:1924140	Memo1	0.03205	351	150.052	2073	9.43e-06	474	2.46998e-10	417	1498.5	1892.5	1961.2	2423.7	2081.8	1536.1	1514.6	1422.9	1580.2	1372.9	1248.8	1531.7	1689	1461.9	925.2	999.5	1045.8	952.8	1269.9	1254.2	1009.1	1432.4	1559	1831.4	1668.8	1989.8	1985.2	2273.9	1823.5	2129.4	1752.8	1617.3	1327.8	1324.8	1363.6	1354.6	1129	1194	1094.5
1425646_at	MGI:2147434	BC016495	0.03209	352.5	0.325567	308	9.1e-08	44	4.74417e-15	100	12415.9	10564.3	7562.8	5522.3	5406	5988.8	5150.1	4234.9	4188.6	3848.5	3142	3340.2	3521.5	2988.9	7437.6	6096.7	10048.8	9398	10412.9	11714.7	9977.7	12149.3	11003.8	10906.1	8598.3	8801.5	6128.2	8482.2	4928.1	5843	4065.6	4340.2	4297.5	4094.2	3093.1	2516.6	3923.5	3555.2	3183.1
1439401_x_at	---		0.03209	352.5	29277.2	4180.5	0.000258	1433	1.09703e-06	1397	3342.7	3493.5	3391.3	3249	3241.9	3016.6	3617.4	3210	3760.8	3398.6	3064.1	2444.6	3421.4	3742.5	3730.9	4172.3	4736.5	4878.1	4805.3	3620.5	5787.3	4107.8	3840.4	4078	3844.7	4104.8	3521.3	3489.2	3741	3062.5	3646	3600.3	3736.2	3826.7	3451.6	3359.3	3566.5	3512.5	3203.7
1429050_at	MGI:1921527	Chic2	0.03211	354	285.093	2276	3.67e-05	789	4.45757e-06	1752.5	3058.9	2604.3	3747.6	3398.8	4058.7	3313.3	2460.4	2264.6	3079.6	3390.4	4109.2	5203	4638.2	5063	5012.7	4667	4415.4	4989.4	4135	4432.2	4512.3	2947.5	3015.7	2463	2983.2	2807.1	3016.2	2974.9	3411.4	4103.7	2772.4	2599	3782.4	4105.2	4341.6	3824.8	4381.7	4804	4325.7
1423105_a_at	MGI:1927224	Yeats4	0.03217	355.5	11766	3723.5	0.000314	1514	3.29107e-08	859	3184.8	3174.5	3309	3443.1	3566.7	3797.9	3211.1	3341.4	2963.3	3935.5	5945.1	5533.4	4221.2	3916.7	4744.9	4755.2	3808.5	4270	3401.7	3540.3	3107.2	3014.5	3047.2	2886.3	2998.9	2953.3	3257.3	3450.8	3141.5	3040	3421.5	3162.3	3060.2	3531.2	3900.7	3990.9	4593.2	4256.5	4517.4
1423654_a_at	MGI:1201691	Rnf4	0.03217	355.5	79601.3	4772	1.63e-05	581.5	2.27724e-09	578	4862.2	8216.3	8506	7769.5	8687.2	8929.8	8942.4	8918	8291.5	8440.7	9095.4	9823.3	9899.1	10246.3	10473.3	9993.9	10586.3	10209	9342.6	9228.5	9073.6	8447.1	7984.3	7918.8	7152.9	7738.7	7684.8	8854	9406.9	9896.6	9397.7	9375.6	9412.8	10537.2	9330.7	10072	10115.8	10118.2	10324.6
1443962_at	MGI:107167	Tfdp2	0.03219	357	285.093	2276	1.84e-05	613.5	5.12823e-09	646.5	1840.6	1247	1381.9	1138.7	1315.1	1524.2	1312.9	1226.5	1304.4	972.8	1255.7	1421.5	1741.8	1998.8	1481.6	1575.3	1650.8	2152.8	2450.6	2813.4	1961.6	2019.4	1454.5	1461.3	1304.7	1374.2	1457.5	1153.1	1473.1	1340.3	1256.1	1111.1	1176.4	1149.6	1105.6	1652	1425.3	1456.6	2070.7
1416362_a_at	MGI:95543	Fkbp4	0.0322	358	61.1922	1819.5	1.27e-06	205	2.54873e-12	231.5	11761	20354.2	19945.4	19821.8	16620.7	15518.9	14562.8	13843.2	12836.7	16847.8	11815.7	11772.7	11783.9	10264.9	9659.2	8681.7	9464.5	9723.9	12150.4	10538.7	11785.5	14131.3	18749.1	19851.7	18572.1	20082.2	19782.7	18568.2	16932.5	10892.3	13318.1	14132.7	13585.6	15079	13649.1	13025.1	11208.3	9613.6	11842.3
1439797_at	MGI:101884	Ppard	0.03226	359	8.88238	1170	0.0116	4012	0.00120462	4151.5	185.5	95.9	109.6	177.8	158.8	81.9	203.7	151.4	210.7	253.3	82.8	69.4	84.4	68.9	83.7	67.8	86.8	86.2	83.6	84.5	70.8	85.1	86.6	86.8	87.9	115.1	86.6	137.2	137.5	87.6	88.1	93	173	171.8	130.5	85.4	83.1	86	82.6
1419311_at	MGI:1338757	Trim10	0.03227	360	147369	5529.5	0.0473	6369	0.00014686	2920.5	18.9	71.5	67.4	67.8	68.2	69.2	67.7	66.5	68.7	65.6	65.7	67.2	66.7	68.3	66.8	65.3	69	68.2	69.2	74.4	68	67.3	68.5	84.2	70.5	68.5	69.3	67.6	68.5	69.3	70.4	67.7	68.2	66.8	67.7	67.7	66.4	68.6	66
1424147_at	MGI:2387603	Ahsa1	0.0323	361	7154.41	3509.5	6.85e-06	413	8.3375e-10	506	9027.7	19563.7	18539.6	18227.6	16748.7	17650.4	15473.8	14958.1	14791.6	16997.2	13551.7	13581.8	14736.2	13360.8	11492.7	11677.6	11578.9	12442.6	13793.7	11878.7	14803.9	17134.8	19343.6	20368	18846.3	20024.7	20208.4	19280.8	16144.3	15196	12689.5	14809.3	14327	16249	16488.5	13020.3	12581.2	13115.7	14054.3
1440899_at	MGI:1310004	Fmo5	0.03231	362	2.14417	596	5.44e-07	138	1.74708e-15	83.5	77222.1	62859.3	59182.8	58487.9	55221.9	45560.4	45344	47071.2	31428	37141.7	34607.1	26402.4	29315.2	23469.5	23365.9	28287.8	41961.6	27975	49601.5	54091.6	89301.4	74977.2	82295.6	88687.4	89363.7	82826.3	71158.5	53557.6	57747.5	48251.5	42785.1	40847.2	38369	33834.4	34623.1	34754	29393	25131.9	27347.3
1437035_x_at	MGI:1929668	Rnf14	0.03235	363	78057.3	4746	4.04e-05	815	1.32468e-10	383	541.1	755.9	716.2	673.3	702.4	665.5	677.7	712.8	709.4	714.4	681.5	740.2	796.8	811.3	855.2	870.8	960.3	1184	914.9	853.6	899.6	813.8	815.9	715.5	642.9	694.1	650.5	692.6	779.9	697.7	725.9	755.3	789.7	824	708.7	789	852	849.7	727.8
1452053_a_at	MGI:1915128	Tmem33	0.0324	364	1929.71	2982	3.97e-07	112	1.37072e-12	216	7529.2	12053	12109.1	12116.5	11398.5	10167.1	10958.5	11139.8	11165.5	9705	7920.3	8969.3	9551.7	8737.7	6178.2	6534.5	7066.4	7856.9	8425.1	8006	9105.3	10127.9	11707.5	12421.1	11766.5	13707.4	12346.6	12484.2	11831.6	10800.4	10669.8	11417.8	9272	11229.5	10135.6	8527.5	8544.4	8334.7	8503.3
1428079_at	MGI:99501	Fgb	0.03249	365	146135	5373	1.45e-05	559	1.63528e-09	561	202269	531514	582325	579605	620448	631241	587952	608752	591686	634073	611488	605222	651824	635675	572126	631547	545821	569930	571453	535002	519269	535331	463527	506853	534006	546729	609351	555398	588403	600742	576810	559802	596159	608546	623676	632955	595842	616610	665796
1428512_at	MGI:1917487	Bhlhb9	0.03251	366	2.7152	655	0.000203	1338	9.66132e-09	707	2177.8	747.6	747.5	617	781.5	559.9	553.2	541	572.2	542.1	956.4	684.5	863.7	1089.3	762.8	1025.5	692.6	2667.3	1328.8	1117.7	1501	1443	1191.1	873.7	585.6	555.9	521.3	555.7	489.5	561.8	818.9	651.5	689.1	820.9	575.5	1122.6	1069.6	1013	1236.4
1426083_a_at	MGI:88215	Btg1	0.03262	367	5.69525	996	1.57e-06	222	4.68495e-12	251	25967.5	20683.6	23243.3	23349.7	34136.8	21645.4	19521.9	17852.5	22344.3	22982.2	23905.5	18012.3	18891.4	18988.7	14405.7	14786.9	12300.5	11162.6	8949	11317.5	15297.1	8718.2	14240.4	14121.3	17751.8	21148.6	22243.5	24667.5	29290.2	26623.2	20055.7	24270.3	27769.5	20079.1	23853.8	22604.1	18302.1	23204.1	19159
1424858_at	MGI:2384968	L2hgdh	0.03263	368	113264	5059	9.96e-05	1078	3.75641e-07	1205.5	1622.1	3392.3	3474.5	3370.8	2768.2	3274.9	3267.2	2903.2	2752.2	3270.6	3757	3485	3292.1	3319.2	3291.1	3890.7	4121	3633	3939.5	4209.1	3967.8	4337	3676	3070.4	3351	3274.8	2715.7	3484.4	3411	3195.6	2991.5	3382.4	2979.3	3117.5	3402.7	3357.6	3524.1	3361	3338.3
1437498_at	---		0.03301	369	1.12941	470.5	0.00756	3555	0.000820986	3888.5	338.7	92.1	114.3	145.1	170	123.5	106.1	104.5	120.7	103.8	158.8	119.7	120.1	392.4	201.5	193.8	122.3	325.3	141.8	114.9	84.4	82.5	122.7	70.8	87.5	84.6	122.8	117.6	128.1	112.3	129.8	99.2	122.4	116.1	235.7	194.7	259.6	309.1	166.7
1449067_at	MGI:1095438	Slc2a2	0.03314	370	3266.38	3179	2.13e-06	250	2.07537e-12	226	67957.3	96632.1	93260.7	87197.2	83210.3	72718.9	77363.5	69637.7	73413.8	67648.4	75534	81520.3	88762.8	105401	96894.7	99305.1	116448	121607	135606	123621	103281	121082	106747	110201	93853.5	91433.4	72978.2	90773.1	80495.3	71043.9	70559.6	73406.1	76903.9	67975.2	80245.5	84968.4	113197	96494.1	84629.1
1448942_at	MGI:1913316	Gng11	0.0332	371	13854.3	3820	0.000484	1722	8.21341e-06	1907.5	2112.4	3001.7	3727.1	3458.4	3054.3	2990.7	2961.4	2919.8	3224	2985.8	2841.2	3292.1	2985.2	2595.8	2318.5	1921.5	1889.7	2871.2	2464.3	2588.9	2956.3	2955	3325	3057.2	3059	3566	3225.7	4002.1	2829.2	3484.6	2999.1	3189.4	2980.8	3107	3360.5	3050.8	2943.7	2973	2546
1417673_at	MGI:1355324	Grb14	0.03327	372	164.83	2111	8.91e-07	169	1.37072e-12	216	8513.4	8578.5	9536.3	10102.7	9769.2	9945.2	10776.5	9939	10125.7	13074.9	13791.8	11662.6	12685.7	14202.2	13229.6	12232.5	11690.3	11853.4	9936.8	10254.2	8895.9	7974.2	7675.7	8078.4	7323.6	8943.4	9301.3	8672.7	9639.6	7958.8	10658.1	9308.5	9687.2	12077.5	11377	13276.7	13630.8	13092.2	13400.6
1438404_at	MGI:1344401	Rnf144a	0.03332	373.5	0.0823881	223.5	1.12e-05	496.5	2.8374e-12	235	645.1	316.9	377.4	280.9	641.6	422.5	423.1	650.1	247.2	725	507.7	363.9	247.4	235.3	278.4	182.5	178.4	116.1	100	139.7	147.6	134.7	193.6	248	193.5	329.1	247.4	280.6	562.9	258.2	494.6	353.6	421.3	322.2	362.8	376.6	244.3	141	237.2
1444166_at	---		0.03332	373.5	2.06613	568.5	0.000868	2034	7.65426e-09	688	2639.3	1535	941	811.6	820	869.5	834.1	794.6	840.1	784.5	799.4	830.3	817.3	798.6	1025	909.6	2717.9	965.3	1224	1206.9	3328.6	1530.9	3130	1533.7	906.7	2046.7	865.2	1031.4	893.3	916.4	834.1	826.1	840.4	689.3	862.9	1003.9	834.8	808	887.6
1419748_at	MGI:1349467	Abcd2	0.03338	375	0.00127344	117	1.26e-05	519	9.21446e-08	974	2000.9	995.7	974.9	667.8	532.6	345.8	527.8	174.3	972.8	120.9	720.7	662.2	838.1	1286.7	1086.7	1456.1	1385	2105.8	1314.4	1278	1387.3	1363.2	1117.8	986.1	422.5	390	104.9	572.3	565.8	460.2	552.2	938.8	477.6	363.8	486.8	1283.5	945	1824.8	855.5
1451543_at	MGI:1924223	Fbxo21	0.03342	376	0.0002856	91.5	5.47e-06	378	2.09146e-08	797	6713.1	1300.9	1865.3	1967	2665.2	2192.3	1488.7	1380.2	1832.3	1961	2512.3	2430.6	4654.6	7051.5	4150.6	5178.2	3528	4912.1	3988.4	4899.5	2111.1	1940.1	1076.1	1389.7	1623.7	1195.3	1554.7	1055	2472.4	2185.2	2685.4	1695.2	2301.2	3048	2340.7	4022.4	5263.1	5643.8	6504.3
1420499_at	MGI:95675	Gch1	0.0335	377	17.451	1409.5	5.02e-07	128	4.9797e-10	468.5	30145.5	17679.6	18305.1	16671.7	19601.5	20225.3	20628.1	17168.4	18867.5	18683.7	20770.7	24454	25841.8	31031.5	29934.7	31074.3	29555.1	39477.6	34765.1	42011.3	29656.1	26510.5	20672.2	16511.4	18449.9	15225.2	17082.3	19041.4	18997.5	18313	21418.6	18989.9	21382.1	20366.4	21361.4	24763.8	31644.6	28627.8	33600.9
1426349_s_at	MGI:106920	Tmpo	0.03354	378	3197.11	3168.5	0.000253	1422.5	2.09569e-06	1550.5	1190.3	1713	1492.5	1541.7	1780.9	1510.1	1439.4	1391.2	1687.7	1579.7	1214.9	1338.3	1264.5	1334.1	1064.7	753.7	1044.1	1129.1	1317.2	1361.7	1427.4	1668.8	1853	1856.6	1657	1944	1414.7	1811.8	1274.3	1202.8	1381.9	1422	1579.2	1499	1515.7	1304.8	1152.2	1099.7	1245.7
1452180_at	MGI:1925835	Phf17	0.03359	379.5	3.48776	774.5	4.98e-05	865	1.12943e-08	722.5	1533.8	543.1	648.4	654.5	606.3	565.6	770.5	678.2	558.7	624.1	929.6	901.9	999.1	1206.7	1962.6	1494.4	1648.2	1284.2	856.8	780.6	819.4	648.9	564.3	507.4	445.6	485.9	495.7	550.4	457.4	579.3	562.6	473.4	467.6	584.6	578.8	1028.7	1378.3	698.7	1084.8
1442510_at	MGI:1923342	5830473C10Rik	0.03359	379.5	324.536	2323	8.09e-05	1009	5.14091e-08	904	6719.9	5377.1	5608.2	5862.9	5622	5648.5	5655	4742.6	4885.9	6572.1	10277.7	8895.6	7704.5	6298.1	8328.1	8270.9	6405	5145.8	5535.2	4449.2	5038.2	4835.2	5094.3	4437.1	4481.9	4379.4	4321.2	5743	5089.5	6050.8	5635.7	5423.9	5479.3	6120.6	7337.7	6953.8	8244	8781.9	7773.9
1416601_a_at	MGI:1890564	Rcan1	0.03361	381	0.000824793	111.5	0.000222	1367	5.12823e-09	646.5	6902.5	3273.2	2417	2000.1	1657.9	1655	1893.8	2166.8	2201.6	788.5	327.1	395.2	1173.4	1041	475.1	773.8	1082	2055.5	3833.7	2415.6	3032.8	7193.7	4894.3	4198.3	2657.1	3272.3	2171.5	2252.8	1785.2	1132.5	2148.7	2096.1	1664	2263.8	1473	1180	714.1	1006	1461.5
1433528_at	---		0.03372	382	10563.5	3673.5	1.38e-05	546	1.87799e-07	1090.5	6680.2	8080.3	7706.7	8380.2	9527.4	9763.4	8763.7	8292.8	8355.3	6421.6	7161.1	10804.3	9115.9	11221	10541.2	11307.8	12124.2	10898.4	11534.7	12683	12150.6	10418.5	8832.6	8894.6	9746	8672	8327.4	9164.5	8822.5	10577.3	9013.6	7909.9	8011.3	8008.9	7586.3	8997.6	10670	10719.1	10771.4
1441878_s_at	MGI:1913681	1810049H13Rik	0.03379	383.5	219.501	2193.5	1.63e-05	581.5	8.25732e-09	693.5	1125.7	930.6	1241.2	1100.3	1254.1	1369.4	1053.5	1028.3	1130.6	1278.2	1634.7	1905.9	1616.1	1534.2	1956.6	1534.6	1183.4	1828.4	1783.5	1274	1487.3	1126.6	1025	931.3	830.9	976.4	1007.8	876.5	965.6	1039.6	1171.6	1031.4	993.6	1104	1863.5	1635.5	1612.8	1518.9	1742.3
1456393_at	MGI:107490	Pdcd4	0.03379	383.5	433.675	2421.5	0.000322	1525	2.98397e-05	2261	27290.2	26472.1	31680.5	29651.3	29940.9	31406.2	24568.9	27372.1	29118.5	30695.5	28370.6	31697.6	40875.5	37712.1	30096.6	30127.8	31474.4	30464.4	26562.6	23616	21763.3	19852.1	22244.4	24665.9	23763.6	30606.4	30617.4	29659.6	31459	30437.7	29410	25363.9	33622.7	29555.1	36441.8	42087.6	38022.3	38879.4	39014.1
1448545_at	MGI:1349165	Sdc2	0.03389	385	35583.1	4288	4.4e-06	344	3.15948e-09	603	13430	24300	20855.5	25369.6	27067.4	29148.4	30160.2	25624.5	26013.1	25896.9	29263.9	26975.9	23299.2	25339.2	26860.5	25819.3	23106.4	20544.4	22646.1	25347.7	19808.8	21097.9	18931.1	19885.4	22185	21867.8	21756.4	26329.5	25960.2	27773.6	26655.8	26858.3	25612.5	24164.6	27430.9	27924.6	29114	27420.1	25969.1
1416762_at	MGI:1339468	S100a10	0.03394	386	7.23026	1096.5	5.5e-06	379	1.16989e-09	539	35980.7	26558.9	29706.4	33667.1	29342.5	32662.9	29817	37822.8	40464.3	39638.9	33466.9	46512.5	40901.4	33363.1	23165.2	22419.3	16349.2	18842.4	15039.5	14844.1	13337.3	15654.7	21032.5	20283.3	24162.5	24018.3	27521.9	30763.4	25523.3	33621.4	23378.6	31931.7	31443.2	35740.5	41711.9	32605.4	30799.9	34074.6	35829.5
1455455_at	MGI:2443773	Glt28d2	0.03408	387	568.148	2518	0.00115	2193	8.21341e-06	1907.5	1042	814.5	1156.3	1319.6	1425.7	1136.5	1223.2	1032.8	985.9	1194.9	1376.4	1572.7	1379.1	1265.2	1168.7	1182.7	1032.7	1021	1209.6	967.9	846.4	920	752	755.1	1081	978.8	886.3	1069.1	1282.3	1489.1	1308.2	1545.6	1063.7	1035.7	1521.1	1489.5	1203.2	1320.1	1287
1416924_at	MGI:1933174	Bri3	0.03412	388	38.4599	1665.5	4.24e-07	118	1.35494e-15	78	12477.8	10388.5	9595.3	8768	8799.7	8870.3	8486.4	8097.5	8571.9	8199.5	8752.8	9010.2	11442.4	13771.2	14577	13131.7	16094.4	18070.2	19648.5	16883	17850.8	16194.2	11167.7	12347.2	10901.4	10022.8	10131.4	7710.4	8518.9	7170.7	8307.1	7310.1	7952.2	8150.2	10000.3	10375.7	13040.9	9490	10887.2
1416488_at	MGI:1095734	Ccng2	0.03416	389	3.20437	728	2.71e-05	711	4.18536e-10	450.5	13511.7	7147.6	10007.7	11268.6	12354.8	12113.9	6761.1	6159.5	6413.1	11421.6	8828.2	8493.3	7449.6	6055.6	5758.6	5064.9	4567	4584.7	3913.5	4299.2	6486.6	2959.6	5300.8	4788.8	6487.7	9097.9	10367.9	9558.2	11101.5	16223.6	8154.1	8149	9463.8	7782.2	10966.4	7078.1	5301.3	7961.5	6516
1439884_at	MGI:1922936	Nudt16	0.03423	390	9075.5	3599	4.37e-05	833	3.71642e-09	617	1379.8	1657	1583.1	1602	1597.6	1397.7	1573.3	1566.4	1877.6	1919.5	1664	2263	1918.5	2150.4	1924.9	2117.7	1740.6	2436.6	2384.6	1816.5	1781.3	1643.9	1622.8	1490.7	1359.1	1589.7	1522.3	1239.5	1692.2	1754.9	1772.4	1395.6	1760.2	1804	1795.1	2359.5	2303.2	1708.7	1958.2
1434668_at	MGI:1934811	Nucks1	0.03429	391.5	1372.63	2859	0.000151	1239	1.42412e-06	1454	1843	2759.9	2620.1	3093.8	2928.9	2530.7	2012.2	1888.4	2237.7	1661.3	1752.2	1843.8	2372.9	1989.7	1273.6	1604	1625.6	1911.8	2283.7	2868.8	2142.8	2187.3	2344.2	2936.3	2165.3	2775	3116.6	2177.4	2678.8	2329.2	2080	2072.1	1670.2	2000.5	1706.8	2129.3	1960.4	1728	2000.3
1424770_at	MGI:88250	Cald1	0.03429	391.5	1878.59	2973.5	3.55e-06	311	4.68495e-12	251	20549.7	23310	24982.1	25583.3	23440.6	27576.2	28336.5	28211.9	24574	35216.5	35654.2	31367	26008.7	24600.8	30798.9	28532.7	27864	24331	21837.3	20003.4	18117.9	16581.1	20401	16850.2	17611.5	21492.1	22932.4	24145.5	23434.5	23546.5	24779.4	25161.9	25330.9	25379.3	27142.4	29835.9	27488.2	25099.4	28033.6
1449351_s_at	MGI:1859631	Pdgfc	0.03442	393	4.65453	910	1.15e-06	193	1.53125e-11	284.5	1586.7	966.1	1027.7	1973.1	1391.1	1602.7	1555.5	2066.6	1604	2077.5	1841	1417.9	1239.3	953.2	901.1	919	772	863.4	758.9	808.4	762.3	887.7	1045	1006.8	1096.4	1064.7	1151.8	1312.1	1534.8	1819.1	1472.9	1638.1	1729.4	1875	1406	1883.4	1089	1442.6	1128.4
1449519_at	MGI:107799	Gadd45a	0.03459	394	0.713658	412.5	0.0025	2664	1.48988e-05	2055.5	3122.4	1825.9	1679.3	1078.5	976.9	436.3	734.9	1041.9	1671.3	2047.2	1227.7	1436	1802.4	2487.2	2348.7	1788.6	2804.4	3498.6	2102.4	1818.2	857.6	2382.4	2610.8	1822.2	1131.3	1535.3	1943.1	1181.8	747.6	572.7	645.5	1123.4	1294.5	1900.8	1969.3	1458.9	2160.1	1864.7	2039.1
1420088_at	MGI:104741	Nfkbia	0.03462	395	2690.08	3105	1.32e-05	538.5	6.89348e-08	942.5	23362.3	24773.3	26850.4	23188.4	27486	25497.6	20449.8	21903.4	21844	24876.4	27684.4	32056.2	30517.1	28024.7	30517.4	35227.8	34278.1	40458.3	34794.9	34973.7	32820	24309.9	26463.4	22938.7	24970.2	19775.1	20875.6	25619.5	21624.3	25554.3	21609.1	21789	25758.6	23416.6	24657.1	28694.2	33347.2	33390.5	32235.4
1433884_at	MGI:99667	Syt1	0.03464	396.5	0.000597904	102.5	2.13e-06	250	9.88096e-10	521.5	2341.4	326.7	340.8	522.8	389.5	534.4	860.8	555.7	664.6	637.8	1126.3	1220.7	1114.9	1782.1	1509	2578.3	1521.7	1779.4	2324.4	2398.6	1694.5	1151.6	354.4	567.8	345	270.9	451	288.9	440.8	556	549.3	527.5	252.3	743.8	650.7	986.2	1542.3	1548.3	1702.6
1452691_at	MGI:1924188	Rbm17	0.03464	396.5	99744.8	4936.5	2.15e-05	649.5	3.29107e-08	859	2822.2	5211.8	5250.8	5177.6	5075.7	5672.9	5417.8	5221.9	5948.7	5409.8	5777.7	5592.7	6748	6903.5	7250.8	6363.1	7057.7	7318.3	6693.1	5930.5	6122.9	6229.1	5558.8	5841.9	5192.2	5273.1	4496.1	5605.1	5088.3	5257	5854.6	4581.4	5683.2	5952.4	6145.7	5469.7	6362.1	6652	6094
1418780_at	MGI:1927096	Cyp39a1	0.03472	398	7.5305	1107.5	3.52e-05	776	9.66132e-09	707	14257.3	12702.6	12577.8	19205.3	15264.4	10584.5	10432.8	6932.5	8400.7	7173	6214.5	6880.1	8827.2	6832	6912.6	6466.1	7881.5	7576.3	9366.4	10155.4	14986.4	10362.9	11794.4	13126	10549.2	16436.4	12403.2	16343.6	16497.6	15066.9	13178.7	10141.7	9947.4	6000.5	7776	7472.1	6002.5	11703.1	4948
1425328_at	MGI:2385211	Fam76a	0.03487	399	16.5091	1385.5	1.44e-05	554.5	1.87799e-07	1090.5	2609.9	1839.8	1967	2062	1828.2	1802.6	1987.2	1574.7	1734.8	1421.4	2193.8	1938	2178.9	2836.1	3429.9	3222.3	3829.4	3399.3	3132.5	3148.2	3558.1	2083.3	1957.2	1946.2	1859.2	1914.6	1677.8	1744.8	1833.9	1730	1992.7	1528.9	1286.3	1452.3	1723.1	1666.5	2680.3	2064.7	1958.9
1425869_a_at	MGI:109284	Psen2	0.03493	400	1.94032	542	7.23e-08	31	1.35494e-15	78	53521.1	67542.2	59284.9	57911.2	59805.7	60537.6	64057.8	58302.2	60115.2	65900.6	57976.6	61457.2	55465.5	42486.7	37640.7	28780	23393.5	23318.1	20849.3	21194.2	21390.5	24801.1	41862.9	44301.9	45807.1	54027	55355.8	61634	61673.6	50774.4	52441.4	65458.1	68697.6	55745.1	65784.4	61331.9	48008	44731	44486.9
1434442_at	MGI:1261768	Stbd1	0.03507	401	60.2132	1816.5	3.3e-06	300	8.3375e-10	506	13878.4	10876.9	11553.1	10606.1	13036.5	9587.4	9895.4	10445	7921.9	9272.4	12974.5	10274.8	11610.1	15883.4	15381.8	19168.6	20853.2	19244.5	16045.4	18741	14802	12967.3	11793.6	11362.2	12188.8	11915.8	11935.5	11515.5	11853.3	10079.2	10107.6	8060.5	7511.6	10368	10521.6	10924.8	17239.3	12580.4	15270.9
1428325_at	MGI:1913705	Cnpy4	0.03508	402	42.3771	1696	3.9e-05	807.5	1.53953e-08	760.5	744	837.6	1025.4	838	820.9	771.5	631.8	597.9	732.9	773.8	676.6	827.5	722.8	412.8	520.2	455	281.4	399.3	518.9	484.1	596.2	478.2	789.6	782.1	663.2	1020.8	663.7	894.1	747.4	773	694.7	920	693	600.9	720.1	616.6	692	652.5	614.5
1427016_at	MGI:2444631	4932438A13Rik	0.03517	403	45.3322	1726.5	6.77e-06	410	1.16989e-09	539	3927.6	3213.9	3813.1	3156.8	4099.6	4520.1	5531.2	5345.8	3723.6	5283.9	5842.4	5468.6	3593.9	3400.7	3646.5	3800.4	2768.3	2323.3	2692.2	2632.5	2734.1	2484.4	1914.8	2378.6	3110.3	3220.5	3240.3	4608.1	4669.8	5652.7	4455	4811.4	4570.6	4266.3	4075	4162.3	3695.3	4343.8	3598.8
1421772_a_at	MGI:106015	Cox7a2l	0.03522	404	142689	5312.5	0.00382	3002.5	3.96644e-05	2367	8390.6	20090.8	21580.6	20684.7	19756.8	22250.3	20393.7	19796.5	19205.3	21791.1	19874.3	22256.2	20892.2	21182.7	18339.5	22319.8	21602.6	23740.4	22848.7	22250.3	22970.6	24382.5	20755.2	18624.4	21346.2	20386.7	20604.3	20183.2	19949.9	20480.4	20037.8	20078.9	20063.3	18857.3	20522.9	18937.3	23125.4	20253.4	20838.1
1448484_at	MGI:88004	Amd1	0.03524	405	5.95162	1020	0.000206	1345	1.06409e-07	993	18422.8	9713.2	9503.6	9797.3	6652.5	10338.5	13965.5	12363.9	8780.1	7717.6	7719.2	8830.9	7921.1	9299.5	10980.8	10881.7	12029.5	12189.9	17987	16134.6	18280.9	23240.8	15678.6	13196.5	11023.7	10397.3	6983.1	9910.4	7907	8747.2	11863.1	10553.1	6913.2	9724.2	8045.5	9271.3	13084.5	7797.5	8120
1429370_a_at	MGI:1916327	Psmd11	0.0353	406	886.986	2686.5	2.27e-05	660	2.83182e-08	836.5	20666.4	22930.6	24639.7	26568	26561.9	24076.4	25042.5	23929.9	27016.3	23520.3	25871.5	21231.2	29353.1	29581.7	24266.1	22543.8	20727.4	24534.9	21820.8	21812.3	18844.2	18719.2	19257.1	18141.9	21254.6	22594.5	23390.7	20335.9	27871.6	22680.1	27632.4	24911.6	26349.2	27720	28338.5	32896	26495.1	26699	28907
1452130_at	MGI:1914208	Tmx2	0.03532	407	73656.7	4713	4.89e-06	360	8.3375e-10	506	6592.3	15790.2	16812.9	16459.5	17390.8	15386.2	15572.8	16856.6	16602.9	14428	12795.4	13975.8	15321.4	14722.5	11204.2	12217.8	12073.2	12418.3	12397.7	14208.3	12609.3	14251.2	15984.8	16131	16559.2	16582	15625.2	17583	16768	17663.7	14941.6	14416.8	15338.3	14044.4	13538.1	14242	13123	14592.6	14950.4
1454792_s_at	MGI:1923580	Sephs1	0.03533	408	13375.4	3795	6.26e-05	933.5	2.70226e-06	1600	1848.1	1873.1	2143.6	2554.2	2453.5	2431.1	2357.6	2494.1	1968	2550.3	2910.1	3033	2486.4	2530.5	3292.1	3075.4	3164.4	3357.3	3336	2884	2665.7	2755.7	2734.6	2177.6	1670.1	2226.8	2278.3	2486.8	2170.5	1975.4	2603.7	2206.7	2108.6	2629.6	2938.5	2550.9	2791	3245.1	2901
1460318_at	MGI:1330824	Csrp3	0.03536	409	15.7008	1351.5	4.36e-05	832	1.63121e-07	1068	5869.1	5184	6525.4	6185.9	7466.5	8227.6	7285.4	6161.3	7352.7	6471.6	9097.7	8741.7	8619.1	7597.1	8773	7518.9	6105.5	8798.6	6177.3	6321.1	3637.8	4460	3365.7	3339	3366.9	3494.7	4984.5	5645.5	6129.6	7685.6	6183.1	5744.9	5578.6	5897.5	6825.6	6191	7354.1	8276.3	8549
1419146_a_at	MGI:1270854	Gck	0.03538	410	0.00264822	128	1.71e-05	591.5	1.00456e-10	374	7205.3	5933.3	4203.6	4028.6	2614.6	2646.1	2678.8	2610.3	2525	2428.9	1093.2	838.8	1327	1054.3	1273.5	854	1546.1	2217.7	3808.7	3328	3598	6904.9	7754.7	7932.7	4781.7	4048.6	3371.1	2512.8	2278.7	935.5	1332.2	2301.1	2286.4	2820.5	1761.8	1465.8	1200	727.4	747.7
1424857_a_at	MGI:2137359	Trim34a	0.03547	411	682.697	2578.5	7.91e-05	1003.5	2.83182e-08	836.5	1449.2	1573.7	1609	1463.1	1594.2	1532.4	1604.8	1696	1625.4	2020	2069.1	2208.8	2471.1	1548.1	1395.1	1397.5	1594.9	1437.5	1134.6	1095.6	1260.3	1030.5	1546.9	1194.1	1430.9	1414.7	1240.9	1585.5	1822.1	1789.6	1389.4	1907.7	1831.3	2038.3	2140.7	1653.1	1881.8	2042.1	2394
1418600_at	MGI:1342771	Klf1	0.03559	412	16.2028	1370.5	0.000196	1327.5	9.66132e-09	707	644.5	291.5	349	274.6	338	306.6	306.8	295.3	296.3	305	293.7	336.1	420	498.2	501.7	435.2	394.5	588.7	911.8	919.1	531.9	436.2	308	305.4	300.4	301.6	296.4	305.5	298.9	301.7	301.2	296.7	323.5	297.9	355.4	377.8	416.4	358.8	586
1430637_at	MGI:1917375	2210016H18Rik	0.03562	413.5	0.876362	446	8.51e-05	1026	9.21446e-08	974	2322.2	1314.5	1265.4	1103.7	1521.1	1345.6	1269.2	1004.5	935.2	1419.1	2582.7	2734.7	2022	1801.7	2370.5	2136.9	1698.5	1088.2	927.1	786.7	1214.3	848.9	591.6	769	798.8	830.7	811.6	1298.3	1126.1	1597.4	833	929.8	1533.2	1828.3	1617.9	1531.9	2161.2	2743.2	2648.9
1426850_a_at	MGI:1346870	Map2k6	0.03562	413.5	1.44723	495	8.78e-05	1038	1.44422e-10	386	1392.7	676.5	535.5	694.7	628	438.3	376.6	338.3	345.8	433.6	479.6	387.1	513.4	425.1	435.1	669.2	1137.3	983.3	1156.5	1573.3	1048.7	638.4	518.7	652	432.8	451.4	531.3	401	425	333.6	180.6	230.6	503.5	380.1	431.3	449.6	444.6	483.8	517.4
1419824_a_at	---		0.03564	415	56.6352	1791.5	8.9e-05	1042	3.27488e-07	1170.5	3515.9	2683.7	2535.3	2235.4	2705.3	2607.1	3167	3419.1	2648	3792.2	4900.7	3561.3	2388.4	2412.5	3525.1	2909.9	2683	1897.4	1855.6	1384.8	2579.7	2041.6	2533.2	1940	1917.5	2296.9	1828.7	2427.6	2871.2	2427	2724.3	3401.8	3981.3	4080.6	3353.8	2521.4	2856	2990.2	2282.3
1434807_s_at	MGI:2686040	Mtx3	0.03567	416	0.688674	401.5	2.96e-05	732.5	5.9554e-08	924	2691	1218.3	1064.4	334.9	756.4	1203.3	1199.8	1200.5	853.5	1805.2	2521.2	1896.1	1320.1	1480.5	3025.9	2582.7	2063.6	1363.2	897.8	1169.2	1049	969	1086	511.7	612.7	610.1	672.2	996	944.5	1230.9	926.2	885.7	1603.5	1518.6	1390	1367	1784.8	2123.8	2458.3
1435608_at	---		0.0357	417	42.1848	1690	7.49e-05	983	3.51565e-07	1185.5	895.9	537.6	624.7	396.4	668	654.4	666.8	624.7	672.6	655	775.5	664.4	655	889.6	1145.5	930.8	1087.3	1035.9	819.7	853.8	855.4	663.4	545.2	521.3	581.3	606	549.9	436.7	664.8	674.2	606	669.1	454.4	670.7	628.6	970.4	883.7	807.5	798.7
1427002_s_at	MGI:1921258	Arsg	0.03576	418	0.397699	339	9.07e-05	1053	6.5336e-09	671.5	883.2	575	452.8	444.5	537.1	966.9	366.9	635.8	494.2	527.7	1040.7	827.6	958.1	439	654.1	312	350.5	395.2	181.5	179.3	163.4	209.3	356.6	368.7	314.9	367.8	494.2	861.1	533	458.2	772.4	461.7	788.6	911.6	776.3	555.5	485.4	616.3	759.5
1455089_at	MGI:1336171	Gng12	0.03585	419	84843.8	4814	4.4e-05	835	1.79515e-08	778.5	1769.6	3722.7	3461.8	3524.1	4316.9	4122.5	3740.9	2954.2	3077.9	3381.2	3120.3	3666.3	3485	4332.7	3941.2	4264.9	4492	4565	4273.5	4723.8	3891	4653.9	3719.2	3566.6	3822.7	3504	3316.6	3660.4	3358.6	3138.5	3101.1	3110.1	3685.1	3305.7	3399.5	3872.6	3957.8	4025.6	4323.6
1416462_at	MGI:1858234	Caprin1	0.03588	420	12.9051	1304.5	2.01e-07	74	1.11179e-12	205.5	22711	31208.1	30114.1	31808.4	29709.3	32278	31460.9	34208.3	35018.3	32967.7	22399.1	23590.9	26391.8	25419.8	16065.4	15258.3	14171.4	14033.2	16012.7	18231.6	16740.7	19955.2	23461.3	28099.6	26835	28719.2	29363.5	31495	29523	26209.3	27032.8	33521.7	34336.3	35589.4	32785.4	30099	22995.1	27180.6	23246.5
1417828_at	MGI:1195271	Aqp8	0.03589	421	0.000147309	77.5	1.2e-07	56	7.73702e-15	105	30217.7	31986.6	29744.1	31677	27382.3	30341.1	28532.3	22895.6	32529.9	20942.3	17794.1	16767	18773.4	13041.7	11012.7	10710.3	8030.1	6932.5	3933.6	3547.8	2312.2	3922	11897.2	17276.6	13092.1	21982.2	17155.1	30466.2	31341.5	28780.7	24730.1	28709.3	27869.2	13087.9	19011.9	18115.2	14726.4	15017.2	10950.1
1450237_at	MGI:1913283	Dnase2b	0.03614	422	14712.3	3845.5	0.00014	1204	4.68552e-05	2426	4489.6	7947	8440.3	8648.4	9331.8	7578	6596.1	5502.3	6784.6	5060.6	5413.9	7261	6717.9	7045.4	5754.4	6233.3	5131.6	6198	7042.2	7239.4	7937.1	8235	7984.9	7900.4	9223.6	7409.7	7459.9	8904.6	7028.2	7819.4	6662.4	6955.5	6359.3	5494.7	5823.3	6172	6144.1	6132.6	6115.6
1453380_a_at	MGI:1916984	Xrcc6bp1	0.03619	423	4.5233	883.5	3.17e-05	748	6.36913e-11	351.5	1378.7	1014.6	869.2	1012	808.1	833.5	863.6	758.1	770.2	354.8	173.1	646.3	741.4	654.6	602.4	834.5	740.4	1073.3	1531	1453.4	1197.5	1551.8	1132.3	1089.5	798.2	990.9	1013	895.6	657	749.4	798.2	747.3	622.2	637	902.9	798.3	816.9	623.5	825.5
1439571_at	MGI:2442532	E230008J23Rik	0.03632	424	2.80874	663	8.01e-05	1006	6.89348e-08	942.5	574	404.9	260.6	264.5	261.8	256.6	218.5	274.7	228.9	112.4	179.5	174.5	168.9	262.8	262.2	287.2	396.2	566.7	581.6	352.3	686.4	545.9	312.7	371.6	288.8	263.7	478	262.5	297	216.4	115.6	261.6	239.3	284.5	217.6	311.7	268.8	196.2	224.8
1456009_x_at	---		0.03637	425	140237	5279	0.00204	2510.5	0.000201195	3085	1171.4	2296.5	2298	2301.2	2615.4	2268	2493	2935.7	2358.2	2263.1	2721.3	2369.8	2466.4	2231.3	2077.9	2182.8	2220.6	1764.3	1953.7	2047.4	2316.5	2472	2379.1	2185	2356.3	2429.2	2410.6	2310.7	2618.9	2313	2484.5	2581.3	2502.9	2521	2521.1	2434.2	2071.7	2338.6	2339.4
1433858_at	MGI:1915689	Lrrc28	0.03641	426.5	3.136	707.5	4.53e-05	842	3.82169e-08	876	2957.8	2444.4	2218.7	1578.1	1584.6	1591.3	1929.9	1852.7	1686.6	1385.8	895.1	678.4	766.2	1039	1075.3	1529.9	2222	3079	3636.2	2500.1	3165.6	3495.4	2915.7	2446.4	2094.2	2436.2	2231.2	1927.2	1683.8	1445.9	1695.8	1411.5	1518.7	1413.8	1246.5	1045.8	1728.6	1091.6	1031
1434132_at	MGI:2146110	E430025E21Rik	0.03641	426.5	7254.9	3515.5	1.3e-05	532	1.53953e-08	760.5	3989	4983	5470.1	5550.2	5485.2	6057.8	6034.1	5382.9	5179.8	6353.4	6709.3	6692.8	6198.1	6664.7	6459.8	7291.7	6487	7077.1	6426.2	5745.7	5815.2	5278.3	4896.1	4266.7	4145.1	4601.1	4526	5148.1	5820.6	5029.7	5360.3	5071.3	5146.2	5654	6174.3	6840.6	7469.8	6568.2	6935.8
1425993_a_at	MGI:105053	Hsph1	0.03642	429	0.00362209	130	0.0111	3969	0.000125073	2833.5	25656	17796.4	14128.3	11050.7	6602.8	8685.4	9232.2	12442.8	13288.3	22846.9	10027.4	7714.7	6194.1	3511.3	3054.8	3012.9	5556.7	6102.6	12478.1	7966.6	15228.9	21072.9	28495.6	25498	20839.4	23210.2	15883.3	10485.7	7992.1	4404.6	7774.9	11698.1	12277	23436	15893.9	5726.7	4651.8	4100.6	2839.6
1425303_at	MGI:1270854	Gck	0.03642	429	0.0239518	155	1.93e-05	624	3.15948e-09	603	6718.6	5765.1	3620.6	3389.2	2277.3	2587	3422.2	3078.5	2425.4	3487.5	2060.6	1283.5	1201.8	1129.3	1872.4	1119.3	2301.9	2170.1	3667.8	3427.3	4370.5	6932	7079.3	7371.7	4620	4309.6	3350.1	2749.1	2489.9	984.8	1367.7	2383	2379	3095.7	2056.1	1459.4	1205.6	705.5	653.1
1427408_a_at	MGI:2442637	Thrap3	0.03642	429	1.1995	480.5	0.00051	1758	5.37323e-06	1798.5	576.2	348.3	333.4	393.7	375.4	397	376.5	392.1	377.1	362.8	436.1	373.7	500.1	419.4	403.4	486.8	458.7	444.2	506.7	421.4	296.5	322.8	162.6	244.7	250.6	189.9	306.7	231.8	484.4	314.7	379.1	410.5	466.4	404	441.4	553.1	636.4	377.4	676.8
1449081_at	MGI:2148202	Ces1d	0.03643	431	3028.22	3151	4.15e-06	334	3.51421e-10	439.5	131652	245086	245098	238598	251127	230122	200038	167455	169588	129610	154758	128537	151495	147470	141292	151991	173124	168491	176491	188420	167446	213733	207712	237053	240361	221109	207544	226241	232287	205310	193632	207327	175505	134496	154998	161533	142131	154867	119475
1452111_at	MGI:2385255	Mrps35	0.03648	432	88694.6	4844.5	0.000719	1917.5	6.44437e-06	1843	3727.3	6364.4	6292.2	6254.3	6089.6	6370.3	5731	5184.1	5903.7	6728.5	6200.6	6765.8	7502	6914.6	6050.8	6293.1	6325.2	8911.4	8289.6	7439.9	7681.8	7587	6275.2	6066.7	5404.5	6304.6	5623.1	6424.6	5856.3	6032.7	5198.5	5489.9	5812.8	6091.5	8166.5	6733.1	7066.9	6990.4	7150.2
1451677_at	MGI:1914858	Narf	0.0365	433	217.775	2192	0.00417	3062	3.51565e-07	1185.5	183.3	108.6	137.6	111.2	105.2	108.2	107.2	112.2	74.5	107.7	81.6	101.6	112.2	113.5	162	111.9	142.7	129.6	176.5	142.8	236.1	131.1	178.8	128.7	114.3	106.7	84.1	113.4	100	99.4	109.2	112.9	77.3	109.7	130.3	105.8	111.6	111.6	118.2
1449409_at	MGI:1916333	Sult1c2	0.03663	434	2.11794	591	1.09e-05	493	1.66734e-08	771	1297.9	366.9	771.9	566.2	528.9	327.6	396.6	437.8	744.9	435.5	731.9	647.9	854	1238	830.6	1118.8	999.6	973.6	1292.3	1082.2	1388.7	820.6	790	745.6	570.7	606.4	515.7	647.9	404.4	748.5	669.2	608.4	415.4	314.3	768.3	667.8	1294.8	899.7	995.6
1455438_at	---		0.03671	435	2.65401	648.5	1.58e-07	61	2.55269e-14	126	6104.5	5422.2	5979.3	5710.7	6493.8	7183.6	7698.7	7810.4	4842	7198.1	7215.8	4615.1	3790.2	3595.6	3767.2	3296.2	2700.6	2440.4	3115.8	2784.4	3132.9	3135.9	3446.9	3759	4454.7	5079	4684.8	6406.7	6635.9	7241.7	7342	5815.1	5466.1	5867.7	5815.7	5141.7	3712.1	4308.7	3470.1
1417028_a_at	MGI:1933163	Trim2	0.03678	436	0.701092	405	8.18e-06	444	4.79772e-11	330.5	5401.8	4854.4	3346.7	4348.9	3707.6	4834.1	4665.2	4881.8	3354.4	6407.6	5112.4	3558.8	3038.6	2702	2224.9	2069.4	1753.5	1091.8	1133.9	1448.9	1185.8	1572.5	2958.6	2686.8	2815.1	3541.4	3553.3	3885.7	4063.3	2116.2	2837.7	2757.6	3627.5	4675.6	4198.9	3755.1	2515.1	3228.6	2888
1417611_at	MGI:2157899	Tmem37	0.03686	437.5	27.8783	1566	2.42e-06	261	1.44422e-10	386	6403.1	9000.4	8407.4	8863.2	8695.2	8352.4	6547.1	6052.4	5125.2	4966.9	4279.9	4817.2	5701	5129.5	3512.2	3919.7	3085	5023	5722	5918.4	5467.5	7469.8	8463.7	7609.9	8800.9	8842.9	9488.1	8006.4	7393.5	6170	5744.1	5071.3	4754.7	5764.5	5995.2	6088.4	4430	4334.8	6161.9
1433656_a_at	MGI:1353651	Gnl3	0.03686	437.5	458.653	2440.5	0.000133	1181.5	3.47519e-06	1677.5	10532.2	8599	8925.8	7888.5	8949.4	12453.2	11060.5	10908.5	12376.9	10703.9	10365.6	10564.5	10625.6	9675.2	15458.9	15329.7	15878.7	18420.7	16897.6	13389	13782.2	15343.4	11255.6	9596.1	10192.7	8366.6	8342.9	10720.4	8141.2	10853.9	12246.4	10614.1	10839.1	13333.2	9657.2	9052.9	13479.8	10643	10667.6
1422230_s_at	MGI:88597	Cyp2a5	0.03687	439	5.1574	952	1.9e-07	71.5	6.4459e-14	139.5	299834	319949	296964	312055	267876	192458	172143	148840	128416	103927	156793	126147	173576	242628	250654	292863	315723	355124	346415	403761	387392	370662	385933	335603	351184	349531	324770	272964	258490	197891	214432	206144	167814	146287	171574	157049	245543	215591	247437
1448682_at	MGI:1861457	Dynll1	0.03693	440	3.74903	804.5	0.000172	1282	2.09569e-06	1550.5	9704.9	9988.8	10834.9	9516.3	7639.8	8909.7	8496	8756.3	9694.5	8227.9	5730.3	9312.1	7329.2	5821	3634.7	3482.1	3301.6	4693.7	5904.4	6118.5	6563.9	9399.6	10643.6	11660.5	10435.3	10970.8	10697.5	9276.9	6724.2	7998.6	8123.3	8285.6	7375.7	11775.9	11198.2	7046.8	5936.5	5762.9	6215.7
1429418_at	MGI:2441808	Cdc14b	0.03699	441	17.451	1409.5	0.000822	1990.5	4.68552e-05	2426	8684.4	6609.7	7675.2	8160.8	9285.9	8197.3	6510.2	5630.9	5310.6	7656.4	9313.1	11900.2	10214.1	10330.4	11766.8	10930.9	8977.3	7109.7	5905.8	6592.2	5936.5	4569.6	5316.5	5501.8	6943.9	5824.1	5803.6	9343.2	8242.9	10543.3	8198.3	7177.1	8121.6	6668.8	8703.4	9911.7	12091.7	10816.2	11223.4
1429384_at	MGI:1917675	Csnk1g3	0.03701	442	2632.26	3095.5	5.34e-06	373	5.78074e-11	344	6501.8	8564.8	8503.2	8086.2	7455.9	5691.9	6457.1	6094.1	6748	5782.8	5533.1	5632.5	7361.4	7365.9	5682.3	6713.5	6705.3	8836.5	9780	9560.1	12034.9	10437.3	8260.4	8394.3	8126.9	8237.9	6990.1	6700.1	7742	5886	6321.9	6330.9	6064.9	6452	6516.9	6957.3	6274.2	6009.3	6692.1
1417937_at	MGI:1891740	Dact1	0.03704	443.5	11.3188	1236.5	0.0123	4068	3.96644e-05	2367	1491.1	442.2	559.3	561.1	481	464.7	684.9	553.1	554.3	537.3	373.9	362.7	471.4	565.2	561.9	869.5	987.6	648.2	1853.8	880.6	991.5	1065.4	565.8	523.4	505.8	565.5	487.4	465.2	566.6	476.7	477.3	561.1	434.9	563.3	550.8	560.9	560.1	378.6	852.4
1434261_at	MGI:2676970	Sipa1l2	0.03704	443.5	101183	4953	0.164	13960	0.00175362	4441	56.5	79.5	78.9	80.1	79.2	77.4	78.8	79.8	81.5	75.3	79.3	79.6	79	80.9	80.6	110.7	131.8	81.7	79.8	89.8	80.7	80.7	83.3	81.7	82.1	78.6	79.9	80.1	76.8	80.4	81.9	80.6	81.4	79.3	81.2	80.3	79.8	81.4	79.9
1419319_at	MGI:98224	Saa4	0.03706	445	2.77732	659	1.3e-05	532	1.93065e-09	569.5	55594.9	34016	37780.8	31363.6	38042	35782.3	20288.4	23891.6	25291.3	17670.1	10632	17433.2	29250.8	31728.7	13432	24046.7	21403.4	30711.4	40948.6	44421.9	38690.8	40738.1	39216.9	46909.5	50518.6	39118.4	64194.2	39926.1	37614.3	35200.1	25281.8	21475.6	24845.3	26883.6	20842.7	22917.4	22484.5	25975.7	41294.5
1455680_at	MGI:2442898	9630025H16Rik	0.03714	446	11.4792	1242	0.000112	1117	6.45583e-07	1309	1344.7	981.6	1052.1	1057.7	1328.8	1254	1415.3	1158.9	937.2	1340.5	1845.6	1338.4	1296.7	1884.6	1522.1	1848.7	1398.2	1430.2	1069.1	1233.5	849.3	986.8	594.1	890.6	729.6	991.9	665.7	944.3	1316	1130.8	1071.2	1102.8	1051	1057.2	1061.9	1210.7	1765.9	1634.2	1656.4
1418853_at	MGI:88931	Apon	0.03715	447	24639.2	4091.5	1.49e-05	564.5	8.36471e-11	367	69551.4	107958	112398	106548	113294	113222	117364	114181	110298	113530	116076	104077	115254	109442	108467	106475	93636.3	93803.2	98678.7	102851	82213.4	87342.8	89217.6	92697.9	98215.5	97383.4	113866	113052	112863	108410	110018	118084	109344	123111	112805	119410	112048	112176	129314
1428057_a_at	MGI:1316648	Ahnak	0.03717	448	9.43715	1190.5	0.000251	1419	2.16049e-07	1110.5	1413.4	1378.6	1192.8	1850.6	1544.3	1745.3	1587	1279.1	912	1127.5	967	1171.1	1568.6	1030	648	906.2	555.2	912.7	658	662.4	508.1	785.3	850.8	1040.5	1063	1301.8	1921.5	1847.8	1236.6	1635.9	1158.1	1076.1	911.3	893.6	1073.4	894.4	989.4	989	1156.5
1426624_a_at	MGI:1913340	Ypel3	0.03729	449.5	56.8692	1794	7.14e-05	970.5	9.21446e-08	974	1642.8	1435	1354.4	1426.6	1631.5	1695.2	1581.6	1481.9	1460.1	1487.1	1955.2	1734.8	1694.5	2046.5	2286.4	2054.5	1719.9	2093.6	1804.4	1657	1458.3	1390.2	1058.7	958.6	1050.3	1097.2	1324.6	1152.1	1502.5	1341.2	1463.9	1426.1	1489.4	1389.7	1512.5	1486.7	1963.8	1654.5	2190
1415996_at	MGI:1889549	Txnip	0.03729	449.5	2.3275e+06	6599	0.00199	2498.5	0.000234765	3162.5	6458.3	7861.1	6641.9	6704.5	7778.9	7177.1	6257.6	6853.9	7427.3	5552.3	4977	7957.2	6944.2	9295.8	7655.1	9367	8162.6	9819	9138.2	7284.1	7543.4	8532.1	7369.6	7094.2	5858	6830.1	6437.1	7152.8	6935.5	8027.6	6161.2	7382.2	7509.3	6958.9	7669.8	7151.9	7617.1	10571.9	10050.2
1448308_at	MGI:1929212	Ap3m1	0.0373	451.5	19.0993	1441	3.28e-05	754.5	4.18536e-10	450.5	14027.8	6648.7	6043.7	6456.3	7206.9	5819.6	6400.1	6429.6	6956.9	6395.6	5626.9	6706.6	7151.8	8078.6	6482.1	8483	10660.6	9483.8	11993.7	11606.8	14137.4	11662.7	9560.6	7705.4	6335.8	6930.1	5428.1	6358	5513.5	6261.4	6060.6	6953	5633.4	7424.7	7275.4	7402.9	7736.4	6917.8	7258.2
1452888_at	MGI:1920997	1110034G24Rik	0.0373	451.5	25.7497	1553	0.00388	3011.5	0.000171774	3010	452	197.9	232.9	383.6	325.8	233.1	233.8	264.1	265	219.6	235.2	251.6	342.2	304.5	306.3	308.2	316.3	412.6	649.9	603.6	486.6	353.3	252.3	269.3	270.6	259.3	239.9	320.7	266.3	280.9	249.2	272.3	242	239.1	311.1	276.7	318.4	303.7	297.9
1418253_a_at	MGI:107422	Hspa4l	0.03731	453	0.325567	308	2.49e-06	271	2.06756e-10	401.5	6279.3	6875.4	6353.4	7481.9	5657.6	3602.7	3306.2	3178.6	3036.1	3329.4	2202	3116.5	3527.8	2482	1794.3	1461.8	1356.9	1804.8	2360.7	1986.3	2521.3	3850.7	6088.9	5911	7360.9	6187.9	6801.8	5058.2	5015.3	4148.1	3151.5	3202.2	2697.7	3429.6	3332	2946.1	2172.1	2074.4	3320.1
1435187_at	---		0.03735	454	6493.39	3468.5	0.000144	1218.5	4.93156e-07	1262	1212.6	1799.8	1969	2190.4	2020.4	2041.6	2239.5	1848.5	1780.5	1525.4	1660.8	1320.9	1663.9	1726.6	1224.6	1262.4	1361.7	1796.4	1790	1997.6	2437.2	1662.8	1628.1	1981.5	2383.6	2103.6	2167.1	2147.4	2042.3	1876.6	1657.3	1473.7	1252	1591.9	1587.3	1457	1425.8	1576.1	1709.2
1424251_a_at	MGI:1355299	Hnrpdl	0.03743	455	45.9393	1731	3.51e-05	773.5	2.85299e-07	1152	21838.4	19293.9	16817.6	15126.3	16982.4	17976.1	18953.4	16480.5	14661.3	21676.2	26905.5	25700.7	18834.1	17615	33237.5	30545	32662.5	24297.4	18789.1	20112.3	26594.8	19612.5	17025.5	11399.1	11523.2	11852.7	13406.9	17408.5	14257.4	19333.8	14837.5	16811.3	19564.9	19350.1	21393.7	22302.3	23175.7	24730.5	22600.2
1429503_at	MGI:1914516	Fam69a	0.03744	456	72300.7	4702	0.000182	1297.5	9.61845e-07	1371.5	2581.4	3803.1	4905.5	4660.8	5019.9	4693.4	4836.5	4891.4	4929.5	5229.3	5055.6	5753.8	6039.7	6006	5412.5	5196.3	4952.1	5622.8	4708.6	4907.3	3992.6	4912.4	3712.8	4115.7	4070.6	4357.3	3966.6	5024.4	5353.2	5714.3	5643.6	5334.9	5658.5	5045.3	5045.9	5129.5	5408.7	6158.4	5500.9
1416833_at	MGI:1928492	Keg1	0.03749	457.5	2801.93	3118.5	2.66e-05	704	2.43466e-08	815.5	53688.1	65026.4	70321.2	70192.4	68712.2	69729.7	57738.2	56638.7	53216.5	41467.7	38873.1	55462.5	51623.6	52211.2	43431.9	52608.4	50004.5	54012.1	68885.7	70592.2	48989.5	74926.2	61325	72837.9	77910.3	81487.1	74293	77986.5	70565.1	71969.2	64211.5	60002.4	48798.3	58472.4	60668.2	48442.1	52382.8	45687.8	62016
1438657_x_at	---		0.03749	457.5	4623.76	3326	6.55e-07	148	5.78074e-11	344	170097	212302	209006	204248	204790	192590	203018	189967	189743	194326	207639	191419	183060	188688	234922	243262	258074	272841	295156	289223	334748	279299	253648	264107	277399	203329	212699	189456	168457	175053	182410	186783	177650	175168	178079	164651	197124	178268	172657
1422973_a_at	MGI:109126	Thrsp	0.0375	459	8.75e-05	62	5.52e-08	26	1.22288e-18	22.5	346937	365075	296987	238531	189026	201168	107507	97810	82960.6	86512.7	37027.5	60469.6	77609.9	41784.5	54448.5	49559.1	137691	110836	215246	174224	209621	258814	333237	368332	282041	284094	239633	261236	196720	128563	78955.6	82590.8	80201.1	28480.6	55712	55928.2	70001.8	26594.7	39781.1
1423278_at	MGI:103310	Ptprk	0.03757	460	0.249985	292.5	7.22e-06	426	3.97743e-11	321	2413.5	1592.8	1601	1885.5	1671.6	1903.4	2004	1743.6	1887.9	2214.2	2025.6	2280.6	2451.6	2103.2	2001.3	1610.6	1545	1508.7	1240.7	1081.8	933.8	1041.4	1432	1480.1	1561.2	1327.4	1367.6	1461.1	1743.4	1873.5	1425.7	1476.8	1938.6	2053	2187.8	2144.3	2586.3	1868.1	2436.7
1455083_at	MGI:1859661	Atp11c	0.03762	461	89993	4855.5	1.03e-06	180	2.88904e-14	129	49728.7	92113.5	98475.8	96916.1	101491	91233.9	111004	114896	116422	114975	115369	119368	124097	132998	127640	134128	135724	123104	124385	128685	114022	118158	98292.5	98180.4	96883.3	85995.8	91733.2	86348.5	106136	108322	109016	117496	124472	122818	101854	119733	129415	134654	124385
1427243_at	MGI:2140767	Rell1	0.03768	462	22.1965	1494	6.23e-05	931	3.82169e-08	876	3578.7	1890.8	2022.5	2043.5	2695.3	1988.9	2020.6	2207.9	2121.7	3561.4	3244.4	3206.7	2917.5	2602.6	4557.7	2936.2	2013.9	2087.8	1794	1899.3	2215.5	1354.2	1954.2	1431.2	1960.4	1656.2	1809.4	1786.5	2090.4	1953.8	1845.7	1785.2	2354.1	2941.9	3038.2	3534.2	3268.3	3694.4	2676.7
1435333_at	MGI:1915743	Ndufaf4	0.03769	463	36.8579	1652.5	4.46e-05	837	5.14091e-08	904	8058.3	7301.5	6371.1	5847.7	5611	5755.7	6456.6	7087.9	6771.1	6145.2	5495.3	5165.4	4512.7	4342.9	5400.5	5155.5	7407.1	6932.6	7935.6	7803.9	9179	9610.1	9243.3	8564	7249.5	7685.9	6450.2	7612.6	5785.9	5055.4	5611.7	6310.2	5331.5	6875.7	5425.2	5292.1	5416.5	4448.1	4370.8
1430546_at	MGI:1913859	Cryzl1	0.03774	464	21.5767	1486.5	0.000529	1773.5	3.74354e-05	2346	902.1	801.3	1089.9	1014.4	1008.4	936.5	770.8	811.2	880.2	1104.4	964.3	1274.2	975.1	891.9	521.5	618.2	372.1	635.6	465.7	496.3	541.3	799.2	1094.4	618.5	613.8	819.8	789.1	1162.2	807.1	1145.6	1007.5	1175.6	871.4	703.7	1029.2	835	735.4	780.1	769
1419322_at	MGI:1261419	Fgd6	0.03776	465	164.83	2111	0.00174	2424.5	0.000477703	3545	1139	892.9	1265.4	899.3	1061.8	1232.5	975.3	778.8	849.4	1159	1140.7	1350	1396	1684.1	1476.1	1809.5	983.7	1560.6	954.5	1488.4	1207	962.9	928.2	826.3	905.8	839	733.1	1077.1	969	1072.5	1050	963	670.5	776.6	916.5	1185	1554.8	1538.3	1563.6
1433531_at	MGI:1354713	Acsl4	0.03782	466	3546.11	3210	3.01e-05	739.5	1.79515e-08	778.5	20717.3	25785.3	23423.5	23721.5	26255.5	25282.7	25851.1	24489.1	23713.4	20182.1	19084.8	18249.2	21669.9	18169.5	20810.2	19611.9	26180.9	17282.1	18986.2	22914.1	26156.2	24178.7	26895.9	28938	30304.1	33645.2	33885.3	26495.4	31549.3	28939.3	27263.4	26685.7	22575.1	25944.4	19739.1	21196.3	20114.7	20116.3	17732.3
1424296_at	MGI:104990	Gclc	0.03785	467	11.8871	1266.5	9.72e-07	178	2.47204e-13	165	121952	98445.8	104284	108159	118341	114282	129838	119722	93682.3	124961	153581	116861	102959	121409	111451	118828	97050.7	82300.5	68186	74877.8	64450.3	70709.2	69917.5	60916.6	76334.6	88156.3	92490.9	97273.6	108479	85589.2	110564	103680	114112	119057	133266	164342	111598	133291	128441
1416146_at	MGI:1342292	Hspa4	0.03787	468	22718.9	4045	1.5e-06	220	2.94769e-10	430.5	12958.2	17765.9	19924.7	17381.4	16381	17270.8	18988.1	20551.3	20517	23275.3	26822.8	21216	25401.1	23280.9	24531.9	26041	27761.5	29339.2	24892.1	25965.6	23311.5	23163	21915.9	19997.9	17335	21421.6	20218	18027.3	19395.8	17131.9	20174	21015.2	22141.6	28805.4	25367.3	27224.5	25893.6	22579.7	24609.1
1433453_a_at	MGI:2139365	Abtb2	0.03799	469	0.144361	248.5	6.01e-06	394	1.79515e-08	778.5	11089.9	9127.9	7795.7	6186.6	9624.1	5784.1	7478.7	8549.1	10431.7	7603.9	8261.9	5162.5	5989.6	3860.3	2715.6	2174	3056	2010.2	3187.6	3252.7	4467.6	4040.1	8249.3	9388.8	8499.2	8622.7	8230.2	8153.8	11403.2	6004.3	8132.8	11690.2	12908.9	7605	5861.3	7212.1	1971	4640.5	2942
1423362_at	MGI:1338015	Sort1	0.03801	470.5	6.59803	1065.5	5.55e-06	382	1.44422e-10	386	1635.6	960.3	951	1067.1	1062	1441.1	1302.1	1161.2	1089.5	1579.3	2098.3	1578.8	1700	1833.8	1604.4	1885.9	1599.8	1529.4	1180.9	1342.6	818.3	852.7	956.6	713.9	1008.6	805.5	1017	956.6	960.3	735.3	1016.3	1140.5	1009.1	1208.1	1184.9	1930.3	1658.5	1435.4	1622.1
1423684_at	MGI:99894	Hnrnpk	0.03801	470.5	11651.7	3715	8.18e-07	161	3.51421e-10	439.5	14126.9	20261.4	21036.7	19886.9	22047.6	28009.7	25907.5	26243.3	25357.3	26125.2	27988.9	29755.4	27323.6	28290.8	29067.1	29964.7	29983.3	28359.4	27478.3	28957.3	24796.8	22143.9	20273.8	20037.9	18514.7	18881.6	21089.3	20239.5	22172.7	23394.9	24023.9	24503.4	22685.7	25724.6	26737.4	30525.4	30431.7	29864.2	30443.7
1422513_at	MGI:102551	Ccnf	0.03804	472	3.74903	804.5	1.88e-05	619	2.46998e-10	417	3363.9	2801.4	2418.6	3023.4	4135.9	2861.5	1583.7	1875.6	1847.3	1778.1	1432.4	1588.4	1637.7	1356.2	790.7	772	1487.6	1321.1	1998.8	1669.7	2177.5	1630.8	2421.6	2554.6	2889.7	2224.7	2898.3	3156.9	2872.4	1916.2	1642.1	1027.8	1430.2	2270.9	1709.5	1511.7	1223.3	1311.7	1229.5
1417877_at	MGI:1914734	Eepd1	0.03809	473	4.06325	844	0.0027	2722.5	0.00698672	5745	2351.5	1218.5	1391	1047.9	1014.1	964.9	1213.4	1035.4	831	1518.8	1468.8	1321.2	1624.8	1260.8	2868.9	2007.2	2160.1	1408	999.7	903.4	720.9	1031.9	829.7	948.2	934.5	1005.3	1485.6	903.8	1095	906.5	747.2	736.9	741.6	1125.3	1603.3	1492.7	2402.7	1540.5	2203.8
1435188_at	MGI:2684975	Gm129	0.03811	474	1.4e-05	26.5	0.000422	1661.5	4.38757e-11	325	1412.3	104.5	97	105.9	88	91.7	94.7	84.8	100.7	73.6	84.5	85.7	105.9	109.6	211.5	278.3	1485.9	1179.9	597.5	1097.7	1102	290.6	285.2	112.8	160	98.3	96.6	109.9	111.1	80.7	111.1	86.6	105.8	86.8	90.5	86.6	109	96.5	106.2
1455711_at	MGI:2672905	Dtx4	0.03812	475	0.0632081	205.5	2.47e-06	269.5	1.00618e-12	199	1681.6	983.9	944	1682.2	1314.9	1264.6	1173.8	1789.4	1195.9	1088.7	1149.6	852.6	1111.5	983.6	846.7	610.2	158.3	463.7	470.7	338.6	340.8	545.8	888.5	842.3	845	960.8	894	973.4	1195.9	1071.6	1181.2	1839.9	1034.5	935.4	1293.4	1504.8	876.2	908.1	871.7
1452828_at	MGI:1924223	Fbxo21	0.03832	476	0.000147309	77.5	9.19e-07	172	1.85763e-11	295.5	9599.4	1556.2	2247.1	2238.7	3938.9	3352.4	3292.2	3160.8	2549.2	3969.6	6951.2	6069.6	6363.3	9502.7	10302.2	9071.7	7691.3	7190.1	4245.8	6236.1	2635.2	2335.5	1345.7	1741.4	1859.1	2139.6	2641.1	2052.8	3570.4	2958.4	3514.4	2783.6	3235.2	3848.5	4528.5	5778.1	8814.9	7914.5	9473.7
1437040_at	MGI:2443760	Etnk2	0.03839	477	123.198	2007.5	8.68e-06	459.5	6.35553e-12	264	10989.8	9903.3	9521	9076.1	9125.9	8719.1	7838.5	7645.9	6784.6	8647.3	8345.3	10056.5	9288.5	9838.5	11445.4	9903.3	10830.3	10450.6	13617.2	15210.9	15960.1	10497.9	11037.9	10769.6	10981.7	8628	10281.1	7136.3	7699.1	4970.3	5918.1	5940.7	5936.7	5841.1	7341.1	8253.5	10003.3	6623.1	9611.8
1452661_at	MGI:98822	Tfrc	0.03848	478	0.249985	292.5	0.000332	1546.5	4.18934e-05	2388.5	31372.4	14850.4	17641	14826.7	8737.7	8941.4	7790.7	14077.4	11437.1	20615.2	12306.1	13794.7	9623.1	5963.5	4645	5173	9331.2	10635.7	16100.1	17457.2	20267.6	18493.9	27551.5	31213.5	22416.7	24010.5	20030.4	19472	9524.8	6958	6541.6	10978.1	9686.3	14663.3	18557.7	11075.1	9563.8	8056.7	7138.8
1437385_at	MGI:2445053	Ccbe1	0.03851	479	89611.7	4852	0.0244	4951	5.04355e-06	1785	93.5	112.9	113.6	113	114.2	114.4	113.6	100.6	112.9	106.3	103.5	109.4	109.6	114.4	114.9	128.4	122.1	116	181.8	114.1	141.1	150.9	121.7	116.3	121.9	113.1	114.8	109.9	111.9	89.9	115.1	111	115	114	112	110.9	121.6	112.1	119.9
1452211_at	MGI:2143994	Psme4	0.03859	480	3.22648e+08	10928	0.00929	3787	0.0013866	4259	7422	14851.7	14694.9	16246.7	13945.2	16094.4	14851.6	14902	10563.9	16896.3	13992.2	13054.7	14561.6	15446.3	13291.4	15800.2	16535	15003.1	15971.5	17985.9	13718.3	16101.8	15315.8	15285.6	16596.7	15055.2	14948.5	14053	14558.9	11415.3	12660	13659.1	12500.5	14816.7	13525.7	14210.3	15999.2	15729.5	16565.4
1446368_at	MGI:2142592	9130221J18Rik	0.03867	481	0.572473	385	4.97e-06	363	1.20514e-10	379.5	9758	6427.2	7350.5	5628.9	5282.8	4711.8	2521.4	2515.7	4084.7	3981.7	2285.5	2934.9	3098.3	2035.7	2628.9	2292.8	3206.6	2148.2	3226	4088.3	4486.5	4188.9	7116.7	6916.8	7690.3	8643.1	7744.5	7505.1	4873.2	4992.6	3238.6	3669.5	2457.9	2803.7	3473	3316.1	2863.3	2507.6	2804.7
1429311_at	MGI:1917343	Ube2q1	0.03869	482	81552.3	4787.5	6.43e-05	939	1.84371e-06	1518.5	2398.8	4234.2	4134.8	4220.4	4081.6	4306.2	4107	4456	4271.7	4046.5	4482.4	4284	4797.3	5012.3	4907.8	4526.3	5102	4618	5668.8	5567.5	5275.4	4630	4057	4075.7	4579.5	3784	3546.2	3788	4182.8	3397.6	4297.9	4084	3960.8	4337	5166.1	4894.8	4670.8	4572.7	5474.1
1457915_at	MGI:2443575	4833442J19Rik	0.03886	483	6.26927	1035	0.000198	1332.5	1.12943e-08	722.5	8257.5	6741.9	7635	7629.3	9505.6	10408.5	5856.4	7145.5	4198.9	6599.7	6247	9701	6744.1	4060.5	4303.4	3780.7	3637.4	3696.9	3901	4709.4	4288.5	4128.2	5134.6	5733.3	6992.9	7743.4	11233.2	9254.3	7772.2	11595	5371.5	4214.8	4913.2	5829.8	6303.4	5056.2	4666.2	4985.6	5010.8
1416345_at	MGI:1353433	Timm8a1	0.03887	484	4966.13	3362	1.52e-05	569.5	3.8249e-13	173	17451.8	19318.2	19936.1	20799.3	18813	19064.2	17906.8	18624.5	16791.8	16244.1	17026.3	17497.5	16471.7	16900.1	16239.1	18254.9	17859.8	22236.9	24021.8	25663.9	25831.4	27017.8	23782.8	19965.2	19913.9	19101.1	18960.9	20856.5	17864.7	19103.1	17131.9	16659.4	15540.3	16278.9	18393.6	18027.6	17076.7	15460.8	18780.6
1451621_at	MGI:1926075	Pppde1	0.03889	485	2.47598	624.5	2.28e-07	81	1.35494e-15	78	3391.2	3829.5	3697.8	3626.6	4118.2	4111	4449	3409	2770.9	3858.4	3355.6	2891.7	2008.9	1442.4	1371	1293.8	1057.8	1297.2	1302.5	1529.8	2441.1	1980.8	2278.4	2495.6	2753	2971.6	2815.1	3910.1	3254.8	3772.7	3512.2	2649	2081	2777.9	2881.1	2513.6	1555.4	2028.8	1411.5
1422568_at	MGI:1932915	Ndel1	0.03893	486	2519.13	3081.5	1.98e-06	241	8.09446e-14	144.5	4837.7	6271.7	6111	5824.4	5752	5389.7	4726.9	4418.3	4290.2	4192.9	4134.4	4902.4	4731.8	5182.5	5314.3	5714.5	6706.7	7347.7	7270.5	8681.6	8154.9	6808.4	5592.5	5515.6	6073.4	5377.6	4971.1	5533.6	4741.8	5122.1	4557.1	4932	4506.5	4190.4	3843.9	4749.9	5463.5	5526.7	5823.7
1460315_s_at	MGI:1929658	Tbk1	0.03911	487	11741.5	3720	8.38e-05	1019	5.14091e-08	904	5756.4	7979.2	7403.7	6999.1	7700.6	8408.3	8519.5	8123.1	7130.6	8215.2	8933.6	9549.9	8455.9	8162.3	9165.4	10223.9	9850.1	8945.8	8015.8	7023.8	7461.7	6517.1	7446.4	6019.3	7395.7	6845.5	6385	7979.8	7988.6	7745.1	8624.1	8024.7	8509.2	9145.6	8427.1	8304.9	10158.1	9974.9	8011.4
1425567_a_at	MGI:106008	Anxa5	0.03914	488	87471.2	4836	0.000342	1560.5	1.04419e-05	1965.5	11345.7	23628.3	21846.2	20168.8	22425.5	24582	21215.6	23116.6	23904.6	24098.4	21904.2	24124.7	24677	21793	20477	20384.3	19130.7	22532.8	18734.5	20657.6	17098.2	19890.6	21855.6	18600.4	19939.6	22148	21530.6	23647.1	23443.2	24627.1	23019.9	24105.2	22382.5	22000.3	25253.2	23344.1	22240	25790.5	23652.9
1442051_at	MGI:2448355	Hist2h3c1	0.03919	489	1.4e-05	26.5	1.34e-06	209	1.98311e-13	160.5	3811.7	3664.2	3066.1	3205.3	1826.2	2160.1	2229.9	2171.2	1663.2	1384.3	665.7	621.2	953.4	640.4	332.5	166.7	277.2	444.4	739.9	504	1915.9	1819	3353.3	3611.2	3487.9	3086.1	3978.4	2375.5	1931.9	991.7	2224.4	1540.1	1318.4	1799.1	1357.6	983	499.5	631.7	906.8
1428111_at	MGI:1916604	Slc38a4	0.0392	490	771.026	2628.5	2.6e-05	696	4.45757e-06	1752.5	139263	136866	126692	147814	175220	154384	158375	126970	134872	139464	167242	168774	189910	211880	208543	254709	260116	198098	198481	214935	194965	160481	120853	134548	140958	127948	142761	159913	177619	163462	162127	163313	156415	138120	132812	165599	223266	206464	233408
1419111_at	MGI:1916510	Ing2	0.03923	491	451.155	2437	0.000109	1110	9.21446e-08	974	1485.2	1546.3	1448.3	1712.4	1594	1347.6	1825	1496.8	1799.7	1780.9	2239	1994.9	1951.3	1868.4	1950.5	2222.6	2191.7	1942.5	1509.1	1546.8	1440.6	1214.6	1448.8	885.1	1320.9	1454.4	1767.1	1889.1	1580.9	1484.9	1621.4	1555.2	1522.7	1603.7	2216.8	2137	2113.1	2122.2	1845.6
1434565_at	MGI:1916368	Cgrrf1	0.03933	492	4390.32	3303	2.93e-05	730.5	1.00456e-10	374	12767.4	12023.3	12865.4	12365.2	11016.5	11228.7	10976.3	10893.7	10668.9	9951.5	9854	12320.8	11191.6	11213.8	9829.9	11039.7	12093.9	12283.5	13254.5	14876.6	15402.5	15518.5	14899.2	13721.2	13891.8	13849.7	12357.3	14128.3	11470.7	12944.3	10874.8	11480.1	11166.9	10305.5	10996.5	11217.8	11016.8	10627.2	10957.3
1448234_at	MGI:1344381	Dnajb6	0.03938	493	505.392	2468	3.48e-06	303.5	3.2254e-14	131	39819.4	39859	39832.4	38773.2	37192	32953.3	29906.4	32184.5	32641.8	28610.9	24835.1	31068	30926.1	29666.3	27897	29030.9	36508.8	38974.7	46657.2	46874.4	47790.3	53722.4	45562.2	41699.6	40585.9	40953.1	36637.9	41238.6	36615.8	36471.2	33171.3	31509	29911.3	30160	32306.7	29682.9	31885.5	34064.9	29653.1
1418833_at	MGI:1329033	Agxt	0.03939	494	31.84	1607.5	1.66e-07	63	1.04891e-15	72	36453.7	23766.7	24675.5	30208.6	31782.3	33820.7	35157.6	32746.4	35088.3	45950.4	57536.2	49047.4	48542.2	47391.6	50724.1	47747.4	44352.5	41413.3	40017.3	38426.4	40521.4	28513.5	23692.1	24828.9	24513.7	26767.5	29733.5	29972.1	31004.7	25556.2	33566.2	37337.8	38531.4	41254.2	43865.3	47885.3	56048.3	52115.7	44325.5
1437342_x_at	MGI:2652132	Pttg1ip	0.03948	495	369.086	2369	3.57e-05	781	1.85763e-11	295.5	58756.3	80859.2	87395.9	79533.3	82319.1	82636.3	83503.2	91289.4	82723.2	92644.7	97049.2	82760.7	87206.7	94202.4	94800.7	94365.2	93020.1	93271.5	80289.6	71274.5	78213.6	71631.3	74019.3	67560.4	58664.9	74887.6	69109	78063.4	80728.2	88199.9	94709.4	83872.8	94886.9	89750.5	97656	96687.1	93589.4	91633.5	84019.4
1447936_at	MGI:1916471	2410006H16Rik	0.0395	496	85.4994	1902.5	4.85e-05	856.5	1.87799e-07	1090.5	2038.7	1402.1	1572	1499.6	1558.4	2062.6	1865.6	1603.7	2195.9	1956.2	2297.9	3206.4	2431.5	2683.3	2368.5	2805.9	1816.8	2886	2119.5	2866.4	2867.8	2198.1	1923.2	1167.7	1601.9	1412.6	1847.4	1471.3	1397.6	2031	1480.2	1913.3	1741.7	1902.2	2619.3	2381.3	2254.3	2907	2947.4
1457123_at	---		0.0397	497	0.0710125	212.5	0.000354	1582.5	1.42965e-13	153	383.2	87.5	94.4	93.8	85.1	90	91.9	90.9	90.8	78.7	60.5	93.6	66.1	95.3	94.4	94.1	286.9	333.2	342.4	426.4	394.8	422.2	95.9	95.3	95.7	95.5	92.6	92.1	92.8	93.4	43.2	73.5	69.3	86.2	92.9	89.7	113.6	92.9	94.2
1416288_at	MGI:1270129	Dnaja1	0.03971	498	10.9241	1228	0.000248	1413.5	0.000190729	3063.5	88505.7	66474.5	57768.8	50248	40758.1	43288.5	54151.1	59771.9	61338.5	60185.1	40319.3	48841.6	47465	46008.7	38620.2	45600.1	56821.8	62685	74363.4	71124.2	83949.7	98577.9	106373	90411.7	74784.4	76739.8	58803.1	59825.5	43725.7	38106.4	54833.4	60029.2	59593.4	77176.3	71034.2	48803.7	46554.8	47031.7	43560.9
1435595_at	MGI:1916318	1810011O10Rik	0.03981	499.5	0.275934	300	1.65e-05	585.5	3.82934e-12	243	6907.2	3916.3	3013.3	3171.4	2633.3	2390.1	2680.9	2365.7	2424	1598.6	1520.6	1754.1	1363.7	1598.8	1000.8	1296.2	2185.8	2371.4	3342.4	3277	5109.8	5498.9	6645.9	5579.6	3795.8	3308.2	2148.4	3728.6	2962.7	1988	2259.1	2381	1871.8	2055.8	2091.9	1671.8	1475.1	1645	1355.8
1426644_at	MGI:1914481	Tbc1d20	0.03981	499.5	117.407	1981	2.11e-05	645.5	3.71642e-09	617	2598.5	1989.6	1641.8	1912.8	1902.4	2084.9	2075.4	2216.1	1768.7	2694.9	3064.5	2570.4	2002.4	2849	3563.4	4068.8	3672.2	2618	2769.4	2789.8	2300.6	2240.4	1751.3	1856.2	2092.6	1727.1	1839.3	1619.9	2059.2	1470.3	2004.1	1677.4	2089.8	1897.5	2387.9	2512.4	2824.1	2467.1	2606.1
1420342_at	---		0.03986	501	0.00011477	69	0.000587	1824.5	1.93065e-09	569.5	6980.3	1387.2	1374.1	987	952.7	958.6	929.5	740.4	261.3	888.7	971	1119.3	543.2	1013.3	4118.2	5257.9	4975.9	2070.9	2317.5	1761	3202.3	2575.9	1268.4	812.5	795.5	893.3	557.4	628.6	777	752.3	745.3	520.3	599.7	660.5	577.6	706.7	1715.7	1015.6	1905
1453582_at	MGI:107760	Chka	0.03996	502	1.4e-05	26.5	3.67e-06	316	1.26074e-11	277.5	8384.1	4349.4	5168.6	4688.9	4668.3	6924.8	7523	6336.9	3508.1	8558.6	4270.5	2221.5	563.6	329.9	762.3	355.2	567.6	349	483.4	314.7	1601	1370.2	1449	1402.3	1034.1	1994.4	1934.4	4351.3	2907.7	4027.1	4631	4345.7	5048	5011.1	4011.5	1761.1	724.6	910.1	386.5
1451069_at	MGI:1355297	Pim3	0.04001	503.5	0.148751	251	2.09e-05	644	1.53125e-11	284.5	5681	1794.2	1330.5	1535.4	2488	1701.3	1129	1227.4	865.6	1278.3	1505.6	1497.6	1199.2	1971.5	3253.2	4337.6	3882.5	4225.7	4310.7	5362.5	4902.2	1773.2	2560.4	1845.3	1720.1	2046	2024.9	1703.7	1478.5	1379.1	643.4	736.4	1272	1338	1441.1	1470.2	1621.2	1969.6	2793.2
1419545_a_at	MGI:1913585	Atp6v1c1	0.04001	503.5	11980.5	3733	2.44e-06	265	5.78074e-11	344	6199.3	8182.4	8668.2	6628	7382.6	9709.7	9067.2	8735.1	8695.9	8821.1	10109.1	9783.3	9309.2	10677.7	11497.4	11362.5	12267.1	12122.6	11680.4	11381.3	10978.8	10925.7	9582.6	7646.3	7943.1	8314.1	8408.4	7494.8	7727.3	8050.3	9134.6	9375.5	8637.7	9075.9	9485.6	8419.3	11245.1	9999.1	9659.7
1448829_at	MGI:1914491	Smc6	0.04008	505.5	16.8192	1398	3.45e-05	769	9.61845e-07	1371.5	1691.7	1035.7	1602.3	1511.5	1537.4	1171.8	1289.4	1350.6	1139.2	1581.5	1650.7	2263.2	1778.2	1900.1	2082.1	2105.2	2169.7	2346.2	2090.1	1824	1518.3	940.2	1535.3	1160.2	1091.1	1246.5	1319.7	832.2	1343.2	1847.7	1023	1011.1	792.1	1259.3	1349.2	1853.7	2069.4	2017.3	2030.3
1450914_at	MGI:107682	Ppp1r14b	0.04008	505.5	42.9576	1706.5	0.000243	1406	0.000112398	2782	4687.2	4854.3	4960.8	4055.8	3429.9	3560.2	3521	4167.1	3835.8	4656.6	3535.6	3384.6	3712.3	2993.3	3417.5	2886.5	3202.2	5107.7	5761.4	5611.5	6288.8	6310.9	6107.5	5989.3	4666.5	5337.2	4787.5	3568.8	3058.9	2472.3	3757.7	3412.4	3329.4	5441	4872.4	3479.1	3396.8	2760.7	3207.2
1434555_at	MGI:108447	Anp32a	0.04016	507	5.0634	940	3.82e-06	322	4.9797e-10	468.5	3952.8	5040.2	4992.9	4797.2	5454.8	5442.6	4492	3613	3772.3	4220.3	4929.1	5129	4927.6	4048.7	3632.8	2522.5	2177.1	2131.8	2203.6	1910.5	2144.5	2352.1	3632.4	3873.1	3600.6	4036.9	4321.8	5110.9	4396.2	5111.5	4016.2	4468.9	4425.7	3852.5	5173.7	4419.4	4296.6	4246.2	4222.6
1459679_s_at	MGI:107752	Myo1b	0.04018	508	5665.41	3417	2.11e-06	247.5	3.82934e-12	243	8790.2	12447.4	12052.2	13061.9	11990.1	13583.3	14175.8	12761.4	12797.1	16384.2	16114.9	15727.6	12632.8	12417.2	11523.5	10848	9316.6	9200.9	10362.6	8719.3	10084.7	9191.6	8836	9483.3	9742	10602.4	10708.7	12142.9	11111	12555.1	11204	12595.2	12263.9	11942.9	13872.2	12805	13353.1	10984.1	10876.2
1424140_at	MGI:1921496	Gale	0.04043	509	0.0226725	153	0.000382	1620	1.17626e-05	1996	1755.6	1890.2	1699.6	1199.9	1137.5	1297.9	814.4	1342.5	1142.8	1948.7	1015.4	970.8	1498	655.8	408.7	456.7	290.1	257.6	376.7	277.8	373.7	600.6	1657.5	1356.3	1074.2	1755.5	1325.7	1521.9	1223.5	802.4	831.6	968.9	987	1716.4	1673.8	1103.1	766.8	737.1	815.1
1451770_s_at	MGI:108177	Dhx9	0.04045	510	52789.7	4524	2.74e-05	715.5	3.71642e-09	617	10652.7	17674.1	14183	15913.9	16866.1	17423.4	15767.8	14631.4	17655.2	14474.1	15741.5	14519.8	16761.2	18366.8	18863.3	19434	22650.5	19236.2	20988.4	19932.5	23698.8	21073.5	19606.6	20652.4	17917.8	18066.6	14274.4	13334	15699.4	13046.1	17588.1	16504.5	17855.1	18000.7	16205.2	20477.4	18166.4	19379	18131.5
1435748_at	MGI:95678	Gda	0.04049	511	55.2447	1779	3.63e-08	15	3.05242e-18	27.5	6120	8504.7	9639.4	8885.5	8018.9	7474.2	6365.1	6276	5544.3	5139.6	5298.5	5166.3	4981.9	4488.5	4735.4	5244.3	5511.3	6574	7189.8	7605.1	8338.8	8062.5	10336.7	9067.8	8440.4	8303.8	8835.7	8392.1	7566.6	7304.1	5944.3	6565.2	6189.1	4449.8	5325.3	4792.7	4873.9	4312.1	5326.9
1423641_s_at	MGI:1298230	Cnot7	0.0405	512	112.906	1970	5.85e-06	390	2.09146e-08	797	6513.5	5931.4	6267.8	6372.1	6074	7697.9	7600.6	7646.1	7152.8	8942.1	9682.7	9990.8	7977.7	9368.9	10683.6	10483.6	11241	10386.6	10372	9639.6	9329.2	7891.2	5731.3	4964	4930	4727.5	4796	5409.3	5320	6882.7	6535.5	6335.6	5990.8	7400.3	6454.8	8010	9736.4	8405.7	8526.1
1418616_at	MGI:99951	Mafk	0.04051	513	116787	5089	0.0478	6409.5	0.00760986	5844.5	213	437	398.9	418.8	439.2	538.4	440.3	433.6	443	432.9	538.8	439.4	439.1	476.2	611.6	555.2	535.2	568.8	450.5	438.8	399.8	398.6	403.1	443.4	444.7	443.5	436.9	418.9	429.5	444.7	446.5	439.5	444.2	435.3	442	438.4	522.7	442.8	600.8
1429337_at	---		0.04057	514	39618.2	4356	7.65e-05	991	1.41578e-07	1043.5	922.2	1400.7	1230.3	1248.2	1410.6	1358.3	1247.3	1350	1266.1	1160.1	1534.9	1462.4	1640.4	1684.4	1468.4	1810.9	1606.5	1466.4	1969.2	1885.7	1784.1	1793.6	1473	1480.1	1518	1252.9	1434.5	1373.2	1356.2	1304.6	1358	1128.8	1362.4	1560.5	1430.2	1305.4	1542.7	1725	1863.9
1426950_at	MGI:2446133	Parp16	0.04062	515	17.7727	1416.5	7.54e-06	430.5	5.91891e-10	483.5	2399.8	2481.6	2785.3	3066.3	3047.7	2168.7	1645.6	1849.5	1753.7	1801.7	1520.9	1351.6	1282.2	1226.2	1186	1222	1625.8	1497	1884.9	1726.1	2049.5	1410.8	1796.8	2471.1	2186.5	2916.5	3297.9	3554.7	2867.4	2426.7	1596.7	2170.8	1763.8	1953.3	1920.4	1601.5	1243	1329	1264.1
1438033_at	---		0.04065	516	8.75e-05	62	0.000235	1391	4.79772e-11	330.5	3575.4	989.4	650.7	535	558.1	316.8	289.8	212.5	167.3	521.2	1119.2	1099.1	627.8	926.9	3667.2	2925.7	3742.7	1488.4	1262	810.2	1498.5	615.4	701.7	547.9	432.4	560.6	579.7	483.8	208.1	210.5	236.2	242.4	228	489.5	498.6	743.8	1985.5	984.1	1433.1
1433590_at	---		0.04067	517	7909.05	3544	0.00768	3569	9.06196e-05	2689.5	184.4	177.9	195.9	196	194.8	172	194.5	194.7	197.4	188.5	197.9	194.5	356.4	311	198.9	322.5	200.4	247.3	258.6	219.6	285.7	196.6	176.4	197.7	198.6	188.5	176.6	177.6	199.8	202.4	223.1	196.5	231.5	199	199.2	227.9	248	260.4	205.6
1426460_a_at	---		0.04071	518	278.96	2266	1.62e-05	579.5	1.3838e-09	552.5	7214.1	7098.2	6874	7638.5	7669.8	5711.8	5881	5939.1	6861.6	6374.3	6060.8	7573.8	9466.5	11246.8	8654.8	10281.9	8686.3	8600.1	11125.4	11821.8	8631.7	8882.2	7309.3	8997.2	7233.1	5973.1	6043.2	5839.4	5031.7	5226.5	4607.7	5480.6	6036.4	6401.8	7465.2	7018.9	9465	8362.6	9107.6
1452272_a_at	MGI:107757	Gfer	0.04078	519	119996	5112	0.000799	1976	1.88252e-05	2114.5	5590.1	9922.1	11234.8	10468.6	10336.3	11271.8	11658.1	11675	12413.8	11250.6	12228.4	11694.6	13057.8	11326.3	10705	9825.3	8936.2	12152.3	10964.7	9247.4	9367.2	10590.4	11655.1	9464.7	9754.1	9920.1	9666.8	10660.9	10110.3	11411.3	12114.5	10702.1	11139.8	12452.4	14526.3	13197.1	10980.6	11504.4	10290
1429383_at	MGI:1917675	Csnk1g3	0.04082	520	3494.77	3202	0.000406	1645	3.47519e-06	1677.5	2304.7	2601.1	2428.2	2698.2	2861.6	1653.8	2819.9	2313.2	1919.8	2529.4	2715.2	1902.6	2164.7	2054.8	2347.9	2267.7	3181.1	3249.1	2818.5	3366.3	3718.6	3066.9	3110.5	2797.7	2749	2342.2	2135.7	2591.6	2684.7	1784.1	1986.5	2225.2	2248.7	2534	2552.2	2502.6	2413.9	2941.8	2071.8
1423103_at	MGI:1858421	Rfx5	0.04083	521	128.773	2022	0.00073	1929	4.93156e-07	1262	1090.7	819.8	818.2	800.6	783.3	744.2	821.2	812.6	840.7	1416.7	1271.2	1046.5	938.7	825.3	867.1	958.2	843.7	887.3	753.3	731.2	755.9	613.7	855.6	697.5	777	773.8	969.5	823.6	798	783.7	814.4	823.1	966.8	1271.5	1381	1363.8	829.2	993.3	945.5
1449403_at	MGI:1277179	Pde9a	0.04086	522	0.127664	242.5	4.96e-06	362	1.93065e-09	569.5	2671.4	2258.9	1950	2219.5	1936.2	2046.7	1954.9	2307.6	2196	2905.4	2519.2	2738	1845.3	1373.4	1084.4	1051.5	867.1	833.3	618.9	617.3	684.1	1140.1	1828.4	1817.8	1535.7	2073.2	2161.3	1739.9	1865.5	1484.7	1528.3	1973.6	2644	2162.1	2625.4	2134.8	1287.5	1476.1	1530.5
1460389_at	MGI:1196224	Cdk8	0.04088	523	4819.99	3349.5	6.71e-05	949	1.42412e-06	1454	5326.1	6419.5	6059.2	6313.1	6590.3	7531	7504.4	6425.5	5298.5	8030.2	8910.5	7658.1	6353	7038.1	9793	9395.1	9154.7	7919.7	7481.5	7786.4	6862.6	6893.1	6065.3	5356.8	5648.9	6260.6	6226.9	5846.9	5878.7	5940.6	6605.1	5907.8	6826.2	6835.9	6851.2	7308.3	9956.5	7971.3	8632.3
1453023_at	MGI:3845902	Maskbp3	0.0409	524	0.713658	412.5	2.44e-06	265	4.68495e-12	251	30095.3	23556.2	15572.8	21413.7	19534.4	19846	15928.5	15223.1	9063.3	14266.3	9406.2	12921.5	8658.1	8898.2	8404.9	11332.4	13825.3	12836.8	21438.5	20670.9	37100.6	26997.3	21589.5	25630.5	24128.1	18715.9	20909.9	26416	20862.2	17527.4	12581.9	7111.5	10071.4	11903.7	11358.2	7005.3	10446.8	9061	8879.2
1449010_at	MGI:107422	Hspa4l	0.04091	525	0.249985	292.5	1.31e-05	535.5	8.25732e-09	693.5	2709.5	3222.8	2172.1	3130.1	2402.9	2224.8	1925.2	1491.7	1067.5	2395.3	1459.4	1865.8	1038.3	864	849.9	1091.6	636.6	513.3	1081	979.2	1002.7	1668.1	2614.8	2656.2	3070.9	2738.3	2690.5	2672.9	1958.1	1275.3	1064.1	948.8	1317.3	1293.1	1312.8	833.3	1139.6	607.8	1057.3
1453271_at	MGI:1923539	Phf14	0.04097	526	4721.19	3343	4.49e-05	840	2.83182e-08	836.5	7444.3	7370	8023.4	8151.4	7127.6	6288.9	6639.4	6646.3	5771.2	6917.3	8831	8626.6	9025.6	7629.9	9950.1	10235.4	10638.9	9857.7	10463.8	9868.2	11725.9	9733.3	8416.3	7233.3	7204.3	6646	5825	7039.3	6924.8	7722.9	6848.1	6298.9	6549	6735.4	6984	7975.5	8473.2	8165.1	7297.7
1455263_at	MGI:2445077	9030625A04Rik	0.04098	527	524.736	2481	0.00083	1999.5	7.74551e-06	1889	509.3	671.3	542.6	471.2	446.3	456.6	479	503.8	363.6	444.7	332.6	345.3	412.9	361.3	295.8	346	365.8	378.9	382.3	363	531	423.9	639.3	415.1	467.7	765.1	454.6	638.9	588.1	369.8	402.8	313.7	374.6	398.5	387.7	363.8	406.8	367.6	441.2
1435663_at	MGI:1352467	Esr1	0.04105	528	6.82348	1079.5	5e-06	366	5.72463e-12	259	3299.5	4289.9	4555.5	3822.1	3486	3294.2	2569.8	2676.8	2433.7	2213	2480.7	2205.4	2112.3	1397.7	1646.7	1815	1662.7	1868.3	1905.7	2179.2	3252.9	2700.1	2579.7	3510.7	3790.4	3486.2	4225.4	2473.2	3442.5	2661.9	2860.1	1693.2	1600.3	1948.3	1632.8	1863.9	1680.9	1523.1	1725.8
1430785_at	MGI:1917311	Sdr9c7	0.04108	529	9.15697	1183	1.38e-05	546	3.82169e-08	876	3537.4	3434.7	3738	4678.8	4798.5	4291.3	4053.8	4845.7	4476.8	3854.7	2986.3	3489.8	4668.9	4782.7	2332.1	2241	1823	1901	2353.1	2660.7	2082.3	2674.7	2997.2	3543.2	4454.5	4476.1	4625.5	4485.6	4636.5	4518.6	4293.4	4608.3	4046.4	4522.7	4137.5	3753.8	3107.4	3975.1	4520
1440327_at	---		0.04122	530	2.53441	631.5	6.81e-06	411	4.18536e-10	450.5	118959	94859.2	80257.1	106474	96703.7	115768	97435.6	116750	95493.5	109909	53011.1	70637	74774.9	44186.8	48820.9	43750.9	62157.1	42281.1	41585	46332	41444.3	50828.4	85503	94387	94519.4	128337	139850	156136	144306	150576	114834	89076.1	101560	106561	75387.3	84081.3	62571.3	74724.4	84558.4
1416769_s_at	MGI:1890510	Atp6v0b	0.04125	531	68731	4668	7.75e-05	996.5	3.29107e-08	859	3720.5	6924.2	6075.6	6402.8	5956.5	6477.3	5505.3	5082.4	5185.8	5563.3	5748.1	5556.3	5856.6	6433.6	5553	6282.7	5472.9	6727.9	7163.4	7444.1	7239	7350	6851.2	6335.6	6823.3	6670.7	6655.8	6095.1	5157.6	4967.6	5182.4	4960.2	4643	5840.3	6030.2	5110	6001.5	5649.8	6540.7
1420548_a_at	MGI:1913606	2310008H09Rik	0.04129	532	933.111	2708	0.0049	3199	0.00039097	3436	821.6	969.9	687.4	776	849.1	538.1	841.9	627.2	951.4	675.7	911	819.8	1034.4	1220.3	884.5	804.3	889.6	923.7	1139.9	890.3	1097.9	1122.1	1082.5	1062.3	1166	815.8	854.1	612.6	844.9	1035.2	570.5	608.2	600.5	701.2	911.4	918.8	1054.8	1121.7	834.7
1428410_at	MGI:1919367	Naa50	0.04136	533	27957.9	4154	2.18e-05	653	7.05121e-09	680	3011.2	3803.5	4433.1	4540.9	4073.9	3710.2	3512.5	3283.5	4114.3	4257	3301.5	3868.2	4496.6	4601.1	4219.7	3807.9	4782.8	5927.4	5215.4	5056.8	5302.7	5157.3	4345.4	4799.2	4493.4	3936.9	3613.7	4267	4355.9	3681.3	3914.7	3435.8	3845	4122.5	3473.7	3945.7	4708.3	4049.9	3830
1439790_at	---		0.04141	534.5	105.664	1947.5	0.00103	2120.5	7.74551e-06	1889	300.2	172.6	174.5	195.9	223.7	204.7	275.1	344.5	342.1	348.3	421.2	472.8	396.2	288.3	308.7	238.3	233.4	368.7	208.2	272	211.9	173.8	174.8	205.4	208.8	175.1	207.4	261.4	207.1	221.4	293.1	230.6	247	304	283.2	363.7	217.8	306.4	286.2
1430982_at	MGI:98283	Srsf1	0.04141	534.5	20094.2	3994	0.000103	1092.5	1.63121e-07	1068	5778.9	9732	10402	10483.6	8795.7	9027.6	9258.5	8062.5	10052.7	8263.1	7699.1	6238	9421.2	6763.1	6288.4	6348.8	7400.3	5970.8	7491.5	7852.7	7673	8330.3	8732.9	11749.7	9523.3	10607.5	9945.7	9730.4	9989.1	7672.2	7967.8	9111.3	8480.3	8892.7	9127.9	8945.2	7154.4	7630.2	8058.9
1428843_at	MGI:1915207	2013-03-05	0.04147	536	51025.8	4508	3.13e-06	295	7.05121e-09	680	22217.3	39398.9	40537.2	37895.6	37746.9	42229.5	39875.2	34810.5	34300.4	37739.4	39691.1	40893.6	42423.8	44784.5	46687.8	49432.5	47895.2	56517.7	54774.8	52500.2	49697	54124.4	41500.8	35469.1	37256.5	37543.5	35372.3	39118.6	36956.2	37787.8	41850.7	36480.8	36276.3	38925.3	41696.8	41470.8	48761.2	41866.1	44244.8
1449712_s_at	MGI:894326	Atp6v1e1	0.04149	537	25838.9	4121.5	7.35e-06	429	7.02832e-10	493.5	7511.7	10358.1	10282.6	10348.9	10885	12099.2	10296.4	10481.4	10503.1	10193.6	10702.3	12761.9	11657.5	13105.8	11809.2	11817.4	11173.7	14123.7	15073.9	15062.7	14237.7	14471	13593.6	11308.2	11438.1	10779.3	9978.1	10841.8	8987.5	11074	8989.9	9361.6	8932.7	10650.2	11891.1	11732.9	12561.4	12435.4	12760.9
1445787_at	MGI:1923223	Ccdc162	0.04168	538	99166.6	4932	0.0745	8340.5	0.10747	14192.5	54	65.7	64.2	59.3	66.4	67.6	70.8	70.3	66.8	81.4	67.4	76.8	67.9	93	66	65.6	67	66.4	64.3	66	66.2	63.1	66.6	66.9	67	61.4	66.6	66.6	66.6	69	67.3	66.5	67	85.3	75.9	92.5	66	113.3	88.4
1438194_at	---		0.04184	539	3.30876	745.5	4.86e-06	358	5.78074e-11	344	10253.9	5417.2	4506.9	5065.7	5024	5799.8	5757.8	4413.6	3199	6054.1	7963.1	6145.9	5180.3	7006.7	10308.6	11495.3	10961	7414.5	9889	11532.5	11878.3	9887.2	5899.5	6098.4	7079.2	4948	5464.2	4680.7	4595.1	3763.9	3631.7	3548.7	3245.7	4060.1	4823.6	5079	7082.2	7397.6	6761.6
1455240_x_at	---		0.04187	540.5	1.94032	542	1.26e-06	203.5	2.54873e-12	231.5	7568.9	6847.5	7034.8	6861.9	8493.9	9446.4	6970.9	5774.9	5629.9	5600.7	7055.8	5751.7	5047.3	3649.2	4120.7	3140	2376.8	2589.5	1877.5	2338.5	2343.4	3806.1	2871.1	3485.6	4168.4	3457.6	6810	7262.4	7535.5	9263	4978.7	6197.1	5968.5	5389.5	6546.7	6421.5	3947	4958.2	4630.7
1423927_at	MGI:1921086	Slc35b2	0.04187	540.5	431.862	2417.5	0.000855	2020	0.000288353	3263.5	1337.1	1290.9	1498.4	1532.9	1857.1	1707.1	1815.9	1375.3	1622	1578.6	1403.4	1142.3	2040.4	2371.7	1763.5	1839.5	1984.8	1903.7	1984.6	2283	1827.5	1657.1	1427.7	1152.2	1158	1436.8	1609.9	1148.3	1380.2	1339	1159.3	1743.1	1213.1	1504.1	1576	2063	1996.1	1834.3	2323.9
1422703_at	MGI:106594	Gyk	0.04189	542	134084	5224.5	0.0479	6417	0.0174489	7066	3818.8	10006.3	9130.8	9339.5	11603.1	8637.8	11256.6	9279.1	9790.7	8786.5	8272.3	8847.5	9118.5	9272.4	8163.7	7812	8639	8837.9	9083.2	10000.9	9518.9	9182.7	9168.6	9129.8	9210.4	9308.8	9330.3	10701.3	11219.5	11057.7	10824.9	11301.9	7784.3	8892.8	8535.2	9150.8	7968.8	9583.7	7931.9
1427074_at	---		0.04191	543	237.865	2216	0.00208	2516	0.00039097	3436	7752.2	6565.1	7539.2	7776	10038.3	9789.7	7728.8	6412.2	6842.3	6769.3	7669.8	10810.4	9772.8	10373.3	9937.8	9797.2	8220.8	8242.7	7990.1	8360.2	7577.2	6051.2	4955.2	5127.9	6693.3	5771.2	6264.7	8346.4	7825.4	8798.1	7682.4	7546.6	7481.6	6703.5	8022.8	7618.5	11842.9	10519	10321.7
1418664_at	MGI:1343489	Mpdz	0.04194	544	43.5433	1712.5	6.98e-06	418	7.05121e-09	680	5194	4339	4876	4093.4	4472.4	5251.4	4725.5	5307.6	4686.7	6309.9	6350	6204	5657.1	6362.2	6635.3	6832.3	6665.4	5828.7	5518.4	4970.4	4360.6	4102.4	3588.7	3898.8	3761.1	4095.8	4142.8	4005.5	5206.1	4442.6	3802.7	4158.4	4644.3	5468.2	5214.8	5205.1	7757.8	6346.3	6663
1433674_a_at	MGI:3763743	Snhg1	0.04203	545	433.675	2421.5	0.00332	2882	8.13002e-05	2642.5	2893.5	2707.6	2467.4	2132.9	3262.3	3870.2	3366.5	2806.8	3180.7	3007	2900.8	4110.4	3435.2	3903.3	3244.8	5026.4	3509.3	4359.8	3291.2	3132.6	3258.7	4405.7	3225.8	2271.2	2406.7	2508.4	2533.1	2466.7	2406.1	4204.6	2340.9	3149.8	2756.4	3248.2	3964.2	2604.5	3286.8	4817.6	4719.9
1433527_at	MGI:1928268	Ireb2	0.04206	546	163610	5631	0.0071	3507.5	0.00379311	5150	6570.3	8846.8	8438.1	8477.4	9914	9669	8080.9	7429.1	6486.9	8750.5	9822.5	10291.5	10661.6	10706.8	11262.5	12049	9569.3	9723.4	9215.2	9735.6	8175.7	6932.8	6661.1	7412.6	8016	7421.3	8017.9	9527	8611.7	9158.4	7477.7	6902.2	7243	7412.3	8192.1	8277	12969.2	10173.2	11422
1433760_a_at	MGI:2444684	Rhbdd3	0.04213	547	11449.2	3704	0.0105	3907	0.000260252	3213	476.7	600.9	628.6	497	723.3	628.5	671.9	696.4	637.3	617.6	736.8	681.1	806.1	799.9	629.7	707.9	696.1	631.2	646.4	480.5	545.2	596.6	624.9	477.4	410.3	610.5	586.4	624.4	684.8	614.1	636.3	867.8	670.2	632.8	549.7	630.4	772.5	720.4	887
1438761_a_at	---		0.04233	548.5	11.5601	1249.5	1.79e-06	229	1.03679e-11	273.5	13855.4	14467.9	13505.7	14664.9	11486.2	14782.5	12305.3	13526.9	9267.6	14059.1	11286.5	8104.6	8785	7234.4	6754.1	7279.2	8060.4	7271.3	9429.3	9966.4	11119.5	14023.5	18617.9	17260.1	15998.4	20609.5	19058.8	16413	14581.4	12747.6	12127.9	10013.2	8590.2	13904.7	10013.5	7732.1	7519.8	7012.3	10279.1
1428812_at	MGI:1920537	1700040L02Rik	0.04233	548.5	12734.2	3768	0.102	10488.5	0.000163196	2982	73	68.6	69.3	69	69.6	67.6	69.3	67.7	70.7	66.4	67.6	69.2	111	78.5	98.2	68.7	94.4	84.7	97.7	74.7	83	77.2	70.7	71	71.6	69.8	69.3	68.9	68.5	70.4	71.9	69.9	68.9	70	70.6	69.8	139.4	70.8	69.2
1449047_at	MGI:1929657	Hacl1	0.04235	550	6.37761	1046	4.09e-08	19	2.25577e-18	25.5	97787	127083	137303	143206	134300	142844	121122	107258	113824	79902.9	84467.8	90861.9	98094.5	81410.7	59721.9	69370.4	48584.3	60773.1	53949.5	55372	51181.2	70155.7	79047	91460	100096	110685	116070	146371	140782	140184	137259	137460	118798	99573.9	112888	102049	84288.2	92762.8	92645.8
1420567_at	MGI:1922542	Prkd3	0.04236	551	3.10219	689.5	0.000504	1753.5	1.48988e-05	2055.5	18408.1	8352.7	10455.5	10140	11951.8	8350.1	8016.2	7714	13366.1	6210.9	6351.3	12037.1	17581.6	21471	9444	13444.6	10340	14708.8	12746.2	11597.4	6446	6466.4	6500.7	6254.2	7487.9	5445.8	6926	9474.2	9480.1	11474.1	11355.6	12440.5	12235	12018.1	11611.4	15313.1	13492.9	16102.8	18030.7
1433444_at	MGI:107592	Hmgcs1	0.04238	552	7.59153	1114	4.86e-05	858	2.43466e-08	815.5	121755	135942	120115	124951	115153	136229	142812	118121	144249	128196	157827	119121	141246	125173	164027	110857	130052	77044.1	62832.9	91674.8	49033.9	42272.1	71715.7	88656	93044.1	107310	100846	125051	156472	125978	138652	150948	135271	97185.9	123794	136608	115150	139960	110652
1423941_at	---		0.0424	553	51.4288	1761	0.00234	2608	2.11418e-05	2148.5	128.6	78.4	77.6	76.1	90	92.3	86.5	74.3	70.4	111.1	121.1	135.9	87.7	98.2	179.4	127.5	80.3	79.5	81.8	75.2	84.9	64	69.3	56	73.6	79.8	70.8	79.1	71.6	79.6	80.1	61.9	76.1	104.2	87.3	139	117.4	127.2	124.1
1448306_at	MGI:104741	Nfkbia	0.04243	554.5	205.399	2181	6.86e-05	958.5	5.70291e-06	1814	3609.9	3586.9	3956.7	3602.9	4148.6	3850.6	2527.8	2639.8	2645.2	3510.4	4457.2	4245.1	4651.9	3881.3	4864.8	5449.7	5465.1	6120.1	5368.7	5271	4579.8	3344.2	3416.7	2759.7	2832.5	3251.1	3191.1	3844.4	3419.8	3633.1	2649.1	2716.3	3018.9	3116.7	4023.7	4007.2	5071.7	4858.1	4303.8
1427337_at	MGI:2653900	Aldh8a1	0.04243	554.5	112968	5057	1.45e-05	559	4.79772e-11	330.5	44946.8	96237.8	88392.6	90899.6	91731.5	86227.6	92909.7	92565.5	88403.5	99301.6	104511	99679.9	102207	105813	106638	100092	94814.5	92089.3	93716.8	90762.2	84664.7	84500.4	84235.2	82555.8	82909	85644.5	87666.7	91673.2	96207.9	88370.8	90732.9	96370.4	100312	94255	95357.1	107608	103214	106680	111217
1418116_at	MGI:3582695	Tor1aip2	0.04252	556	107361	5012	6.25e-05	932	4.93156e-07	1262	6393.1	14645.6	15331.3	16111.1	15298.3	16734.1	15331.2	15161.1	14173.8	16317.4	17224.1	17973.6	18002.5	16484.6	17294.2	16785.2	15756	15799.6	14212.8	15652.1	11889.4	14338.2	12831.6	13327.5	13120.6	13517.4	13502.6	15143.4	13847.4	15403.7	14155	14991.6	14553.9	14423	16456.1	16316.6	17739.6	16700.2	17647.5
1451160_s_at	MGI:107741	Pvr	0.04256	557	188.248	2158	7.01e-05	966	1.32422e-05	2025	541.9	593.7	552.8	590.9	593.5	576.4	739	535.1	433	793.1	597.3	806.4	737.4	851.8	921	790.3	750.6	775.7	596.6	537.3	596.8	544.5	564.2	426.9	604.8	600.1	443.7	565	524.4	540.9	528.8	510.2	477	606	682.1	771.7	923.9	836.1	772.9
1435495_at	MGI:1858196	Mybph	0.04262	558	0.364449	325	8.73e-05	1035.5	2.09146e-08	797	833.7	249.4	232.8	277.3	211.5	212.9	293.9	219.1	118.1	439.7	501.1	274.2	371.6	465.9	950.5	822.9	646.6	353.1	331	440.5	563.6	341.1	312.6	291	342.9	153.2	227.1	202.8	222.4	156.8	196.7	213.9	176.1	324.6	291.5	313.2	480.5	497.3	373.9
1438431_at	MGI:1349467	Abcd2	0.04265	559	0.123702	240	0.000191	1318	1.31919e-08	741	1479.7	322.3	326.7	320.9	216.1	130.7	264.7	180.1	334.5	179.9	299.2	313.4	340.5	566.9	458.5	628.2	819.9	938.1	546.6	782.6	831.8	652.6	398.7	368.2	334.1	336.6	187.2	209.2	330.9	206.6	364.6	266.3	367.1	144.9	315.4	739.3	350.3	606	308.2
1455454_at	MGI:2653678	Akr1c19	0.04277	560	24.5261	1542	9.55e-07	176	3.15374e-17	37	92064	66178.6	68220.6	69776.7	64710.8	52715.3	46602.4	39826	46429.6	27095.8	35532.1	51017	49021.5	54421.5	47830.4	54657	57910.3	68915.6	78494	93672	76129.2	83021.5	80671.3	75307.4	70549.3	65715.2	53928.9	66600.6	55645.6	58809.8	54419.6	52890.9	47681.6	36245.8	52313.5	43900	51035.1	50281.2	47193.3
1426663_s_at	MGI:1922082	Slc45a3	0.04282	561	1.4e-05	26.5	1.08e-06	184	8.10506e-16	67.5	2630.7	1550.7	1440	1650.9	2752.6	1527.4	1414.6	1142.5	1297.3	1284.9	1773.8	983.4	673.4	314.7	173.5	121.9	181.7	157.4	385.9	453.9	1115.2	766.3	1360.1	1209.3	1533.4	1945.6	1354.5	1637.5	1998.8	1698.2	1464.9	1217.5	1356.3	1395.8	1149.3	1117.4	236.7	858.6	235.3
1453416_at	MGI:1918780	Gas2l3	0.04284	562	0.847686	442	8.84e-05	1040	2.66831e-07	1143.5	586.3	488.8	248.7	363.5	195	180.7	193.9	224.4	163	179.6	183.7	160.3	243.3	199.1	457.9	255.9	395.6	392.1	564.3	502.6	293.3	654.7	521.5	432.2	284.8	612.1	226.2	456.4	197.1	168.7	159.3	177.7	163.3	277.9	201	307.2	190	199.1	177.6
1421217_a_at	MGI:109496	Lgals9	0.04291	563	54.3304	1774	5.44e-05	886.5	1.22788e-07	1017.5	104723	107479	99692.2	107306	122463	121208	117092	119020	131401	113849	99460.2	111474	136067	147810	98788.1	104058	93379.3	117286	108884	123223	81189.1	87513.1	89156.5	91245.1	96752	93664.9	101811	103934	118648	107375	119718	131188	129216	139423	128031	153079	135198	135834	149649
1431802_a_at	MGI:107898	Ept1	0.04294	564	5.34887	972.5	4e-07	114	5.72463e-12	259	5058.3	4844	5935.6	5121.4	5231.9	4994.3	4952.2	6102.4	5503.5	6813.7	5856.9	5690.1	5488.5	4869.9	5011.7	3928.7	2484.9	2767.6	2568.8	2938.2	2705.1	2782.2	3585.8	3441.2	3753.6	3944.5	3763.3	5406.6	4994.9	4082.5	4962.4	5794.8	5406.8	6366.5	6087.1	6693.2	4828.7	5645.4	4064.4
1429476_s_at	---		0.04296	565	105404	4996.5	0.000186	1307	6.05015e-07	1299.5	19741	38758	40770.7	38257	35332.5	32146.1	36695	36014.4	33887.3	34306.8	33511.6	32066.8	37248.2	34628.8	29711	34773.6	38918.5	45992.6	47510.7	46839.1	47620.4	49452	42214.1	39412.4	36687.7	42361.7	34957.9	38347.8	36493.4	35924.6	38494.7	35697	35549.4	38009.6	38753.7	37815.3	36152.3	35503.2	35003.5
1429809_at	MGI:1914057	Tmtc2	0.04297	566	0.22572	280.5	4.52e-05	841	1.22788e-07	1017.5	1313.5	520.5	455.2	351.6	332.3	275.2	386	441.5	321.9	282	376.4	401.8	304.6	507.1	930.1	914.6	1235.1	1267.5	1367.3	1513.6	1091.3	1021.6	303	485.6	355.4	352.6	244.2	354.2	387.7	287.1	543.1	200.1	306.3	351.9	386.8	307.2	753.7	549.2	514.8
1417768_at	MGI:1914702	Pnpla8	0.04298	567	98252.8	4928	2.45e-05	682	1.63121e-07	1068	17497.2	31798.8	31233.2	32882.5	37076.2	31063.8	33472.5	35917.8	30201	30101.8	35992.6	37094.9	38069.7	40752	39423.5	44649.4	40386.8	43168.2	39551.3	41427.1	39872.4	36745.9	32756.5	31472.7	32546.3	29810.7	29067.8	34468.2	34630.2	37801.8	32268.4	36655	34327.1	35795.2	35109.1	38153.9	40387.1	40207.4	41352.3
1451177_at	MGI:1914285	Dnajb4	0.04303	568	126.763	2014	0.0107	3928.5	0.00220659	4650	13359.8	10892.7	10613.7	9741.2	8379.2	8837.3	12679.6	11069.7	13437.7	8207.5	6726	10039.1	10535.6	10761.1	8419.3	8318.9	9202.4	11196.2	15014.4	11994.9	15808.9	17327.2	15319.9	13742.5	12959.5	11085.3	6691.2	10085.8	7906.1	9674.5	12304.9	13487.4	8677.9	9960.4	10277.7	9587.8	9929.1	8550.3	9118.7
1417112_at	MGI:1349429	Arl2bp	0.04312	569	6.32329	1040	0.000573	1814.5	4.30562e-07	1235	1078	435.8	396.9	539.3	408.2	579.7	611.4	447.4	473.7	577.5	1005.4	910.4	853	1323	683.3	962.2	447.1	415.2	740.3	627.1	619.8	508.7	408.4	409.1	419.2	554.4	524.4	446	539.7	570.1	586.9	445.6	477.1	848.9	611.1	1159	771.7	770.9	1474.9
1440831_at	MGI:894680	Bach1	0.04318	570	5.79689	1001.5	0.000407	1648.5	0.000125073	2833.5	18547.1	10758.2	11129.3	10713.7	10007.1	15510.6	8415.8	7954.4	6869	13472.7	12092.8	14088.4	10459.3	15869.2	24898.9	23572.8	20632.2	18709.7	16223	14722.7	15479.6	11565	9881	9364.1	8838.5	12805.6	12391.4	9500.8	10480.2	9804.7	8848.7	7768.6	8820	8999	11499.2	8782.4	20677.6	11699.1	15523
1422858_at	MGI:1928469	Trip4	0.04321	571	116409	5084	0.00034	1556	0.000125073	2833.5	4196.4	8989.2	9047.9	8740.2	9664.3	9573.6	8536.3	8830.6	8142.4	9932.4	9115	11930.9	10447	10984.7	9669.9	10125.4	9761.4	10289.5	9873.7	10215.4	9148.2	9279	9873.5	8440.2	8660.6	8681.4	8801.9	9387.1	8480.6	9008.1	8215.7	8017.1	8045	9725.3	10226.6	10566.5	11798.7	11096.6	12123.4
1416800_at	MGI:1929996	Trpm7	0.04327	572	3333.11	3185	0.000327	1540	3.93713e-06	1714	3013.7	2913.6	3246.5	3436.2	3488.7	4216.8	3560.9	2769.6	2456.1	2826.7	3578.1	3920	3895.3	4379.7	3888	5253.7	4486.1	3591.5	4312.9	4482.5	4182.7	3684.6	3243.5	3052.8	3168.1	2559.9	2438.2	3835.5	3479.9	4151.2	2933.2	2935.6	3337.6	3651.5	3657.4	3679.9	4100	4075.2	5249.3
1421681_at	MGI:1933833	Nrg4	0.04328	573	1.4e-05	26.5	3.1e-05	743	6.83377e-20	13	3986.3	674.3	676.7	687.5	401.2	338.1	232	285.8	350.2	178.7	165.7	291.2	219.9	469.4	337.2	538.9	607.8	1528.2	3345.7	2966.2	4152	3426	1573.9	1016.3	956.6	787.3	565.9	449.3	350	313.1	303.2	295.5	255.6	327.7	294.5	335.8	396.9	298.5	343.4
1436739_at	MGI:87964	Agtr1a	0.04331	574	4.10372	853	0.000149	1234	2.09569e-06	1550.5	15282.8	11930.4	12439.4	15258.2	16406.2	14489.3	14780.3	11952.8	14230.9	11922.5	12600.8	11422	18808.6	18814.4	13184.3	13342.3	11012.9	15054.4	10979.8	13108.2	9690.4	9498.6	8658.3	9197.6	11672.5	11907.2	12736.2	12815.4	15831.4	14238.6	15364.8	15733.6	15934.7	15570.1	16237.1	18476.8	16252.2	19821	18868.6
1449039_a_at	MGI:1355299	Hnrpdl	0.0434	575	112.906	1970	1.96e-06	240	2.94769e-10	430.5	3712	3133	3169.6	2962.9	3181.4	3295.8	2866.4	2626.5	2346.7	2577.4	4001.7	3215.1	3664.4	3691	4368.4	4768	5750.7	4803.2	3390	4230.4	3980.1	3868.9	3203	2387.7	2202.2	2038.7	2446.2	2519.3	2554.9	3061.7	2659.6	2747.6	3587.1	3508.5	3659.6	3600.2	4132.7	4574.3	3971.8
1456698_s_at	---		0.04342	576	24.1271	1534.5	9.92e-06	479	1.20514e-10	379.5	5773.6	3126.3	2497	2714.2	2938.5	2994.5	3616	3441.4	3322.7	4315.3	5632.7	4882	4274.3	3993.3	6702.6	5658.3	8005.7	4872.2	3592.3	3215.5	4454.5	3904.9	3657.3	2833.9	2232.1	2374.8	2510.1	3126.1	3350.8	3941	3677.9	3681.7	4382.9	4830.7	4390	4308.4	4700.7	5830	4974.2
1417499_at	MGI:1353429	Timm10	0.04347	577	19331.1	3976	0.00127	2244.5	0.000139102	2891.5	7836.9	11422.1	11351.6	10659.7	9703.1	11167.1	11178.4	11132.1	10976.7	9155.8	8773.8	11325.6	10860.2	8858.3	9540	9762.7	10407	13417.4	13864.1	12013.8	13999.5	13965.4	14701.8	12416.3	10926.5	10596.2	8940.1	11679.5	8572.3	10580.5	10280.5	10597.8	9866.6	11508.5	11673.1	8939	10764.3	8455.1	8072.4
1440522_at	MGI:1344694	Chic1	0.04353	578	1.11233	464.5	0.00326	2872.5	1.14598e-07	1002	491.2	156.7	226	250.7	159.5	161.9	323.3	383.2	468.5	417.6	227.2	204.3	171.9	120.4	97.4	87.9	101.2	126.1	90.3	139.7	94.1	97	157.2	169.5	181.5	157.4	279.5	158.6	147.8	158.6	154.6	236.6	158.1	579.1	258.8	163.4	155.8	128	155.1
1426448_at	MGI:1101765	Pja1	0.04357	579	13447	3799	0.000462	1696	4.03101e-07	1221	882.2	1224.4	1218.3	1262.8	1266.1	915.5	1148	1479	1256.9	1383.8	1419.7	1538.5	1381.2	1440.7	1561.5	1464.7	1377.3	1313.7	1389.9	1300.2	1211.6	1117.2	1195.4	966	899	1145.3	1279.4	1141.6	1235.7	1259.8	1660.5	1260	1307.1	1539.4	1537.6	1521.9	1723.4	1300.2	1231.3
1416332_at	MGI:893588	Cirbp	0.04361	580	0.000147309	77.5	0.000261	1435.5	1.06409e-07	993	2463.7	466.1	797.3	887.6	1195.5	817.1	506.1	346.3	540.6	606.1	1528.4	906.1	2574	1916.4	1296.6	1156.5	1270	1109.3	882.6	814.4	564.1	442.8	210.2	362.6	294.3	300.4	644.4	283.9	1062.3	748.7	610	481.2	705.3	852.7	880.1	1459.1	1083.6	1527.6	1404.2
1455169_at	MGI:1922248	Rab11fip2	0.04368	581	4322.69	3291	0.000609	1846	6.45583e-07	1309	1756.4	1955.8	2089.8	1658.4	1648.6	1333.8	1500.8	1459.9	1350.7	1454.3	1360.6	1737.1	1458.1	1740.8	1703.1	1814.9	2084	2249.9	2454.9	2128.1	2932.4	2081.7	2135.7	1644.1	1867.4	1676.7	1527.3	1483.8	1854.5	1560.1	1674.3	1476.9	1289.5	1563.5	1636.5	1930.1	1774.3	1711.1	1176
1422155_at	MGI:2448357	Hist2h3c2-ps	0.04373	582	1.4e-05	26.5	2.72e-05	712	2.43466e-08	815.5	1741.4	1293.5	1129.8	880.3	697.7	537.7	919.7	1042.3	763.9	804.3	428.6	292.7	407	194.8	104.8	190.6	157.8	129.9	352.9	186	686.5	748.6	1846.2	1796.7	1504.2	1815.4	1829.8	852.7	860.7	325.7	901.5	664.4	574.4	974.5	938.7	351.2	147.8	202.5	221.5
1424285_s_at	MGI:1929500	Arl6ip4	0.04379	583	133132	5216	0.00047	1705	1.17626e-05	1996	2429.8	6552.2	6887.4	7156.1	5746.6	6285.1	5828.7	5140.5	5388.4	6078.2	6971.9	5515.8	6598.7	6223	6517.2	6786.1	6275.8	7326.2	7491.8	6555.3	6978.2	7532.8	6711.3	6325.8	6436.1	6775.8	6192.9	6419.8	5476.4	5430.9	5502.7	5406.5	5574.8	5627.2	6882.1	6430.4	6287.7	5969.4	7054
1452224_at	MGI:2136841	Morc3	0.04382	584	72.6696	1855	3.48e-05	772	5.12823e-09	646.5	3116.4	2090.4	2303.9	1433.2	2136.5	1674.4	1574.3	1680.5	1336.5	1416.7	1843.4	1813.1	1854	1481.7	1934.7	2040.9	2904.3	2706.2	2483.1	2801.8	3424.6	2802.4	2449.5	2060.7	2295.3	2748.4	2114.5	2454.3	2146.4	2199.3	1894.8	1695.2	1684.1	2090.2	1617.3	1598.4	2475.6	2231.4	1820.2
1418932_at	MGI:109495	Nfil3	0.04387	585	0.00127344	117	1.92e-06	237.5	2.09146e-08	797	7841.7	4148.9	4317.8	5089.7	4628.5	5392.3	4002.9	5287.7	5842.4	8427.3	4673.8	3035.2	2380.1	1407.3	1107.1	1323.3	1226.2	953	1465.5	1496.6	1713.8	1856.9	2336.7	2106.2	3123.6	4720.3	5188.3	3781.9	4533.8	4235.8	3308.4	4601.9	6800.1	5993.9	5049.3	3943.6	1008.8	2264.1	1868.9
1436747_at	MGI:1914635	Fam100b	0.04397	586	14297.7	3832	2.99e-05	735	5.14091e-08	904	3570.3	4542.1	4990	4608.6	5261.3	5924.6	4283.6	4336.6	5112.1	4928.7	5939.3	6642.6	6132.2	6293.3	5966	6088.9	5269.9	6009.5	5064	5814.4	5152.6	4310.5	4104.9	4194.1	5202.9	4593.5	4701.4	4750.1	5198.4	5273.4	5329.7	5124.7	5404.6	5654.4	5771.3	6567.1	6064.2	6366.7	6571.2
1418322_at	---		0.04409	587	43.7397	1716	0.000613	1850.5	1.09703e-06	1397	1671.5	1216.6	1588	1721.5	1631.5	2352.4	1755.5	1220.2	1246	936.9	1067.3	1596.1	1430	1092	846.2	957.1	769.1	780.8	1072.7	963.4	1101.6	1312.5	1282.7	1119.3	1333.9	1562.4	1148.7	1879.3	1431.9	1784.5	1913.5	1513.2	1036.1	1237.1	1406.5	896.1	1212.8	1265.8	1076.4
1452071_at	---		0.04411	588.5	1.59374	508.5	1.05e-05	484.5	1.63528e-09	561	7124.5	3551.1	3822.4	4127.7	4585.5	4112.6	4705.2	5312.1	4090.4	6537.8	8373.3	4750	5110.4	6222.3	6640.4	7537.3	5400	5801	4441.9	5606.2	3364.3	3150	2247.3	2647.5	2462.3	2677.4	3008	3125.8	3762.5	3348.3	3892.8	4333.3	4177.6	5455.4	4631.7	4867.1	6409.9	5400.9	5740.7
1419273_at	MGI:1342294	C80913	0.04411	588.5	821.383	2653	0.000144	1218.5	9.61845e-07	1371.5	7336.4	7513.6	7369.3	7913	8836.5	9956.2	9073.7	8975.4	6997.4	9632.3	10746.5	10685.9	7735.9	8820	13451.9	13306.3	13023.2	11188.7	11323.9	11178.4	10453.3	9219.2	7120.4	6115.5	6438.7	6187.6	6574.7	6883.4	6890.1	7706.7	6384.5	7241.5	7048.1	7926	8209	8399	10025.7	8375.6	9318.9
1436893_a_at	MGI:1931053	2013-03-07	0.04414	590	41.802	1686.5	0.00022	1365	1.84371e-06	1518.5	1929.6	1255.6	1811.9	1832.9	2022.9	1813.6	1282	1506.4	1396.3	2208.2	2626.4	2961.4	2203.4	2382.2	2179.1	2658.9	2241.2	2312.9	1656.7	1871.9	1506	1031.8	1333.4	1064.1	1115.1	1492.5	1459.4	1678.5	1950.6	2113.3	1041.3	1330.4	1588.7	1657.2	2322.9	1990.5	2232.5	2519.6	2558.2
1434970_a_at	---		0.04419	591	40677.1	4366	3.83e-05	803	1.53953e-08	760.5	9391.7	14699	14444.5	14909.8	15792.6	14554.2	14031.5	13394.2	13891.8	10486.7	10419	14340.6	13686.9	14729.2	11807.8	11472.6	12942.4	15013.9	14966.6	15955.8	16433.4	17697.9	15646.5	17458.8	16894.6	16812.9	16114.7	17492.4	14979.2	16026.9	14227.4	14815.6	14250.8	13168.4	13512.8	12791	11441.2	14311	14250.4
1422602_a_at	MGI:98959	Wnt5b	0.04431	592	267.617	2257	0.00098	2092	2.01924e-07	1100.5	403.9	339.7	337.1	362.7	285.5	258.5	188.2	242.6	248	255.7	162.3	158.6	222.4	271.5	229.5	231.3	224.1	264.1	263	263	262.1	264.5	562.5	426.8	360	302.9	396.2	273.9	413.6	267.3	201.2	252.5	245.3	264.3	235.5	263.3	243.5	255.8	236.7
1424638_at	MGI:104556	Cdkn1a	0.04439	593	7.65289	1117.5	0.00417	3062	5.28923e-11	336.5	301.8	107.8	132.5	187.1	293.9	237.1	382.9	198.4	184.8	227.9	103.7	108.9	105.3	97.3	100.9	81.1	98	97	106.2	106.9	108.8	107.2	97.3	111.6	113.1	110.3	109.4	136.7	189.7	222.5	139.4	131.3	109.6	134.3	111	108.7	96.3	97.6	105.1
1420024_s_at	MGI:2385071	Etf1	0.04441	594	620.783	2545	5.56e-05	897	2.83182e-08	836.5	3031.9	2228.4	2554	2868.8	2482.9	2581.8	2570.6	2370	2489	2527.6	2590.8	3007.3	3411.9	3272.1	2611.6	3355.9	3205.6	4568.3	4306.6	3534.5	3805	3245.8	2793.4	2366.5	2452.4	2406.7	2208.4	2885.7	2335	2701.7	2564.1	2161.8	2386.7	2515.4	2714.6	3083.4	3089.3	3431.4	3108.1
1416639_at	MGI:1928369	Slc2a5	0.04444	595	14.0718	1325.5	0.0129	4122.5	5.70291e-06	1814	290	98.5	93.9	93.2	102	127.3	97.7	95.2	99.9	85.9	99.7	113.2	137.8	231.9	171.6	375.9	112.3	133	272.8	135.5	102.4	129.9	126.2	100.2	110.1	103.2	103.7	101.4	101.9	100.6	102.7	93	95.8	102.4	129.9	122.4	151.2	125.2	175.5
1458933_at	---		0.04452	596	42.3771	1696	0.0381	5777	0.000555051	3638	276.1	147.3	139.2	176.1	134.9	172.8	131.9	224.9	183.3	173.5	373.2	147.2	157.2	121.2	142.8	116.4	97.1	176.1	119	177.8	120.7	120.4	129.1	123.7	146	122.4	175.4	148.7	171.4	103.4	183.4	144.9	218.1	314.6	160.2	248.6	149.4	122.7	123.9
1416052_at	MGI:97775	Prps1	0.04454	597	79396.2	4770.5	0.000161	1261	1.42412e-06	1454	2073.4	5151.9	4641.5	5386.6	5178.4	4454.5	4099.9	3964	4070.6	3611.4	3339.6	3689.8	3886.1	3953.1	3404.8	3342.6	3605.9	3824.6	4100.8	4505.4	4300.5	4828	4572.6	4850.5	4331.5	4730.3	4183.1	5146.3	4158.7	4414.3	3595.6	3315.1	3313.2	4028.8	4049.2	3739	3866.7	4798	4012.1
1421830_at	MGI:87979	Ak4	0.0446	598	4.5233	883.5	1.85e-06	232	8.51598e-12	270	8576.1	4935.7	4159.3	4202.8	3775.6	3716.7	3557.4	3521.6	2554.8	3124.6	3444	3432.5	3051	4473.6	5386.2	6629.5	7277.4	5559.7	6923.6	6671.8	6647.2	7202.4	5836.5	7271.7	6601.7	5581.2	4452	4532.4	4601.7	3135.9	3513	2941.9	2642.4	2515.2	2529.3	2446.2	5018.5	3770.2	4123
1452769_at	MGI:1921565	Rnf145	0.04461	599	3.136	707.5	7.99e-06	438	1.72892e-10	391	5341.6	2751.9	2383.9	2280.1	1618.8	2152.4	3024	3093.6	3208.2	3671.3	2899.6	2328.1	2244.4	3098.8	5731.9	5151.7	6550.8	5704	5224.9	5553.4	5349.9	5177	4166.9	3174.8	2565.2	2537.1	2266.2	2201	2160	1310.1	2529.7	2841.1	2160.1	3081.9	2560.6	3196.5	3916.5	2669.8	3116.7
1418547_at	MGI:108543	Tfpi2	0.04464	600	96.0545	1926.5	7.21e-07	155	1.11179e-12	205.5	37115	41327.6	44407.7	45344	50913.8	49972.2	52419.7	52358.5	52667.4	44063.2	39979.8	56271	46838.6	41778.5	34555.7	32362.9	28128.5	29350.3	26888.5	28982.5	20852.6	24138.8	33094.7	31083.5	36692.9	37653.9	37611.7	53356.3	48809.7	54549.5	48448.3	49566.7	47843.3	42588.5	47571	45509.7	39526.1	40041.7	39972.8
1416922_a_at	MGI:1332659	Bnip3l	0.04473	601	44006.5	4428	0.000255	1428	1.16989e-09	539	25374	32293.3	28985.1	30541.4	31108.4	32489.1	29285.3	26991	27136.1	29408.5	28742.2	35252.8	29452.2	33798.3	32841.3	26097.3	30976	36519	36815.5	51471.3	36297.7	36224.8	33470.3	32283.1	34419	30817.7	30785.1	35203.7	29109.8	32789.3	26510.8	26594.3	27286.5	28720.9	30774.7	28680	33715.3	32711.4	33042.1
1455310_at	---		0.04476	602.5	1.11233	464.5	0.000132	1179	3.47519e-06	1677.5	468.2	175.5	216.1	179.8	201.8	264.9	246.2	201.3	116.3	294.9	343.2	351.2	279	305.3	509.1	453	434.1	215.4	313.8	303	244.5	187.5	146.9	114.4	172	181.1	144.8	174.9	137.1	155.4	161.7	112.5	164.3	200.5	204.5	252.4	555.8	363.9	461.4
1428655_at	MGI:1921075	Klraq1	0.04476	602.5	26284.6	4126	7.57e-05	987.5	3.47519e-06	1677.5	1577.9	2448.7	2263.7	2311	2502.5	2496.3	2972.7	2662.1	2263.5	2649.3	3290.1	2822.9	2815.4	3027.4	3267.1	2881.6	3019.4	2636.6	2044.6	2038.6	2220	1979.7	2726.8	2569.7	2346.8	2357.9	2308.2	2334.9	2551.4	2330.7	2413.6	2359.2	2504.2	3144.7	2968.6	3111.1	2918.4	3114.9	3298.1
1420928_at	MGI:108470	St6gal1	0.04484	605	6.43225	1053.5	2.21e-07	79	2.83548e-16	57.5	9822.3	5416.4	5987.1	6232	7137.4	8562.1	7817.3	8549.9	9295.9	8594.5	10745.2	10233.1	10552.9	12020.3	10722.2	10878.1	10063.7	11803.1	9337.1	9213.8	7919.5	7614.3	5464	6156.6	5807.6	6589.6	6554	5843.1	6791.9	7045.9	8170.2	8652.9	9055.7	8951.6	9446.8	11796.1	13079.3	11433	12686.2
1425793_a_at	MGI:104856	Rorc	0.04484	605	16.2028	1370.5	6.26e-05	933.5	2.05429e-11	301	2543.1	3711.3	1539.3	2608.4	2630.1	2946.3	1790.8	1466.5	1430.1	1420.9	1329.8	1352.5	1461.4	1403.3	1278.7	1380.9	1492.7	1231.3	1445.4	1410.4	1471.8	1713.9	2810.4	2847.4	2238.5	3169.4	2633.9	2699	2531.2	1818.4	1537.9	1481.8	1498.6	1471.9	1342	1168.2	1413.8	1270.7	1408.4
1418249_at	MGI:1100818	Crcp	0.04484	605	1152.65	2800	1.05e-05	484.5	8.25732e-09	693.5	2629.8	4050.4	3302.2	3560.7	3749.1	2731.6	2813	2340.1	2592	2319.7	2288	2995	3269	3338.1	2842.5	3156.5	3135.7	4181.1	4219.3	4165.7	4226.8	3680.4	3663.8	3755.4	3353.5	3446.8	3098.2	4245.2	3511.7	3884.4	2275.4	2623.8	2048	2241.7	3171.3	2568	3310.1	3186.5	3069.7
1457674_at	MGI:2444304	Vps13a	0.04485	607	15913.9	3881	0.00073	1929	5.54815e-08	916	197.2	215.8	214.7	186.1	205.5	198.7	202.4	194.1	188	171.5	199.5	196.2	151.9	189.7	185.2	185.9	193.3	203.6	224.4	202	311.1	345.3	203.5	226.4	211.4	253.9	204.1	201.1	187.7	209.1	202.3	177.8	174.4	192.6	169.5	194.8	181.9	155.9	148.1
1418492_at	MGI:1344367	Grem2	0.04497	608	0.0107236	140	0.000115	1128.5	1.63121e-07	1068	3582.1	561.5	439	881.6	864.9	1533.2	470.7	440.3	622.6	662.5	970.8	1058.6	1122.9	1574.5	3361.2	2406	2092.4	1740.2	3058.5	2182.2	1416.9	1115	1096.5	897.8	748.3	1249.1	1084	644.3	664.1	874.5	451.9	309	587.5	326.2	790.8	963.4	1905.8	1315.9	2431.4
1416125_at	MGI:104670	Fkbp5	0.04498	609	0.00626218	134.5	0.000154	1245.5	2.8891e-15	91	18126.9	4340.7	3522	5974.6	3086.3	3319.7	3138.7	2313.4	1852.5	2183.9	2197.6	1341.1	2242.3	1517.9	2911.6	3024.1	4276.4	5759.1	9045.5	10312.9	19468	10235.6	7673.6	6126.3	6346.4	5447.9	4710.6	2831.4	3489.2	2493.9	2605.2	1833.3	1861.8	2310.1	1714.8	1731.2	2453.7	1946.7	2910
1425632_a_at	MGI:2384837	Pqlc2	0.04503	610	139.141	2047.5	1.13e-05	499	2.25095e-11	303.5	2919.1	2721.2	2432.3	2412	3280.6	2933.2	2871.4	2825.8	2622.7	3180	4079.6	3471.4	3506.3	4381.1	3861.3	3580.3	3295.3	3674.9	2965.2	3081.7	3081.6	2602.4	2542.2	2467.1	2230	2446.2	3140	2330.5	3145.3	3009	3423.3	2976.1	3732	3325	2929.8	4378.8	4352.5	4451	3785
1436545_at	MGI:2672905	Dtx4	0.04514	611	0.0794376	221	7.75e-05	996.5	2.55269e-14	126	2638.1	789.1	850.3	790.9	1223.3	1491.1	978.7	1954.5	910.6	2802.7	2533.6	1214.7	951.1	866.3	715.8	623.5	502.8	459.5	164.6	500.1	310.3	305.1	505.5	779.3	653.4	813.7	1141.2	933.4	1065.1	816	878.7	1238.1	923.3	1396.2	1612.9	1093.9	804	830.6	788.9
1450959_at	MGI:3041226	D930014E17Rik	0.04515	612	104101	4982	0.00597	3359.5	0.000139102	2891.5	3413	6607.1	6858.1	6875	7926.9	6764	6429	6984.2	6892.3	6649.4	7022.9	8236.9	8885.4	8361.9	7129.9	7383.4	7176.3	9291.7	7842.6	7655.6	7179.9	7609.4	7291.3	6885	5878.7	6346.6	6065.3	7608.1	6690.9	9107.3	6091.2	6666.6	6989.7	6943.9	8937.2	7495.5	8069.5	8788.5	8768.3
1416835_s_at	MGI:88004	Amd1	0.04517	613.5	6.43225	1053.5	0.000173	1283.5	9.21446e-08	974	15509.9	7640.1	7489.1	8111.9	5906.7	7368	9090.7	8193.4	6715.9	4342	4635.5	6473.6	6844.1	8612.9	6327.2	7909.2	7859	11245.7	14998.5	12280.2	13176.2	18362.4	11920.4	10319.8	8798.9	8694.5	6572.2	8561.3	6859.1	7544	10061	7518.1	6355.1	8603.4	6755.5	6718	8800.3	5553.3	8024.1
1457883_at	---		0.04517	613.5	26.3063	1557	0.00718	3516	0.00231228	4690	205.9	198.2	188.8	176.8	139.3	198.3	234.4	194	245.6	263.1	235.5	182.6	115.4	101.5	130	107.4	119.3	140.9	113.2	107.4	145.6	142.3	203.5	165.4	125.5	222.8	148.3	193.5	154.5	135.8	159.3	282.5	190.2	307.4	219.7	168.7	125	159.1	108
1422579_at	MGI:104680	Hspe1	0.04519	615	21791.3	4025	4.56e-06	352	1.07899e-09	530	6992.8	13646.9	14003	14980.8	13182.1	12764.7	11471.3	11349.5	11537.1	11252.7	8897.8	11441.8	11062.8	9912.2	8072.2	9721.9	8584.3	11396.1	11424.7	10033.8	11600.4	11865	14326.9	13444.6	13612.9	13508.8	13378.3	13441.6	11544.3	15065	11366.1	11484.4	9948.2	11506.3	12210.2	9216.9	10147.2	10255.2	10331.6
1450668_s_at	MGI:104680	Hspe1	0.04521	616	36551.8	4301	2.05e-06	245	1.53953e-08	760.5	57061.3	108040	108392	115062	113384	103195	94423.1	97468.1	103574	80767.9	71734.3	95517.9	89997.9	85196.7	71793.6	79420.6	81190.2	83948.3	92258.6	86394.5	100694	112813	114425	118539	112972	112480	114722	117974	103477	122920	102588	102175	94111.2	92848.9	96341.7	88765.9	88571.4	89832.5	93229.3
1448838_at	MGI:2146189	Topors	0.04523	617	21643.2	4022	0.000319	1519	1.17626e-05	1996	3151.9	3308.6	3743.7	3778	3722.7	3903.1	3840.7	4178.3	3403.5	4017.8	4877.1	4622.9	3859.5	4219.5	5793.6	5268.8	5325	4959.2	3643.5	4236.3	4525.4	3439.8	3283.3	3312	3689.9	3559.3	3159.2	3694.3	3363	3945.2	3984.3	3609.4	3875.9	3449.6	4107.8	4420.9	4971.3	4321.8	3915.7
1448913_at	MGI:1933623	Smarcd1	0.04531	618	1150.91	2798	0.0232	4868	1.73233e-06	1498	150.5	77.6	87.1	95	78.5	128.2	124.6	121.3	80.1	201.3	77.3	77.6	78	78.8	75.8	77.4	78	77.9	75.6	75.4	78	71.7	78.8	79.9	81.2	77.2	84.6	83.5	93.6	79.6	110.2	122	89.6	116.6	90.1	78.3	77.9	77.2	77.4
1448937_at	MGI:1913978	Slc35b3	0.04536	619	59790.2	4582	4.31e-05	828.5	2.68356e-09	589.5	2067.1	3185.1	3260.8	2889.4	4050.5	3230.4	3509.7	3322.9	3072.8	3834.1	4008	4279.3	3964.8	3856	3829.1	3607	3482.1	3252.7	2914.3	2981.6	3368	3254.4	3111.5	2418.3	2953.5	2665.6	2801.8	3421.4	3004.5	3809.5	3121.4	3130.5	3591.7	3822.3	4139.3	3785.9	3817.6	4019.8	4485.4
1431056_a_at	MGI:96820	Lpl	0.04538	620	3.74903	804.5	3.75e-06	317.5	3.82934e-12	243	3609.2	1307.1	1927.1	2399.3	2526.7	2735.6	2285.8	2676.3	2817.1	3414.7	2112.4	3558.7	2944.4	2883.4	2069.6	1983.9	1447.4	2709.1	1700.6	2052	1208.5	1756.5	1429	1207.2	1589.4	1787.1	2403.1	1729.8	2375.6	2028.6	2810.2	3020.2	2871.7	4475.2	3569.7	3516.4	2276	3150.1	3175.3
1417594_at	MGI:1891694	Gkap1	0.0454	621	2316.52	3051.5	0.000115	1128.5	1.09703e-06	1397	2528.7	2615.8	2381.6	2163.1	2078.4	2459.8	2563.8	2512.9	2061.2	2451.4	3164.4	2889.4	2466.2	2487.5	3339.9	3154.7	3364.2	3226.3	3552.6	3026.1	3467.2	3469.6	3145.5	2743.2	2451.3	2390.6	1803.4	2682.8	2329.1	2036.5	2510.5	2128.1	2361.3	1832.7	2662.2	2848.2	3284.7	2811.1	2049.1
1425503_at	MGI:1100870	Gcnt2	0.04541	622	3197.11	3168.5	4.13e-05	818.5	2.83182e-08	836.5	3008.3	2965.6	2907.8	2814.7	3344.3	2743.5	3350.2	2923.7	3019.3	3195.2	3274.8	3583.9	4046.4	4134.5	3461.4	3773.5	5430.6	4069.7	3330.7	3995.7	4506.1	3048.6	3354.1	3361.8	3379.5	2798.1	2485.1	3330.4	2742.3	2618.2	3393.8	2422.3	2678.5	3113	2863.3	3685.8	4195.7	3782.9	3475.9
1436050_x_at	MGI:1859852	Hes6	0.04544	623.5	64.702	1839	0.000254	1425	8.42736e-07	1346.5	18235.4	21323.7	18188.6	16480.1	12514	16903.3	14025.3	15739.4	12292.4	20760.6	15534.3	13708.5	12033.9	9115.9	11578.9	11889.2	14014.4	11236.1	15701.4	16457.1	14337.9	19149.5	26693.4	24318.7	21214.7	23412.8	20698.5	18018.9	15518.6	10179.7	11901.2	12883.4	12458.6	14652.4	15066.5	13957.4	12091.6	8458	13066
1435753_a_at	---		0.04544	623.5	15359	3861.5	2.28e-05	663	4.36758e-09	633	1742.3	2498.3	2824	2656.2	2596.4	2327.2	2278.2	2218	2560.4	2223.5	1886.7	1950.5	2283	1959.7	1844.7	1930.6	1679.9	1940.2	2476.6	2181.5	2164.5	2265.1	2307.4	2849.5	2270.5	2479.7	3040.5	2441	2532.6	2172.7	1800.8	2340.9	2173.9	2170.8	1722.3	1791.6	2012.1	1888.8	1298.2
1417408_at	MGI:88381	F3	0.04551	625.5	26.8709	1559	0.000397	1637	7.37861e-07	1326	920.5	506.8	579.1	562.4	533.6	468.8	481.6	530.6	319.2	439.7	564.8	560.9	655.1	657.3	746.9	841.4	1239.7	1019.6	578.6	755.8	687.5	577.9	911.6	601.3	572.4	610.1	542.9	580.6	541.3	607.1	553.4	335.5	544.6	556.4	595.8	587.7	578.4	994.4	771.7
1419026_at	MGI:1197015	Daxx	0.04551	625.5	294.811	2286	0.00289	2777	0.000353426	3376	551.6	416	511.9	506.1	486.5	471.6	569.4	480.7	589.8	601.2	561.2	413.1	714.5	502.9	519.6	578.5	485	554.8	499.9	513.6	417.3	417.6	350.4	439.4	421.9	485.6	483.5	320.3	438.6	425.1	499	480.2	422	828.5	575.1	596	624.2	369.1	672.2
1436555_at	MGI:99828	Slc7a2	0.04555	627.5	0.00481879	132	1.2e-05	510	2.66175e-05	2216	137966	28981.4	36575.3	44532.5	59756.1	48580.8	45786.9	26067.9	22922.9	40625	73376	67358.4	69320.8	91261.2	125556	152527	131057	82379.9	104241	119538	100573	46808.8	22748.8	22987.6	33855.5	24427.3	32495.7	37435.1	45427.1	39650.8	39686.6	30527.8	31231.9	27123.1	40977.5	58292.4	96410.7	73666.3	92429.4
1422537_a_at	MGI:96397	Id2	0.04555	627.5	108.162	1953	0.000296	1489	7.27761e-06	1875	20952.1	18996.5	23207	24562.5	22459.4	31003.5	30372.9	18517.1	22309.1	22386.6	23674.2	20703.8	21977.5	25779.6	22429.1	24945.3	18469.1	14032	17053.1	10616.8	15319.5	19368.4	15709.5	17309.5	22778.4	19135.7	24352.6	22176.5	18942.6	28131.5	30685.6	23563.9	19519.1	23554.2	30225.2	26317.6	21282.7	20567.4	27259.9
1423462_at	MGI:1915902	Tab2	0.0456	629.5	6.82348	1079.5	1.19e-06	198	2.54873e-12	231.5	21864.8	13155.5	16767.2	16704	19292.3	20518	23478	20545.4	16189.5	22419.8	28113.9	22819.6	17343.7	16103.6	22465.2	20872.1	16096.9	13238.7	10348.7	10388.5	12643.7	10085.9	10104.7	10825.5	13992.5	13640.6	15450.9	17126.3	20893.5	20981.7	25430.8	21165.7	20195.9	17868	18533.3	22790.2	19479.6	20310.3	18468.3
1424768_at	MGI:88250	Cald1	0.0456	629.5	210.404	2186.5	7.83e-06	436	7.05121e-09	680	32668.5	33717.4	30452.3	34023.8	34153.2	37967.9	42545	41447.5	36007	47700.5	50200.9	40146.1	34051	35465.7	43759	40539.7	38822.9	27000.3	27000.6	30338.3	22437.7	23550.4	23797.2	24996.7	24085.7	28425.2	30053.1	32832	39205.7	33539.8	35303.9	38556	35497.2	38780.3	30489.9	36695	38242.6	37060.6	36913.7
1421768_a_at	MGI:1347345	Homer1	0.04561	631	125316	5153	0.0315	5368.5	0.018913	7210.5	107.4	245.3	209.3	275.1	244.9	202.2	209.2	215.4	212.3	263.5	203.8	223.6	186.4	211	208.9	205.7	213	184.7	207.6	212.1	182.9	209.8	218.7	233.8	205.4	268.7	262.8	232.3	240.8	212.2	212.5	209.5	211.1	230.4	211.4	219.9	218.3	169.6	205.1
1435007_s_at	MGI:2144766	Slc25a47	0.04563	632	2.09193	581	3.54e-06	309.5	1.42412e-06	1454	76589.6	34619.6	45128.8	36411.4	45933.2	34355.5	32753.9	30183.1	25847.4	30130.9	50428.2	47626.3	62065.4	77918.3	78043.2	79821.7	85371.7	99619	79167.4	66462.1	68049.5	56925.7	35427.6	35933.1	40241.2	29265.5	32628.9	37181.5	34632.1	41842.5	34523.7	25102.2	24593.6	23029.4	30702.1	36375.8	68295.2	58182.2	72788.4
1425333_at	MGI:1917084	Rab43	0.04567	633.5	409.622	2399.5	3.96e-06	325	1.79515e-08	778.5	5547	5579.9	5363.1	5003.9	4934.5	5159.2	4563.5	4847.9	3656.4	4648.3	5526.5	4372.4	4986.6	5741.4	7480.3	6569.6	7415.7	8094.3	7379.5	7566.1	7420.8	6621.5	5395	4931.5	4840.1	4700.3	5077.2	5012.1	5098.9	3963	5374.2	4310.9	3960.9	4250.2	4874	5457.8	5804.9	5325.8	6415.4
1448181_at	MGI:1929988	Klf15	0.04567	633.5	707.564	2591	1.86e-05	615.5	7.05121e-09	680	20686.7	21538.5	17777.3	20165	20462.4	18078.8	14250.4	15570.1	14593.4	17569.4	19091.5	15604.8	19155.9	19807.3	20742.2	24494.8	25829.4	23182.8	24951.6	26877.6	32995.6	19665.6	19437.1	18824.9	18062.3	16562	16799.2	16273.2	16257.1	12308.9	13435.4	15922.3	16098.1	17553.7	17874.4	20237.1	23930.3	17938.3	19097.2
1423489_at	MGI:1914718	Mmd	0.04577	635	1056.18	2760	1.84e-06	231	8.51598e-12	270	42214.6	42762.5	42708.7	39368.7	41794	39111.8	47904.2	46189.5	42826.7	51234.2	57662.7	45745.4	55021.7	64464.3	57355	57859.2	61608.7	71018.2	57922.1	55578.6	49305.6	48928.2	41323.4	39065.7	39525.4	37120.4	36967.6	40346.1	43333.1	37333.4	51359.4	47024.8	49348.9	53249.7	49644.7	49668.4	57049.1	60882.2	57336.8
1451979_at	MGI:96680	Kras	0.04581	636	39068.2	4349	5.06e-06	367	7.05121e-09	680	2852.9	5600.8	5827.2	5513.4	5493.7	4991	5802.4	5653.2	6036	6561.9	6333.1	5543.1	5379.3	5270.4	4333.5	3858.3	3971.1	4275.6	4536.7	4006.7	4420.6	4571	4572.7	4961.2	4918.6	5793.8	4837.2	5274.3	5945.8	5059.9	5846.4	4971.7	5086.4	5666	5120	5080.8	4688.3	5011.2	4637.5
1452062_at	MGI:2384838	Prpsap2	0.04585	637	16206.4	3889	9.42e-05	1061.5	2.37293e-05	2180	1115.5	1924.7	2377.8	2203.2	1892.9	1846.9	1869.7	2217	2022.7	2056.8	1639.9	2051.8	1873.7	2055.8	1478.5	1540.1	1328.2	1631.2	1506.8	1530.9	1320	1892.1	1979.8	1852.1	1802.9	2038.9	2036.4	2068.4	1932.1	1760	1897.3	2159.8	2009.3	2240.9	2192.2	2167.1	1674.4	1829.6	1855.9
1447831_s_at	MGI:1891693	Mtmr7	0.04588	638	2672.88	3101	0.055	6924	0.018913	7210.5	809.9	693.9	820.3	809.7	943.6	453.8	666.7	704.8	641.3	507.3	564.1	828.4	523.5	264.9	368.6	539.9	475.7	317.8	805.9	678	1074.8	368.3	888.7	660.7	457.2	887.8	573.6	1021.7	886.6	815.4	559.1	585	430.5	444.6	588.9	571.6	586.4	743.4	448.3
1418565_at	MGI:1914120	Serbp1	0.04592	639.5	209.844	2184.5	0.000309	1506	4.45757e-06	1752.5	1610.1	1778.5	1832.4	2080.7	1915	2105	1590.1	1603.9	1259.3	1772.7	1601.6	1667.2	1262.6	1445.9	1381.7	1107.9	776.2	1214.8	1163.3	1514.8	1629.8	1180.9	1728.9	1816.3	1258.1	1997.7	2086	2386.3	1367.7	1600.8	1309.5	1416.4	1131.3	1381.9	1477.2	1193.2	1331.6	1551.1	1229.1
1416060_at	MGI:1913937	Tbc1d15	0.04592	639.5	1961.82	2987	1.45e-05	559	3.29107e-08	859	14909.3	11572.7	14005.5	15044.3	19267.3	17995.8	17669.3	17253.9	18212	18803.5	20961.6	22990.3	22974	23499.7	22611.5	25440.4	22280.2	23821.6	22389	21259.7	23580	18773.6	14890.5	13713.4	15582.6	13809.2	12978.2	14613.9	17438.9	23009.4	19955.9	17864.2	18756.8	18002.8	19573.9	17667	20892.8	24464	19899.6
1416841_at	MGI:1913456	1110059E24Rik	0.04604	641	249.611	2234	0.000134	1183.5	6.016e-09	663.5	9314.5	7010	6609.1	7451.5	6657.1	7104	6058.8	6069.1	6450.3	6351.2	5841.1	7739	7638.7	6981	6733.8	6494.1	6591.3	8718.9	9922.9	10344.6	9347.3	9926	8570.9	8516.4	7886.2	7630.1	5802.9	8324.6	6545.9	8152.3	5817.6	6119	5420.4	6686.9	6815.7	6252.2	6686.7	6797.5	6386.4
1419196_at	MGI:1933533	Hamp	0.04606	642	4929.32	3359	0.00227	2583.5	0.000154619	2950.5	255328	368381	309196	321867	248839	313221	438228	266280	382338	260904	415091	306459	296994	322684	393942	387627	448089	438283	441420	352792	452265	478316	444624	406647	367209	361347	327880	273527	356282	256262	367469	362705	307083	350273	358038	328276	331394	238019	288545
1417474_at	MGI:1923818	Ift46	0.04611	643	2299.91	3049	0.000105	1099	2.38052e-06	1575	2506.2	2540.8	3103.6	2868.5	3732.1	3446.2	3322.1	2676.7	2775.3	2804.5	3687.1	3700.4	4068.2	3422.2	3985.2	4172.2	3273	4323.9	4066.7	3715.1	3072.6	3328.7	2611.6	2247.7	2677.2	2576.7	2943.8	2866	2911	3205.6	3449.1	3151.2	3280.2	3340.5	3658.8	3229.8	3745.5	4065.8	4436.9
1417212_at	MGI:1915491	Fam195a	0.04618	644	89.5599	1914	8.46e-07	164	2.94769e-10	430.5	8131	13529.4	12639.8	12381.1	10835.4	10415.4	8458.5	8072.1	6881.6	7995.6	6881.4	6748.1	6810	7292.1	7133	6281	6317.5	8626	9964.8	9916.8	12470	13876.7	12287.7	13210.4	11564.9	10591.3	10169.7	9619.1	8848.8	6757.9	8026.4	8471.4	6901.2	7344.8	7821.1	7274.4	6561.4	5745.7	6172.1
1417029_a_at	MGI:1933163	Trim2	0.04625	645	0.2142	273	5.98e-06	393	3.71642e-09	617	1708.1	1314.5	966.9	1302.1	1088.2	1093.7	1024.7	1187.3	1594	1439.1	1229.7	907.6	1129.6	1149.6	485.4	700	528.5	603.6	328.5	393.4	477.1	400.9	750.9	812.3	673.5	1096.4	1246.6	1041.5	958.5	870.7	1296.4	1151.8	1228.6	1556.1	1879	1317.2	457.5	857.8	944.5
1422397_a_at	MGI:104644	Il15ra	0.04634	646	24.1271	1534.5	5.98e-05	921	1.42412e-06	1454	1638.6	1319.5	1286.6	1222.3	1258	1007.4	992.9	868.8	835.1	891.2	697	1158.7	1062.3	1737.9	1628.2	1711.3	1576.8	2061.6	1761.9	1563.5	1437.7	1302.3	832.2	1016.5	976.6	1089.3	925.8	1386.1	1036.3	1184.2	998.1	989.3	977	625.2	1004.2	1244.4	1571.6	1668.5	2263.8
1455980_a_at	MGI:1918780	Gas2l3	0.04637	647	1.11233	464.5	0.000484	1722	1.87799e-07	1090.5	900.2	746.9	448.7	442.2	400.7	403	447.4	408.5	227.6	214.3	232.5	261.3	304.4	209.2	565.8	425	1109.4	568.6	457.7	669.9	521.4	714.3	1040.2	642.7	532.7	784.8	300.4	487.8	483.7	476.3	537.6	285.2	482	324.1	320.4	388.1	330	344.7	260.7
1427893_a_at	MGI:1915853	Pmvk	0.04638	648	1.59374	508.5	1.18e-06	196	1.11179e-12	205.5	18694	21764.9	20368.8	21190.3	17433.5	19902.3	15008.4	10513.7	13958.1	10000.1	8928.8	8426.7	10171.6	7391.4	8281.3	5572.8	6950	6926.6	6948.4	7261.4	5563.5	6558.8	10776	12126.6	11740.3	17569.4	13649.9	18865.6	19160.5	14359	13978.7	13754.2	10748.9	6288.7	10399.4	10657.2	8436.2	8407	6102.1
1456074_at	MGI:1917311	Sdr9c7	0.0464	649	135.765	2040.5	3.8e-06	320	9.88096e-10	521.5	2930.4	3336.7	3807.6	4857.2	4473.6	4499.3	4675.7	5237	4297.8	5123.8	4127.5	4927.9	4264.6	4342.6	2462.8	2568.7	2607.8	2306.6	2542.4	3052	2471.8	2615.8	3423.1	3835.6	4290.1	4365.6	4310.1	4759.4	4778.1	4346.6	5132.5	3979.2	4906.4	5035.6	4460.3	4457.5	3976.4	3998.3	4669.1
1422966_a_at	MGI:98822	Tfrc	0.04646	650	0.0472775	175.5	0.000257	1432	0.000154619	2950.5	3263.8	1351.7	1576.8	1526.3	1063.9	570.9	544.5	961.9	1177.1	589.5	465.5	1175.8	1038.8	664	334.8	439.8	523.2	931.3	1678.1	2266.5	1648.4	1471.7	2376.7	3598.6	1862.3	2089.5	1882.4	1788.3	1081.5	539.5	540.5	1137.7	890.2	1579.2	1323.1	997.8	594.7	679.8	814.8
1426645_at	---		0.04657	651	0.22572	280.5	1.08e-05	491.5	3.71642e-09	617	63880.5	56161.7	58811.5	61299	41181.9	34280.5	31969.1	32386.9	31531.5	41621.6	32572.6	34303	31143.7	19004.2	14996	13007.6	12554.8	12415.5	21264.7	16099.1	27167.1	41181.5	59635.2	60235.5	65499.4	66293.4	64063.9	60012.8	42826.7	39662.5	32630.8	34501.1	31237.3	48963.3	43656.9	25961.2	21446	25039	29927.4
1450187_a_at	MGI:95638	Galt	0.04659	652	31.6811	1604	1.43e-06	214	4.74778e-13	181.5	13876.2	15068.8	15051.2	14814	15979	17363.8	16935.4	15832.8	16949.7	19513.5	19053.5	19267.1	19288.3	18314.1	18167.2	15816.3	13619.5	15775.2	14747.9	12491.9	12800.5	12053.7	11963.1	12003.8	11357.8	10755.5	11561.5	13127.4	13760.4	12374.1	14591.2	15624.4	18702	15765.5	18280.9	20640.2	18196.8	15992.1	17261.2
1420623_x_at	MGI:105384	Hspa8	0.04666	653	8.15571	1138	0.000728	1926	0.000234765	3162.5	132163	117222	80490.7	59670	53759.4	69826.6	94173.9	97786.8	101661	102023	64737	65888.8	66419.8	68040	61777.1	75863.4	89272.6	83767.9	107688	105874	129430	149033	160903	185923	135066	125680	81436.4	78934.5	67633.6	54983.6	80708.6	101316	89191.8	120404	96014.2	61346.8	73911.7	69172.8	63890.6
1455352_at	MGI:1915208	2610101N10Rik	0.0469	654	15664.6	3876	0.0131	4139	0.00183503	4480	1063.1	1417.7	1848.8	1654.3	1889.8	1730.3	1739.6	1475.3	1508	1680.4	2146.3	2016.5	1686.7	1864.3	1745.7	1870.6	1500.2	1804.9	1523.2	1688.8	1349.6	1305.2	1240.9	1657.8	1207.5	1506.8	1573.1	2095.7	1670.2	2091.3	1452.8	1588.5	1874	1459.2	1652.2	1938.6	1913	2060.7	1801.2
1416489_at	MGI:1914323	Pi4k2b	0.04692	655	4095.52	3268	6.15e-06	398	3.15948e-09	603	5058.1	7379.6	7083.8	7363.5	6260.3	6062	4866.5	4997.4	4510.8	5454.2	4887.2	6595.6	5002	4827.6	5475.5	5091.9	5292.7	5562.6	6837.5	6479	6689.1	7477	7472.1	6718.7	7232.9	7575.6	6608.5	7160.5	6050.2	5760.5	5577.1	4511.7	4770.6	4689.9	5697.9	5722.4	5306.3	4893.3	5473
1434449_at	MGI:107387	Aqp4	0.04703	656	27.5879	1563.5	7.91e-05	1003.5	3.75641e-07	1205.5	1447.6	966.6	998.1	1047.6	813.6	730.4	705.6	1031.4	1018.3	733.2	744.5	1473.9	1007	1521.6	999.6	1161.9	1349	1441.2	1410.5	1260.9	1858.5	1536.1	1492.6	1480.1	1031.8	1223.3	1016.5	1052	774.5	866.8	791	580.6	1132.6	847	1192.4	798.5	1352.8	877.7	1135.6
1440220_at	MGI:106183	Ocln	0.04708	657	77.4621	1873	0.0241	4923.5	0.0270537	8022	534.4	363	343	421	388.7	357.6	365.1	360.4	279.2	357.5	470.9	688.5	658.8	491.5	363.9	360.6	368.6	364.4	284.1	293.7	426.8	205.5	360.8	367.4	312	334	367.4	367	366.4	474.1	332.1	320	379.4	386.9	387.6	560.3	445.3	540.8	553.5
1458701_at	MGI:104898	Gpcpd1	0.0471	658	1.4e-05	26.5	0.00429	3083.5	0.000781255	3856	5310.6	491.7	227.3	247.2	700.8	244.6	129.1	247.9	103	1407.4	1331.2	2394	175	1266.6	2160.8	5391.4	1884.6	2033.3	1087.3	959.8	289.8	263.6	96.7	84.4	84.2	176.3	657	250.1	252.6	228.1	82.9	80.8	251.8	172	251.3	226.8	574	1274.8	2644.8
1417501_at	MGI:1354743	Fbxo6	0.04717	659	22.5741	1507.5	1.17e-06	195	2.72441e-11	308.5	3329.6	3255.6	3622.7	4154.3	4478.8	4295.5	4259.6	3749.7	4467.2	3975.8	3800.9	4601	4380.1	4693.2	3125.2	2896.9	2074.2	2916.9	2765.1	2620.1	1999.9	2055.5	2205.7	2226.5	2802.2	2514.3	3029.6	3460.8	3426.4	3950.1	3308.4	3638.1	3403.9	3636.8	4514.1	4708.9	3670.8	3753.7	3833.5
1418183_a_at	MGI:1334257	Cyth1	0.04726	660	88.6117	1907	3.52e-05	776	2.09146e-08	797	5708.2	4836.6	4293.1	4309.8	4823.5	4542.2	3805	3564.6	3796.8	4261	5217.6	4964	5233.3	5465.9	8035.4	6095.3	8502.2	7070.6	6743.8	6467.5	8869	4189.6	5108.7	4882.8	4051.3	3894.5	3296.7	3753.6	3987.2	3160.8	4281.9	3491.8	3682.3	3698.8	4597.9	4694.4	6394.9	4527.6	4864.1
1416439_at	MGI:1913672	Dctpp1	0.04742	661	831.15	2659	0.000188	1313	2.09146e-08	797	8227.9	7243.9	7705.1	8844	7234.8	7139.1	6321.7	6307	6753	6590.5	6117.9	8553.9	6910.8	6959.8	6463.7	6498.1	5236.9	8903.7	9527.9	8069.2	9830	9457.5	8908.1	8295.4	8182.8	7019.6	7438.4	7474.2	6122.4	7300.7	6135.9	6096.9	5059.8	5122.5	6635.1	5741.6	6835.7	5912.6	6517.9
1434380_at	---		0.04746	662	538.252	2492.5	0.00024	1402.5	3.47519e-06	1677.5	2915.1	2769.8	3137	2499.6	2415.2	3036.4	2797.9	3275.5	3140.4	4251.7	4002.5	4207.3	3412.9	2809.6	4907.2	3603.9	3341.6	4812.8	3786	4321.9	3875	3745.2	2855.7	2817.9	2818.8	2403.7	2217.7	1992.1	2026.2	2482.9	2685.9	2715.7	2698.8	3047.9	3435.5	2736.4	3922.7	4229.9	3610.7
1418715_at	MGI:1922985	Pank1	0.0475	663	83323.2	4797	8.69e-05	1033	2.70226e-06	1600	29170.1	65929.9	63974.2	62978.2	59593.7	65868.4	59451.3	56037.1	52618.2	60031.2	67639	62888.3	57830.3	64641.6	76318.8	76268.1	78475.7	75133.1	75073.6	76640.1	68989.7	68867.8	60186.5	60966.9	59784.8	58210.8	52088.5	60223.3	58340.5	56693.6	56027.7	53769.9	49305.6	50576	52906.4	56721.8	70518.8	59761.1	62935.2
1451196_at	MGI:1916937	Ypel5	0.04754	664	40789.7	4369	4.78e-05	854.5	9.21446e-08	974	3770.4	5805.1	6099.4	6520.9	5614.9	6085.2	5404.4	4771.1	4756	4817.5	4979	5979.5	5977.1	6934.7	6478	6787.7	6602.5	7718.2	6632.3	6834.2	6139.1	6125.2	6133.5	5204.1	5769.4	5624.4	5650.8	6726.3	5243.7	5886.3	5280.5	4907.1	4069.3	4753.5	5602.8	5520.2	6672.5	6403.4	6857.3
1449945_at	MGI:2444934	Ppargc1b	0.04763	665	0.0252788	157	8.63e-05	1030	1.25035e-06	1421.5	5560.9	1238	1034.8	1078.5	1500.9	1068.5	1172.9	1034.1	803.4	1081.4	2114.7	1872.6	1883.6	1972.8	4209.7	4167.6	5966.9	2762.6	1935.8	1967.3	2066.1	1239.9	1069.9	1016.3	750.6	856.3	826.2	791.6	1160.5	859.1	947.1	711.5	975.7	894	964.7	1216.9	3329.7	1846.1	2804.3
1426537_at	MGI:2135947	Narg2	0.0477	666	29352.6	4182	0.0145	4241	0.00241796	4733.5	392	523.2	643.5	467.3	529.2	561.3	661.5	433	753.5	633	554.4	460.7	445.9	489.9	447.9	399.6	456.1	461.7	397.3	445.7	372.7	576	488.8	474.1	466.8	535.1	603.6	640.7	543.1	527.2	543.5	453.4	607.5	598.5	535.5	530.2	445.3	609	459.4
1426382_at	MGI:101841	Ppm1b	0.04771	667	15.4047	1342.5	5.39e-07	136	7.28508e-13	194	8564.5	10485.4	10698	10999.7	10673.8	9485	11810.2	10558.3	9364.4	10316.8	11514.4	9620.1	9083.8	8115.4	8790.9	8804.8	7632.4	6037.3	5409.8	5006.8	5387.7	5834.5	7160.6	7326.8	7254.1	9550.2	8304	10005	11576.8	9092.5	9333	10946.9	10164.8	9380.7	9775.9	10593.4	8856.7	8238.7	8536.7
1451455_at	MGI:3041254	Thnsl2	0.04772	668	52478.1	4520	0.000235	1391	5.85104e-05	2510	2215.3	3979.2	3672.6	3721.6	3901.1	4311.3	3708.1	3894.9	3419.6	4824.6	5074.9	4802.6	4503.3	4606.2	5047.5	4689.5	3849.7	4181	4648.5	4420.6	4287	3937.7	3947.2	3268.1	3004.9	3652.5	3276.6	3903.7	3495.2	3478.6	3780.1	3591.8	3615.1	3570.1	5086.2	5188.9	5004.1	4239.1	5220.2
1418840_at	MGI:107490	Pdcd4	0.04786	669	111.432	1962	0.000119	1142	9.61845e-07	1371.5	26817.4	23965.5	27469.5	26390.4	26658.2	27130	22544.6	25001.6	22551.1	30379.7	31476.8	31986.8	32575.4	32386.9	33865.5	30674.2	26196.7	27190	23371.4	20997	18554.7	18749.5	17707.7	20122.1	19192.8	24685.6	22477.7	23615.5	24967.5	23598	20309	19454.1	23400.2	21712.9	27104	32141.9	37668.3	30187.8	31019.2
1448214_at	MGI:1915513	Pdhb	0.04788	670	9340.02	3613	3.47e-05	770.5	1.16989e-09	539	2827.1	3339.4	3617.4	3465.7	3389.3	2935.3	2552.2	2810.7	2784	2687	2205.9	4035	3382.6	3743.6	3038.6	2979.7	3274.2	3802.1	4404	4708.4	4158.6	4529.5	4117.7	3614.6	3199.3	3346.3	3134.6	3512.6	3074.4	3146.4	2707.4	2833.5	2814.5	3039.7	3138.3	3010.1	3592.6	2963	3225.4
1424570_at	---		0.04792	671	412.249	2402	2.56e-05	691	7.05121e-09	680	938.9	747.8	955.6	784	789.7	717.1	705.7	597.6	552	690.2	631.9	790	925	981.2	753	778.8	973.2	1433.7	1284.9	1290.1	1108	840	795.6	494.8	792.3	773.9	658.9	755.3	769.6	788.3	804.8	753.8	700.5	927.8	829.3	990.3	1072.5	1086	1212.3
1437211_x_at	MGI:1916051	Elovl5	0.04793	672	1.91579	532.5	4.81e-06	357	2.94769e-10	430.5	87396.6	69163.8	65342.5	64014.6	64308.9	77058.2	73663.9	64188.8	76868.5	96809.9	106040	80585.6	65986.7	59485.4	88872	70653.1	65739.7	58787.7	42312.2	40092.6	28395.2	36617	39105.5	38377.1	45356.7	41250.9	34994.5	60847.3	60442.7	62343.8	67718.9	81671.8	77213	54339.2	69229.8	84991.8	71502.1	60834.4	46082.9
1424200_s_at	MGI:1919374	Seh1l	0.04798	673	141309	5298	5.15e-05	873	1.12943e-08	722.5	3296.4	7596.6	8587.4	7411.3	8598.1	8166.9	8619.3	9083.8	8531.5	8708.6	8772.2	8520.6	9591.7	8958.7	8265.1	8931.3	10058.8	8714.1	8514.4	8959	8147.9	8382.1	7796.6	7426.8	6762.4	7394.5	6880.5	8004.1	8984.2	8552.9	8055.8	8227	8001	9093.7	8261.1	9279.9	9283.6	9868.6	9259.5
1435546_a_at	---		0.04806	674	39.0041	1668.5	0.000587	1824.5	0.000642691	3720.5	3404.7	2157.5	2394.3	2548.7	2530.2	2743.8	2605	2019.4	2041.3	2811.4	2754.1	2291.2	3161.6	4349.5	3921.7	4031.9	4010.6	2963.5	2922.1	2508.1	2899.4	2053.8	1499.2	2108.4	2483.1	2723	2482.2	2490.3	2934.8	2458.2	2955.2	2262.4	2017.3	2422.8	2314.6	2414.8	4512.6	3817.5	4903.9
1449037_at	---		0.04812	675	557.347	2508.5	4.9e-05	861	2.27724e-09	578	4155.8	4795.1	5753.3	6041.6	6238.5	5924.2	5677.7	4546.8	5523.3	3700.4	4203.2	5488.3	6280.1	4866.1	3720.2	3709.2	2646	3483.2	3931.6	3987	4002.7	4448.1	3912.1	3856.2	4597	4604.2	4860.1	5672.5	5824.8	6278.2	6801.8	6540.4	4225.4	5279.2	5920.8	5248	5260.9	5551.9	5040.9
1417891_at	MGI:1891471	Spsb3	0.04813	676	183.091	2148.5	0.000903	2053	0.000477703	3545	1294.2	1727.4	1669.8	1707	1451	1799.1	1716.4	1487.9	1620	1849.9	1789.8	1526.5	1809.1	1411.7	1168.8	1042.6	964.5	1094.7	1100.8	1094.2	1031.1	1151.7	1798.4	1739.8	1455	1814.8	1868.6	1618.5	1658.3	1062.8	1436.5	1438.7	1358.5	2035.8	1670.7	1508.4	1303.6	1762.8	1368.4
1454640_at	MGI:1913683	Chchd7	0.04816	677	4819.99	3349.5	5.44e-05	886.5	1.63121e-07	1068	3613.5	4864.4	5885.8	5576.1	5157.9	3953.6	4669.1	4472	4958.8	4186.5	4165	4634.5	5083.3	4926.2	4342.1	4510.1	4610.6	5796.8	7053.4	6490.4	7247.8	7549.3	5839.8	5748.9	5521	4817.6	4295.4	4541.8	4551.8	4389.6	4325.2	4274.8	4567.7	4041.6	4470.3	4296	4141.6	4289.4	4132
1450858_a_at	MGI:1913355	Ube2d3	0.04819	678	138745	5259	2.28e-05	663	9.61845e-07	1371.5	12026.8	30946.5	31553.2	31577.2	32421.7	33031.5	33672.7	31053.1	30468.5	32774	34587.6	34534.7	36066.1	39042.3	37944.2	35371	34698.5	39156.7	37394.2	38634.7	34814.1	36272.2	32100.2	32428.6	32807.4	27129.9	28448.4	29797.1	29004.1	31012.9	30631.4	30370.9	29120.8	31139.5	33670.7	35368.6	37476.1	34058.1	34515.9
1446013_at	MGI:1923507	Slc38a3	0.0482	679	6184.07	3453	0.000321	1522	1.22788e-07	1017.5	539.4	635.8	585.3	560.5	626.7	681.1	586.5	813	558.3	665.1	843.8	660.5	776.3	869.4	1063.9	909.9	719.8	811.4	861.2	802.1	629.4	626	726.2	596.3	593.2	557.7	630.9	552.8	593.5	562.2	599.4	561	524.5	628.1	633	645.7	862.2	631.7	761.6
1417512_at	MGI:104736	Evi5	0.04831	680	5436.9	3395	4.33e-05	830	1.22788e-07	1017.5	19966.1	22902	23760.7	26855.9	29180.4	28504.9	32703	28015.8	25037.4	29186.8	35349.4	36913.7	30772.1	34043.3	28776.9	29400.8	26443.9	23987.2	19232.8	22204.5	21015.1	20356.7	18251.2	20826.7	25731.1	21805.3	25065.7	31633.8	30891.7	38217.3	33894	28828.7	34168	29309.2	31217.5	31883.2	34005	37959.2	32397.8
1418301_at	MGI:1859211	Irf6	0.04854	681	11.9698	1271	1.19e-06	198	1.37072e-12	216	4467.4	3891.4	3833.1	4360.5	4450.1	4407.9	4774.2	4337.5	3887.5	5470.4	6127.7	4649.3	4298.7	3998.7	3733.7	3253.6	3419.2	2495.3	2062.9	1973.1	2737.1	1970.7	3354.7	3488.5	4057.7	4243.2	4218.7	5248.9	4553	4918.3	4411.4	4231.8	4461.8	4654.2	4400.1	4400.6	4343.3	4905.6	4080.7
1415991_a_at	MGI:2651568	Klhdc3	0.04856	682	75029.5	4720	4.6e-06	354.5	6.016e-09	663.5	3534.3	5772.3	6438.3	6079.8	7063.9	7385.3	6513.5	6432.7	7052.5	6681.4	8116.6	7325	7719.4	8996	7953.5	8620.5	7533.5	9214.5	8289.5	8474.3	7977	7067.9	7254.8	6668.5	6409.2	6637.4	6960.5	6136.2	7287.6	5974.9	7158.8	6869.8	6789.4	7249.7	7322.8	8929.8	8675.7	7575.1	9182.8
1431086_s_at	MGI:97502	Pcmt1	0.04858	683	31.6811	1604	3.11e-05	744	6.45583e-07	1309	1215.3	1038.1	1138.9	1297.2	1313.9	1102.5	1209.6	1277.5	1130.8	1685.8	1637.7	1354.5	1593.7	1301.5	1774	1723.6	1568.9	1836.4	1563.9	1625.6	1687.7	1105.2	1041.6	940.2	734.5	944.9	789.9	789.1	762.4	792	1158.7	1297.6	852.1	1548.1	1500.9	1435.6	1746.4	1230	1464.8
1447100_s_at	MGI:1917867	5730508B09Rik	0.04861	684	21643.2	4022	0.000402	1641	1.62094e-06	1485	975.9	1399.4	1397.3	1182.2	1213.5	919.9	1157	1228.6	1114.5	1232.6	1308.2	1260.8	1422.1	1377.6	1707.2	1476.2	1290.3	1895.8	1511.3	1429.5	1759.4	1545	1594.1	1455.9	1564.7	1549	1339.4	1379.7	1279.4	1134.9	1311	1084.5	1352.4	1076.5	1625	1225.3	1737.5	1146.1	1271.3
1424254_at	MGI:1915963	Ifitm1	0.04866	685	1087.71	2776	7.54e-06	430.5	1.53953e-08	760.5	2355.8	3489.8	3859.4	3533.2	3025.5	3468.9	2573	2261.8	2613.5	2298	1736.5	2830.5	2374.3	1912.3	1931.2	2343.5	1503.6	2593.6	2695.8	2541.7	3283.7	3168.7	2892.1	3117.3	3222.8	3332	3255.4	3422.3	2819.2	3087.4	2542.7	2152.3	2489.1	2355.1	2670.4	2257.5	2137.8	2316.3	2555.2
1451809_s_at	MGI:1920420	Rwdd3	0.04869	686	20.8482	1471.5	0.000925	2066	1.32422e-05	2025	1709.6	889.5	1579.1	923	1407.4	922.1	1126.1	971.7	1199.5	1426.9	2503.3	1179.8	2061.8	1592.5	1552.9	1707.6	1363.7	1311.3	793.7	830.5	920.4	828.2	1071.7	899.8	832.6	971.5	1484.7	1119.2	1436.7	1525.5	1422.2	1088.1	1571.8	1574.6	1874.4	1985.8	1854.6	2256.5	1470.7
1435302_at	MGI:2152345	Taf4b	0.04874	687	30113	4196	0.0758	8463	0.000211661	3111.5	182.1	157.5	171.6	161.4	166.9	173.7	167.3	153.8	170.5	148.1	169.9	171.2	170.9	172.5	171.9	170.2	213.6	224.6	330.2	231.8	202.3	171.9	172.8	173.4	187.6	170.9	173.4	165.7	195.9	174.3	156.6	172.3	172.4	163.6	173.1	171.9	171.2	173.2	212
1455010_at	MGI:1916199	1500012F01Rik	0.04879	688	35139.3	4280.5	0.00248	2657	4.30562e-07	1235	3275	3282.5	3181.2	3025.9	3323	3371.9	3251.2	3198.7	3329.4	3213.6	3277.7	4180.7	3579.2	3877	3709.6	4983.4	3353.9	5533.8	3318.5	3367.2	4036.9	3303	3339.4	2258.8	2865.6	3327.3	3116.5	3173.3	3326.3	3363.8	2879.4	3270.9	3351.9	3395.6	3395	3613.2	4001.9	4002.9	4483.4
1428822_a_at	MGI:1916476	Snx24	0.0488	689	358.588	2364	8.68e-06	459.5	5.12823e-09	646.5	4320.2	5023.9	5514.2	5223.7	5065.9	5942.1	5046.7	4779.9	4544.5	5654.8	6565.4	5732.8	5325.6	4504	5009.3	4316.3	3622.3	4554	3454.2	3415.6	3375.6	3022.6	4306.2	3859.4	4348.7	4938.6	4874.9	5920.7	5339.5	5383	4769.5	4940.7	5016.7	6218.1	6785	5652.2	5057	5918.4	5850.3
1430798_x_at	---		0.04881	690	17776.8	3941	0.00518	3235	0.00039097	3436	1936.7	2534.6	2779.2	2680.6	2696.6	2634.1	2625.6	2680	2587.6	1963.5	2881.7	3596.3	2911.2	2830.1	2916.6	3476.5	3261.9	3886.8	2791.7	3045.5	2389.7	2448.9	2398.3	2220.8	2165.6	2288.8	2096.9	2817	2583.8	3453.8	2506.1	2661	2717.7	2568.3	2883.9	3118.5	3325.9	3106.1	2940.4
1419197_x_at	MGI:1933533	Hamp	0.04887	691	1077.69	2772	0.00232	2603.5	0.000234765	3162.5	195811	245438	203272	217192	165984	202021	297120	171552	246922	173644	290144	199398	197820	204617	277775	258295	298509	318934	310156	227768	327746	323657	288080	273385	239214	238336	219443	166187	228152	165500	238169	226682	182854	229043	237787	227656	209531	144881	193618
1452056_s_at	MGI:107164	Ppp3ca	0.04889	692	4667.88	3329	7.5e-05	984.5	3.06546e-06	1635.5	3287.5	3861.2	3402.9	3545.8	4630.1	4950.5	5219.7	4544.2	3294.6	4134.2	5599	4384.4	4756.7	5618.5	5931.8	5585.6	6283.3	5619.2	6056.2	5952.6	5135	5161.1	3701.6	4128.8	4506.1	3727.7	4307.5	4337.8	4402.5	3377.4	3964.6	4152.8	3909.1	4203.3	4607.3	4512.3	5560	4905.4	6052.4
1448359_a_at	MGI:1930666	Higd1a	0.04891	693.5	22.8281	1513.5	9.86e-05	1074.5	6.89348e-08	942.5	587.1	791.6	838.8	500.2	752.8	594.3	525.5	379.8	533	398.7	277.7	393.4	395.2	464.6	251.7	288.5	268.1	448.2	514.6	471.3	447.6	496.1	477.9	570.1	715.8	715.7	553.7	781.3	465.2	556.6	542.3	499.7	422.3	588.5	602.5	461.1	366.9	344.4	366.4
1449821_a_at	MGI:1924140	Memo1	0.04891	693.5	27652.5	4148	5.21e-05	877	1.31919e-08	741	3897	6642.4	6573.5	7737.8	6150	6411.8	5955.8	5716	5532.9	5463.3	5402.6	6288.8	5569.1	4945.2	4083.6	4720.9	3915.8	4710.9	5647.4	5359.7	5193.4	5849.5	6600.6	5677.6	6906.4	6737.9	6678.3	7753.3	6207.5	6294.3	5254.3	5479.9	4875.8	5630	5888.7	4978.8	5179.1	5465.1	5550.5
1422451_at	MGI:1913542	Mrps21	0.04895	695	29277.2	4180.5	2.31e-05	668	6.016e-09	663.5	8642.5	14489.6	14831.6	14917.6	14470.3	12859.2	13129.8	13074.9	13169.8	11452.4	12367.5	14463.3	11675.3	11312.6	10621.1	11283.2	11587.1	13470.8	13429	12605.5	14675.5	14826.6	15909.8	15579.1	14806.8	14407.1	14715.8	14087	12094.3	14614.2	11905.2	12100.6	11172.3	10594.6	12507.4	11313.3	10429.8	12186.6	11982.5
1450988_at	MGI:1341817	Lgr5	0.049	696.5	0.640471	390	0.00187	2464	1.88252e-05	2114.5	1025.3	355.8	304.6	502.3	310.1	543.9	737.4	1017.1	1067.1	1218.8	870.9	460.6	401	515.3	828	759.9	624.9	615.5	508.2	570.7	512	193.5	329.8	265.5	284.4	488.1	528.1	427.9	583.5	294.3	352.2	806.7	910.6	1047.1	1107.4	784.7	405.1	803.6	465.1
1438547_x_at	MGI:1353596	Tor2a	0.049	696.5	119996	5112	0.00955	3812.5	0.00539237	5475	4221.6	7191.2	8451.2	6761.9	6955.4	7516.7	6799.1	8260.4	7916.3	7775.8	9068.5	7968.8	9022.8	8607.2	8670.3	8489.2	8324.7	10524.4	8285.7	8048.7	9035.5	8096.5	9438.1	7341.5	7174.1	8108.5	7439	6302.8	7197.2	7368.9	8430.7	8363.5	8111.4	8413.6	9685.2	10509.5	8034.4	8178.2	7993.5
1417793_at	MGI:1926262	Irgm2	0.04901	698	24.1271	1534.5	0.00133	2271	4.18934e-05	2388.5	6211.4	4827.3	4787.4	5643.7	5364.9	5327.8	4849.3	4609.5	5079.1	7621.3	6293.6	5186.2	7151.3	6271.6	7222.9	4436.1	4062.9	7276.9	4539.4	5091.3	3382.5	4660.2	4144.3	3800.1	4500.9	5125.8	5416.7	4760.7	5366	5172.7	6012.3	5139.7	5138.6	5749.7	6495.6	6577	6552	8517	7940.4
1425019_at	MGI:2442310	Ubxn2a	0.04903	699	50634.4	4502	0.00186	2460.5	8.13002e-05	2642.5	3299.9	5518.2	5093.5	5286	4656.3	4532.8	4319.7	4379.1	3761.9	4926	4949.5	4784.5	3498.5	3733.3	4305.5	4208.9	4001.9	4081	4925.4	3932.4	5047.1	4384	5336.5	4872.6	4819.5	5394.3	5169.1	5479.8	4822.3	4046.9	4675.3	3937.2	3693.9	4565.8	4774	4663.2	4105.9	3819.2	3712.9
1436349_at	MGI:1919907	2700094K13Rik	0.04907	700	4748	3344.5	0.000804	1980.5	0.000112398	2782	2681.9	2630.8	2736.9	2635.6	2763.7	2584.3	2597.9	2522.5	2245.3	2341.4	2399.1	3143.8	3371.3	3441	2408.7	3167.2	2212.2	3339.8	4651.2	3190.2	3628.3	3182.7	3495.9	2312.6	2791.1	2373.8	2424.2	2366.4	1969.3	2237.7	2641.2	2357.6	2157.7	2485.2	2804.4	3318.7	2912.3	3275.7	3314.6
1455024_at	MGI:2441683	Tlk1	0.04918	701	67515.1	4658	0.00106	2145	0.000432278	3489.5	4777.8	9005.8	8846.9	8612.2	8575.4	8523.8	9578.4	8538.7	8337.6	9984	11361.3	8221.1	9477.4	9873.3	10406.7	10782.4	10671.8	9421.4	8963.7	10462.7	9285.1	8558	8251.6	8853.1	7711.2	8843.8	8633.4	8177.2	9055.5	7224.3	8553	8741.2	7604	9787.5	8459.4	9751.7	11715.9	11197.8	10628.4
1422478_a_at	MGI:1890410	Acss2	0.04925	702	20.0193	1458.5	1.38e-05	546	4.18536e-10	450.5	86784.8	76911	70517.5	75564	69528.7	73268.2	91974.6	92370.1	114594	77554.9	83089.7	72470	80556.4	61962.3	76820.6	53810.6	58516.4	47298.3	46869.4	50288.4	42145.7	38160.1	45896.6	59130.4	57169.6	54742.3	46814	69259.5	81050.4	66205.2	77926	87350.1	90199.9	59151.3	62565.6	74901.3	62190.2	50553.4	39674.4
1417045_at	MGI:108093	Bid	0.04926	703	69880.6	4678	0.000248	1413.5	3.06546e-06	1635.5	1336.1	2385.3	1876.4	2098.9	2251.2	2036.9	1702.3	1813.1	1943.7	1594.9	2049.8	2130.1	1815.7	2306.3	2254.5	2405.2	2325.7	2430.7	2352	2931	2053.2	2656.4	2232	2272.4	2420.8	2175.9	2147.6	2110.5	1850.1	1912.9	1920.3	1753.2	1730.7	1937.4	2102	2095.1	2576.4	2238.6	2279.3
1416308_at	MGI:1306785	Ugdh	0.04928	704	88254.1	4840	0.000358	1589	6.45583e-07	1309	35796	58120.1	54678.9	55602.1	57673.6	59679.2	65378.6	59177.4	55727	57402.5	67353	65857.6	62252.6	69051.7	69128	70936.8	69740.1	64976.6	62743	82183.5	55324.9	60734.6	58358.9	48363.9	53757.6	52436.9	50950.3	51617.3	53976.7	48295.5	58857.9	65932.1	56527.8	58827.9	65634	64679.2	64418	61479.7	68564.3
1422624_at	MGI:1929074	Rev1	0.04933	705	37.21	1658.5	0.00081	1984	0.000432278	3489.5	1920.7	1343.3	1437.4	1054.2	1296.5	1444.4	1372.2	1147.7	1016.3	1273.1	1184.5	1728.1	1246.5	1206.5	2674.9	2486.5	2644.1	1855.7	1332.6	1720.7	1949	2044.6	1620.4	1224.2	1276.9	1099.5	1213.1	1459.4	1203.6	1676.2	1503.3	1154.2	887.8	1240.6	1214.6	1067.5	1981.6	1693.9	1568.1
1452742_at	MGI:1914345	Trak1	0.04937	706	54040.1	4538	0.00567	3308	3.96644e-05	2367	201.7	189.8	147.1	144.3	142.9	157.5	145.1	140.9	147	91.6	129.7	144.1	144.7	146.1	168.1	159.3	174.4	151.1	177.6	278.4	145.9	249.4	144.4	144.8	141.1	146.8	147.2	114	163.1	76.7	114.8	145.3	144.3	137.1	130.6	182.5	145.1	147.1	152.3
1417339_a_at	MGI:1861457	Dynll1	0.04939	707	5.79689	1001.5	0.000797	1972.5	5.23745e-05	2469.5	30509.4	26344.7	27856.1	22309.3	20095.7	22213.6	24717.3	29977.2	27441.9	25055.9	19538	26841.1	21712	16055.7	11642.6	12387.8	13728	13876.8	15815.1	15982.3	19299.1	25951.7	32926.7	28917.9	27808.8	37209.9	31507.8	28247.1	23204.9	31559.3	28222.8	27428.8	29175.8	39628.1	31988.5	23576.2	16419.8	19704.1	20970
1455227_at	MGI:2443191	Nceh1	0.04949	708.5	32.1594	1612	0.000161	1261	2.70226e-06	1600	2084.4	1616.7	1316.9	1413.3	1142.9	1795.9	1430.1	1536.7	1031.2	1628.8	1701.1	1734.3	1495.4	1604.5	3095.7	2361.8	2506.5	2601.3	2422.2	2514.3	1719	2002.8	1351.6	1537.2	1307.9	1541.8	1378.4	1641.5	1262	1505.5	1011.3	1172.3	1057.3	1226.4	1307.8	1079.9	1656.5	1718.9	1771.4
1425525_a_at	MGI:1338859	P2rx4	0.04949	708.5	1454.44	2884	2.66e-06	277	1.20514e-10	379.5	5343.8	6209	6451.7	5975.4	6569	8418.2	8092.2	6906.1	6578.6	7503.1	9048.7	9142.9	8590.1	9597.8	10076	10603.7	8843.1	9597.1	9409.5	10682.8	8414.2	7784.3	6189.9	5995.8	7406.1	5501.8	6507.3	5459.9	5810.4	5582.1	6074.8	5339	5897.7	6582.9	7046.3	7583.4	9876.4	8105.1	9588.6
1418911_s_at	MGI:1354713	Acsl4	0.0495	710	6.26927	1035	4.57e-05	843	2.09146e-08	797	3138.6	3378.8	3146.8	3798.6	2968.5	2902.5	2194.2	1992.9	2231.6	1738.4	1424.6	1263.4	2502.5	2035.7	1518.3	1329.8	1315.2	1568.4	2870.9	3419.1	2142.2	2191	2559	3286.4	2863.3	3511.1	4003.3	3163.6	3696.8	2469	2173	2013.7	1687.9	2018.7	1639.1	2122.2	1938.3	1462.4	2141.8
1423130_a_at	---		0.04953	711	16.5091	1385.5	0.00018	1293	1.42412e-06	1454	28586.2	29244.5	28000.3	27042.6	35440.9	33348.9	27915.6	28507.5	25512.3	29899.3	38481.1	39128.2	31583.2	24654.2	36564.2	41166.9	37127.6	28758.4	21222.3	22187.2	24417	19292.5	23154.2	17168.8	18560.8	19853.6	29113	28656.2	30481.8	31092.2	19445.3	28287.1	34071.2	38588	40748.6	36864	30115.7	37352.7	40114
1418968_at	MGI:1341850	Rb1cc1	0.04961	712	1614.58	2925	0.00261	2696	0.000708773	3789	2438.2	2282	2864.7	3066	2880.5	2683.8	2755.5	2572.1	2316.1	2766.8	3183.8	3801.1	2788.8	2581.3	3100.4	3183.5	3287.2	3376.7	3901.1	4081.1	3539.4	3077.8	2445.1	2334.9	2477.9	2037.5	1910.9	2876.8	2526.5	2470.1	1984.4	2421	2015.4	2533.6	2532.4	2191.3	3829.8	2904.1	3169.6
1451459_at	MGI:1915033	Ahctf1	0.04963	713	20.3718	1460.5	3.29e-06	299	4.79772e-11	330.5	3060.3	3601.2	3225.4	3784.7	3316.5	3686.3	4397.4	3865.9	2946.7	3476	3210	2370.6	2063.8	1710.9	1763.3	1711.8	1630.4	1480.8	2041.8	1919.7	2651.5	2870.3	2818.9	3089.7	3405.8	2815.4	2639.4	3221.3	3060.8	2675.3	2875	2989.8	2157.2	2647.8	2399.4	2448.9	1960.1	2136.1	1471.9
1453200_at	MGI:103291	Rai1	0.04972	714	105086	4993	0.0649	7609.5	0.0697489	11529.5	225.4	290.6	288.9	288.6	291.6	287.7	276.1	290.3	293.5	495.2	387.4	375.7	290	292.3	315.4	373.9	294.9	341.7	290.6	289.4	290.6	275.6	293.7	281.7	295.2	293.2	292.4	270.2	292.5	292.6	294.6	292.4	338.2	378.6	378	291.3	310.8	293.6	340.4
1434524_at	---		0.04976	715	292.012	2281	0.000364	1597	6.53279e-05	2551.5	2863.3	2782.3	3125.5	2815.4	2614.6	2345.9	2281.7	2609.9	2648.2	2622.9	2346.2	2756	2744	2344.5	2015.4	1863.4	2407.4	3150.8	3589.3	3612.5	3500.6	4059	3628.8	3520	2964.9	3067.7	2906	2644.8	2112.1	2600.6	1850.2	2470	2037	3494.9	2950.2	2467.5	1942.1	2154.9	2553.4
1426380_at	MGI:95304	Eif4b	0.04986	716	508.414	2471	2.28e-05	663	2.48363e-07	1132	9667.4	10212.3	10537.6	11413.7	11328.3	12997.8	13383.2	12410.7	11316.3	13469.2	16534.8	13304.2	13171.1	14676.9	16400.8	15796.8	15517.1	15101.6	15449.5	16578	14631.3	13987.6	8915.6	9623	10659.9	9027.3	9451.9	10595.9	11219.6	9551.7	10929.6	11990.3	12487.7	12754.9	13323.1	13855.9	15527.9	14027.6	14170.8
1441445_at	---		0.04988	717	0.000186038	85.5	0.0225	4828	1.00456e-10	374	1074.8	107.2	87.7	70	76.7	84.2	58.3	69.5	72.4	74.8	130.9	108.4	109	143	1133.1	633.3	874.2	141.9	113.8	165.4	190.8	283	132.1	108.9	91.4	72.3	89.5	75.6	89.2	90.7	68.4	63.9	72.5	83.6	71.2	107.7	363.5	168.3	137.9
1453149_at	MGI:1917156	Slc25a32	0.04991	718	30.121	1591.5	0.000475	1709.5	2.37293e-05	2180	1746.2	1074	1378.5	1416.5	1866.5	1588.6	1165.4	883.6	949	858.7	1070.1	1347.8	1318.8	1595.2	1465.8	1606.3	1758.7	2604.9	2270.3	2421.9	2568.1	1745.2	1409.7	1087.8	1135.9	1094.8	949.1	1447.5	1657	1687.9	989.7	1332.4	1103.1	1150	1265	1195.9	1756.4	1569.6	1738.6
1451354_at	MGI:2446262	Foxred1	0.04999	719	143166	5318	0.00358	2947.5	0.00126172	4185.5	1321.5	4276.7	4133.1	3657.3	4211.5	4312.9	3697	3818.6	3294.8	3879.5	3762.4	3599.3	3979.3	3777.6	3618.1	3971.8	3788.5	4159.5	4306	4029.3	4562.2	4141.9	4616.3	3744.4	4206.6	4045.4	4421.7	4205.8	4147	3638.4	3461.4	3719	3569.6	3664.1	4008.9	3432.8	3578.9	3895.5	3906.3
1424024_at	MGI:2183439	Mcfd2	0.05024	720	33122.1	4244	2.85e-06	282	2.94769e-10	430.5	29434.1	52584.7	52810.9	59901.1	49167.4	49890.5	53375.7	51392.6	45114.5	51105.2	46584.1	48469.7	40084.2	37783.1	37353.9	38532.4	35546.9	34670.5	37535.1	38681.9	34382.3	40628.3	43874.8	45113.8	47646.6	47433	50591.1	50782.1	48192.8	42638.8	44035.7	47989.4	41117.4	43971.5	49781.1	43629	41422.9	39227.4	41712.5
1415899_at	MGI:96647	Junb	0.05026	721	0.192354	264	0.00168	2406	4.45757e-06	1752.5	351.6	81.6	76.9	84.1	138.4	165.8	84.2	101.2	109.8	117.6	121.8	178.9	111	384.4	399.9	267.2	170.2	165.1	118.6	94.3	135.4	56	64.4	71.2	62.9	79.3	182.2	62.7	115.1	75.4	90.2	48.3	99.5	132.8	108.2	109.4	194.9	208.4	270.9
1420540_a_at	MGI:108053	Rit1	0.05034	722	18310.9	3958	0.00293	2786.5	4.18934e-05	2388.5	1353.5	2077.2	1976.4	1728.5	2355.9	2179.5	1826.3	1701.7	1924.4	1850.2	2294.7	2545.4	2485.4	2338.2	2314.3	1898.5	1656.9	2061.9	1786.5	1941.6	1532.7	1599.3	1575.7	1449.9	1650.6	1893	2103.2	2138.2	1977.2	2234.7	1815.6	2144.5	1868.6	2029.2	2134.4	2391.5	2138.1	2430.2	2695.5
1449711_at	MGI:894326	Atp6v1e1	0.05035	723	60568.9	4597.5	0.000437	1673.5	1.84371e-06	1518.5	212.6	288.3	278.3	264.4	297.4	282.6	296.6	285.3	339.7	280.9	283.8	339.2	316	309	295.5	288.9	309.8	360.1	361.7	379	425.9	364.4	363	321.8	323.4	293.7	263	272.7	298.6	280.4	291.2	298.3	257.2	302.6	314.6	331.9	334.4	310.3	305.8
1456210_at	MGI:2442238	5430407P10Rik	0.05038	724	4.14446	860	0.000108	1105.5	1.50954e-09	556	479.3	356.5	338.8	411.8	374.4	243.7	534.7	469.1	583.2	242.7	256.9	223.3	275.4	197.3	103.9	133.2	175.5	174	185.8	195.4	262.8	251.1	253.1	390	379.5	278.3	260.9	327.5	344.5	255.9	430.1	406.9	252.1	276.2	251.1	366.5	227.3	200.3	151
1452918_at	MGI:1289174	D19Ertd737e	0.0504	725	1106.25	2781	0.000108	1105.5	3.75641e-07	1205.5	1366.5	1180.2	1384.2	1540.8	1528	1366.4	1496.1	1252.7	1486.8	1424.2	1790.6	2108.7	2117.6	2202.8	1715.2	1904.2	1897.4	1743	1579.6	1549.8	1748.8	1463	1067.3	982	1413.7	1296.2	1233.5	1385.5	1564.6	1885	1299.9	1515.4	1501.2	1646.1	1932.8	1655.9	2070.3	2256.9	2059.6
1424358_at	MGI:2384997	Ube2e2	0.05041	726	16338.7	3895.5	2.19e-05	654.5	1.53953e-08	760.5	2614.8	3164	3450.9	3417.4	3179.3	2865	3366.4	2811.8	3395.7	3450.8	3901.9	3471.2	4162.2	4417.6	4086.1	4039.1	3692.8	4166.1	4624.6	4597.2	4102.1	3677.7	3582.2	3572.1	3477.7	2962.7	2999.9	2697.2	2653.4	2399.3	3002.4	3069.6	2837.6	3050.3	3437.4	4224.2	3951.1	4130.1	3670.5
1426432_a_at	---		0.05042	727	0.752257	422.5	7.18e-06	423.5	2.72441e-11	308.5	6024.5	2412.7	2395.6	2308.5	3034.3	3012.4	3684.1	3735.1	3065.1	5185.6	7056.5	3362.8	3482.1	4375.5	5800.2	4794.3	4743.6	3340.5	3296.5	3288.7	2492.5	1889.4	1615	1722.4	1256.8	2236.4	2236.5	2058.1	2914.1	3022.2	3523	3137.8	3781	4304.6	3236.2	3836.4	4619	3889.9	4546.5
1438167_x_at	---		0.05043	728	0.713658	412.5	2.98e-05	734	5.9554e-08	924	9646.9	2903	2767.2	3414	4349	4069	3030.3	2396.5	2042.9	3948.9	6372	6006.8	6488.6	7011.4	11162	8703.7	8065.7	5038.1	3616.8	4172	4421.3	2578.4	2290.6	2145.5	2982	2978.9	3498.8	3279.6	3886.6	4615.8	4071.7	3290	4466.8	3076.2	5031.1	3759.4	7190.1	7777	8628.4
1435217_at	---		0.05046	730	3.136	707.5	1.99e-06	242	3.07712e-13	168	7206	6485.4	6183.4	6343.2	7219.7	7227.6	6412.3	5747.8	4835	4780.1	5305	5567.7	4509	3744.4	3693.4	3179.4	2312.2	2490.6	1672	1906.1	2602.7	3800.4	2752.4	3938.1	4691.6	3598.5	6355.4	6851.2	7242.6	8878	4778.8	5559.4	5653.1	5270	5579.4	5642.4	4286.6	5102.4	4449.4
1419637_s_at	MGI:1914642	4833420G17Rik	0.05046	730	131.622	2030	0.000925	2066	1.32422e-05	2025	7193.7	5780.4	5686.5	5414.9	5987.3	7158.2	6625.9	5651.2	3607.6	6654.5	7505.3	8848.5	6144.9	6431.4	9092.4	10426.1	9559.5	6992.4	6655.1	6320.6	7587.3	6510.5	5068.5	4164.1	5054.6	4822.1	4336.6	6601.3	5345.7	7650.1	6708.9	5806.4	5816.1	6234.6	5816.7	6933.1	8546.3	7674.3	8448.8
1417557_at	MGI:1913780	Ubxn6	0.05046	730	75708	4726	0.000605	1841.5	3.93713e-06	1714	1818.8	2921.5	2936.8	3168.5	2978.5	3249.4	2795.7	2664.9	2227.2	2761.2	3065.9	2818.5	2931.3	3121.7	2949.5	2980.1	2669.2	3163.7	3443.5	3511.6	3573	3723.2	2998	2918.1	3131.9	3033.5	2864.7	2650.8	2553.8	2517.8	2491.1	2783.8	2214.8	2627.3	2854.2	2877	3156.8	2701.2	3377.9
1418191_at	MGI:1344364	Usp18	0.05047	732	36.8579	1652.5	5.36e-05	882	3.06546e-06	1635.5	1409.1	858.9	1105.5	874.8	1001.6	1261.5	1138.7	1286.5	1611.5	1926.5	1243.1	1933.5	1670.3	1495.5	1883.7	1614	1044.5	1840.3	1695.8	1776.8	1287.3	1013.9	952.8	959.2	1019.5	1047.2	1115.5	847.4	984.1	866.8	1145.3	946.6	782.3	1677.6	1596.2	1376.2	1656.8	1886.6	2191.4
1417857_at	MGI:1923805	Mmaa	0.05052	733	11481.5	3706	8.1e-06	442.5	4.18536e-10	450.5	1903.7	3685.1	3569.1	3097.4	2966.6	3221.1	3040.3	2588.6	2687.5	2971.3	2504.2	2617.1	2514	2078.5	2288.1	1781.4	2035.4	2127.5	2480.3	2440.2	3048.5	2734	3166.9	3310.6	2883	3472.4	3202	3400.7	3065.5	2473.9	2693.5	2626.9	2591.4	2819.2	2910.7	2104.7	2344.8	2424.8	2542.9
1421829_at	MGI:87979	Ak4	0.05057	734	0.713658	412.5	0.000146	1225.5	8.42736e-07	1346.5	1524.8	1287.5	1327.7	1056	1142.2	582.9	708.6	807.4	861.1	184.5	176.3	392.3	828	1175	441.7	766.2	1019.2	1134.3	1521.6	1220.1	1309	1487	1328.1	1533.6	1129	1092.4	1349.6	1121.1	1350.1	1142.1	1034.1	992.8	951.4	707	742.2	942.3	906.2	876.7	934.3
1424794_at	MGI:1914075	Rnf186	0.05071	736	0.21991	275.5	0.000142	1209.5	5.12823e-09	646.5	2275.5	865.6	839.1	722	546.7	595.6	539	502.7	777.3	497.5	862.7	962.6	1421.5	1907.8	2349.2	2400.2	1243.6	1348.7	1114.3	976.1	660.9	1376.2	1051	884.6	955.6	774.3	653.6	946.3	172.6	184.9	883	882	1023.6	952.7	1000.7	1026.9	1072.9	1115.8	1293.4
1455056_at	---		0.05071	736	112.906	1970	7.69e-06	433	6.016e-09	663.5	1543.1	1776.7	1168.9	1102.9	990.8	921.9	1278.8	1262.4	1020.2	1268.4	1602.7	1249.3	1273.8	1591.3	1794.3	1595.5	2448.6	1440.3	1792.5	1819.3	2351.1	1771.3	1824	1910.8	1632.4	1697.6	1573.9	1162	1226.2	905.5	1149.9	1395.9	1153.1	1109.3	949.4	1246.9	1303.6	1291.2	1341.2
1417823_at	MGI:1349389	Gcat	0.05071	736	104452	4988	1.69e-05	589.5	1.06409e-07	993	6186.3	13674.5	14498.7	15786.2	14618.2	15152.9	13792.1	14683.5	14036.4	14453.4	14070.3	14100.6	13512.6	12616.8	12543.1	12079.9	9652.1	12066.7	13025.6	11767.6	11202	11959	13365.9	13303	12303.3	14675.7	13768.5	15838.4	14117.2	12981	14076.3	14416	14689.1	12790.3	14535	14857	14485.8	11265.8	11968.9
1419310_s_at	MGI:1333865	Rfxank	0.05084	738	6.59803	1065.5	0.000536	1782	7.37861e-07	1326	1725.6	1103.9	1096.3	1246.1	1370.5	1490.5	1527.7	1286.9	1616.7	1578.4	1414.3	2057	1367.9	1003.9	955.9	720.4	483	809.9	792.3	779.4	798.6	971.4	1124.7	1195.6	1085.2	1130	1030.3	1379.4	1270.5	1490.1	1015.4	1141.5	1191.8	1873.9	2208.6	1131.9	1053.5	1300.2	999.1
1419636_at	MGI:1914642	4833420G17Rik	0.05085	739	6.59803	1065.5	0.00208	2516	0.000139102	2891.5	5257.7	3210.8	3097.4	3677	4043.1	3960.8	3860.6	3835	1845.5	3977.9	5195.4	4885.5	3436.8	3539.6	6047.8	6593.6	6705.5	4046.8	4053.9	3969	4652	3531.6	2652.2	2105.4	2727.8	2701.2	2381	3872.3	3858.5	4746.5	3041.7	2843.9	2607.8	3213.4	4032.3	4203.9	5087.8	5273.8	4986.5
1448641_at	MGI:2143977	Mbtd1	0.05086	740	43.7397	1716	0.00408	3047.5	0.000288353	3263.5	2820.1	1967.7	2415.6	2696.8	2754.7	2500.2	2495.6	2340.9	1725.8	2347.9	3589.2	3560.9	2598.9	2798.5	4113.3	4235.9	3404.5	2791.3	2686.2	2604.5	2537.3	2535.6	1510.9	1599.6	1726.6	1794.5	1734.8	2175.1	2611	3663.7	2300.3	1768.7	2458.8	1831.9	2336.6	2398.3	3335.2	2979.2	3104.4
1450976_at	MGI:1341799	Ndrg1	0.05087	741	1.94032	542	0.000675	1885.5	1.79515e-08	778.5	1410.9	341.4	342.5	620.2	437.7	657	647.5	700.6	1201.9	738.2	804.4	438.1	711.6	758	541	416.8	441	345	272.5	417.2	401.5	421.5	339.5	344.7	429.5	342.7	405.3	344	859.8	417.1	580.1	748.4	677.6	811.9	1670.6	1505.4	739.3	954.3	517
1437244_at	MGI:1918780	Gas2l3	0.05092	742	9.43715	1190.5	5.74e-05	909.5	6.45583e-07	1309	823.1	807	840	885.5	491.5	721.2	492.5	380	539.2	456.6	409.9	420.3	519.8	532.7	641.8	598.9	1007.5	872.7	913.1	763.3	802.5	880.1	1203.1	822.1	580.8	954.9	546.6	670.6	536.4	585.4	530.8	452.3	551.5	391.4	419.7	656.1	410.7	469.4	397.1
1423309_at	---		0.05097	743	20199.8	3997.5	3.47e-05	770.5	3.27488e-07	1170.5	12484	18532	20046.8	20832.1	23906.6	25482.6	23766.8	24608	18313.6	23312.3	26415.3	22374.9	18057.3	21396.2	22598.7	25020.8	20831.9	18833.5	16691.5	17539	16401.1	18792.2	15789.3	16254.5	16809.4	17894.8	18223.9	22774.2	22155.5	23450	21987	23290.1	20427.9	22702.4	22256.5	20202.8	22396.3	24053.5	23720.7
1423177_a_at	---		0.0511	744	133877	5220	0.000308	1503.5	8.21341e-06	1907.5	3438.1	7283.2	6974.3	7701.7	8009.8	6294.8	7162.5	7443.5	7587.2	7906.1	8062.6	7900.1	8921.8	9732.9	8487.3	7889.3	8713.7	8798.8	7771.9	8537.1	7774.6	6867.9	6586.4	6999.9	8048.7	7391.6	7368.9	7163.5	8540.5	7826.7	7174.8	7656.5	7853	8617.2	7906.4	8540.9	8918.6	8756.3	9229.9
1416939_at	MGI:97831	Ppa1	0.05117	745	99302.4	4933	7.08e-07	153	1.27071e-13	151	30169	72123.5	76698.5	79502.2	74144.6	71400.2	71835.1	74508.3	69768.2	68019.7	61304.9	65858.3	64192.5	60408.4	54919.5	57615.8	49436.4	57310.1	60324.2	57770.8	65248.3	65803.7	75268.4	68060.9	71066.8	72403.1	74766.1	78474	71620.4	79605.4	75262.9	71978.1	69053.8	75727.9	78783.7	69123.2	61907.9	62809.7	66781.1
1431648_at	MGI:1922428	4930528F23Rik	0.05122	746	0.847686	442	0.000116	1132.5	8.42736e-07	1346.5	1696.2	629.4	833.5	1065	1104.3	925.6	1276.9	1192.9	890.5	979.7	1558.9	1436.3	1739.5	1381.7	1712.3	1975.1	1275.2	1928.9	1426.7	1184.7	720	852.2	335.2	568.6	769.7	600.8	614.6	1066.8	809.8	1199.5	1111.6	983	905.7	757.6	769.6	1120.8	1547.6	1805.5	1727.6
1435226_at	MGI:1922484	Rnf19b	0.05124	747	53.4263	1769.5	5.54e-06	381	5.78074e-11	344	1856.5	1507.7	1336.2	1507.1	1205.2	1508.1	1476.9	1437.5	1385.2	1578.7	1519.3	1547.2	1615.4	2000.5	2619.6	2495	2907.9	2687.2	2182.7	2032.5	1628.7	1827.1	1554.7	1557.5	1575.2	1627.4	1758.9	1320.5	1207.2	1189.1	1457.4	1128.5	1514.7	1538.1	1580.8	1979.1	2205.4	1639.4	2786
1456227_x_at	---		0.05135	748	146487	5387	1.73e-05	595.5	7.05121e-09	680	20260.6	61656.6	61662.7	58810.4	65586.9	62132.3	67164.2	69807.1	74260.1	68001.5	70686.5	72476.3	74468.4	75642.5	73308.4	72452.4	74746.8	77420.6	74957.7	69998.3	78011.6	72011.6	71855.6	66225.6	64677.4	62564.6	57751	65120.7	61971.6	65856.5	64646.2	63612.9	65144.6	73186	68728.3	68213.2	73219	71355.9	71797.5
1416774_at	MGI:103075	Wee1	0.0514	749	0.000348202	95	5.07e-06	368	1.85763e-11	295.5	2592.9	922	1016.9	849.3	881.9	284.7	449.9	507.6	298.3	502.4	178.1	177.5	545.5	598.2	497.8	789.8	1709.1	2770.4	2257.1	2233.1	2084.7	1632.6	2154.2	1372.9	1230.3	1426.2	886.7	927.7	675	744.5	209.3	461.1	377.9	381.5	475.4	376.4	617.3	460.2	838.7
1418386_at	MGI:1915293	N6amt2	0.05143	750	25.8881	1555	0.00013	1172.5	3.51565e-07	1185.5	1679	2032.5	2561.4	2259.1	2362.1	1706.6	1554.2	1760.1	2105.3	1833.2	1059.1	1875.1	2101	1551.4	1139.6	1087.7	1011.1	1272.6	1447.2	1506.3	1571.5	1478.7	1959.9	1987.3	2113.2	2460.2	2486.3	2505.5	2300.4	2325.9	1595.5	1913.7	1910	2107.1	2328.5	1965.6	1551.3	1994.1	1658.2
1422702_at	MGI:1859169	Azin1	0.05153	751.5	528.87	2485	1.11e-05	495	4.9797e-10	468.5	8154.8	9816.5	9092.8	7877.7	8807.3	6487	6143.9	5846.9	6877.1	5515.8	5067.9	7785.7	8964.1	10651.8	7268.3	8631.7	13222.7	12480.1	12326	12003.9	11210.7	11594.8	11460.9	10743.3	9168.6	9417.4	8414.1	9111.6	8429.4	8498.9	6797.2	7279.5	7126.1	8804	8528.7	8442.1	9706.3	9384.7	10249.1
1435370_a_at	---		0.05153	751.5	3760.32	3233	0.000137	1193	1.87799e-07	1090.5	129362	160311	139616	146657	174990	157098	150940	143161	154382	109358	124892	93739.3	120256	109517	124953	131152	160006	132996	132017	139463	147227	161520	177667	189773	172463	180926	157766	163963	179440	174544	168388	169138	159061	117908	116219	117489	101206	131219	92773.3
1431806_at	MGI:1924309	4931408D14Rik	0.05154	753	1.4e-05	26.5	6.45e-06	405.5	1.16989e-09	539	1418.9	254.8	220.3	256.2	244.8	173.5	138	71.7	93.4	211.9	760.5	367.1	571.6	723.3	1490.6	1062.5	1449	914	1456.4	615.9	612.8	515	299.9	373.8	284.6	120.2	352	277.3	183.1	189.3	76.6	205.7	220.2	282.2	225.7	350.6	690.6	581.4	1338.9
1433489_s_at	MGI:95523	Fgfr2	0.05155	754.5	57.3392	1796	1.84e-05	613.5	1.22431e-08	731.5	2127.5	1628.9	1518.6	1799.5	1720	1842.4	2093.9	2460	1970.3	2304	3172.3	2187.2	1965.3	2495	2818.9	2992.5	2518.2	2300.6	1914	1986.9	1850.9	1233.6	1516.1	1145.3	1500.7	1757	1974.5	1627.2	1990.7	2220	1962.5	1693.9	2202.8	2009.1	1967.1	2057.2	3070	2593.8	2810.2
1450275_x_at	MGI:1915171	Ube2f	0.05155	754.5	37431.4	4321.5	7.7e-05	994	1.09703e-06	1397	5788.6	13275.5	12666.7	10527.4	10561.5	12449.8	11278.7	12500.5	11544.2	11941.4	9771.7	10556.1	8900.6	9246.9	8174.8	8151.1	9058.8	9776.1	11852	11317.6	12328.7	13376.6	13939.7	12391.5	12478.6	12938.6	12376.1	13036.1	10935.6	10422.6	10908	11311.7	10692.8	12730.5	12246.3	10656.3	9335.9	8943	9513.3
1448390_a_at	MGI:1315215	Dhrs3	0.0516	756.5	2.80874	663	7.68e-08	33	5.54893e-18	30	22224.3	16687.5	17572.4	19207.9	21249.5	24357.9	23399.5	22047.5	22186.5	23800.7	27744.4	17729.4	21246.5	20247.2	16455.7	14961.7	14591.1	12271.6	10376	10867.5	9056.1	9213.8	11203	13912.1	14995.3	16520.9	17761.6	16707.7	22593.9	18089.5	21768.5	21858.2	23504.6	21301	21108.1	24214.4	19663.7	19604.4	21246.6
AFFX-TransRecMur/X57349_5_at	NA	NA	0.0516	756.5	2.93676	676.5	0.00101	2109	0.000106674	2754.5	401.7	187.7	250.9	170.4	168	112.7	125	149.8	237.3	137.3	79.1	166.8	168.1	147.5	81	113.5	162.4	171.6	170.9	230	171.5	231.1	274.7	402.5	258.7	332.4	292.7	230.5	167.2	97.5	171.8	171.2	173.8	171.8	186.9	169	158.5	143.4	144.5
1450014_at	MGI:1276109	Cldn1	0.05166	758	1.4e-05	26.5	1.41e-06	212.5	3.29369e-11	314	5624.6	3274.9	4239.9	3824.7	5859.2	3513.2	3136.3	3228.2	4940.4	2035.7	1650	2787.2	4527	3825	789.8	1034	636.2	637.7	692	624.5	623.4	1082.8	2318.9	2798.9	2640.5	3420.1	4429.8	4450.8	4947	4760.2	4586.9	4505.7	5254.5	4712.5	4380.3	4597.6	2262.8	4375.9	3256.1
1417183_at	MGI:1931882	Dnaja2	0.05169	759	18212	3953	4.62e-05	847	1.93065e-09	569.5	12197.5	17565.5	17555.4	16493.2	15852.3	13237.3	13431.9	14540.4	14382.5	11974.7	11655	12989	16025	15873.2	11097.7	14433.5	16192.6	21409.3	21530.1	23295.2	20863.2	22253.1	18687.5	18546.7	16945.2	18006.2	17590.9	17510.6	17029.5	15808.4	16539.2	14314.9	15754.7	17274.5	16519.4	16452.3	14766.3	15997.1	15428.7
1456700_x_at	---		0.0517	760	1705.66	2942	8.17e-05	1014	1.67524e-05	2083.5	4607.6	4246.2	5728.8	3918.6	5616.4	5604.6	5979.1	8250.7	8316	8018.3	6736.3	6280.2	6558.2	5250.3	6633.6	7096.8	6083.4	6374	4707.7	5169.2	5046.8	3897.5	5708.2	4484.1	4609.3	5042.5	4769	4395.5	5473.5	5019.9	6829.6	7140.7	7078.5	6935.1	6434.7	6302.4	6323.2	6453.2	6430.6
1417373_a_at	MGI:1095410	Tuba4a	0.05175	761	753.834	2612.5	8.7e-07	168	1.59129e-14	116	104511	113406	119902	123052	113449	123863	132965	146735	123235	159536	142594	130445	120020	103748	101742	99963.9	94455.1	86863.8	86546.8	77888.4	89196.5	87208.8	111806	105500	100006	124698	116475	122784	128704	105557	129249	141584	139212	146317	152702	164467	137417	123046	118623
1417374_at	MGI:1095410	Tuba4a	0.05187	762	52.3103	1763.5	4.25e-07	119	1.98311e-13	160.5	55451.2	58283.3	60498.1	67386.1	59562.2	66611.3	68182.6	71126	61550.6	79037.1	68907.5	61355.9	60660.1	51072.1	47131.4	42830.1	40201	34111.2	38316.2	36668.2	36460.1	37422.7	49737.3	49930.8	51094.1	64624.6	63827.4	64786.8	66718.4	50048.3	60583	68089.9	67073.9	71353.5	73076.7	80830.2	61863.6	61592.8	58551.3
1426870_at	MGI:1917861	Fbxo33	0.05191	763	1324.28	2847	2.68e-05	708	7.97304e-08	960.5	3997.8	5769.5	6254.1	5779.9	4966.7	4629.8	5854.6	5873.7	6124	4944.4	3735.4	3746.6	4466.4	4544.1	3936.2	4543.4	5064.3	5865	7328.4	6559.9	7690.6	7370.5	6511.8	6806.6	6656.2	5942.1	4901.6	5302.4	5062	4328.7	5232.2	5732	4582.6	5556.7	4672.4	4748.2	4109.3	4039.3	3692.8
1423490_at	MGI:1929084	Fbxo3	0.05207	764	12596.4	3764.5	0.000428	1668	3.06546e-06	1635.5	13754.9	23418.5	22730.6	23377.2	25952.1	18699.6	18139.6	18257	18773.6	12661.2	14332.5	16299.9	18231.2	18282	12197.2	15115.2	13413.1	16291.2	16355.4	18556.9	14471	16921.5	16103.9	18563.4	19703.5	19506.3	19079.9	22276.6	21464.2	19329.2	16302	20194	16797.3	14402.4	13701.7	18568.5	16631.3	15604.3	17081.1
1426407_at	MGI:1342295	Celf1	0.05214	765	24666	4093	0.00135	2275	0.000112398	2782	23877.8	30921.5	30197.6	29055.3	29133.7	30941.5	36035.8	38817.7	32105.3	38744.7	42066.6	34306.1	30028.6	32322.4	44603.6	42956.9	46799.2	39157.9	36226.3	34424.9	40558.7	33997.1	29605.3	26962.6	22921.4	32599.6	29270.5	30466.6	33481.7	30894.5	35726.1	35409.7	34252.2	34808.8	33087.1	37192.7	41809.3	33473.1	31660.8
1448568_a_at	MGI:108392	Slc20a1	0.0522	766	0.561631	381.5	0.000496	1740.5	9.06196e-05	2689.5	9144.2	4024	2783	2389.8	2142.4	2822.3	3697.2	5081.4	4104.2	3231.2	1998.4	1434.5	2422.6	2593.4	7451.5	6447.4	10578.7	6748.5	7122.6	5628.4	6145.1	7543.8	6090.8	4225.3	3110.8	3384.9	2814.4	2884	2717.2	1925.6	2961.5	2524.6	2371.9	4168.6	1994.8	2173.1	6050.5	2095.2	3148.1
1426995_a_at	MGI:107757	Gfer	0.05222	767	114.02	1975	2.36e-05	674.5	2.09146e-08	797	981.8	1178.2	1332.6	1372.2	1070.1	1318.6	1487.1	1418.1	1189.5	1247.3	1031.4	960.3	1116.6	811.9	765.9	849.1	505.3	768.2	912.7	794.5	895.8	974.6	1231.4	1025.7	865.6	928.1	849.7	1305.2	1325.7	1065.1	1180.9	1393.4	962.1	1183	1243.4	1334.7	757.8	897.5	776.9
1424786_s_at	MGI:1859606	Wdr45	0.05226	768.5	15476.8	3866.5	1.46e-06	217.5	5.12823e-09	646.5	2587.1	3564.5	4097.1	3437.4	4439.9	3993.5	4105.2	3677.9	3457.1	4152.7	5232.2	5134.9	4688.9	5558.3	5275.9	4962.1	5336.6	5394.7	5892.5	6017.9	5188.4	5262.3	4338.3	4056.1	4272.9	3845.8	3430.8	4213.6	3796.5	3724.8	3788.2	3580.9	4035.3	4439.6	4758.8	4284	5179.8	4605.9	5471.5
1455166_at	MGI:1923119	Arl5b	0.05226	768.5	24505.2	4087.5	0.00955	3812.5	0.00201274	4563.5	4045.9	5969.2	6301.8	6507.3	6693	5823.7	5406.8	3961.7	4427.9	6123.1	5632.1	6588.9	6543.5	7003.5	6711.1	6722.8	7441.5	6882.9	6714.2	7497.3	7508.5	5800	4825.6	5422.7	6775	5775	4865.8	5994.7	5854.6	6720.1	5880.3	4464.6	4587	4790.9	4939.1	5545.2	7129.7	6258.7	5949.7
1444522_at	---		0.05232	770	6020.04	3444.5	0.000437	1673.5	1.12943e-08	722.5	66.2	78	74.8	95.5	75.8	79.4	63.7	72.5	63.6	70.3	71.2	73.8	60.9	74.8	73.1	66.9	75	61.2	73.7	74.9	92.3	78.1	74.4	108.6	113	75.5	91.4	96.1	94.2	76.5	88	75	74.6	63.5	74.2	62.5	72.3	59.3	64.1
1452740_at	MGI:1930780	Myh10	0.05234	771.5	11.8048	1260	5.88e-06	392	3.29369e-11	314	3125.3	2295	2138.1	2589.7	2511.3	3216.2	3391.1	2732.4	3016.4	3344.9	3875.5	3484.8	3759.3	3074.2	2732.8	2831.2	2630.6	2570.3	2323.2	2633.2	2635.7	1642.7	1869.1	1867.7	1938	1899.3	2293.8	2642.9	2430	2373.6	2740.5	2087.1	3026.8	3428	3315.2	3267.4	3769	2697.9	3992.2
1430746_at	---		0.05234	771.5	143339	5321.5	0.117	11493.5	0.000502666	3573	38.5	71.8	61.4	60.5	61	58.4	60.4	61.8	61.8	58.2	58.4	59.8	60.4	61.2	60.6	59.4	62.2	61.4	60.6	60.2	70.8	60.7	96.7	71.8	62.6	61.6	61.6	65	66.2	63.7	63.2	61	61.8	60.9	61.5	60.8	60.3	61.7	60
1441081_a_at	MGI:1916013	1110038B12Rik	0.05251	773	9041.07	3597	0.00485	3191.5	1.67524e-05	2083.5	1710.4	1322.5	1297	1277.5	1298.5	1544.2	1652.5	1515.1	1479	1717.2	1545.1	1809.7	1536.3	1716.2	1811.5	1750.5	1473.1	1904.3	1409.3	1283.9	1647	1495.9	1582.4	1122	1172.7	1172.3	1256.9	1614.5	1301.1	1815.1	1355.1	1396.1	1431.7	1571.1	1958.2	1531.3	1546.4	2555.1	1820.5
1449138_at	MGI:1932339	Sf3b1	0.05252	774	61009.9	4603.5	0.000353	1579	4.68552e-05	2426	6619.6	10336.4	10013.1	10715.3	10470.2	11882.1	11619.1	11358.6	9787.4	12415.7	14369.1	13943.3	11321.5	10967.8	15567.7	13672.1	14112	11522.8	12847.5	13268.2	13775.6	12479	10644	10087.9	9928.4	9884	10579.5	10531.9	9816.6	11421.6	11403	9920.4	11318.5	12282.4	12461.7	12517.6	12756.2	12117.2	12878.7
1451272_a_at	MGI:1915171	Ube2f	0.05253	775	7225.25	3514	0.00103	2120.5	2.66175e-05	2216	7897.5	12885.2	12324.1	11026.2	9108.5	11290	11102.7	12836.7	11960.8	11208	8596.2	10420.4	8875	8421.3	8079.9	8307.2	8868.6	9577.6	11703.7	10529.2	13163.6	15131.2	15977.4	13385.4	12464.7	14433.6	11495	12896.4	9532.4	11992.3	11135.2	11130.5	11514.6	13586.3	13467.8	10850.2	9753.1	8695.4	8638.6
1435160_at	MGI:1916133	Ahsa2	0.05259	776	118.933	1985	0.000125	1157.5	1.79515e-08	778.5	5800.8	9050	9033.6	8564.6	6502.7	6924.8	5989.3	5659.1	4980.7	7713.2	5706.5	6801.4	5290.7	3784.5	4870.2	3918.6	3995.3	4651.1	5444.8	5375.7	6135	7039.4	9585.3	7423.4	8326.7	8594.7	8064.4	7575	5869.9	4763.6	5736.6	5394.9	4293.5	7521.8	7068.2	5360.7	4727.1	4154.9	5455.2
1449459_s_at	MGI:2145525	Asb13	0.0526	777	311.251	2306	1.19e-05	508	9.88096e-10	521.5	8646.4	8418.1	8584.5	8125.7	9469.3	7110.2	8295.2	9129	8580.2	7896.5	7141.1	7480.5	9128	6502.6	6586.6	6236	7466.2	5697.8	5589.3	4964.6	5905.9	5490.4	6987.3	7656.4	7277.4	9520.2	8870.6	9388.2	9219.2	9004.2	12606.5	9320	10340.6	9961.9	8995.1	9721.6	7206.9	9402.3	7031.9
1434899_s_at	MGI:2385292	Tnrc6a	0.05262	778	142.141	2054	0.00369	2968.5	0.000190729	3063.5	4311.4	4465.2	3914.9	3378.7	3929.9	4956.3	5047.3	4284.2	3120.6	5204.6	6996.4	5752.9	3701.6	3993	6761.3	5802.9	6132.6	3272.6	3322.4	3156	5159.5	3707.7	3418.4	3116.7	3729.7	3267.9	3162.8	4971.8	3734.2	4184.7	4423.7	3936.2	4688.8	4226.1	4181.5	4385.1	5794.7	6229.9	5678
1418072_at	MGI:1915274	Hist1h2bc	0.05264	779	128437	5181.5	5.39e-06	375	8.36471e-11	367	84273.2	193544	217976	228761	228265	211961	234511	245366	248289	224905	201954	209768	222943	208874	194006	187793	192764	194598	184481	167080	201096	186513	222424	202640	220791	231898	227188	234215	228031	231756	248432	233531	242168	233381	239151	218375	204489	211842	219616
1434161_at	MGI:3045391	Lin52	0.05269	780.5	148.713	2068.5	0.00586	3345	0.00317242	4989	568.6	360.9	462.1	386.5	503.9	473.9	270.4	429.9	591.9	519.4	380.5	394.9	402.2	587	723.3	613.1	583.5	721.6	598	681.4	791.5	839	495	494.1	411	425.1	388.4	526.3	526.8	379.9	434	493.6	427.5	655.6	472.5	386.8	578.3	631.2	565.6
1426490_at	MGI:1914368	Bfar	0.05269	780.5	15605.1	3873	3.5e-06	307	2.68356e-09	589.5	3765.1	4254.9	4557.4	4781.9	4852.6	5545.8	4717.9	5345.6	4488.2	5942.7	6687	5467.8	5501.9	6000.3	7477.9	7392.2	7114.9	7335.4	6518.1	6503.2	5703.8	5895	5127.5	4798.8	5197.4	5626.5	5072.6	5628.6	4755.9	5224.2	4497.5	4350.2	5006.8	6558.9	6041.1	5488.7	6866.2	6432.5	8020
1416609_at	MGI:2136782	BC004004	0.0527	782	1749	2950	1.14e-06	191	1.85763e-11	295.5	11221	14089.4	14116.2	16548.3	16190.1	16714.1	15297.8	16483.2	15281.9	15929.3	15075.9	17583	18338.4	17824.4	14447.5	14176.4	10663.5	13555.2	12458.7	13140.2	10076.1	10757.6	12061.3	10343.2	11131.6	11590.2	12274.9	14076	13415.8	14481.6	13998.9	16489	15122.2	16238.1	17822.9	19694.5	15707.9	15963.8	16249.1
1457671_at	MGI:1347354	Homer2	0.05274	783	3.27372	737	9.83e-06	477	1.03679e-11	273.5	865.2	708.2	487.3	476.5	388.7	336.6	473.4	370.1	453.3	346.4	385.7	312.4	271.4	372.1	413.7	531.4	661.8	594.3	884.5	961.8	918.7	1079.4	929.7	846.5	700.7	549.8	375.9	410.9	395.6	239.6	355.9	366.8	320.3	370.9	342.7	404.8	376.1	363	347.2
1434756_at	---		0.05277	784	824.165	2657	0.000303	1496	5.23745e-05	2469.5	1083.4	1253.6	1225.5	1177.3	1002.2	1171.7	1168.6	1082	822.6	960.6	1179.9	1017.9	892.6	1195.7	1502.8	1504.1	1858.6	1570.1	1319.4	1576.3	1483	1523.1	1182.3	1071.3	1208.2	1253.5	1200.7	1272.9	1203.1	820.1	1240	1140.2	1106.1	912.4	945.5	1190.6	1288.9	1002.4	1608.8
1433839_at	MGI:2142075	Nars2	0.05284	785	6394.62	3462	0.00105	2138.5	0.000100951	2729.5	2078.6	2263.3	2963.2	2752.8	2972	2653.7	2858	3039.9	2820.5	2394.2	2423.2	2837.6	3191.7	3341.1	2569.6	3014.1	2247.9	3077	2745.6	2908.8	2237.1	2016.4	2132.5	1866.1	2218.9	2415.1	2467.4	2638.1	2951.2	2689.4	3072.8	2572.3	2505.5	2806.9	2731.4	3365	3297.6	3430.2	3675
1455184_at	MGI:1915723	Mobkl1a	0.05285	786	8253.61	3563	0.000404	1642.5	5.85104e-05	2510	4860.9	5514.3	6308.3	6510.2	6035.6	5940.4	6194.7	5916.7	5844	7030	6715.3	6015.2	6769.1	7211.2	7123.2	7579.5	9188.9	8567.5	7884.6	8225.9	6581.8	6414.3	4793.8	4450	5554	4588	4328	5398.5	5374.2	5253.8	5821.9	5901.6	5560.8	5244.3	5297.2	5541	6553.9	6940.7	6127.8
1427964_at	MGI:2447167	Cmtm8	0.05294	787	2846.26	3129	0.00185	2456.5	0.000211661	3111.5	5110.7	6315.9	6542.3	8269.2	7749.2	7785.5	7334.4	6375.7	6613.4	6560.8	6886.1	8191.2	7617.7	9673.2	7628.7	8825.4	7389.9	8479.8	7740.4	7045.6	6840.9	5907.7	5042	5009	5161	5952.9	6662.5	7160.5	7328.3	7436.3	6508.8	7008	6445.5	5359.5	8519.4	8182.8	9660.8	8117.6	9547.2
1440773_at	MGI:3525111	BC088983	0.05297	788	2.56397	635.5	0.00245	2645	8.13002e-05	2642.5	1235.2	1182.6	811	1416.3	984.1	1349.2	1073.5	1154.4	793	1464.5	1468.5	1321	614.7	508.3	829.9	592.5	507.5	233.3	494	531.4	479.3	571.5	832.6	604.3	757.1	909.1	879.9	1360.1	856.8	712.6	708.6	742.4	704.9	948.7	1053.2	867.6	607	752.4	674.1
1420033_s_at	MGI:1289252	Ppp2r2d	0.05299	789	7154.41	3509.5	1.44e-05	554.5	1.52253e-06	1472	5084.9	5833.8	6802.1	7334.3	6436.6	6950.2	6942.9	6134.8	5997.9	6614.2	7513.6	7234.9	8919.6	9319	9790.1	9283.8	8697.4	9866.7	9012.2	9430	8232.3	8117.7	6660.9	6394.5	6679.6	6561.8	5555.5	6409.7	6257.6	6443.1	7370.6	5685.3	5695.8	6434.1	7438.3	6690.7	9999.3	8408.6	8048.4
1421087_at	MGI:1277134	Per3	0.053	790	1.4e-05	26.5	0.000552	1791.5	7.02832e-10	493.5	2045.8	379.7	178.7	192.3	173.6	127.3	92.6	93.4	86.3	67.9	118	96.2	118.7	179.7	925.4	862	2113.7	890.9	638.3	597.9	502.5	575.4	542.9	389.4	296	188.1	283.6	173.8	120.7	121.2	87.5	119.7	120.6	120.2	85.9	85.2	282.8	120.5	261
1433910_at	MGI:2387179	Zcchc6	0.05309	791	250.24	2236.5	1.08e-05	491.5	3.71642e-09	617	15374.9	11502.1	11591.6	11223.3	11901.7	14329.1	14109.7	14664.3	10884.4	17967.3	22638.1	18475.3	14287.4	14948.3	18891.1	18359.5	16639.2	15305.5	14315.5	13739.1	12160.1	12015.1	10897.8	9478.8	10012.9	9964.5	10647.1	10996.1	10170.2	10729.1	11750.4	10346.8	11899.3	13232.2	14593.4	16135	17395.1	15640.2	16971.9
1418874_a_at	MGI:1201670	Psmd4	0.05315	792	13224.2	3787	2.02e-05	638	3.71642e-09	617	19417.4	27900.6	30917	28938	30284.6	32876	29087.2	30521.1	27231.3	35204.1	37223.6	30624.3	31131.9	31140.1	32277.5	30627.5	27488	29698.2	27688.3	26923.9	24330.5	24477	25438.5	23809.7	22594.7	27362.2	27822.3	29574.2	28630.1	28281.3	27665.9	28753.4	28244.3	30895.3	36311	34202.5	30302.7	30625.6	33372.7
1459546_s_at	MGI:97370	Enpp1	0.05322	793	3494.77	3202	0.00146	2319	1.63121e-07	1068	1142.2	1062.7	976.2	1235	1088.6	799.4	751.1	695.1	885	793.7	951.8	855.9	1007	955.2	884	1059.3	859.4	1101.4	1680.4	1740.5	1259.4	1351.4	991.4	979.9	980.9	1055	1048.2	915.7	864.7	897.5	821.7	772.6	598.3	820.8	821.1	989.7	880.6	992.9	883.6
1460563_at	---		0.05333	794	31136.6	4209	0.00526	3248	0.000100951	2729.5	8350.2	12647.3	13615.4	13153.4	11591.4	10620.2	11221.9	10960.8	11978.9	13352.2	11596.2	9762.7	12674	10828.9	8550.1	10348.6	11036.4	11727.8	13767.2	14038.6	13151.2	14459.7	13542	14491.3	13184.3	14593.8	12857	12255.5	11722.9	8751	10415.2	10205.2	10256.8	14974.2	13165	10901.1	11430.5	11444.3	10122.3
1436724_a_at	---		0.05335	795	53124.9	4529	0.000112	1117	6.53279e-05	2551.5	2689.9	4856.9	5529.6	5046.1	4668.1	5416.6	5340.2	5360.4	4671.9	6731.2	6418.4	5539.1	5763.1	6406.7	6171.7	6041.6	6190.1	6878.6	6748.3	5956.3	6259.8	5783.4	6069.9	4896.2	4190.5	5015.6	4836.5	4856.5	4363.1	4594.1	5300.9	4752.3	4449.3	5920.6	5620.5	5210.4	6880.4	5687.2	5849.8
1454880_s_at	MGI:2176433	Bmf	0.05338	796	12.3891	1286.5	0.0158	4345	0.00828484	5942	2652.2	883.6	806.9	768.9	872.8	642	321.4	392.9	607.2	466.7	848.1	974.5	874.1	680.7	1938.8	1473.5	2973.6	1871.7	1057.8	1378.6	1082.2	458.6	759.4	648.2	767.7	716.6	762.3	791.9	980.7	648.6	604.5	388.4	732.5	547.1	761.5	679	745.3	1044.3	830
1450777_at	MGI:894687	Xrn2	0.05339	797	60654.6	4601	0.000207	1346.5	7.28983e-05	2597	1944.4	2270.1	2405.1	2260.5	2687.2	2079.6	2136	2154.5	2023.5	2073.5	2259.9	2439.1	2720.2	2549	2142	2662.8	2711.4	3744.9	3170.9	3116.2	2775.9	2146.6	2198.3	2134.4	2340.1	2143.8	2059	2281.9	2264.7	2477.9	2335.5	2165.1	1976.1	2107.8	3283.2	3075.9	2739.4	3166.9	3044.7
1426386_at	MGI:1913479	Rpl7l1	0.05353	798	2519.13	3081.5	0.00104	2129.5	1.17626e-05	1996	6618.2	8837.5	8213.6	7993.7	7609.4	7752.4	7961.3	8729.4	9254.4	8157.1	6533.2	7680	7459.5	6888.9	4757.4	5620.7	4900.9	6962.6	8415.4	7599.2	7945.1	9359	10130.3	10004.9	9117.3	9793.1	8288.9	8458.6	7713	6434.9	6831.4	7980.3	7724.3	8989.7	7270.9	6785.4	5734.7	7131.8	5886.6
1423481_at	---		0.05358	799	51.6483	1762	1.83e-05	611.5	1.3838e-09	552.5	3806.6	3132.7	3562.2	3111.9	2740.6	2738.9	2547.6	2654.4	3078.1	1825.7	1688.4	2399.5	2728.8	2683.2	2058.3	2643.2	3997	4417.2	4724.7	4451.6	3675.2	3612.7	3290.1	3665.4	2735.5	3130.8	3302.2	3859.9	2886.4	2884.4	2433.3	2528.3	2422.6	2476.3	2787.3	1932.9	2088.3	2642.3	2555.4
1423723_s_at	MGI:2387629	Tardbp	0.05364	800	12.0529	1276	6.26e-08	28	4.18045e-17	40	7446.8	9175.2	9611.3	9944.1	10431.6	10103.9	9464.4	8814.3	8040.3	8353.9	7678.2	7793.2	5441.6	4689.2	5172.7	5834.7	5543.2	3528.9	4073.8	3485.1	5019	4656.5	6691.4	6730.6	6834.6	8968.2	9306.4	10931.9	10606.7	10157.9	9505.2	9984.3	8947.7	8762.3	8603.8	7328.2	6626.5	6550.7	5975.9
1435384_at	MGI:1934835	Ube2n	0.0537	801	119.317	1990.5	0.000446	1684.5	1.32422e-05	2025	1019.7	1169.1	1258.2	1127.8	1104.2	1033.6	1477.2	964.9	861.9	1076.7	792.3	813.8	1036.9	839.8	877.3	529.1	776.4	838.5	656.9	711.2	606.1	919.2	1025.3	1234.9	1096.7	1157.4	1198.2	1548.8	969.6	713.9	798.3	712.2	652.1	813.2	933.9	832.1	890.8	635.1	793.4
1448337_at	MGI:1929472	Uqcc	0.05378	802	921.059	2701	0.000179	1291.5	1.42412e-06	1454	1610.5	2075.6	1701.7	1825	1657	1650.5	1399.4	1421.8	1494.1	1752.8	1405.6	1586.4	1878.6	1532.6	1466.3	1498.9	1420.6	2075.7	2162.4	2326.1	1944	2348.1	2047.9	1823.9	1631.5	1641.1	1632.8	1704.8	1472.9	1148.8	737.6	1350.1	974.1	1514.5	1649.1	1509.6	1651.1	1605.9	1411.1
1451867_x_at	MGI:1196332	Arhgap6	0.0538	803	21.9472	1490.5	0.00304	2825.5	0.000947784	3977	483	220.9	332.2	370.5	392.5	386.2	363.2	247.7	273	328.6	436.4	324.7	489.7	529.9	650.4	510.7	437.6	341.1	372.5	249.5	309.1	285.6	187.9	330.7	335	282.5	264.3	366.4	298.5	380.5	401.6	319.4	287.5	308.9	346.5	430.8	647.1	477.5	450.9
1448900_at	MGI:101825	D16H22S680E	0.05382	804.5	761.737	2618	3.54e-06	309.5	1.63121e-07	1068	3716.8	5341.7	5250.4	5185.6	4764.3	4382.4	4127.9	3366.4	3381.9	3726.5	3047.5	3842.3	3660.4	3592.7	2896.5	3369.4	3021.9	3367.8	4292.2	3926.6	5737	4925.5	5358.6	5228.6	5285.6	4916.6	4808.6	4843.9	4509.2	3299.6	3550.3	3899.4	3231.4	3605.4	3813	3534	3441.1	3426	3631
1452813_a_at	MGI:1921981	Tmem188	0.05382	804.5	80189.2	4777	0.00139	2292	3.47519e-06	1677.5	3734.8	6221.6	6853.4	7880.7	7746.9	7885.6	7476.2	7004.5	7601.5	7000.1	6127.5	8457.9	7257.5	6052.5	6090.4	5742.9	5091.8	5916.2	5779.8	5810.3	6922.9	6000.3	6825.3	6442.9	5933.9	7151.7	7231.5	8485.6	6781.1	8826.6	7220.6	7645.9	7082	7554.5	7949	6790	6237.2	7361.7	6439.4
1426516_a_at	MGI:1891340	Lpin1	0.05405	806	1.4e-05	26.5	0.00019	1317	3.12607e-12	237	62472.7	11003.3	6929.5	9876.1	9152.5	10140.1	4686.2	1638.7	1940.1	6016.1	5495	6467.6	4795.5	7799.5	14765.6	12280.2	29458.1	24536.9	52162.2	41732.7	64111.4	31347.8	8841	14404.7	13199.5	9215.6	7136.5	6513	7805	5379.9	3079.7	1991.7	3579.6	2739.4	4174	4920.6	9686.8	4505.6	5412.2
1421545_a_at	MGI:1927152	Syne1	0.05408	807	105.664	1947.5	0.000662	1878	4.78759e-08	892.5	569.4	366.8	395.7	487.9	445.2	480.7	492.5	439	363.7	385.3	772.5	359.3	354.1	416.8	360.8	374.3	263	203.1	247.2	280.5	207.4	275.6	263.5	242.3	311.1	312.1	363.9	426.6	442.2	398.5	369.2	455.8	413.7	361.5	379.9	360.8	394.6	374.5	418.1
1452841_at	MGI:1918224	Pgm2l1	0.05409	808	7.71458	1119.5	0.000181	1294.5	9.9277e-08	983.5	534.7	318.4	449.7	428.6	305.8	280.8	307.5	314.7	243.4	232.9	210.3	303.5	185	251.2	296.7	293.3	320.5	336.8	717.3	715.7	492	452.6	447.8	438.4	344.3	300.1	304.1	365.9	291	310.2	354.9	297	206.9	219.8	333.9	182.6	307.5	184.7	197.3
1448978_at	MGI:1858414	Ngef	0.0542	809	0.356438	320.5	7.53e-05	986	2.16049e-07	1110.5	3167	1372	1410.4	1271.2	1246.8	1447.3	1123.4	1000.5	582.1	1073	1276.2	883	1136.3	1315.5	2331.6	2601.7	3589.5	2556.6	2493.6	2778.6	2476.9	1831.4	1356	941.3	1349.2	1271.7	1079.8	1141.4	1141.8	575.9	1262	871.8	694	556.9	785.2	517.5	1938	897.5	1525.2
1418814_s_at	MGI:1913664	Ndufa12	0.05428	810	123460	5138	0.00114	2188	8.42736e-07	1346.5	18581.8	38532.3	36290	40343	38788.8	38816.9	35301.3	38662.5	38762	36521.3	34871.9	37434.8	37975.2	34858.2	32268.5	34257.5	32949.8	37703.3	37522.9	34444.5	35522	37683.2	38417.9	39572.4	38034.4	41236.4	40604	45244.5	39633.6	43177.6	39167.3	35159.1	35403.3	32761.5	36725.4	34534	33490.2	36761.3	35030.6
1456315_a_at	MGI:1353592	Ptpla	0.0543	811.5	1137.04	2791	0.000216	1359.5	8.42736e-07	1346.5	6544.7	6223.6	6239.5	6470.2	5900.6	5640.4	5209.2	4782.4	4988.6	4049.1	4526.8	6028.3	5080.9	5205.3	4000.1	4226	4477.8	5004.8	5580.9	6398.6	6125.8	7351.5	7834.4	6525.7	6638.2	7235.6	7172.4	7181.9	6016.1	6632.7	5867.1	5142.4	4466.2	5071.6	6083.4	5354.5	5371.3	4853.2	5641.5
1451000_at	MGI:1913521	Tmem126a	0.0543	811.5	37948	4331	5.43e-05	885	6.016e-09	663.5	23965.2	37298.6	36984.3	36808.3	36659.4	34864.8	33305.4	33200.4	35904.1	26657	25215	32887.4	35496.4	37294.7	25645.8	29635.3	28661.9	37727.7	39021.9	41983.4	43606.4	39429.4	40457.6	43116.9	40542.7	41290.9	37595.7	40544.7	36913.8	39336.1	34799.8	34275.4	32705.3	33345.4	34777.3	32123.4	33315	34925.7	33859.7
1426300_at	MGI:1313266	Alcam	0.05431	813	945.269	2714	0.000137	1193	3.47519e-06	1677.5	2835.8	2808	2889.1	3100.4	2770.4	3133.5	3080	2635.5	2876.5	3384.5	4048	3043.9	3224.5	3577	3434.8	3735.4	4004.9	3881.3	3738.4	3992.2	3457	2643	2506.6	2464.5	2620.2	3102.7	2924.2	2627.1	2964.5	2485.2	2997.4	2883.2	2932.6	3627	3445.2	3461.6	4090.3	3595.7	3603.9
1425718_a_at	MGI:2152389	Ivns1abp	0.05433	814	29.5116	1585.5	1.33e-05	540	4.18536e-10	450.5	45473.3	37076.7	32523.8	35501.6	39754.3	36664.4	31709	33139.3	35437.2	24924.2	20745.8	23260.6	25595.5	27340	25816.1	29112.1	42136.7	32873.7	46867	50971.9	54875.6	50147.8	42900	45387.3	45337.2	43239.9	40137.3	42799.1	42863.9	42999.9	33544	38690.6	37806.1	39641.9	28611	23918.9	25847.4	29223.8	29336
1433685_a_at	MGI:3612871	A730008H23Rik	0.05436	815	14.6332	1335	0.000214	1355.5	3.47519e-06	1677.5	7409	5414.1	4727.6	3794.2	4313.4	5095.9	4901.9	5984.1	4699.5	6908.7	7014.1	5449.9	4880.8	5792.1	7472.9	7604	9383.9	6330.5	4685.6	5615.4	3645.1	4401.9	5153	3692.7	4287.6	3798.8	4406.6	5190.1	4500	3604.3	4115.9	4009.4	5038.4	6753.2	5234.6	6220.6	6752.2	6912.2	7166.6
1452527_a_at	MGI:1338859	P2rx4	0.05437	816	2.85422e+06	6675	0.00411	3050	2.37293e-05	2180	4983.4	4322.5	4546.7	4822	5578	5020.5	4584.2	3530.6	4774.7	2890.8	3500.2	3873.2	6034.4	7670.2	4414.2	5200.1	4640.2	6343.7	6630.3	7874.2	5070.7	5565.4	3935.7	4599.6	4676.6	3565.8	4733.9	3804.7	4559.6	3786.4	4187.8	3987.2	3999	4621.1	4441.2	5698.2	5479.7	5768.4	7627
1435859_x_at	MGI:109555	Psmc2	0.05445	817	95810.2	4908	2.39e-06	259	2.07537e-12	226	25353.9	50466	50291.4	51368.8	50965.3	50030.9	53868.1	57098.2	54295.4	59454.8	60365.5	64538.3	57861.4	53830.8	59414.5	54239.6	58661.6	53103.6	47154.2	46918.7	47315.8	44403.6	47345.9	43444.7	42268.9	55552.7	51912.5	57704.5	57961.3	62438.8	58525.7	56491.4	59008.2	61065.1	59947.5	60850.4	61117.6	60979.5	56724.5
1439093_at	---		0.05447	818	0.116026	235	2.95e-06	289	4.9797e-10	468.5	1464.5	1720.2	1653.8	1407.3	1087.6	904.4	1032.3	1082.7	684.8	1281	845.4	909	550.4	454	439.5	321.2	309.8	547.2	448	344.9	732.1	1015.3	1475.9	1296.6	1583.8	1555	1385.8	1225.6	911.8	938.6	642.3	641.7	471.3	664.6	527.1	458.7	534.1	468.9	465.4
1435371_x_at	---		0.05448	819	7374.32	3523	0.000136	1188.5	4.93156e-07	1262	71380.2	103474	90421	80663.3	95426.5	75600.1	86086.7	82491.7	80707.9	58762.8	74064.1	63190.4	65484.7	70658.2	76685.2	79675.2	102556	87376.8	85017.1	86549.1	87364.4	99334.6	115765	118646	105112	100798	83488.8	97344.4	102414	88913	92217.5	95938.5	87811.7	70339.9	76781.5	68853.8	69177.4	80155	59038.8
1416850_s_at	MGI:1261855	Cisd1	0.05456	820	140537	5283	0.000237	1396	1.67524e-05	2083.5	33003.1	93138.7	91560.5	92000.3	95905.3	102294	93419.1	87489.3	85528.6	89419.3	95430	100372	102660	101432	102897	103764	99977	110661	104591	100034	96434.6	98621.7	83055.3	80901.3	85346.5	79839.2	87535.7	89309.7	86024.9	97492.9	87174.2	88460.4	90379.6	81808.1	94581.4	94369.8	107358	98978.5	101938
1416756_at	MGI:1931874	Dnajb1	0.05457	821	6.99589	1086.5	0.000314	1514	2.70226e-06	1600	5831.7	3320	3313.6	3105.9	2379.8	2890.8	3229.6	2924.8	3176.5	2539.6	1600.2	1788.7	2477.5	3210.9	2121.7	2454.9	2248.6	3247.6	4980.3	3871.8	5367.1	7431.9	4811.1	5020.7	4772.6	3837.5	3070.4	3140.9	2685.3	2211.5	3841.9	4348.8	2852.7	3090.1	3021.7	2611	2589.8	2150.5	2470.2
1422484_at	MGI:88578	Cycs	0.05464	822	23751.1	4062	0.000496	1740.5	1.41578e-07	1043.5	35924.4	46847.4	46688.8	47878	47001.7	46649.3	47791.5	49608.7	49229.9	42474.6	34134.9	49483.3	44038	41695	38976.1	37503.6	43714.5	42386.1	42115.9	43538.6	46637.7	49664.3	56264.8	55711.6	50710.5	52472.8	48184	55227.7	47105.1	56675.3	44910.6	48978.7	45242.3	46825.2	44797.9	37829.1	38400.2	40922.6	36386.1
1451452_a_at	MGI:108407	Rgs16	0.05465	823	0.000147309	77.5	0.187	14907.5	1.99835e-05	2134	1191.1	71.7	72.2	72.2	72.8	70.3	72.1	71.4	73.8	69.3	65.6	72.1	72	179.8	163.4	134.8	1121.4	1256.7	307.8	152	96.5	73	73.6	73.5	74	72.8	73.3	72.8	73.7	74.4	74.3	72.8	73.8	73	73.1	72.4	79.1	82.1	72.1
1418858_at	MGI:1918974	Aox3	0.0547	824.5	467.187	2451.5	7.04e-06	420	7.05121e-09	680	71112.7	59976.9	63784.6	55483.3	69636.5	84767.2	76181.6	89457.3	72724.4	96285.2	104684	95228.7	83506.4	97545.7	95488.1	101263	87166.5	90043.8	77345.5	93243.9	60333.4	61917.6	68051.6	53488.8	66782.5	68745.9	69820.2	80329.2	79304	65378.6	82103.3	76448.1	79729.4	104750	87537.2	95428	102769	88063.5	110843
1438195_at	MGI:1289257	Gpd1l	0.0547	824.5	2455.13	3071	7.84e-06	437	2.54873e-12	231.5	4558.7	4769	4101.8	4048.4	4244.6	4180.4	4093.8	4035.8	3941.1	3520.3	3649.4	3679.7	3918.1	4489	4174.3	4769.6	5616.7	5694.2	5985.7	8049.5	6719.1	5921.3	5134	5067.1	5065.3	4660.1	4291.2	4243.4	5194.5	3490.8	4091.4	4714.3	3874.4	4205.8	3616.6	4169.6	4485.9	4175.7	4488.2
1451967_x_at	MGI:107532	Kpnb1	0.05485	826	2.20396e+07	8043	0.0607	7293	0.011587	6394	4967.8	7259.3	7624.9	6892.6	7003.8	5623	7970.2	9055.8	8236.2	6842.7	8289.8	6371.9	8724	7476.6	7714.2	6720	9346.7	6531.1	5701.7	6124.9	6769.4	6060.3	8018.6	7244.7	6420.7	8030.5	7230.9	6197.3	8660.8	5877.1	7676.3	8016.9	9370.1	8917.7	9054	8358.6	6681.3	7949.2	7890.2
1418760_at	MGI:102581	Rdh11	0.05488	827	2.80874	663	1.59e-06	223	5.72463e-12	259	18571.1	20020.6	16872.5	17399.5	18093.6	17756.6	15087.6	13991.8	16111.2	13507	13351.3	12651.8	14262.5	9457.9	11936.4	8113.2	9959.4	8283.5	7390.3	8228.7	5673	6552.4	9134.5	8646.7	10714.2	15192.4	14019.1	19671.3	21577.8	17312.6	16979.2	18062	16036.8	10184.2	13304.5	15888.6	11376.6	11641.3	11385.9
1454350_at	MGI:2443752	Intu	0.05492	828	344818	5852	0.0101	3864	0.00317242	4989	283.5	227.6	234.6	319.3	290	245.2	247.3	288.9	286.4	239.8	312.3	250.1	485.4	291.5	334	354.4	270.4	463.1	269.8	295.3	262.7	256.2	285.6	274.2	251.5	238.5	242.7	259.3	238.4	287.5	409.4	364.7	301.9	342.2	260.8	391.6	373.5	430.3	320.2
1455991_at	MGI:2677849	Ccbl2	0.05499	829	43534.1	4422	0.000452	1690	1.88252e-05	2114.5	33944.8	67970.2	67329.3	74696.6	65016.1	59146.8	52004.1	60582.6	59618.3	62368.4	56562.3	62136	63619.3	55887.1	51372.9	50322.7	50149	54742.5	62581.2	62092.8	55554	68395.8	69674.6	61379.3	70568.6	82324.4	72955	77185.5	68403.8	65368.7	52663.1	63647	59021.7	64926.4	68480.8	59515.4	52619.8	60078.4	53858.3
1427008_at	MGI:2442609	Rnf43	0.05504	830.5	0.89094	447	0.000523	1768.5	8.42736e-07	1346.5	927.1	321.4	375.6	234.3	251.6	256.7	761.7	624.9	384.7	460.3	624.1	425.7	561.9	586.3	760.1	1125.5	919.3	1029.1	589	574.8	234.2	377.1	280.4	255.2	291	285.2	208.2	258.7	374.8	198.4	349.7	587.4	435.8	615	422.2	962.9	514.2	387.7	652.7
1424660_s_at	MGI:1921593	Crtc2	0.05504	830.5	5.06735e+08	11656	0.18	14651	0.0697489	11529.5	616.4	800.8	830.7	1092.6	803.4	1101.8	1027.8	799.7	710.6	924.8	1100.8	806.3	867	1086.8	1274.7	1111.2	1182.1	1033	790.5	989.3	673.9	851.3	689.4	826.4	830	813.1	797.6	866.4	839.2	858.7	1136.8	890.9	845.8	832.2	900.7	996.9	919	878.1	1020.4
1426886_at	MGI:2442253	Cln5	0.05511	832	111640	5047	0.00145	2313	0.000171774	3010	1757.8	4158.6	4305.6	4213.2	4245.3	3515.3	3354.5	3138.4	3240.2	3215.8	3328.6	3095.6	3593.1	3417.8	3075.9	2829.6	2723.1	3457.7	3531.8	3849.2	4480.9	3994.6	4003.4	3692.3	3584.5	4263.4	3910.2	3564.3	3856.8	3399	3325.1	3552.1	3235.6	3389.5	3542.5	3234.4	2933.4	3483.7	3382.6
1460565_at	MGI:2444823	Slc41a1	0.0552	833	6.67513e+07	8942	0.147	13194	0.451151	25253.5	93.3	70.2	88.3	86.8	87.4	91.1	87.5	107.5	89	85.2	85.8	86.7	87.8	88.7	140.4	87.7	108	95.9	163.5	129.8	87.8	88.1	88.6	89.6	95	88.9	88.2	88.8	88.1	87.7	87.4	87.7	86.6	110.2	88.4	85.7	104.4	88.2	100.4
1452124_at	MGI:88026	Ank3	0.05521	834.5	3.03529	681.5	1.71e-05	591.5	3.47519e-06	1677.5	2875.5	1396.8	1393.9	1398.7	1074.3	1243.8	1013	1016.9	1038.6	1412.5	2358.3	2421.2	2287.8	2397.1	3283.9	2470.8	2351.1	2237.4	1862.2	1811.6	1570.3	1061.7	1362	1301.5	1353.7	1424.7	1382	1324.4	1364	1154.6	1205.2	1175	1368.9	1253.9	1651.4	2014.1	3160.7	2056.9	2527.1
1437080_s_at	MGI:1916327	Psmd11	0.05521	834.5	5660.37	3414.5	1.13e-06	189.5	3.82934e-12	243	29124.8	44881.7	46435.6	48002.6	54361.3	53084.8	55765.4	51991.2	50001.2	52202.2	57102.9	50113.7	54549.5	51937.3	50877.4	46669	42724.1	49553.9	42807	42160.3	39905.8	40303.4	38288.8	36810.1	40166.7	41914.6	42660.4	42450.1	51079.1	42252.9	49667.5	48532.5	50756.3	51352.7	51152.4	56922.3	53334.7	50758.6	52388.1
1418659_at	MGI:99698	Clock	0.05524	836	2.36183	611.5	1.84e-07	66	1.99787e-15	86	5616.2	4696.2	5270.7	6167.7	5406.5	5071.4	7155	7394.8	6000.9	6262.6	5104.3	5866.1	4640.3	3903.2	3368.7	2816.4	1778.6	1931.2	1858.8	1993.2	2502.2	3240.5	3909	3994.1	3879.1	4589.1	4617.4	6553.9	5952.4	6818.3	6818.3	7110.6	6515.2	7178.2	5869.9	5757.4	4469.3	5584.3	4262.1
1435207_at	MGI:2679721	Dixdc1	0.05528	837.5	8.61335	1155	0.000346	1572	4.18934e-05	2388.5	4080.6	3289.9	3599.2	3211.7	4070.2	2311.8	2733.4	1986	2535.4	3219.4	4894.1	4754.8	4144.7	4052.7	4357	4463.2	5092.9	3976.4	3206.6	3477	2913.7	2212.4	2322.5	2271.7	2563.9	3189.2	2780.3	3914.4	3256	3107	2645.7	2554.5	3788	3466.3	3832.1	5067.7	4314.6	5364.5	4006.5
1428248_at	MGI:1921414	Nfx1	0.05528	837.5	855.191	2673.5	1.54e-05	572	9.88096e-10	521.5	3783.4	3067.1	2948.7	2980.8	3766.4	3574.2	3775	3492.8	3520.9	3705.1	4774.6	4126.5	3977.9	4605.1	5624.3	6250.8	5495.1	4483.7	4064.5	4115.8	3635.5	3394.2	3509.5	3062.1	3504.1	3041.9	3239.7	3519.2	3133.2	3905.9	3808.6	3973.4	3822.2	4484.8	4214.8	3888.3	4243.3	4906.6	5273.4
1427997_at	MGI:1915743	Ndufaf4	0.05529	839	97.39	1929	0.000718	1916	0.000432278	3489.5	20040.8	18608.1	17116.5	14797.1	13946	15288.3	17867.7	21315.2	17569.7	18129.9	14370.4	15625.3	12060.4	11914	16027.7	15689.3	20945	20610	22172.4	20690.7	25342.2	24483	23206.7	19556	14567.4	18548.3	16796.3	18791.8	14244.3	17357.6	14645.3	18862.3	16519.4	19398.5	15370.4	14245	15343	12266.8	11923.6
1448989_a_at	MGI:107752	Myo1b	0.0553	840	5565.29	3403	2.21e-06	253	2.46998e-10	417	6313.4	9224.5	10170.9	11995.5	10687.8	12068.7	12063.9	10845	10381	12981.3	12363.6	12651.1	11038	10375	8524.2	8903.7	7900.6	8130.2	8326.5	7918.7	7979.4	7550.4	6667.9	8083	8291.9	8547.7	8623.2	9522.9	10202.4	11080	9125.5	9771.8	9899.3	9868.5	11065.9	11037	10314.3	9823.6	10700
1454712_at	MGI:2684984	Mcart1	0.05537	841	303.314	2298	0.00416	3058	0.000234765	3162.5	4311.8	3523.8	3819.4	3481.5	3460.6	3925.8	3527	3241.1	2667.1	2437.8	3489.1	3091.3	2941.4	2260.7	3322.9	3557.1	3786.3	3690.3	4943	4241.5	6134.7	4522.3	3184.2	2948.3	3599.7	3385.5	2973.1	3973.8	3519.2	3327.4	3528.4	3093.4	1975.3	2754.1	2746	2670	3140.3	2354.7	3122.1
1460624_at	MGI:1923440	6330564D18Rik	0.05544	842	27036	4137	0.083	9059.5	0.297758	22186.5	4937.3	2087.2	2281.3	2558.8	2418.5	2565.6	2953.8	2187.5	1425	2706.5	2280.6	2733.7	1858	1731.5	2308.1	3181.6	3289.7	3149.2	3475.4	4421.8	5242	2701.5	1920.5	1768	2551.1	2184.1	1513.5	2731.2	2027.4	2595	2756.3	1634.8	1586.6	1861.7	2044.2	1936.8	3024.2	2096.4	1915.1
1448543_at	MGI:1913640	Slmo2	0.05545	843	1769.79	2953	0.000193	1321.5	3.27488e-07	1170.5	4318.8	5216.1	4708.3	4611.5	4325.9	4273.1	4503.1	4988.8	4114.3	4879.3	3286.8	4287	3497.1	3326	3929.1	3699	4094.3	4497.5	4867.3	4649.6	5390.5	5969.8	5789.2	5485.4	4861.6	4861	4465.1	4891.3	4214.7	3708.4	3715.3	4320.5	3792.9	4806.4	4694.1	3197.7	3891.8	3465.9	3343.1
1431212_a_at	MGI:1914176	Trmt6	0.05546	844	5920.95	3435	0.003	2809.5	4.18934e-05	2388.5	312	314.5	335.2	332.7	313.4	308.6	325.4	349.1	323.8	476.2	524.6	395.1	425.8	314.8	360	342.3	361.1	267.4	212.6	320.1	253.9	255.2	382.7	297.3	250.7	320.6	280.8	321.7	404.2	324	325.8	322	326.8	472	514.1	375.3	362.8	323.2	318
1456423_at	MGI:2138934	Mbd5	0.05553	845	193.501	2164	0.0288	5197.5	0.00794735	5895.5	138.7	83.4	85	100.8	83	81.2	84.5	81.9	86.4	81	122.4	117.1	88.1	219.7	183	164.6	87	96.7	96.4	166.3	85.8	85.6	88.1	89.2	89.9	88.1	89.9	86.7	85.2	95	93.1	86.6	85.2	94.4	88.2	135.6	166.3	88.3	125.9
1429165_at	MGI:1913848	3110001I22Rik	0.05554	846	12587.8	3763	0.0195	4622.5	0.018913	7210.5	370.2	351.6	376.8	344.4	350.9	375.9	362.9	352	396.7	379.1	336.6	380.4	361.5	358.3	454	382.7	371.3	426.8	496.4	615.1	498.5	466.7	381.4	370.6	374.6	358	311.6	365	394.3	375	429.2	367.3	360	363.9	402.9	360.9	414.4	409.5	476.3
1449108_at	MGI:103224	Fdx1	0.05556	847	53124.9	4529	3.75e-06	317.5	3.29369e-11	314	44957.8	67670	70114	68121	66387.8	68463.2	59328.7	55938.7	58161.1	54913.6	53978.1	66557.9	66242.4	70169	61936.1	61845	66999.4	82522.5	86813.2	86265.7	86626.2	83102.9	75567.5	74563.3	69310	75506.3	77800.7	72117.8	71378.9	68518.6	63559.7	60674.3	61241.3	62823.9	70969	68854.9	76209	68379.6	73392.7
1419274_at	MGI:1342294	C80913	0.05568	848	560289	5998	0.0118	4028	0.00152309	4329.5	2091.7	2287.5	1745.7	2656.9	2401.4	2588	1915.6	2171.5	1967	1932.1	1637.8	1769.9	2215.7	2598	2224.8	2840.5	2457.4	2840.6	3107.9	3691.1	2632.7	2641.5	1599.4	2141.9	1988.7	2074.9	2193.4	2430	2651.8	2317.2	1858.8	1799.8	2040.3	2140.3	2109.7	2132.9	2317.8	2520.4	2996.4
1416987_at	MGI:1925016	Elp4	0.05574	849.5	171.589	2126	0.0046	3147.5	0.000372198	3411.5	614	370.7	407.3	449.1	464.2	518.2	375.3	427.5	546.4	547.5	655.6	563.2	667	700.5	877	612.8	454.5	457.2	500.7	698.7	263	373.7	323.9	315.8	414.2	375.2	413	460.1	584.2	424.3	466.4	398.2	460.1	601.6	457.5	697.5	598.8	578.4	616.1
1425859_a_at	MGI:1201670	Psmd4	0.05574	849.5	35139.3	4280.5	0.000232	1383.5	8.42736e-07	1346.5	12249.8	20039	19920.5	20670.2	23500.8	21587.3	20549.3	20180.2	21033.8	19819.3	21107.1	19331	22766.6	24124.4	20312.7	18764.9	18895	22263	19875.8	19042.3	18430.7	18590.9	18269	16969.3	17604.6	19930.5	20632.5	19681.4	21977.6	19663.1	20969.1	21373.9	21226.8	23500.6	23821.7	24652.2	20285.8	22349.6	22989.3
1435754_at	---		0.05575	851	44085.5	4430	0.00139	2292	0.0013866	4259	3382.2	4079.7	4167.3	4262	4925.5	4175	4422.3	4279.7	4180.7	4041.2	4584.5	4393.8	4730.7	4573.7	5805.3	5494.4	5524.1	5187.5	4921.1	4966.9	5448.4	4122.3	4395.1	4254.6	4157.8	4348.3	3719.4	4257.7	4995.4	4630.1	4201	4337.8	4151.8	5241.2	4141.4	4504	5640.5	5195.4	4895.8
1422053_at	MGI:96570	Inhba	0.05577	852	1.06211	459	0.000395	1634.5	5.9554e-08	924	1051	681.6	725.6	678.5	404.3	1157.4	1230.4	1148.6	628.1	736.3	441.3	414.7	474.2	333.6	395.1	337.4	307.4	179.4	365	210.5	253.3	585.6	688.1	772.5	461.5	960	635.6	505.2	555.5	612.8	780.9	479.7	406.2	481.2	407.3	439.2	386.8	321.2	227.1
1436515_at	MGI:894679	Bach2	0.05578	853	0.847686	442	0.00282	2759.5	0.000642691	3720.5	1034.9	275.6	341.7	377.8	388.6	418.5	288.9	213.4	314.5	756.3	1248.3	597.4	684.6	387	905	873.4	912.4	481.6	377.6	261.9	550.7	295.4	356	542.7	497.5	236.1	343.2	217.2	359.1	264.5	398.7	336.3	297.7	930.9	595.6	443.5	924.4	432.1	830.2
1424921_at	MGI:1888520	Brd4	0.05586	854	114194	5069	0.00299	2804	7.28983e-05	2597	13168.4	33899.9	35343.3	32238.8	31061	35260.8	30381.9	31309.4	32493.2	35489.6	28052	28678.7	31706	27866.3	25945.9	29583.7	23030.8	29606.2	28558.3	28461.5	23792.9	30044.5	33622.4	30706	31115.4	36199.2	35659.2	35260.2	31305.2	29075.2	31099.4	28313.6	27270.7	28528.3	32821.2	29821.9	26850.4	28506.3	33001.2
1416481_s_at	MGI:1930666	Higd1a	0.05591	855	845.236	2664.5	8.29e-06	447	5.78074e-11	344	1526.2	2096.7	2296	2105.4	2014.7	1905.1	1669.3	1570	1754.5	1627.4	1396.7	1823.7	1512	1509.1	1303.7	1001.4	978	1236.2	1503.4	1297.4	1453.4	1586.1	1982.8	1962.2	1822.5	1898.2	2504.2	2089.1	1775.3	1812.2	1767.1	1726.6	1553.7	1742.5	2079.7	1654.2	1263.9	1253.3	1416.1
1443849_x_at	MGI:98916	Urod	0.05594	856	127833	5174	0.000451	1688.5	2.38052e-06	1575	17229.9	41004.7	47491.9	41969.2	42695.5	37153.1	36781.6	32247	36509.1	31926.8	31202.7	31278.3	33518.8	35415.3	33733.6	32077	34686.4	39215.5	39166.9	36805.5	44633.4	43159.6	45905	41234.5	38355.5	40841.4	35105.1	38538.8	35753.6	38559.3	35929.6	40287	34501.6	33008	37270.2	38051	36123.6	37742	30262
1454725_at	MGI:1933972	Tra2a	0.05597	857	4.65453	910	9.01e-05	1048	1.62094e-06	1485	5250.5	5230.8	4595.6	3722.2	4017.1	4687.5	6181.6	5901.4	6636.7	5348	5095.5	4674.6	3860.7	2431.1	2561.5	2954.9	3379.8	2061.2	2465.7	2253.3	4448.1	4572.4	5263.8	5679.7	6034	7253.5	4498.9	6383.2	5340.3	4284.7	6393.6	6117.4	5564.2	7311.7	5324.6	3231.9	3322.5	4397.6	2842.8
1460713_at	MGI:3039376	BC048355	0.05602	858	55.7056	1781.5	0.000678	1889.5	0.000100951	2729.5	1154.5	1298.9	1812.9	1573.4	988.8	1555.2	1176.1	1516.6	1507.3	1428.5	658.4	847.6	1274	1188.5	985.8	819	958	1056.9	1191.3	798.9	781.8	1006.9	1158.7	1332.3	1375.5	1578.7	1489.7	1476.2	1535.8	1286.3	1159.1	1307.1	1000.3	1311.5	1251.8	729.1	894.2	869.7	1230.8
1436446_at	---		0.05605	859	3543.47	3209	0.0962	10044.5	0.0174489	7066	1220.6	1011.1	878.9	856.6	843	1044	1086.6	1003.7	930.2	1184.5	871.1	1283.7	925	1007.7	1583.2	1056.6	1086.9	1024.5	1218.9	1004.6	1855.7	1025.8	953.2	635.1	754.5	1264	665.6	951.9	763.7	1238	969.9	1089.3	774.7	1118	1265.9	823.3	1388.2	1174.3	1472.8
1432177_a_at	MGI:106207	Mnat1	0.05606	860	11465.2	3705	0.0158	4345	0.0648089	11130.5	908	830.5	878.8	652.5	687.5	766.2	745.1	616.9	1014.3	742.5	1060.6	1276.3	1034.7	992.7	823.3	742.6	612.6	1189.4	891	618.6	711.7	707.4	777	820.7	742	740	854.6	821.5	675.5	727.6	666.3	801.5	815.2	975.8	1473.3	1000	1055.3	1107.7	989.8
1439502_at	MGI:2144865	Tecpr2	0.05609	861	12.9051	1304.5	0.000975	2088	2.83182e-08	836.5	867.5	719.2	517	783.8	668.6	1132.1	859.2	803	640.8	1173.5	838.7	527.7	445.4	306.3	582.5	420.6	382.9	446.6	388.1	306	364.6	486.7	483.2	416.4	489.7	444.9	417.7	641.4	493.2	551.5	648.3	567.6	465.6	559.5	793.9	494.9	496.6	441.4	429.1
1416963_at	MGI:1920995	Ubac1	0.05615	862	4091.46	3267	0.000323	1528.5	0.000353426	3376	3187.7	4019	3698.6	3570.5	3335.4	3781.1	4059.1	3587.2	3413.7	2970.1	2966.9	3673.3	3045.6	3538.9	3760.4	4328.2	4561.7	6154.6	5240.7	5388.6	5481.9	5178.7	3950.8	3271.5	3064.3	3458.3	3494.9	3690.8	3452.4	3377.7	3856.2	3503.7	3198.2	3363	3567.7	3426.8	4635.3	3009.3	3372.4
1430319_at	MGI:1918874	4833411C07Rik	0.05618	863	4.26829	869.5	0.0016	2380.5	2.09569e-06	1550.5	2185.1	1529.8	1567.8	1576.6	2809.1	1888.2	1087.5	1330	1337	1578.1	1923.3	2270.7	2419.1	1705.4	1535.2	1677.1	1527.1	1664.7	1310.4	1255.2	1008.2	1001.7	794.8	1072.8	1100.5	1118.6	1508.9	2173	2219.5	2302.4	1571.6	1427.6	2121.8	2398.2	2003.5	2205.8	1442.2	2848.4	2169
1416432_at	MGI:2181202	Pfkfb3	0.05623	864.5	0.00011477	69	0.00559	3299.5	0.00031932	3317.5	2925.4	294.4	293.8	438.3	407	537.9	540.1	419	423.6	252.7	255.4	224.3	189.4	373.7	1180.5	830.4	2076.5	747.5	2060.1	2740.9	1488.5	937.8	464.3	466.5	606.2	817.1	536.1	530.1	446.5	385.3	512	293.9	120.2	360.8	234.9	261.2	1085.4	245.5	359.9
1435689_at	MGI:1917317	2210404J11Rik	0.05623	864.5	31404	4213	0.00301	2814.5	0.000211661	3111.5	602.7	901.8	977.9	854.3	1131.1	993.7	999.4	859.6	1005.6	1022.2	1277.2	1019	1052	1012.2	1154.5	1115.2	1055.5	1021.3	1154.9	1001.1	1018.4	997.4	866.7	767.1	674.5	927.9	741.1	901.7	1007.9	1082.7	910.6	963.5	1062	964.9	1026.6	1012.9	1038.1	1011.5	990.9
1455778_at	MGI:1913815	Zfp192	0.05626	866	223.562	2199.5	0.00462	3152.5	0.000527629	3605.5	598.8	519.9	551.3	513.4	462.6	529.1	558.7	653.6	466.6	546.7	843.7	737.9	574.6	426	387.8	456.7	508	435.7	416.6	350.8	301.9	529.6	490.1	409.9	421.6	466	466	560.8	583.7	367.8	446.1	507.6	558.7	763.8	620.6	543	475.3	501.9	421.3
1427095_at	MGI:2442010	Cdcp1	0.0564	867	2.09193	581	0.0011	2168	2.27724e-09	578	391.3	204.5	152.9	142.3	348.9	256.5	274.8	461.2	183.8	360.7	209.5	149.4	136.1	137.3	103.9	79.8	78.3	137.1	69.9	121.5	138.2	81.1	180.7	184.4	149.6	145.8	146.7	196.1	228.3	162.1	144.1	222.5	153.8	276.5	140.1	172.8	134.7	137.9	131.8
1434038_at	---		0.05645	868.5	520.623	2478	0.00104	2129.5	6.53279e-05	2551.5	2402.9	2988.2	3144.8	2712.1	2929.9	3314.5	3038.1	3369.5	2343.4	3632.8	3936.9	4104.1	3083	3054	4058	3862.1	3496.2	3590.6	3097.1	4107.9	2994.6	3105.8	2288.7	2415.9	2268.2	2367.3	2374	3025.5	2795.5	2473.4	2222.9	2335.7	2492.4	3373.5	3064.2	2995.2	3766.1	3592.7	3947.8
1455055_at	MGI:3041210	Ccdc157	0.05645	868.5	6.89812e+08	12068	0.168	14147.5	0.207097	19316.5	739	919.7	866.2	773.2	718	886.8	1010.1	755.9	701.6	1028	820.1	974.9	506.4	792	941	1082.8	907	770	1012.2	1196.7	907	1093.3	794.4	961.3	882.6	796	684.8	909.1	832.2	850.2	647.9	867.1	838.8	861.4	796.1	916.4	777.8	796.4	772.3
1416607_at	---		0.05648	870	145871	5364	7.17e-05	972	1.25035e-06	1421.5	28111.1	98098	97828.4	100505	98642.6	102982	95945.6	96448.5	86569.3	103685	96423.2	93951.1	78579.3	84979	87637.1	85534.5	88207.5	85090.6	85478.4	90152.1	77614.3	88481.5	98613.8	97464.1	98852	92781.2	95514.5	105725	102545	92337.2	93306.7	94864.7	85480.3	87632.6	93368.9	91031	84379.1	85958	82638.4
1416895_at	MGI:103236	Efna1	0.05659	871.5	0.33311	315	8.5e-05	1024.5	5.9554e-08	924	10050.3	7446.9	7381.7	6055	7582.2	7397.8	4321.7	7905.3	11330.8	10307.2	9217.2	7245.9	5990.7	4974.9	4961.4	3852.7	4040.3	4055.4	3958.2	3908.6	3637.4	3707.8	4617	5489.4	5273	5829.9	8639.6	4527.2	6713.6	5459.4	3233.9	7024.7	10532.4	11148.4	9258.1	9333.1	3834.6	7137.6	5485.3
1424620_at	MGI:107862	Nop16	0.05659	871.5	203.749	2179.5	2.85e-07	93	1.04891e-15	72	5971.4	8444.1	8440	8193.6	7923.5	8061.2	6829.3	6847.9	7373.2	5866	5167.7	4467.4	6366.4	5615.9	3691	4488.3	4091.2	5151.5	6067.6	5378.7	5967	7572.1	7639.7	8725.8	8310.6	9308.2	9662.4	7998.2	7781.5	6862.8	7469.2	7141	6100.6	7441.8	6850.4	5810.3	4835.9	4723.6	5769.1
1452035_at	MGI:88454	Col4a1	0.05662	873	0.13171	245	1.4e-06	211	1.58859e-13	155.5	4155.9	1553.2	1599.7	1683.2	1677.2	2571.3	3137.2	3075	2807.2	4547.9	4307.7	3054.3	3105.2	2260.7	3204.8	2620.5	2399.2	2220.7	1239.2	1897.7	1543	1447.3	1264.6	1180.5	1353.6	1269.3	1786.2	1167.2	1624	1176.8	1753.8	2173.1	2697.6	3921.1	2771.2	3256.5	3332.1	2945.1	2710.5
1455065_x_at	MGI:3647532	Gm8615	0.05663	874	38.4599	1665.5	0.000236	1394.5	2.70226e-06	1600	3450.1	2987.3	2526.3	2754.5	3285.7	3197.8	3315.4	3604.4	2986.4	2870.4	4910.8	3696.1	3674.8	3614.8	5233.4	4546.3	4092.1	3053.6	3505.1	2554.9	4120.1	2590.3	2856.3	2170	2054.6	2505.3	2690.7	3106.6	3330.6	2981.9	4199.6	4249.3	3574.3	3283.5	3733.3	4080.6	4049.4	3667	4374.2
1427364_a_at	MGI:97402	Odc1	0.05669	875	317.11	2314	5.46e-06	377	7.02832e-10	493.5	1443.4	1587	2052.1	1889.5	1597.3	2075.8	1596.3	1980.5	1292.4	1763	1413.4	1462	978.7	1329.9	922.6	926.8	1126.7	1495.7	1460.5	1269.3	1597.5	1906.6	2063.1	1960.2	1919.5	2173.1	2366	1876.5	1688.3	1929.4	1912	1378.2	1496.9	1644.8	1377.2	1366.5	1293.8	1229	1274.6
1429549_at	MGI:2672118	Col27a1	0.05671	876	0.256313	296.5	0.000163	1265.5	1.63528e-09	561	962.3	1058	563.8	426.1	411.8	460.7	375.1	327.1	151.9	352.4	496.5	208.2	142.1	95.7	299.1	264	409.6	221.3	210.6	205.9	398	731.7	729.1	529.6	639.5	668.8	499.1	506.6	355	236.3	218.9	254.7	289.1	255.6	202.3	164.9	150	156.7	175.1
1433454_at	MGI:2139365	Abtb2	0.05684	877	0.819643	435	6.83e-06	412	8.3375e-10	506	1366.2	1662.6	1399.9	1323.3	1326.6	824.2	1114.6	1439	1422	992.2	900.4	844.4	843.8	796.5	296.4	482.1	320.9	373.9	548.2	521	547.2	712.5	934.1	1131	1160.9	1598.6	1166	922.9	1261.1	984.6	959.4	853.6	1218.5	1085.7	864.2	1125	511.3	878.7	521.9
1456748_a_at	---		0.05685	878	84020.4	4804	4.3e-05	827	3.71642e-09	617	34026.2	65987.2	65536.9	58522.7	62365.2	66413.7	67991.7	67913.3	70604.2	68826.7	72608.2	72242.9	74530.9	68392	77674.4	70976.2	67114.3	76349	72047.5	63191.5	66320.3	61841.3	66599.3	60311.6	56385.6	53302.7	54038.6	65262.1	61988.1	63703.8	68606.5	70766	75425.9	68290.5	70039.8	80516.3	77160.1	67295.1	61693.3
1416794_at	MGI:1929492	Atl2	0.05694	879	20.4903	1465	0.000165	1271	4.93156e-07	1262	14621.4	15409.2	15068.9	15553.9	15773.2	10187.9	10706.1	9917.8	12126.9	5866.3	5549.8	8152.5	13023	14027.3	6017	9308.8	10663.6	16054.7	16754.2	18072.3	19218.4	20171.2	15533.5	15844.6	14521.8	12543.8	13016.4	12547.9	13999.5	11590.4	11040.1	11286	9629.6	10461.2	9563.4	9469.5	9632.3	11009.2	11863
1455655_a_at	---		0.05695	880	61.1922	1819.5	1.91e-06	236	4.74778e-13	181.5	11622.2	11299.3	12188.4	12592.8	14126.4	13636.5	12261.8	13107.6	11727.3	10354	8923.4	10384.5	10466.8	8145.9	8109.4	8710.6	7645.4	6196.1	5776	5165.8	7856.5	8001.2	9936.1	8997.6	10198.6	11831.4	12523.9	14765.7	16788	14874.1	11377.9	14258.3	13072.2	12920.6	13335.5	10126.5	8290.2	11632.3	11912
1457263_at	---		0.05699	881	8809.26	3587	3.59e-05	783	3.82169e-08	876	15606.3	20891.4	21344.1	24651.1	24999.7	23978.5	27656.8	23951.8	20103.3	22441	21365.5	19254.1	19498.7	19241.6	15821.9	19366	20742.8	15653	23353.2	20505	26333.8	21769.3	22953.1	22550.1	26757.9	24400.7	28525.7	28687.5	26655	27659.3	27850.1	22748.2	19581.5	22599.2	20649.1	17866.5	19051.8	16631.3	21451
1426893_at	MGI:2138935	Fam102a	0.05701	882	5.1574	952	0.00015	1236.5	7.37861e-07	1326	1403	1470.4	871.5	961.4	754.6	754.6	932.4	917.1	693.4	722.3	784.8	460.7	604.7	579.9	970.2	909.6	1565.5	1065.4	1699.5	1572.5	1285.5	1695.6	1402.4	1220.7	1176.7	1269.7	859.4	558.8	747.8	464.7	784.8	707.2	807	902	894.4	822.3	610.9	621.3	700.7
1448478_at	MGI:1929648	Med20	0.05704	883	350162765	10984	0.0374	5716.5	0.0174489	7066	890.5	1144.4	1203.4	957.5	939.7	1433.7	1413.7	1075.4	1098.2	997.1	885.6	1155.1	977.3	1187.7	1171.7	1346.8	978	1374.8	1710.6	1242.8	1177	1656	1148.4	1169.9	1094.7	1135.9	1038.1	1048.3	1056.6	1159.2	820.1	1320.5	963.6	1061.4	948.8	1142.4	1556.8	1310.3	1493.7
1460545_at	MGI:2442637	Thrap3	0.05707	884	4.56676	889.5	7.76e-06	434	6.016e-09	663.5	4194.6	2760.6	2555	2897.8	3404.4	4397.7	3922.1	4028.5	3773.8	4160.2	5143.7	3177.9	3987.2	4207.2	5507.7	4505.6	4705.9	3440.7	3467	3966.7	3293.6	2765.4	2187.7	2169.9	1863.4	1916.3	2112.7	2166.1	3073.4	2441.7	3282.5	3338	3141.2	3717.4	3439.1	4393.2	5457.4	3979.8	4106.4
1449861_at	MGI:1344404	Nek4	0.05712	885.5	5.95162	1020	6.58e-05	943	5.64447e-07	1287	547.6	491.6	398.9	553.6	454.8	535.6	685.7	539.7	471.7	418.7	507.1	404.2	426.1	375.5	226.4	337.4	229.4	257.5	253.5	325.9	365.7	260.9	378.5	372.7	443.1	407.5	474.1	483.4	462.9	380.4	372.1	525.6	411	548.9	566.6	457.7	333.9	547	362.3
1433642_at	MGI:2442308	Arl15	0.05712	885.5	83838.2	4802.5	0.0148	4271	0.018913	7210.5	1675.7	2580.4	2518.4	3015.3	3387.6	2666.4	2527.7	2527	2721.5	2791.9	2574	2588.1	2980.3	2590.4	2189.5	1882.9	2589	1711.9	2542.4	2672.5	2835.6	2553.4	2780.3	3321.2	2748.9	2612	2915.6	2704.3	2545.7	2826	2704.7	2488.2	2619.1	2803.5	2768.3	2514.7	2411.5	2607.9	2271.7
1441765_at	---		0.05716	887	2016.96	2999	8.21e-06	445	1.93065e-09	569.5	5173.4	4437.8	5041.1	4500.7	4220.1	3902.6	4552.4	4120.2	4291.1	5148	5749.8	5517.9	5311.6	5912.3	8527	7426.2	7521.5	6326.2	5695.9	5859.6	5773	4426.7	5041.4	4487.3	4329.4	3699.1	3353.6	4687.2	4548.7	4765.6	4514.5	4156.9	4610.7	3863.2	4794.4	5037.1	5871.8	5433.9	5296.2
1430154_at	MGI:2444304	Vps13a	0.05718	888	2.06613	568.5	4.31e-05	828.5	1.31919e-08	741	1024.3	719.9	509	658	684.4	537.8	448.9	381.7	313.6	385.7	483.6	285.8	304.9	310.2	422.8	346	529.1	464.3	878	672.9	929.8	1178.6	892.3	636.8	496.5	647.3	437.5	503.2	533.8	568.5	295.5	397.1	398.2	464	312.8	310.6	361.5	287.4	313.3
1452063_at	MGI:1920930	Zbtb8a	0.05721	889	1.64161e+08	9960	0.59	23012.5	1	37728.5	108.3	59.3	54.3	51.8	56.8	56.5	57.7	136.4	160.1	55	105.7	52.9	61.3	62.7	65.1	51.9	58.6	54.7	57.5	52.9	58	57	53.2	58.5	53	53.6	66.8	66.9	54.1	54.7	55.1	89.1	58.3	109.9	58.1	57.6	56.6	58.3	56.2
1425675_s_at	MGI:1347245	Ceacam1	0.05727	890	18.7617	1437.5	0.000177	1288	1.84371e-06	1518.5	9782.1	9995.8	8246.1	8400.7	9521.9	10565.7	10506.4	9884.5	7499	10549.5	12651.3	10647.2	8773.9	9008.8	10901.2	10765.9	9329.2	7881.7	7122.4	8101.6	6881.9	6623.6	6538	6333.9	6902.6	7568.6	8041.2	9814.7	10079.1	9248.7	8233.6	8597.9	9151.9	9593.1	8927	9870.1	10844	11275.1	11996.4
1428929_s_at	MGI:1914832	Slc25a26	0.05731	891	3341312574	15162	0.225	16122.5	0.137461	15975.5	112.3	187.3	189.7	189.7	156.6	183.5	190.3	188.3	189.4	208.6	187.8	193.1	236.9	188.9	243.1	187.3	223.8	190.3	187.7	214	222	193.8	157.2	191.7	192.8	178.8	180.8	188.9	209	190	208.4	136.1	189.6	191.1	198.6	190.2	187.3	217	202.5
1437711_x_at	---		0.05743	892.5	6.26927	1035	0.0001	1081	5.12823e-09	646.5	38524	24645.6	26895.7	25410.9	24419.8	23003.4	23433.7	34110.7	26339.1	18030.1	17209.1	18027.8	21538.2	17581.8	17515.9	18625.5	21264.3	18999.3	20582.8	19047.5	28858.3	25598.4	34391.2	41545.1	34237.2	44704.1	38459.9	34842.8	40069.8	32518.3	34819.2	27726.5	23800	33140.2	19354.8	19428.2	17081.2	16882.9	20264.8
1419435_at	MGI:88035	Aox1	0.05743	892.5	3001.77	3147	0.00146	2319	4.68552e-05	2426	22407.3	26092.1	28213	22507.2	24689.8	28549.1	26984.7	27661.1	21684.3	25299.2	37970	29825	24002.9	25418.7	31814.7	29486.6	25038.8	25051.1	22337.1	24637.2	23681.9	21696	28830	18763.2	19769.8	24043.3	21610.9	22585.5	24532.9	20015.3	27038.8	26481.8	25589.6	31215.2	29738.9	29622.2	26297.3	26287.3	28333.3
1438993_a_at	MGI:1921084	Atp6v1d	0.05744	894	125.17	2012	6.75e-05	952	7.02832e-10	493.5	18296.4	15051.9	14578.6	13136.2	12346.8	11002.5	11668.3	13563.9	13469.2	12052.2	11222.7	15712.3	12629.2	11802.9	11838.1	12346.7	14127.9	15331	16725	14531	20035.2	19744.3	21036.4	17142.8	16159.3	16721.9	14790.4	16140	13910.4	15758.8	13941.9	12436.7	12219.6	12913.2	11939.4	11689.2	11826.9	13866.2	11346.5
1458399_at	MGI:2447899	Lrrc3	0.05745	895	8.61335	1155	0.000516	1763	3.93713e-06	1714	2810.5	3020.2	3118.9	2965	2937.7	2370.4	2437.7	1991.5	2325	2215.7	2210.8	2027.2	2430.5	2097.1	1252.8	1193.1	1308.5	1522.5	1746	2066.6	1558.4	2436.7	3826.3	3495.6	3712	3374.1	3194.3	2516.6	2559.1	1597.5	2223.9	1844.7	2398.7	2723.2	2644.8	2794.1	1630	1948.7	1979.1
1433666_s_at	MGI:1929215	Vps41	0.05747	896	30036.3	4194	6.31e-05	936	1.63121e-07	1068	4281.7	5158.8	5485.8	5943.2	5748.6	5779.4	5911.6	5497.2	5262.1	5721.9	7311.8	7514.5	6701.1	7109.7	6328.3	6861.7	6454.3	7127.5	6698.5	7058.5	6077.1	5953.8	5108	4632.8	3692.4	4735	4776.1	6164.9	5117.2	6087.6	5426	5456.3	5299.1	6553.8	6797.2	6894.6	6797.5	7431	7974.1
1448848_at	MGI:1353605	Tor1b	0.05748	897	6881.43	3496	0.0001	1081	2.85299e-07	1152	2659.2	3837.6	3832.8	3355.7	3042.6	3496.3	3217.6	3597.4	2373	3042.5	3302.3	2993	2664.2	2350.3	3518.6	3339.6	4149.6	3835.6	4196.1	3892.1	4535.6	4374.1	4155.5	3580.7	3470.7	3182.4	3150.8	3398.1	2860.9	2447.2	2926.2	2441.3	2402.7	2818.8	2757.2	2482.8	3006	2738.2	2858.3
1417040_a_at	MGI:1858494	Bok	0.05754	898	5.95162	1020	4.99e-05	866.5	2.16049e-07	1110.5	1351.8	712.5	974.8	933.7	1210.7	1272.9	1077.4	927.5	998.1	1131	1118.8	1319.7	1388	1018.6	727.1	870.7	686.8	671.5	377.2	650.9	638.2	593	783.6	539.9	818	812.6	954.2	1054.9	1346.4	1729	1330.2	936.5	1153.2	940.5	1224.3	933.8	1253.7	1280.8	944.1
1424842_a_at	MGI:1922647	Arhgap24	0.05756	899	2.01517	560	3.36e-07	101	3.82934e-12	243	914.6	663.8	896.2	890.3	825.2	1114.8	896.4	680.1	949.1	778.6	820.9	794.7	927	723.3	431.9	421.7	381.7	434.1	447.3	362.4	311	408.5	597.4	450.2	506.6	603.8	572.7	762.7	986.9	721.8	786.1	957.3	932.5	798.4	814.3	1038.3	692.6	800.3	897.3
1422967_a_at	MGI:98822	Tfrc	0.05763	900.5	0.572473	385	0.00127	2244.5	8.59599e-05	2668	422.1	239.9	239.7	299.1	205.1	134.6	136.1	126.1	213.2	81.2	78.8	139.9	146.4	146	83.6	82.5	115.8	113.2	149.7	205.8	147.3	286.7	340.5	421.3	233.8	404.5	385.4	207.4	270.9	92	146.8	143.9	148	257.2	147.9	178.9	89.6	146.8	119.1
1434462_at	MGI:3525111	BC088983	0.05763	900.5	222.978	2197	3.93e-05	812	3.51565e-07	1185.5	1749.9	2020.7	2107.7	2190.1	2130.2	2361.3	1883.7	1960	1603	2451.5	2775.4	2267.2	1965.9	1614.3	1827.2	1664.4	1606.1	1630.2	1099.2	1345.9	1668.2	1167.8	1851	1229.9	1406.9	1758.8	1746.9	2287.4	2545.6	2407.2	1869.4	2242.7	2011.4	2513.5	2346.9	1972.5	1861.9	2480.9	2299.2
1451240_a_at	MGI:95742	Glo1	0.05765	902	53124.9	4529	4.98e-06	364	3.71642e-09	617	67335.1	111265	118345	114819	126061	115781	128583	136337	135831	139074	148531	139025	140577	134781	147370	143334	147527	122228	97647.4	97474.7	109154	101086	111003	100943	104215	115314	96209.9	118784	125505	133519	147236	147058	163545	139992	144621	152369	148935	155080	130744
1424118_a_at	MGI:1913692	Spc25	0.05767	903.5	6.37761	1046	0.000365	1599	3.93713e-06	1714	2651.5	1403.4	1621.5	1277.3	1356.4	1011.4	912.5	1303.7	1400.2	886.3	1156.5	993.3	1337.4	1397.1	1009.3	1966.7	1348.2	2782.7	2530.7	1995	1965.7	2521	2790.6	1070.6	1149.7	2127.6	1184.4	1663.6	1593	1582.8	1760.3	1261.6	992.9	1418.5	1166.7	1476.2	1313.4	1412	1693
1423850_at	MGI:107252	Nsun2	0.05767	903.5	120189	5118	0.00182	2447	8.13002e-05	2642.5	5017.8	9691.1	9973.8	10293.4	9971.4	10616.2	9006.3	10104.1	8514.2	9340.5	10037.5	8095.8	9120.4	9042.5	8831	8614.4	9193.3	8654.2	10161.2	11598.2	9574.1	10694	10078	9907.1	9776	10354.1	11330	11284.9	9651.5	8092.8	8362.8	6766.1	7948.3	9513.5	9530.6	9631.7	9391.7	9584.4	10049.2
1422780_at	MGI:1891701	Pxmp4	0.05768	905.5	2.25125	604.5	4.9e-07	125	3.12607e-12	237	11641.1	10389.7	8624	8595.2	10516	11652.4	11675.4	14009.3	8608.1	12349.2	11679.1	7659.3	6309.3	6347.5	6351.8	4976.4	3779.6	4630.7	4849.7	4837.3	5156	5760.5	5088.3	6236.9	7064.9	8234.4	9094	11329	8881.8	9955	10126.7	8384.8	9707.1	9323.5	8855.8	7054.9	4860.7	6765.6	6517
1438390_s_at	---		0.05768	905.5	106468	5004	0.000335	1549.5	8.21341e-06	1907.5	22032.7	46518.9	48702.8	48999.5	49274.1	52043.9	49380.7	50124.7	46517.2	54763.3	61050.3	60243.3	51385.6	52543.3	60487	52659	49589	54999.5	51401.5	49274.6	54936	56148	49706.6	42162.1	42876.4	39629.5	39017.6	44440.7	40571.3	48264.6	43935.6	46756.7	47689	44552.4	56251.6	56917.9	52071.6	53633.6	51139.3
1420673_a_at	MGI:1934852	Acox2	0.05769	907	5349.19	3388	3.81e-06	321	2.27724e-09	578	27705.2	37803.9	39772.8	39186.6	48388.2	48264	44748.2	44935.5	39440.1	40803.8	43691.8	43346.5	45030.6	45443	37062.1	36301.8	33679.1	34481.2	33100.9	31537.9	34337.9	27755.4	35850	33228.9	35686.8	39905.3	46681.5	45435.2	51778.2	47117.4	46806.9	44931.2	46535	46453.2	47903.2	50017.7	44599.9	45510.2	53276.6
1424072_at	MGI:1917144	2010107G23Rik	0.05772	908	40490	4362	0.00576	3331.5	0.000781255	3856	289.2	282.4	327.6	311.4	348	311.6	331.8	344.4	357	341	407.2	448.5	397.7	519.1	316.1	321.9	352.8	347.9	346.8	281.1	287.9	341.8	341.7	328.1	352.2	332.6	344.1	289.1	354.9	358.4	366.8	365.2	374.8	445.1	557.8	418	393.7	464.5	345
1454136_a_at	MGI:1913964	4921524J17Rik	0.05773	909	555.203	2505	0.000411	1653	1.84371e-06	1518.5	5053.4	4295	4326.8	5004.8	3875.6	3943.7	4600.9	3997.9	3710.4	2563.9	3038.1	3825.6	4702.3	3573.9	3709.7	3334.2	3017.5	4320.5	4673.2	4606.6	5829.3	6410	5270.6	5554.3	4763.2	4970.2	3660.3	4727.8	3994.6	5525.3	5215.4	4364	3488.8	3429.4	3798	3347.5	4714.4	3813	3796.2
1422491_a_at	MGI:109327	Bnip2	0.05775	910	14297.7	3832	0.00109	2161.5	3.34322e-05	2307.5	3330.5	6181.1	6665.7	6301.3	6283.5	6172.4	5139.3	5112.6	5210.7	3885.9	3404.5	4186.1	5508.1	5162.6	3346.2	4410.3	3770.2	5039.4	5867.1	5906.4	5875	6325.8	6010.1	5406.4	5945.9	6287.4	5821.2	6676.7	6065.1	5252	5244.1	5414.1	4720.1	5088.7	5045.1	4584.6	5584.7	5564.7	5531.3
1434465_x_at	MGI:98935	Vldlr	0.05783	911	6.59803	1065.5	0.0199	4646.5	9.57853e-05	2706	475.5	320.6	207.7	307.5	214.5	141.6	277.6	319.2	324.2	297.7	335	421.3	361.9	370.4	454.7	409.6	536.8	364.6	418.2	321.1	565.4	309.9	261.2	324.5	162.7	269.5	199.1	391.9	201.7	263.3	305.7	533.8	362.8	323.7	278.5	387.5	320.6	617.1	171.1
1434405_at	MGI:2444668	Fnip1	0.05784	912.5	5.44636	984	0.00114	2188	1.67524e-05	2083.5	2516.3	1305.3	1504.7	1703.7	2674.3	1952	1582.6	1286.9	1169	1670.1	1812.3	2423.5	2157.3	2681.4	3025.9	3075.8	3368.1	2878.1	1949.7	2218.4	1837.6	1524	851.8	1137.7	1153.9	1659.9	1512.5	2012.8	1781.2	2750	1715.2	1278.6	1133.4	1465.4	1585.4	1692.1	2830.2	2456.7	2688.8
1416138_at	MGI:88031	Anxa7	0.05784	912.5	9631.13	3626	3.33e-07	100	2.24866e-15	88	19308.4	26624.7	26297.8	26176.5	25714.1	25110.2	21578.4	20894.1	21125.3	21515.1	25495	27150.7	27781.6	31834.4	33474.4	32474.2	31350.9	33466.1	37807.1	40128.9	31373.2	33902	30127.3	27221.7	28441.5	24596.8	25033.4	23905.5	21835.4	21021.1	22161.4	21819.7	21665.6	22086.8	27445	28473.1	30695	26615.7	30521.6
1434509_at	MGI:2384761	Rapgef6	0.05788	914	46031.7	4453	0.000186	1307	3.75641e-07	1205.5	1768.1	2301.2	2813	2609.9	2434.5	2634.9	2830.3	2663.7	2344	2681.4	2647.2	3692.6	2737.5	2799.1	3019.8	3494.2	2936.4	3125.5	2810	2963	2954.2	1924.5	2120.3	2017.7	2246.1	2182.2	2032	2410.4	2603.2	2697.4	2697.5	2677.1	2680.3	2892.5	2916.8	2962.5	3134.9	2794.9	2823.5
1416029_at	MGI:1101353	Klf10	0.05789	915	0.000824793	111.5	0.000269	1450	9.61845e-07	1371.5	5285.1	783.2	893.6	719.9	1066.7	1004.4	1496.7	676.9	593	691	807.7	1070.4	1162.8	1939.7	4274	2642.3	5245.9	1992.9	2976.4	1480.3	3356.5	2472.7	1501.1	1728.6	1284.2	840.9	502.7	838.4	308.8	984.3	1291.2	678.6	419.5	422.1	671.2	876.9	2397.8	1367.9	2265.5
1448318_at	MGI:87920	Plin2	0.05792	916	252.765	2238	0.000262	1438.5	3.06546e-06	1635.5	63522.7	80135.6	80756.7	70572.1	72526.8	78133.5	69267.2	79034.3	66269.9	83980.5	96489.1	85206.4	79925.8	88198.8	101139	88776	69072.1	80946.5	52485.5	53083.4	38761.7	53454.8	63455.6	65752.5	63549.6	71135.2	66180.3	81118.2	69038	71649.6	71856.2	70842.1	67297.1	80786.8	87329.4	82772.2	78495.2	82280.5	83450.2
1426210_x_at	MGI:1891258	Parp3	0.05798	917	69.4085	1848	0.000657	1875	0.000154619	2950.5	2002	1479.6	1602.5	1352.6	1415.5	1273.3	1360.4	1370.8	1626.4	2039.6	2306.4	1997.8	1949	1808.2	2510	2058.9	2149.8	1659.5	1446.6	1297.2	1385.8	1412.3	2083.7	1514.5	1431.7	1367.6	1561.3	891.3	1554.6	940.9	2051.3	1473.7	1905.7	1760.9	2814.2	1983.3	2054.8	2207.1	1976.5
1452540_a_at	MGI:2448409	Hist1h2bp	0.05812	918	61428.4	4608	1.13e-05	499	2.06756e-10	401.5	129265	229388	253206	264412	246764	241037	243537	230306	245182	222650	199510	216142	238080	219005	172144	184739	162740	215574	202358	177307	204817	206796	224266	216141	242336	238021	237871	233682	227918	228607	240774	226281	216110	222661	239988	224030	192840	199574	223133
1428522_at	MGI:1921294	Ttf2	0.05813	919	8993.01	3595	0.00504	3218.5	0.00031932	3317.5	432.2	446.8	392.9	496.8	405.4	457.6	503.5	543.9	492.6	648.4	423.3	522.4	473.2	513.5	449.7	444.4	441.3	472.9	524.6	368.8	443.9	450.3	486.2	422.8	389.8	423.5	344.7	425.4	446.6	404.6	596.1	370.2	490	577.8	734.5	568.7	568.4	453.7	487.9
1455868_a_at	MGI:1921487	Tubgcp2	0.05814	920.5	4.65453	910	0.00148	2325	5.85104e-05	2510	1146.1	594.1	934.6	906.3	1389.2	1283.7	1142.6	1146.8	987.6	1220.2	1492.3	845.3	1274.1	1420.5	1188.8	1476.2	1098.6	1331.3	1350.1	1428.8	1022.9	1083	990.6	704.9	817.3	919.9	870.5	727.4	1120.3	672.3	761	1451	1168.3	1307	989.2	1433.3	1482.5	1233.1	1573.4
1426301_at	MGI:1313266	Alcam	0.05814	920.5	6.59803	1065.5	0.0002	1334	1.22788e-07	1017.5	5799.4	3735.7	3741.9	3985.3	3178.2	4054.2	4856	4062.6	3285.9	5673.7	6994.2	5455.9	4160.3	4239.7	7356.1	5953.9	5732.9	4049.7	4465.1	3761.6	3874.1	2661.7	2568.4	2480.8	2400.1	2892.8	2862.7	2696.8	2880.4	2982.5	2788.4	2918.1	3379.7	3344.6	3755.9	3823.2	5010.5	4637.3	4053.3
1436028_at	MGI:1915128	Tmem33	0.05818	922	140.422	2049.5	1.91e-05	621.5	1.12943e-08	722.5	4813.9	6848.4	6833.2	6028.3	5237.5	4676.5	3970.3	4668.8	4604.2	5285.7	3891.7	4869.3	4585.6	4150.2	3529.7	3336.3	3705.7	4204.9	5041.4	5295.1	5410.1	6684.5	7403.6	8150.2	7220.3	7069.1	6190.7	6988.4	5765.8	5643.4	4766.6	5568.6	4702.1	6042.2	6557.1	5123.3	4525.1	4356.5	4054.7
1420132_s_at	MGI:2652132	Pttg1ip	0.05819	923	1.38753e+08	9677	0.451	20817.5	0.244538	20671	1304.1	925.9	1174.7	1128.8	1133.9	885.8	1486.2	1425	1558.2	1473.3	1143.4	1491.4	1492	1130.6	1102.5	1413.5	1363.5	1976.3	1005.1	814.5	1275.8	1098.5	1135.1	1063.9	883	1129.7	1023.2	905.1	991.5	1555.8	1187.1	1272.9	2118.6	973.8	1627.7	1096.7	1344.6	1226	914.7
1428795_at	MGI:1923556	1110021L09Rik	0.05821	924.5	3.98311	837	0.000491	1731	1.16989e-09	539	379.1	318.6	250.3	198.4	255.2	304.1	219	305.6	296.5	459.8	377.6	155.8	144.1	145.5	145.4	147.1	142.2	119.1	101.8	103.4	129.9	118.9	233.9	180	164.9	212.1	175	223.3	208.1	149.2	188.7	220	279.6	236.2	240.1	160.2	155.7	183.1	163.4
1415827_a_at	---		0.05821	924.5	42890.2	4409	2.32e-05	670.5	1.3838e-09	552.5	36076.4	67732.2	75553.2	82364.1	71604.1	63811.7	64366.9	71652	62957.3	72044	59553.2	56286.8	60181.4	58073.3	50858.2	55280.2	55592	58358.2	58786.5	59082.2	62318.3	69091.3	77655.7	75989.7	73638.3	86887.4	78718.8	76888.7	71990.6	72967.8	67615.8	63649.3	59449.4	75889.9	71434.8	60949.6	57032.7	59546.6	66273.6
1428168_at	MGI:1915731	Mpzl1	0.05825	926.5	2.62377	643.5	8.4e-06	452	1.72892e-10	391	407	188.9	365.5	311.7	496.9	253.3	362.6	318.6	307.2	336.7	428.2	324.5	303.5	257.9	174	245.5	146.6	140.6	142.7	147	168.1	171.5	172.9	264.2	261	334.1	261.4	413.8	316.8	492.2	385.1	338.3	547.6	346.9	415	410.7	256.3	480.2	255.5
1427370_at	MGI:1919011	Amdhd1	0.05825	926.5	3.27372	737	2.04e-07	75.5	1.25335e-14	111.5	69466.5	42109.1	40253.5	41767.2	51053.7	55278	70149.3	64000.7	69022.7	68222	84595.3	76052.6	71077.4	78024.4	83020	76247.6	72803.1	57052.7	54784.5	49362.7	44654.1	38364.3	34150.4	42705.3	38712.6	37338.7	36710.5	43227.5	53449.8	45085.2	55437.1	56394.8	71194.5	66569.2	59679.2	63753.4	89133.4	72531.7	73728.1
1458385_at	MGI:107422	Hspa4l	0.05826	928	0.256313	296.5	3.39e-05	765	9.66132e-09	707	1440.7	1553.3	1256.9	1703.4	969.3	962.8	783.1	847.6	568.3	1428.4	905	784.5	524.2	262.7	604.2	407.7	455.9	286.3	509.5	439.7	792.5	713.3	1236	1130.3	851.5	1527.3	1101.8	1232.5	1087.6	910.9	411.9	638.7	527.6	607.4	706.5	667	562.4	323.5	489
1435526_at	MGI:3582695	Tor1aip2	0.05827	929	973.008	2723	3.76e-05	800	1.22788e-07	1017.5	12900.6	13120.7	14487.2	13656.8	14396.4	15821.4	16430	16392.9	14004	16751.6	18474.3	16986.7	17352.2	18317.8	20939.5	20084.2	19730.4	16813.1	14976.1	16884	16153	12753.2	11484.9	10642	11218.3	13681.9	12695.6	13747.4	16251.7	13209.1	15684.1	15116.3	14913.8	14742.2	13980.5	16588.8	20751.4	16199.4	18126.2
1419493_a_at	MGI:107749	Tpd52	0.05828	930	429912	5916	0.0184	4545	0.0316211	8420	1103	2408.6	2094.6	1596.4	1689.9	1953.5	1792.1	1922.8	1777.5	2013.5	1990.8	2020.7	1883.7	1789	1675.5	1617	1699	1979	2227.1	2455.2	2140.4	2699.4	2444.3	2166.9	2275.4	2453.4	2071.5	2344.6	1716	1973.9	1829.8	1778.9	1770.1	2550.4	2244.1	1991.3	1796.3	2097.5	1927.4
1430934_at	MGI:2685867	Naaladl2	0.05829	931	358.588	2364	0.000812	1985.5	3.82169e-08	876	2011.6	1382.6	1386.4	1239.1	1340.4	1310.8	1276.7	1098.9	1288.1	1318.7	1470.9	1382.4	1335	1301.8	1465.2	1281.6	1432.8	1433.1	1503	1635.6	1796.2	1887.5	1444.3	1716.8	1683.5	1404.3	1286.4	1395	1278.7	1396.6	1217.8	1264.3	1406	1141.4	1282.4	747.6	1388.4	1234.5	1033.5
1427097_at	MGI:1861728	Wwp1	0.05832	932	31120.9	4207	1.65e-05	585.5	3.97743e-11	321	5043.8	6520.3	6076.5	6693.5	6323.8	5773.4	5891.2	5946.4	4416.1	5132.9	5058.8	6090.6	5288.4	5700.4	4858.4	5587.2	6176.2	7202.8	7291.1	8510.6	7012.1	7659.6	6659.9	6456.3	6577.9	6055	6382.2	6455.6	5987	6375.7	5755	5193.1	5347	5568.5	5304.7	5504.4	6334.6	5835.3	6270.9
1435632_at	MGI:1915814	Nufip2	0.05837	933	3927.5	3251	0.000834	2004	4.19735e-06	1732	629.6	653.7	697.1	560.7	725.2	682.8	699	696.2	678.8	577.5	712.8	916.9	712.7	806.3	1033	856.2	768.8	985.4	1072.6	696.7	714.5	793.2	539.2	493.8	535	545.4	507.8	616.1	695.8	712	801.9	777.9	687.2	665.6	579.4	817.6	1123.4	764.8	884.1
1418436_at	MGI:1858210	Stx7	0.0584	934	10426.8	3665	0.000235	1391	1.41578e-07	1043.5	2080.2	3315	3146.4	3032.8	3196.6	3053.5	3673.4	3374.2	3065.2	2907.6	2753.6	2852.8	2862.8	2652.5	1814.8	1918.6	1593.2	2543.4	2773.3	2734	2974.8	2950	2988.4	2782.7	2800.9	3185.8	2696.4	3314.1	3328.3	3010.1	3474.4	3221.5	3112.8	3513	2940.3	3210.8	2758.2	2788.8	2537.5
1438428_at	---		0.05841	935	7.23026	1096.5	0.000464	1700	9.26375e-06	1938.5	524.6	274.1	327.5	268.8	272.6	262.3	242.8	92.4	270	219.9	262.4	349.6	273.4	274.3	375.7	435.2	503.7	399	499.8	425.1	608.3	487.5	236.8	285.5	326.4	276.2	248.8	276.6	314.5	303	292.7	247.4	278.9	158	283.9	272.9	275.9	269.2	269.1
1456500_at	MGI:3522097	Aph1b	0.05842	936	3.59819	787	0.000605	1841.5	4.93156e-07	1262	1260.6	967.2	1211.6	1060.9	1081.3	723.4	878.9	744.4	897.3	922.7	809.3	729.6	727.6	537.4	701.5	476.1	479.9	567.5	511.5	673.5	863	699.7	834	743.9	717.7	1172.1	1162.3	860.2	1435.3	588.4	745.8	495.2	753	742.2	716.8	698.9	423.5	670.2	512.4
1416025_at	MGI:95526	Fgg	0.05848	937	147104	5421	1.93e-05	624	1.94331e-08	786.5	120664	447692	475885	500736	508831	532138	509689	517396	520370	528402	507300	524717	518323	517143	475812	502062	449026	462290	479178	454136	437576	455291	419775	440650	466644	464554	510545	492852	483655	523255	514446	504218	502404	525637	531330	537084	495515	520370	540439
1455430_at	MGI:1919670	Rbm33	0.05849	938	1.30999	486	0.000139	1200.5	2.98397e-05	2261	3873.3	1890	2268	2253.5	2574	2698.1	2113.2	1746.5	1616.7	2226.7	2828.7	2269.1	2622.7	3585	4091.1	4548.2	3405.5	3873.8	3135.6	3597.8	2483.1	2271.9	1211.8	1470.2	1689.3	1772.4	1532.6	1408.8	1891.7	2282.5	1923	1356.4	1261.5	1659.8	1984.2	2264.3	4025.2	2693.6	3534.3
1452778_x_at	MGI:1855693	Nap1l1	0.05852	939	4.77942e+07	8586	0.0425	6064	0.0102343	6224	2983	8684.4	9269.8	9965.8	8614.5	8776.5	7946.8	7368.8	8077.5	8052.9	9091.3	7947.7	9385.4	7525.1	7864.4	7278	8057.3	8345.3	7959.7	7967.5	9521.9	10261	8714.5	8191.6	9183.9	9002.8	8609.1	8708.4	9236.9	8560.6	8458.2	8144.6	7988.7	8431.9	8807	8184.7	7561.4	7788.7	8805.5
1456096_at	MGI:2442328	6430573F11Rik	0.05859	940	0.325567	308	0.00145	2313	5.91891e-10	483.5	289.3	84.3	84.5	87.8	159.3	222.4	145	83.8	106.7	183.9	340.7	104.8	161.8	82.3	85	83.9	70.1	62.5	53.2	84.4	53.5	51.4	53.8	57.8	54.4	84.3	86.1	171.2	119.1	107.8	86.8	85.4	143.1	282.7	324.5	148.5	84.4	152.2	166.1
1419190_at	MGI:1855699	Vti1a	0.05864	941	51550.8	4512	0.000161	1261	1.42412e-06	1454	693.8	1014.3	1114.5	1030.1	1133.2	929	916.6	974.8	961.7	837.4	964.9	906.8	1401.7	1133	1161.7	1103	1321.1	1466.5	1452.4	1531.2	1263.3	1376.9	1201.7	1146	1140.4	1166.5	1012.7	1101.5	1056.5	989.9	1141.3	988.1	1032.8	1150.8	1215.2	1110.4	1259.8	1437.9	1378.9
1433408_a_at	MGI:1917274	Mcm10	0.05865	942	3.48776	774.5	1.29e-05	528.5	6.89348e-08	942.5	27619.6	11091.3	12992.3	14659.4	13045.2	22604.4	9951.5	8295	7688.4	11662	15594.4	19911.2	22338.1	24418.2	25113.8	27676	23252	23828.3	29484.5	24902.7	20441.5	18099.4	16294.9	13461.6	15070.3	15032.9	16558	16416.3	15915.9	15415.2	12627.5	9834.5	9092.7	13244.6	16617.8	15151.6	27177.7	17218.8	30380
1449851_at	MGI:1098283	Per1	0.05866	943	5.0634	940	0.00197	2490.5	3.70616e-06	1697.5	994.2	471.7	492.9	474.7	556.2	480.5	444.5	415.4	491	440.4	187.8	290.3	463.8	486.4	1020.9	612.9	1182	818.1	534.4	672.1	885.5	573.5	577.7	495	506.7	489.4	492.5	483	475.5	495	471	482.9	490.8	456.4	377.7	484.4	478	461.7	450.8
1438321_x_at	MGI:1922257	Fam63a	0.05872	944	174.542	2131	0.000102	1088	4.30562e-07	1235	24797.9	31148.9	27669	27690.6	27992.6	29764.1	33440.8	33341.5	24764.6	31282.6	37863.9	26897.1	26113.4	31020.2	33065.9	33082.9	33796.1	25248.2	22358.5	23126.3	24702.4	23094.6	23303.3	22640.4	23843.1	24553.4	26975.4	25602	30284.3	24433.3	28881.6	29142.5	33632.4	31915.7	30262.1	35731.7	31851.4	34313.3	34185.2
1422905_s_at	MGI:1916776	Fmo2	0.05874	945	0.2142	273	7.22e-05	974	9.88096e-10	521.5	3983.6	2200.7	1228.2	1607.7	1575.9	1501.2	908.3	605.2	607.6	581.7	762.9	662.6	528.1	512.5	1103.9	1034.6	1625.8	1490.2	2113.4	1240.4	3967.4	2123.7	1984.2	1478.6	1538.5	1437.6	1380.2	1516.6	1318.3	1669.7	892.2	1024.3	798.5	785.5	643.7	621.2	1010.6	1039.4	544.3
1437662_at	MGI:2444086	Acsm5	0.05875	946	11774.2	3725	2.81e-05	723	2.16049e-07	1110.5	11900.4	19982.8	20404.6	18891.3	19714.1	20151.2	17860.9	16567.4	14382.5	17294.3	24424.3	20917.6	19925.8	18963.8	26095.9	26219.3	25708.9	22764.9	21474.9	23374	19318.3	21121.5	17897	16709.4	14318.9	17547.2	17766.7	17633.8	17925.7	16031.3	15470.3	17854.7	18426.4	18117.1	19778	20446.1	21926	22276.8	24434.3
1448145_at	MGI:1914144	Wwp2	0.05877	947	10179.2	3655.5	0.0264	5066.5	0.000995461	4012	732.8	688.9	660.9	690.8	696.4	856.6	668.1	701.7	754.8	672.6	684.7	761.8	759	702.9	1046.6	703	712	703.4	795.8	647.3	673.1	606.2	707.1	588.5	669.1	585.3	701	697.6	706.5	647.7	591.7	579.3	730.4	752.1	704.7	974.5	858.8	794	892.8
1438855_x_at	MGI:104960	Tnfaip2	0.05882	948	0.0710125	212.5	5.74e-05	909.5	1.16989e-09	539	9779.7	5667.1	5775.3	3539.4	5703.1	4162.1	5773.6	7246.1	6703.1	10391.5	8893.3	6484.2	4639.5	3126.4	3879.2	2505.5	2588.6	2621.7	2263.6	2281.3	1873.3	2671.8	3986.4	4057.5	3262.3	3134.4	3931.7	2830.2	3445.2	2664.6	4582.9	4022.3	6013.4	7307.7	6483.3	6795.4	2957.7	4111	2638
1450816_at	MGI:1354947	Polg2	0.05887	949	181.055	2146	0.000833	2002.5	0.000211661	3111.5	1882.3	1608.9	1803.8	2029.7	1863.9	1904	1481.7	1232.4	1310.4	938.8	1749.6	1971	1692.9	1835.8	1496.9	2412.2	2243.1	2477.4	2560.6	1953.4	2699.4	2004.9	2051.3	1506.7	1086.7	1629.4	1468.9	1942.4	1688.4	1711.7	1779	1725.9	1545.6	1274	1561.5	1621.3	2357.7	1970.2	2130.6
1451573_a_at	MGI:893577	Stx4a	0.05888	950	89.5599	1914	2.42e-05	680	1.16989e-09	539	2570.8	2668.3	2701.9	2446.8	2535.1	2423.9	2315	2607.5	2276.1	2921.7	3789.7	2870.8	3707.3	2828.1	2780.8	2583.9	2249.1	2245.6	1826.4	1735.3	1658.8	1761.8	1890.4	1940.3	1978.3	2470	2064.6	2185.4	2282.1	1750.8	2326.3	2360.3	2404.7	2812.8	3292.3	3336.5	2976.5	2764.7	3037.6
1427762_x_at	MGI:2448409	Hist1h2bp	0.05892	951	131814	5207	0.0029	2779.5	9.06196e-05	2689.5	338.2	747.4	783.8	827.1	793.6	746.3	733.1	816.5	817.4	705.4	690.3	719.5	783.3	756.3	624.6	613.1	586.9	746	728.4	714.4	693.7	696.4	771.6	720.1	808.8	797.3	796.3	810.3	745.7	837.8	791.8	730.4	767	779.7	807	784.6	693.5	685.7	727.3
1450405_at	MGI:1926274	Mrpl19	0.05897	952	1949.43	2984	0.00123	2221.5	0.000139102	2891.5	1944.3	2402	2536.5	2714.7	2521.6	2400.3	2133	2307.2	2959.3	2435.3	1620.1	1874.2	2382.2	2295.8	1512.4	1380.4	1656.7	1726.7	2214.4	2324.2	2177.7	2536.6	2710	2829.5	2673.5	2997.9	2775.4	3324.7	2787.6	2100	2105.9	2478.3	2302.4	2783.5	2547.3	2344.9	1976.7	2580.9	1890.8
1451641_at	MGI:1931520	Dbr1	0.05902	953	275679	5783	0.0239	4908.5	0.0148327	6785.5	979	1352.8	1813.4	1551.4	1475.7	1558.2	1696.1	2063.7	2104.9	1369.3	2011.4	1774.2	2282.6	1853.6	2075	2166.4	2220.3	2331.8	1775	1696	1660.3	1413	2045.4	1414.2	1650.8	1752.7	1400.9	1549.6	1776	1580.4	1882.6	1713	1475.4	2162.9	1986.6	1922	1988.5	1885.8	1506.9
1450843_a_at	MGI:88283	Serpinh1	0.05903	954	4.18546	864	0.000135	1185.5	1.84371e-06	1518.5	1474.9	1481.6	1269.3	1358.1	1499.6	1467.9	1295.2	1205.3	1288.7	1795.3	1040.8	1365	1456.1	787.2	624.9	568.7	740.7	923.7	928.1	758.1	586.9	903.7	1040.4	1054.3	1260.8	1743.7	1556.8	1465.6	1107.3	1030.8	857.5	1209.7	1456.3	1631	1115.8	945.1	900.1	980.4	1252.3
1435230_at	MGI:1914357	Ankrd12	0.05905	955	555.203	2505	0.0287	5193.5	9.61845e-07	1371.5	396.6	262.8	261.6	332.1	261.9	259.6	262.6	258.7	205.8	248.4	253	260.9	260	263.1	263.7	261.1	359.6	331.9	337.4	403.9	521.6	264.3	281.6	265.9	267.4	261.3	263.9	265	246.9	267.4	267.8	251.8	226.7	262.5	138.9	125	261.9	264	259.5
1430835_at	MGI:1923291	Ccdc125	0.0592	956	4.57659e+06	7045	0.25	16822.5	0.214048	19590.5	51.6	69.2	71.3	66.5	74.3	94.3	115.2	74.7	113.5	63.6	82.4	65.7	66.4	67.5	64.9	66	66.5	67.4	67.1	65.9	67	66.6	67.7	67.7	68.6	67.3	67.4	67.5	67.4	70.9	74.4	67.9	96	82.3	67.4	66.8	66.6	67.3	66.3
1434817_s_at	---		0.05924	957	6.00379	1023.5	1.94e-05	626	4.30562e-07	1235	1190.9	509.5	649.4	554.8	883.5	589.7	773.8	513.5	819.7	592.2	948.3	790	1267	1631.1	1161.4	888.3	1012.1	1315.2	1156.5	1034.3	1365.8	1194.5	771.2	576.4	622.9	615.9	542.4	638.9	824.8	731.8	521	632.3	731.6	818.9	846.3	1118.9	1309.5	1374.6	1061.8
1419867_a_at	---		0.05925	958	963.702	2718.5	0.000698	1902	1.48988e-05	2055.5	2692.4	2729	2679.1	2764.5	2758.2	3280.7	3784	3399.1	2832.7	4415.4	4616.2	3075.4	2699.5	2754.7	3858.3	4012.5	4000.6	3468	2772.5	2122.1	2792.6	2749.2	2532.1	1974	2030.2	2575.2	2661.8	2646.7	2611.8	3060.2	3218.9	3187.4	3196.7	3342.3	3009.2	3348.3	3932.2	3157.4	3290.8
1449186_at	MGI:1914634	Bag4	0.05931	959	1126.72	2788.5	0.00229	2593	2.98397e-05	2261	2250.1	2246.7	2021.3	2638.7	3054.2	2948	2961.2	2706.4	2612.3	2340	3075.8	2301.8	3215.9	3533.7	3055.1	3229.1	2691	2787.6	3174.2	2947.8	2946.2	2625.7	2025.2	2224.7	2007.9	2061.9	2170	2581.5	2576.4	2287.8	2644	2490.5	2195.7	2602	2776.1	3040.5	2834.9	3581.7	3183.8
1433916_at	MGI:1321389	Vamp3	0.05935	960	43006.8	4415	0.00016	1257.5	1.22788e-07	1017.5	2713.5	3565.4	3277.1	3135.4	3367.3	2931.1	2690.9	2746	2880.2	3081	2367.2	2875	3315.7	3449.4	3111	3375.8	3386.6	3843.8	3298.6	5080.7	3761.3	4025.6	3450.2	3357.4	3262.6	3691	3176.9	3463.9	3226	3394.2	2715.7	2596.8	2682	2868.2	3284.8	2919	3263.9	3289.4	3656.4
1420609_at	MGI:1931053	2013-03-07	0.05954	961	4475.84	3311.5	3.52e-05	776	5.14091e-08	904	7315.6	7911.8	7839	8146.1	9478.4	8697.7	8486	8156.4	7938.2	9060.1	11858.6	13615	11518.8	11656.5	13129.6	12021.5	11144.6	11300.9	8699.1	8499.4	8668.5	8117.5	7521.7	6299.4	7773.1	7095.3	7605.1	9268.4	8813.1	11737.3	8066.1	8507.6	11404.2	9934.4	11047.5	10067.9	12939.7	13089.7	11139.3
1435483_x_at	---		0.05972	962	3.20437	728	0.00233	2606	0.00120462	4151.5	1594	618.3	693.3	663.1	1087.4	848.8	652.8	510.9	779.4	434.8	360.3	480	730.8	965.8	1106.6	1239.6	1485.9	1323.9	1372.4	1319.9	1954.3	948.2	604.8	651.7	676.9	602	604.8	749.6	989.7	1141.5	893.6	986.2	573.3	824.4	593.3	523.9	1122	1033.9	1001.8
1454014_a_at	MGI:1891836	Mkks	0.05974	963	18.65	1433	0.000139	1200.5	1.42412e-06	1454	515.7	495.8	412.5	523.9	434.6	402.9	452.5	445.7	364.5	405.5	259	347.4	292.1	329.5	185.9	305.1	299.2	219.7	444.7	351.3	410.3	396.6	482.6	558.6	541.9	604.1	425.1	658.7	433.9	389	522	455.9	465.8	469.7	401.2	308.5	308	311.7	383.6
1418892_at	MGI:1931551	Rhoj	0.05975	964	8.09169	1133.5	0.000562	1799	2.70226e-06	1600	587.7	517.6	666.9	422.5	549.8	518.4	562.1	494.6	552.3	698.4	621.6	527	496.2	487	547.2	474	249.2	511.9	438.6	429.2	314.4	314.6	401.1	247.1	237.8	540.7	515.8	761	714.8	571	622.1	610.4	584.7	733	775.8	503.3	601.2	541.9	407.3
1434033_at	MGI:104636	Tle1	0.05976	965	15.6017	1348	7.57e-06	432	7.97304e-08	960.5	3730.6	1753.5	2208.3	2374.9	2143.6	2652.2	2783.5	1870.1	2403.6	2621.6	2981.3	2166.7	3028	3433.4	3373.3	3419.5	3506.5	4809.5	4117.2	4129.3	3323.6	3109.5	2238.7	1843.7	2032.1	2126.4	2313.3	1790.6	2731.4	1646.6	2498.4	2092.5	2361.4	2897.6	2695.1	3126.6	3095.6	2985.7	3790.3
1423387_at	MGI:1914401	Psmd9	0.05977	966	9.17211e+06	7521	0.381	19572	0.187074	18465.5	58.8	67	66.3	67.1	66	66.2	67.3	68.5	62.7	66	65.6	67	64.4	67.4	67.2	104.4	67.5	67.3	119.1	68.2	87	67.2	60.3	74.1	68.3	70.2	63.4	67.6	67.2	69.9	67.8	66.5	68	67.6	67.8	67.2	67	67.7	66.7
1439531_at	MGI:3607716	E130311K13Rik	0.05986	967.5	42.3771	1696	0.000156	1250	4.30562e-07	1235	1676.9	1563.8	1514.3	1555.2	1621.5	1364.8	1106.3	1462.1	2361.3	2128.5	1611.8	1770.2	1947.7	1555.4	1602.6	1080.3	953.7	1385.7	1084.4	798.8	1140.1	887.5	1056.6	1317	1205.3	1326.7	1737.1	1721	1945.3	1482.4	1536.3	1824.7	1755.5	2084.2	2414.7	2074.6	1746.1	2023	1751.3
1448450_at	MGI:87978	Ak2	0.05986	967.5	156.864	2092	3.25e-07	98	8.09446e-14	144.5	18441.8	20449	17814.7	16561.9	16640.4	16742.4	14483.9	14485.6	13550.3	15921.3	16408.5	16369.6	15631.6	17988.9	27774.3	23414.7	27148.8	27168.6	30479.6	26520.7	24266.9	26917	22684.2	22168.7	21790.8	20667.9	20400.5	18657.6	17233.8	13332.6	14277.4	12037.8	13548.2	13181	14347.3	16118.5	18378.8	16359.1	18521.4
1456411_at	MGI:2444156	Rccd1	0.05988	969	765000000000	25196	0.552	22406	0.0899655	13041	167	202.7	206.3	205.9	204.7	203.3	207	291.2	326.5	271.5	200.7	205.9	207.8	207.7	170.6	201.5	207.7	207.4	198.6	202.9	205.4	198.6	208.3	216	211.9	226.6	211.5	204.6	213.8	209.9	209.5	247.1	321.8	210.1	216.9	247.4	159.5	207	202.6
1418473_at	MGI:1913638	Cutc	0.05989	970	395446	5895	0.0187	4565	0.0231068	7632	1267.7	1407.2	1986.8	1775.5	1837.6	1565.4	1585.2	1657.1	1805.8	1608	1543.4	2011.5	2403.9	2159.1	1914.1	1984.1	1693.1	2156.9	2024.4	2230.7	1782.2	1888.6	1740.9	1488.6	1693.1	1559.5	1136.2	1940.4	1522	1829	1158	1535	1479.1	1611.8	2130.4	1546.1	1923	2040.9	2154.7
1448632_at	MGI:1096380	Psmb10	0.05993	971	11864.7	3728	1.18e-05	505.5	4.9797e-10	468.5	6074.1	8690.2	8560.8	7722.7	7314.5	7046.8	6453	6097.3	6732.2	6661	6088.3	6417.7	6836.6	6886.1	7233.3	6361.8	6326.2	9270.8	9827.1	9627.3	7677	11042.7	9216.9	9056.6	8771	7991.8	7593.8	6496.2	6171.2	5704.9	6088.9	5458.7	6018.9	4968.6	5881.5	6322.2	6640	6169.8	8189.3
1428574_a_at	MGI:1917243	Chn2	0.05995	972	1876.18	2972	7.32e-06	428	3.51421e-10	439.5	2469	2964.8	2912.6	2822.9	2261.7	2977.6	2279	1938.8	1991	2614.3	2510.7	2510.4	3118.3	3539.8	2882.9	3356.1	3681.1	4048.6	4407.8	3708.3	3574.5	3761.7	2793.8	3014.2	2643.3	3122.6	3329.9	2423.9	2494.7	2522.3	2198.1	2139	2216.2	2305.1	3265.3	2775.2	2979	2628.6	3363.9
1426276_at	MGI:1918836	Ifih1	0.06001	973	15654.6	3874	7.06e-05	967	1.09703e-06	1397	5016.6	6058	6820.3	6449	6325.7	6638.8	6539.9	6615.1	6953.7	8008.2	6606.3	7289.6	8474.9	8083.4	7785.1	7760	7399	9140.2	7727.3	9552.3	7327.8	6085.9	6573.3	6001.4	5582.3	6115.9	6011.3	5445.1	6486	6037.6	6361.9	5714.8	6207.7	7339.6	6917.8	7470.6	9050.4	7437.9	8321.8
1422407_s_at	MGI:96224	Hras1	0.06002	974	38325	4340	0.000244	1408	5.04355e-06	1785	1633.1	3128	3304.1	3186.8	2810.3	3500.9	2909.2	3011.8	2690.3	2482.6	2590.1	2497.8	2939.1	2679.2	2168.6	2455.4	2088	2951.7	3285.6	3091.3	3049.4	3309.1	3511.8	3471.6	3410	3715.9	3681.5	3060.2	3398.2	2082.8	2666.2	2656	2375.6	2648.3	2815.8	3094.4	2641	2241.6	3110.7
1437070_at	MGI:2441808	Cdc14b	0.06007	975	4.87884	923	0.00457	3140.5	8.13002e-05	2642.5	3782.5	2404.8	2446.1	3088.9	2985.2	3482.9	2360.6	1847.1	1434.1	3241.8	4380.8	4501.6	2844.6	2862.4	4800.3	3848	2802.6	2273.3	1831.1	2075.9	1728.4	1367.9	1308	1665.8	2061.1	1947.6	2224.7	2916.9	2731.4	2975.6	2264.4	1713.4	2078.4	2066.5	2803.6	2877.8	4043.7	3255.3	3419.1
1424937_at	MGI:1914218	Plin5	0.06008	976	5.1574	952	0.000127	1162	5.70291e-06	1814	5925.5	7430.1	7479.2	6815.1	7015.5	7087.2	7006	8379.8	6738.9	5124.4	4589.9	3297.6	4349.6	3604.5	3320.7	2809.2	2784.1	4023.2	5738.1	5214.2	8709.6	8507.9	7753.7	7235.6	4699.5	7422.1	6187.8	5652.1	6765.4	4536.2	7081	7147.5	6248.7	7142.9	5772.7	3553.8	2832.3	3216.6	2980.4
1422819_at	MGI:2137228	Mrpl36	0.06011	977	51331.6	4510	3.71e-05	794.5	5.14091e-08	904	2623.5	5643.5	5316.5	5848	5789.2	6149	5462.5	6091.9	5732	4924.1	3952.9	5362.7	4996.3	4777.6	4023.4	3961.9	3729.7	4422.6	4587.7	5013.1	5086.4	5000.4	5367	5093.5	5264.7	5955.8	5622.7	5740.4	5042.7	6353.2	5483.9	5981.6	5213	5036.5	5790.6	5620.7	5004.5	5051.4	4160.1
1429954_at	MGI:1920399	Clec4a3	0.06019	978.5	6.37761	1046	0.00185	2456.5	8.13002e-05	2642.5	648.4	505	761.3	615.7	497.2	400.6	429.2	686.3	615.3	586.7	219.1	652.6	425.5	309.5	219.6	449.4	305.2	450.8	510.4	516.8	551.4	730.5	757.8	597.9	658.6	867.5	548.6	548.4	426.6	566.6	516.3	412	774.4	464.3	402.3	346.8	365.1	476.7	452
1433610_at	MGI:2138143	AA986860	0.06019	978.5	129.177	2024.5	0.427	20398	0.00363142	5112	291.2	100.3	96.5	96.3	96.9	109.4	95.7	89.1	98.6	94.2	94.3	95.5	99.9	102.4	97.2	92.7	104.1	102.7	171.3	100.9	380.3	127.3	109	107.3	133	120.9	108.5	101.4	102.3	110.8	106.8	102.3	106.5	102	110.4	105.2	99.1	103.1	98.1
1418580_at	MGI:1915025	Rtp4	0.06025	980	5044.95	3365	0.0059	3350.5	0.000139102	2891.5	4310.3	5301.8	5857.9	5563.1	5581.6	6316.7	5582.5	6372	7649.9	7500.4	5320.3	6305.8	6488.5	5406	5767.6	4671.3	4425.4	7715.4	4855.4	5045.7	4202.3	5207.1	5578.8	4387.6	4082.8	5478.8	6717.4	5776.8	4705.8	6700.4	6435	5035.1	6165	6244.7	7822	6815	5680.2	6911.1	8393.1
1442878_at	---		0.06031	981	1.94032	542	0.00432	3089	0.00104314	4043.5	1556.1	760.8	706.1	628	484.8	886.8	763.6	934.5	403.4	866.6	1533.5	1267.8	466	517.4	1675.9	1908.8	1905.8	656.4	534.9	677.2	797.3	740.6	641.6	448.9	437	352.7	497.1	939.6	415	631.4	912.2	500.4	632.7	808.4	852	847.9	1436.3	1198.3	1453
1416923_a_at	MGI:1332659	Bnip3l	0.06034	982	62295.9	4617	0.000776	1952	5.64447e-07	1287	10411.6	15175.2	15097.1	14674.9	14613.5	17314.8	16386.4	14732.4	13910.7	17562.1	16486.5	15308	14050.4	15550	17308.6	16737.1	18311.2	16302.4	16997.6	23384.5	18298.8	17738.1	15525.3	15025.2	15437.7	15016	13657.5	16608.9	13698.4	15156	12972.9	13120.8	13716.3	14531.8	14300.7	14004.4	15712.9	16522.9	16046.2
1438018_at	MGI:1925213	Hook1	0.06035	983	40714.6	4367	0.000756	1942	5.70291e-06	1814	13660.7	20086.3	21615.5	21245	18597.7	17276.7	17735	19090.9	16242.1	21910.5	20491.3	22767.7	19456.7	18899.5	18602.2	20935.2	20856.3	19346.4	22910.1	20907.4	22218.3	22427.8	23059.3	20355.6	21980.1	20015.2	18758.4	20961.1	18454.8	20235.6	17095.8	16597.9	15748.9	18988.2	19258.9	19521.6	19547.2	18717.1	16512.3
1422603_at	MGI:1926217	Rnase4	0.06047	984	23908.5	4068	1.08e-06	184	1.85763e-11	295.5	110408	151011	155050	158777	158370	155765	140622	152005	129393	172041	161167	173417	176442	181129	217090	215496	207009	195857	206353	230430	212839	190827	182906	171165	179174	170718	195602	172548	149156	165578	159315	147220	148829	159748	170956	183768	192706	215094	222390
1433855_at	MGI:2443582	Abat	0.06049	985	895.792	2690	0.00202	2507.5	2.37293e-05	2180	42443.6	48500.7	45410.9	46441.7	47026.3	52963.4	47820.1	48133.7	42741.3	51815.2	52810.9	39814.2	50999.5	55069.8	48475	51471.6	53552.8	46767.7	48068.6	52428.3	43300	38714.1	39490.7	44871.6	44288.1	44281.9	49420.6	46504.8	52940.7	44152	50663.6	52540.2	56702.5	58986	52126.6	64033.7	65462.2	54147.9	61149
1422925_s_at	MGI:2159619	Acot3	0.06052	986	1.4e-05	26.5	3.01e-05	739.5	2.46998e-10	417	9962.6	5742.4	4116.4	2858.9	1149.6	655.6	767.3	370.8	631.5	334.2	369.6	346.7	407.6	669.8	767	1861.6	4939.3	10296.8	5456.9	4507.5	5629.4	8455.4	6889.9	4776.2	3595.3	4282.3	879.3	2396.7	2299.1	981.9	816.5	1150.4	746	485.2	1517.8	634.1	619.4	1021.8	371.9
1455082_at	MGI:2146430	Cblb	0.06053	987	131.213	2028	0.00432	3089	0.00201274	4563.5	295.2	173.7	207.7	174.1	199.5	85.6	202.4	177.4	172.4	224.6	189	254.4	201.2	361.7	202.2	237.2	285.8	295.2	240.2	202.3	226.6	171.7	203.6	178.6	203.4	203.9	178.3	137.2	172.7	262.6	205.6	202.5	172.3	203.1	283.2	198.5	207.8	323.2	200.7
1418412_at	MGI:1298386	Tpd52l1	0.06058	988	628.89	2554.5	0.00299	2804	6.44437e-06	1843	4321.9	2543.6	2729.5	2964.6	2891.1	1994.3	2515	2032.6	2804.3	2219.8	2915.8	3765.8	3445.9	3326.1	2592.5	2777.8	2560.3	3912.3	4490.2	3636.6	4167.4	3935.7	3300.7	3057.3	2642.7	2625.3	2492.1	2781.7	2059.6	2940.7	2839.6	2578.5	2111.5	3168.6	3235.5	2990	3101.2	3176.4	3304.2
1437345_a_at	MGI:1298392	Bscl2	0.06064	989	1071.04	2767	0.00145	2313	7.27761e-06	1875	13937.1	17725.6	17376.7	16225.5	18220.4	19494.5	18758.5	19568.5	16202.6	20022.8	21214.9	17089.7	19797.1	18811.8	18703.5	19096.4	17588.9	19608.8	18272.8	18470.4	16993	15740.2	17085.9	14698.6	15127.9	18552.5	18896.4	16133	20237.1	17198.2	18461.3	18657.4	18901.3	21896.9	19723.8	21911.9	20454.3	17771.2	21980.7
1450031_at	MGI:2136171	Aff4	0.06068	990	4164.86	3275	0.00102	2114.5	0.00201274	4563.5	9888.2	10265.5	11176.8	11906	12356.9	12952.3	13199.6	11653.1	8701.6	11301.4	12958.5	13082	12250.2	13556	13860.4	18589.8	16301.2	13930.4	13499.3	14756.2	15028.8	13129.5	9541.9	10121.7	12105.9	10462.2	10347.1	11343.9	13678.6	12753.9	11155.1	10430.5	9970.2	11799.8	10403.7	10297.5	16862.6	14805.3	15729.2
1431817_at	MGI:1918999	Adh6-ps1	0.06072	991.5	22.5741	1507.5	0.0112	3977	0.00363142	5112	1063.4	628.2	731	727.4	721	1235.8	1142.6	1301.6	731.2	1340.7	1291.1	1224.8	631	726.6	929.6	913.5	733.2	576.4	691.3	620.7	277.3	505.5	571.8	733.1	729.4	728.3	618.9	938.8	561	733.4	584.8	906.8	676.4	995.9	925.2	717.5	895.9	730.4	689.4
1419097_a_at	MGI:95403	Stom	0.06072	991.5	12425.6	3755	1.64e-05	583.5	6.89348e-08	942.5	2872.8	3692.8	3396.1	3740.5	4258.9	3823.1	4024.9	3642.3	4213.4	4239.7	4548	4228	4360.1	5077.7	4363.1	4373	3620.7	3482.3	3391.4	3803	3121.5	3179.8	3181.2	3749	3626.3	2919	3362.2	3642.4	3531.9	3738	3493	4509.7	4297.2	3812.4	3915.8	4924	4034.3	4286.2	4396
1424677_at	MGI:1921769	Cyp2j9	0.06076	993	12.9051	1304.5	0.0188	4574	0.00588133	5555.5	1530.1	1042.6	1369.9	949.5	1277.7	1317.7	1416.8	1027.6	691.3	1082.6	1891	1494	1258.1	1165	2019.8	1859.5	1580.8	1245.7	833.7	891.2	1299.8	1411.5	1186.2	516.3	756.7	735.7	747.3	1067.7	1264.4	1577.8	1022.5	709.9	1155	1366.9	1190.4	1230.8	1352.3	2046.4	1490.6
1421225_a_at	MGI:1927555	Slc4a4	0.06081	994	1.32904	487	4.93e-05	862	1.31919e-08	741	6009	2210.9	2435.3	2391.4	2626.3	2785.3	3054.5	3677	2866.5	3865.5	6792.7	3392.6	3353.2	3638.6	5363.8	4655.2	5249.1	3501.1	2469.9	3033.1	2179.3	1809.9	1390.9	1884.8	1164.7	2237.2	2337.2	2271.6	2333.8	2197.8	3798.9	3272.9	3080.6	3292.2	2753.2	3440.5	4011.5	4249.1	3148.3
1416376_at	MGI:1916321	Tmem97	0.06082	995.5	24172.5	4074	0.000106	1101.5	9.21446e-08	974	13475.3	19258	18311.5	17848.3	18384.6	17730.9	13398.7	15573.4	14795.7	12223	11501.3	13613.1	15618.8	15703.2	13171.4	14088.1	16326.3	19231.2	21650.4	24976.6	17675.9	20464.6	19131	17429.9	19156.9	18160.4	18483	19164.4	16705.6	16957.7	15139.3	14439.9	14017.4	14360.6	16204.6	14511.3	15314.5	15739.9	17228.6
1434238_at	---		0.06082	995.5	319825	5828	0.04	5892	0.030395	8323	2619.7	3550.3	2829.3	2509.6	3074.2	3005.6	3089.2	3286.8	2490.1	2957	2701.8	2763.1	3042.9	2741.2	3681.1	3275.6	3874.1	3027	3784.3	3548.8	4979.3	3510	3269.7	2842.7	3711.1	2675.1	2408.9	2670.9	3137.8	2511.1	2860.3	2763.5	2470.5	3779.3	2359.6	3204.7	3357.9	2422.9	2665.7
1415840_at	MGI:1916051	Elovl5	0.06084	997	1.96506	552	7e-06	419	5.91891e-10	483.5	112173	113649	94864.7	96143.6	103231	114944	118200	96965.7	115027	131011	140200	106503	96810.5	92518.8	125750	96448.5	95412.4	73354.9	61485.3	64549.6	40524.6	53996.2	55523.9	61128.5	69865.3	68057.4	58422.6	96792.9	101523	82124.2	97538.2	115876	104114	79711.1	90339.6	117622	101934	92303.7	71696.1
1424011_at	MGI:1891066	Aqp9	0.06086	998	181.055	2146	3.07e-06	294	4.9797e-10	468.5	43098.4	42693.3	41761.3	44508.2	46777.6	45653.6	45786	47368.9	44624.8	54744.9	58576.3	47199.8	55197.1	63448.9	66079.2	69022.7	65550.7	64302.7	62464.9	70898.2	49389.8	47560.3	38449.9	38903	41934.2	43606.2	45134.5	42786.5	48439.8	44075.1	47286.5	47684.4	50809.5	55959.8	52631.5	58515.4	64899.4	65671.5	68096.4
1453294_at	MGI:1921423	1700012B15Rik	0.06088	999	4.26829	869.5	0.00186	2460.5	0.00031932	3317.5	744.6	554.8	392.2	432.1	656.4	276.8	401.8	182.1	297.1	486.9	476.6	727.5	435	498.5	663.1	672.1	842.2	631.6	926.7	725.2	695	452.4	377.9	291.6	426.8	452.5	307.1	482	261.8	564.9	346.2	367	240.5	303.5	350	506.4	390.9	413.7	553.3
1422665_a_at	MGI:97502	Pcmt1	0.06089	1000	23542.2	4061	3.35e-05	760.5	7.97304e-08	960.5	2176.5	3098.7	3161.6	3379.8	2817.9	2984.7	3202.9	3533.7	3119.7	3340.9	3840.2	4214.9	3411.7	3410.1	4394.2	3286.9	4192.4	4610.5	4118.2	3892.4	3878.1	3771.4	3372.5	2523	2709	2740	2482.5	2653	2434	2714.8	3662.5	3177.5	3156	3414.7	3119.2	3808.3	4202.6	3605.1	3669.8
1427955_a_at	MGI:1349474	Deb1	0.06095	1001	1470.78	2885	0.000614	1852	0.000112398	2782	20627.1	19059.1	21184.5	19641.3	17423.3	20039.3	18414.9	18486.4	20495.3	19355.8	17001.5	25403	21530.9	19749.5	17214.2	17301.3	19538.5	26609.9	29119.2	26491.5	29219.1	28495.9	27982	24009.4	22187.4	18638.2	16332.2	18569.8	14284.7	19688	16506	18729.7	17369.4	19460	23601.4	17932.9	19342.6	17631.6	16448.1
1433799_at	---		0.06096	1002	10.6917	1225	0.0205	4692	0.000112398	2782	353.7	153.4	147.2	113.8	135	114.1	155.1	202.7	99.3	191.5	167.1	155.8	143.1	136.6	175.2	201	197.3	163.8	356	199.4	237	213	178.2	156.4	140.4	145.9	129.3	144.5	108.8	138.8	140.2	144.9	101.2	149.3	126.8	102.6	169.4	142.9	97.5
1439634_at	---		0.06098	1003	36639.1	4306.5	0.202	15390.5	1	37728.5	59.2	51.6	54.8	54.4	56.9	62.1	52.2	53.5	56	53.4	56.5	54.8	55	55.7	59.3	56.4	110.8	55.9	83.1	55.1	55.1	52.5	55.5	53.4	56.5	55.7	56	55.5	56	56.6	56.5	55.3	56	54.9	55.8	55.3	57.6	73.9	89.5
1430450_at	MGI:1913599	Atp5sl	0.06099	1004	5.93165e+06	7151	0.221	15999.5	0.373231	23873.5	201.1	132	163	177.8	152.6	147.5	124.3	147.3	184.1	126.7	230.7	175.7	167.1	204.4	325.4	161.3	197.8	144.7	206.7	139.1	177.3	149.1	148.1	148	145.3	130.4	163.8	133.6	187.4	151.1	141.1	134	150.4	161.6	139	182.1	189.8	178.9	199.8
1433519_at	MGI:1934811	Nucks1	0.06105	1005	77020	4734	0.000255	1428	1.88252e-05	2114.5	22172.2	45490.7	42587.9	44749.3	45012.8	45424	43465.9	43084.4	37002	41310.2	44206.4	37773.1	38667.5	40314	45726.8	43127.7	42753.7	40013.1	47451	54829.6	54625	53333.8	45284.5	54575.7	52644.2	43011	41740.7	40020.6	44007.1	35094.2	38247.6	38796.7	37234.2	37434.6	36465.3	36645	39386.8	35884.1	32657.4
1422943_a_at	MGI:96240	Hspb1	0.06108	1006	0.0377201	170	2.53e-06	273	3.70543e-15	94	15497.5	10754.8	13443.1	15770.2	12599.7	8321.1	6770.9	4610	5488.2	4797.5	3211.6	3964.7	4151	3274.6	2791.7	2602.3	1723.7	2969.4	2596	3142.8	3681.6	5181.9	9398.1	8150.8	12857.8	11537.2	17221.2	8397.3	8310.4	8426.2	7442.8	6162.2	4944.5	4411.4	5224.3	3939.4	2536	3023.1	4511.7
1424404_at	MGI:1923511	0610040J01Rik	0.06109	1007	41583.4	4384.5	7.65e-05	991	1.06409e-07	993	2250.6	3369.8	3270.3	2850.3	3046.6	2837.2	2769.4	3153.2	2662.6	2975.8	3014.8	2719.5	3026.8	3340.8	2902.1	3364.4	3791.2	4000.2	3966.4	3871.6	3112.5	3570.6	3306.7	3495.7	3547.4	3285	3601.1	3202.2	2445.7	1943	2606.8	2543.5	2649.1	3486.4	3119	3358.4	3232.5	3180.2	3431.4
1428534_at	MGI:1922942	Nr2c2ap	0.06118	1008	793.899	2642.5	0.0095	3806	0.000154619	2950.5	1183.7	1340.1	1233.4	1125.2	1153.2	1193.2	1269.6	1252.9	1342.8	1140	886.2	904.2	1157.8	981.2	762.9	894.6	865.1	903.1	913.2	997.4	827.4	1225.4	1392.8	1185.1	1040.5	1418.4	1075.7	1615.4	1146.1	913	1033.9	1109.1	927.4	1699.3	1177.7	1120.9	1020.6	1100.7	741.4
1425927_a_at	MGI:2141857	Atf5	0.06122	1009.5	0.0949238	227	5.77e-06	389	2.01707e-14	121	19699.4	7783.5	7349.9	9289.6	7582.5	11499.5	12738.7	11507.4	10412.2	21430	21137.9	12598.2	9711.9	8074.8	12589.9	10386.7	7319.1	6010.2	4901	5223.3	3529.3	4240.5	4372.2	4338.1	5428.3	6191	5535.2	7943.2	8821.1	4788.6	10268.9	9299.7	8804.8	10485.6	12325.5	14264	10609.8	9808.6	10830.6
1448880_at	MGI:109240	Ube2l3	0.06122	1009.5	197.773	2171.5	6.24e-06	401	8.3375e-10	506	5764	7829	7135.5	7825.7	7910.1	8439.3	7101.8	7345.3	8900.4	7616.1	6793.2	6378.6	7587.1	6749.2	6971.9	6855.9	7420.6	6767.2	5930.9	5337.3	4799.4	4963.6	5286.2	4597	5013.5	7845.3	8458	7741.6	7750.9	8000.6	8505.6	8402.2	8130.8	9527.8	8101.3	9210.8	7968	6729.6	7770
1452766_at	MGI:1920198	Tppp	0.06128	1011.5	12.4742	1288.5	0.000103	1092.5	1.87799e-07	1090.5	1840.1	1110.9	1158.7	1077.8	1006	1527.8	1434.4	1329.2	1167.1	567.9	780.8	782.6	723.3	886.3	899.9	883.9	1144.2	1258.9	1830.3	1263.3	1669.1	1852.2	1514.5	1585.3	1441.4	1589.5	1483.9	1399	1335.7	782.4	1013	1119.4	1174.8	1113.1	966.2	667.6	850.5	1125.4	933.6
1421943_at	MGI:98724	Tgfa	0.06128	1011.5	48.8438	1746	0.000275	1461.5	2.16049e-07	1110.5	1735.1	1491.5	1350.4	1431.1	1363.2	1455.5	1426.7	1729.5	1779.9	1755.8	2202.8	1347.4	1677	2076.3	2051.4	1962.6	1961.4	1710.2	1778.3	1693.4	1582.3	1379.2	1264.7	1440.5	1536.3	1752.4	1560.6	1224.9	1684.8	762.8	1628.9	1727.9	1741.7	2325.4	1726.2	2160.7	2328	1849	1998.4
1421990_at	MGI:99667	Syt1	0.06129	1013.5	6.59803	1065.5	0.0118	4028	0.000201195	3085	369.5	151	61.2	151.8	150.5	143.5	149.7	148.3	158.4	143	149.6	154.2	155.4	414.4	156.9	192	184.7	340.7	247.9	262.7	157	156.8	157.6	156.3	159.5	137.9	157.8	156.8	173.6	159.3	162.2	156.3	158	157	157.2	164	181.6	288.2	384.7
1427961_s_at	MGI:2140962	Ugt2b34	0.06129	1013.5	140280	5280	8.3e-05	1018	3.47519e-06	1677.5	49966.2	111338	119198	117162	122953	118874	109731	118245	99682.3	107636	111529	113447	112462	109762	108145	107645	112292	111177	116774	129371	111332	125895	129238	130378	132366	124983	117993	126170	117166	120016	112579	111610	107259	112839	113204	117485	107268	107198	112102
1452960_at	MGI:1921385	Scyl3	0.06132	1015	571.415	2520	2.08e-05	642.5	4.93156e-07	1262	3270.3	2722.1	3698	3604.3	3945.6	3605.4	3604.1	4049.8	3230.3	3933.9	4538.9	4653.5	4187.7	4911.1	4522.5	4890.3	4738.7	5199.7	3952.7	3933.2	4102.9	3546.3	3757.8	3109.3	3154.6	2783.9	3240	3580.2	3296.2	3230.6	3118.8	3025.6	3499.9	4069	3671.2	4576.4	4929.7	4483.4	5387.8
1423566_a_at	MGI:105053	Hsph1	0.06135	1016	0.000704717	107	0.00151	2334	5.70291e-06	1814	10080.3	7502.5	5761	5027.5	3383.5	2919.4	3506.5	4265.6	6190.4	7728.7	2956.6	2172	2619.7	1757.7	1130.5	1195.1	1909.6	2418.3	5536.7	3855.7	5718.4	8954	10444	10983.2	9085	9251.2	7640.1	4888	3473.9	1490.5	2767.4	4279.4	4702.9	9326.8	5233	1644.9	1388.1	1633.3	1096.7
1451350_a_at	MGI:2687005	Leprot	0.06136	1017	3498.42	3204.5	0.00106	2145	5.23745e-05	2469.5	1282.4	1421.2	1717.6	1607.6	1561.4	1443.8	1498.9	1399.2	1427.6	1492.2	1836.1	2017.5	1794.7	1733.6	1619	1464.7	1508.5	1690	1345.5	1417.7	1157.6	1226.8	1301.6	811.9	885	1513.3	1617.4	1515.4	1528.3	2094.3	1494.5	1467.4	1570.2	1565.3	1895.3	1664	1801.1	2060.1	1944.8
1417273_at	MGI:1351481	Pdk4	0.06144	1018	1.4e-05	26.5	1.44e-05	554.5	1.41578e-07	1043.5	5997.1	3248.6	4101.5	2641.5	3153.9	1894.6	2272.1	2763.2	4252	4188.6	6214.4	2719.5	1840.3	567.2	372.5	381.9	433.8	521.4	442.6	539.5	539.4	476	1381.7	1343.5	987	1923.9	1501.1	2744.2	2793	2908.9	2092.7	4496.5	4540.8	3432	4735.7	4301.9	396.8	1819.4	705.8
1423211_at	MGI:1913431	Nop10	0.06145	1019	79777.4	4774	0.0342	5519	0.00980652	6168.5	9732.8	16724.7	15398.2	16708.5	16892.3	16764.9	15615.4	16252.7	17085.7	15236.5	13164.5	19127.5	16390	18033.8	14173.6	14033.8	13649.3	15263.7	16779.2	17381.2	18587.6	18105.7	18347.7	18627	18938.8	16348.6	16302.8	16988.8	15922.2	18362.3	15339.8	16437	14513.9	14102.2	16642.3	16229.2	13944.2	16109.2	15179.2
1448882_at	MGI:1913298	Tmem93	0.0615	1020	140194	5278	1.99e-05	630.5	2.38052e-06	1575	6325.9	19709	18650.3	19968.4	18658.5	18997.1	18628.5	19242.4	16026.8	15744.2	15558	15941.8	16557.3	16373	16524	16276.9	16258.4	18171.8	18981.7	17608.5	20365.7	19561.9	19665.6	18219	18553.6	19777.9	18364.6	20118.5	17462.3	16992.9	16045.3	16838.7	15904.8	17138.2	16993.2	17588.6	17492.1	14456	17761.4
1443787_x_at	MGI:1335092	Casp14	0.06151	1021	451.155	2437	2.23e-05	657.5	1.53953e-08	760.5	298.9	264.3	254.3	297	341	404.8	312	465.2	365.5	411	447.6	445.2	493	382.5	377.1	340.4	304.6	299.4	264.2	295.4	262.2	296.7	277.8	255.8	199.1	231.3	255	298.2	300.7	395.6	314.8	348	343.5	320.2	375.5	435.3	357.9	363.2	463.6
1427197_at	MGI:108028	Atr	0.0616	1022	280.995	2269.5	0.0011	2168	3.06546e-06	1635.5	1203	907.8	1142.6	1078.7	997.4	1090	987.9	1053.4	659.4	1287.4	1155.5	1109	1151.1	1207.8	1367.1	1400.6	1331.2	1463.8	1413	1718.4	1484.7	1330.7	1074	820	1057.8	795.9	870.2	1147.4	887.7	692	772.6	772.9	734	1290.7	903.9	1000.8	1250.9	1080.5	1259.4
1455832_a_at	---		0.06161	1023	298128	5810	0.0128	4112	0.00241796	4733.5	1402.6	2442.2	2724.6	2626.7	2018.4	1805	1840.5	1881.9	1873.5	1885	2117.4	1786	1997.9	1844.9	1509.1	1435.8	1674	1790.3	1859.7	1390.5	1404.6	1871.1	2496.5	2426	1986.8	2704.9	2019.2	2723.5	1915.1	1710.5	1569.6	1839	1664.6	1902.8	2142.1	1839.7	1413.7	1834.8	2002.7
1452264_at	MGI:2387586	Tenc1	0.06164	1025	0.0002856	91.5	0.000304	1498.5	1.52253e-06	1472	3837.8	848.5	412.5	486.3	571.8	661.1	580.8	524.1	344.4	1709.2	2533.4	1775.4	1264	1427.7	4045.3	2496.8	2544.4	916.2	1065.6	972.8	1185.3	684.6	633.6	585.7	604.4	604.8	458.1	308.4	415.8	288.3	540.9	334.1	376.7	582.3	1015.3	939.5	1802.7	896.8	1767.5
1436181_at	MGI:1306802	Itgb1bp1	0.06164	1025	0.014051	143	5.19e-05	876	1.63528e-09	561	1335.7	271.6	272.4	461.2	718.3	995.7	521.3	597.7	439.6	841.9	1459.9	809.5	663.8	534.7	275	214.1	268.1	215.4	135.7	160.9	155.9	215.3	266.6	267.6	268.9	216.5	258	474.3	566.3	597	769.6	462.5	474.7	506.1	661	521.2	272.7	554.4	271.2
1423375_at	MGI:1914185	Cir1	0.06164	1025	3.17006	723.5	0.000562	1799	9.26375e-06	1938.5	1503	488.7	610.4	907.6	850.1	871.5	639.5	606.4	605.1	453.3	1097.3	1221.7	1160.8	1132.1	1074.2	1009.1	877.7	1123.2	1051.7	982.1	807.5	625.1	495	317.3	658.5	489.2	464.2	685.5	757.3	997	429.8	482.3	627.9	541.5	636.6	1071.6	1422.9	1325.6	1820.3
1424383_at	MGI:2384874	Tmem51	0.06166	1027	5.25255	965	3.61e-05	784	2.38052e-06	1575	1204.6	1002.9	782	978.1	569.2	882	908.1	1017.9	962.6	1447.3	1651.4	1540.1	1487.7	1362.3	1667.1	1729.9	1036.6	1194	1000.3	1022.9	793.2	635.8	1055.9	896.6	676.7	1257.7	1014.7	680	933	544.9	554	606.3	1282.5	1128.3	1362	1279.4	1597	1580.4	1377.8
1417667_a_at	MGI:107372	Pter	0.06181	1028	1360.92	2856	4.09e-06	331	9.88096e-10	521.5	12369.7	16515.2	16713.5	19746.8	17629.6	15498.4	16758.8	17564.2	19022.1	16266.2	17170.6	19034.7	18428.8	13670.7	13211	13073.9	12154.3	11593.7	12088.5	10862.4	10181.1	9427.3	13023.2	12777.8	13100.5	17508.3	16070.8	17853.1	16267.1	16019.4	16212.8	18470.7	15988.7	16152.4	21797	20960.2	15335.6	18516	15978.4
1415909_at	MGI:109130	Stip1	0.06185	1029	3.74903	804.5	4.26e-05	825	6.016e-09	663.5	6546.9	7259.6	6634.7	5924.8	4931.3	4032	3549.8	3828.9	3708.4	5038.2	3193.6	3175	4163.9	2955.9	2091.2	2077.8	2869.6	2847.6	4391.8	3191.1	3950	5478.1	6990.8	7520	7563.3	8605.1	7577.7	5438.8	4503.8	2998.1	3183.8	4023.5	4211.4	5777.8	4763.4	3246.8	2891.7	3416.4	2778.1
1435877_at	MGI:1922250	Stk38l	0.06193	1030	7.71458	1119.5	0.000209	1349	1.09703e-06	1397	1159.2	1284.8	1491.9	1247	1016.6	863	776	483	768.1	349	332.7	516.8	778.9	678.9	375	530.6	669.4	594.2	765.9	779.5	694	755.3	837.7	1010.2	1106.5	1077.2	900.7	1096.8	1284.9	795.5	995.3	849.3	538.7	676.9	680	844.8	561.4	810	926.8
1449054_a_at	MGI:1890471	Pcbp4	0.06196	1031	0.22572	280.5	0.00196	2486	2.46998e-10	417	533.7	147.2	63.6	98.1	130	139.6	148.1	67.8	120.1	161.1	557.7	198.2	158.8	322.5	453.7	597.3	183.7	225.4	193.8	346.5	154.1	154	101.7	126.1	150.4	122.3	63.6	99.9	101.1	150.7	156.4	129.8	119.9	160.9	204.1	308.8	156	242.4	327.1
1424108_at	MGI:95742	Glo1	0.06199	1032	5358.88	3389	1.12e-07	51.5	4.06901e-14	134.5	38415.5	53699.4	59208.8	58732.3	64494.8	66686.7	62041.4	60725.2	60099.6	64820.8	64333.6	66085.4	66992.8	68751.7	58481.4	58074.1	50005.4	50454.6	45676	46360.4	37678.5	41930.5	44887.7	38721.9	44225.4	47248.7	45629.5	57547.3	56619.9	59466.6	56083.4	65036.4	64139.2	59304.2	70831.9	76094	66875.4	65905.7	65864.2
1419492_s_at	MGI:1096878	Defb1	0.06207	1033	11594.7	3710	0.12	11687.5	0.000211661	3111.5	162.9	100.9	100.3	105.2	107.7	100	107.6	106.3	144.7	146	129.9	142.3	138.3	108.3	109.8	108.3	117.3	105.3	103.1	103.2	94.8	103.3	93	98.2	106.5	108.6	105.6	104.8	105.6	123.6	109.5	115.7	155.5	162.3	110.4	127.4	109.1	255.9	103.1
1447927_at	MGI:2140937	Gbp6	0.06208	1034	3.136	707.5	0.000347	1574	1.22788e-07	1017.5	4261.9	1747.8	2113.9	1909.6	2025.1	2197.8	2337.1	3454.9	3026.8	5136.2	2683.5	3265.1	2084.3	2081.2	2995.9	1910.1	874.3	2044.7	1571.9	1549.4	1205.1	1576.1	1586.7	1104.3	1828.2	1556	2011.8	1933.7	1747.7	2366.5	3426.9	2043.4	1785.2	2394.9	2538.1	3079.4	2116.7	3522	3159.4
1422429_at	MGI:1929668	Rnf14	0.0621	1035	111493	5043	0.00033	1544	2.11418e-05	2148.5	4755.6	10541.7	9362.8	10217.7	9462.5	9866.2	9754.9	9462.2	7983.4	9931.2	10386.4	10075.8	9929.8	10111.6	10481.9	10824.8	12005.7	10905.4	10782.6	12720.2	10076.3	10758.7	10008.2	8316.3	9471.8	9408.1	9631.4	11501.2	10274.8	9598.4	8719	9212.5	9359.1	9110.1	10305.1	11705.4	11675.5	10915.6	12739
1455362_at	MGI:1196310	Angel2	0.06214	1036	405.267	2396	0.00152	2340.5	0.000100951	2729.5	1161	1165.2	1419.5	877.8	1033.8	1016.4	933.3	862.9	1211.8	853.2	905.5	747.4	1018.9	957.8	952.2	574.3	897.1	935.4	1130.1	1223.4	1118.1	1454.8	1697.9	1010.4	1127.1	1380.3	1158.8	1735.3	1024.7	1092	905.7	1043.2	929.9	1006.8	1182.7	682.7	947.9	878.1	919.1
1449034_at	MGI:102849	Klkb1	0.06217	1037.5	62047.2	4614	4.99e-06	365	3.71642e-09	617	59878.6	111918	115600	121456	127935	123359	118599	119315	107889	137229	142550	139765	127439	140600	140041	150416	149001	131456	134623	135085	114948	118515	105517	94626.6	103515	93455.4	103209	104376	107507	111360	107904	110319	113786	119104	119863	137870	153334	138386	136825
1425460_at	MGI:1924366	Mtmr2	0.06217	1037.5	104417	4987	0.000229	1376.5	2.43466e-08	815.5	1556.7	2915	2743	2739.8	2804.4	2261.7	2892.2	2783.6	2889.9	2963.1	2805.1	2870.5	2906.8	3345.6	2993	3023.7	2865.1	3734.7	3478.4	3168.7	3399.5	3225.4	3173.1	2741	2831.1	2910.9	2397.1	2262.4	2611.6	2519.3	2673.6	2754.5	2846.4	2934.7	3155.1	3467.8	3108.6	3712.4	2545.4
1456204_at	MGI:1913737	2010107H07Rik	0.06227	1039	152.752	2082	2.39e-05	677	4.74778e-13	181.5	15173.8	11406.1	10847.2	11070	9125.9	10145.5	7582.5	7559.8	7791.4	9433.5	10455.1	11998.5	10149.1	11806.1	12246.3	13259.3	10300.7	13154	13613.1	13504.9	16483.4	14486.7	14901.9	11859.2	10668.4	10773.1	11114.3	10667.5	7565.8	9856	10167.5	8225.1	8183.3	8981	11836.6	9493.9	11293	11470.8	9679.1
1435485_at	MGI:2443696	C230096C10Rik	0.06231	1040	1249.26	2828	0.0035	2926	4.68552e-05	2426	908.8	698.1	728.1	672.7	569.6	638.8	783	881.2	622.5	663.9	666.9	622.3	726.6	933.4	694.2	874.1	989.6	776.7	703.7	977.2	715.7	795.5	638.7	729	668.7	628.2	566.8	439.8	780.2	352.4	656.9	587.5	697.5	923.4	749.2	801.6	762.5	717.6	1002.4
1447854_s_at	MGI:2448415	Hist2h2be	0.06236	1041	5.0634	940	1.28e-05	524.5	4.30562e-07	1235	1438.1	1680.4	1657.8	1503.9	1750.9	1735.4	1605.8	1567.6	1807.8	1713.2	1297.7	1432.5	1332.6	770.2	769.4	677.4	880.6	963.7	569.9	369.7	1231.3	1114.8	1760.6	1086.6	1339.4	1316.9	1641.2	1327.2	1262.8	1310.3	1469	1481.5	1416.7	1236.8	1283	1297.2	1533.1	781.1	1170.7
1428542_at	MGI:1917110	Eif1ad	0.06244	1042	98286.5	4929	1.91e-05	621.5	3.82169e-08	876	2310.2	5179.1	4834.6	4748.2	4502.6	4508.8	3859.1	4336.8	4528.3	4089.1	4232.6	4259.3	4864.2	5071	5224.3	4597.3	4509.3	5185.4	5484.8	5691.9	5696.3	5896.7	5148.8	5723.3	5165.3	5941.1	4759.2	5197.4	5042.6	3829.6	3969.8	4155.6	3894	4692.3	4045.4	4511	4573.4	4470.6	4553.6
1426254_at	MGI:2137022	Tm2d1	0.0625	1043	4712.28	3341	0.0255	5017.5	0.000995461	4012	2094.4	1879.6	1648.5	1901.5	1863.4	1791.1	1627	1752.2	1715.7	1712.5	1481.2	2133.7	1821.5	2209.4	1441.5	1506.9	1463.6	2083.4	2671.3	2088.5	2214.4	2344.7	2010.5	2195.1	2047.3	1912.1	1651.6	1977.7	1509.9	1664.8	1552.6	1614.6	1427.8	1615.6	2107.1	2008.3	1617.4	2096.9	1730.1
1422483_a_at	MGI:88578	Cycs	0.06251	1044	15565.6	3871	9.52e-05	1067	2.85299e-07	1152	82222.2	122420	121958	133445	120863	108212	110580	114173	122265	100351	76950.8	123876	107073	107967	76996.6	88327.1	97121.4	116779	119748	114291	124174	128134	132414	140458	134340	125702	116128	133175	113782	127641	114733	120400	109684	110648	111128	97897.3	92182.2	103362	92553.8
1448028_at	MGI:2443456	Tbc1d24	0.06256	1045	236.044	2211	0.000292	1482.5	9.26375e-06	1938.5	4531.1	3448.4	2986.2	2950.9	3008	3306.3	3686.2	3382	3310.4	3354.7	3682.6	3384.6	2812	3292.7	5417	5346.2	6936.1	5293.2	4368.4	4194.9	5775.7	4356.9	3513.5	3445	3192.4	3293.8	2820.3	2636.9	3130	2449.7	3476.8	2739.9	3148.6	3438	3154.8	3133.2	3676.4	3279	3381.3
1448584_at	MGI:1914130	Rsrc1	0.06257	1046	13799.5	3816	4.16e-05	820	4.30562e-07	1235	973.1	1372.6	1291.4	935	1068.2	1416.4	1278.5	1285.9	1119.1	1568.4	1487.4	1774.2	1731.9	1409.9	1755.8	1506.7	1660.2	1792.9	1636.7	1562.5	1785.1	1455.3	1780.7	1448.1	1384.8	1474.1	1079.5	1291.7	1127.7	1235.2	1373.9	1202.2	1118.6	1324.4	1176	1267.5	1573	1661.6	1632.6
1452391_at	MGI:1201679	Cxadr	0.06295	1047.5	23.4716	1526	1.02e-05	483	3.71642e-09	617	3106.1	4211.3	3819.2	3477.5	3698.8	2947.3	2665.2	2721.3	2951	2865.8	2649.8	2725.2	3257.6	2742.9	1795.7	1869.9	1785.2	1887.4	1707.6	1845.7	1595.1	2010.8	2925.2	3067.2	3443.7	3243.2	3305.2	3562.8	3361.4	2914.7	2441.8	2853.9	2864.9	3020.6	2819.7	2726.6	1916.5	2163.6	2715.8
1456409_at	MGI:2444612	Klhdc7a	0.06295	1047.5	157.787	2096.5	0.0142	4226	0.00167221	4401.5	353.1	251.7	249.2	189.8	231.7	228.3	196.4	279	229.9	288.8	542.9	242.4	304.9	246.9	359.2	489	304.2	445.4	283.2	229.7	200.8	250.8	232.8	225.5	204.7	198.1	298.4	273.7	248	212.3	252.8	210.1	226.2	239.8	247.5	245.6	388.7	332.9	419
1427512_a_at	MGI:99909	Lama3	0.06299	1049	23.342	1524	0.0949	9940	0.0160912	6915.5	460.9	470	276.9	439.4	304	392.7	303.2	495.6	308.2	298	286.4	301.1	300.3	221.7	287.7	142.9	283.1	268.8	267.8	360.5	277.9	603.8	362.8	282.3	458.3	302.3	318.4	563.3	425.6	322.4	399.3	220.5	245.5	361.3	274.4	304.4	229.1	246.8	369.8
1455750_at	---		0.06305	1050	2.14417	596	0.000143	1214	2.98397e-05	2261	1141	629.1	771.5	505.1	383.5	596.2	570	406.1	508.3	734.4	749.3	738	397.7	741.2	1083.8	1400.8	1195.7	1252.1	748.6	707.7	793	462.5	547.1	426.5	481.9	598.5	512.6	481.5	463.6	378	442.8	427.4	483.1	471.3	751.4	418.6	1034.5	862.5	862.6
1433570_s_at	MGI:1925939	Naa35	0.06311	1051	75764.7	4727	0.000545	1790	5.23745e-05	2469.5	2234.5	4056.3	3867.7	4038.3	4791.9	3950.1	4388.9	4008.9	4342.4	5439.4	5175.2	4984.9	4399.6	5165.9	5485	4535.6	5006.8	4776	4533.3	4571.8	3787.3	3941.2	3648.3	3614.3	3603	4157.3	3976.1	4716.3	4826.9	4731.1	4431.5	3944.3	3972.6	4840.6	4238.2	4628	4748.8	5183.8	5386.1
1437424_at	---		0.06318	1052	405.267	2396	2.66e-05	704	4.9797e-10	468.5	2237.9	1997	1572.1	1770.6	1734.8	1711.2	1614.7	1617.9	1852.7	1705.7	1819.1	1136.9	1458.7	1948.7	1937.2	1988.5	2172.5	2316.9	3039.1	2633	3374.8	2968.3	2700	2367.8	2057.9	1891.8	1954.5	1834.2	1924.2	1890.8	1494.9	1813.4	1626.2	1266.2	1657.9	1787.5	1977.8	1400.3	1550.1
1454646_at	MGI:2444679	Tcp11l2	0.06321	1053	0.00211097	126	0.00646	3434	0.000154619	2950.5	5616	1845.3	3028.1	2973.1	4480.7	5370.7	2374.1	1070.5	1177.9	3146.1	4732.2	5042.6	5437.2	4252	4237.3	4593.8	3684.1	3447.2	2700	2903.6	2737.3	1470.7	870.8	1115.2	3019.3	1654.1	2856.8	3126.2	3878	5397.1	3361.7	1782	2421.6	2580	3404.6	3649	5354.8	5314.1	5985.3
1428832_at	MGI:1919266	1600002H07Rik	0.06322	1054	4.92455	928	9.97e-06	481	2.43466e-08	815.5	7432	6506.6	5730.3	6108.5	6309.7	6626.4	7137.7	6185.7	4046	5044.7	2919.1	3362.4	2958.3	3898	3667.9	4437.8	6333.8	4971.7	8201.5	6985.6	9462.6	8355.2	7667.7	7209.5	7225.8	6939.5	6596.8	5283.2	6168	3738.9	5074.9	3474.8	3292.9	3664	3667.1	2441.4	4447.7	2030.6	3091.3
1419544_at	MGI:1913585	Atp6v1c1	0.06324	1055	42561	4403	0.000329	1543	3.27488e-07	1170.5	3369.3	4651.8	4896.3	4803.1	5306.7	4975.3	4397.2	4441.9	4591.8	4088.3	4514.8	4911.9	5499.6	6254.3	4008.2	5327.2	5082.8	7040.8	6918.2	7129.6	6407	6734.2	5527.4	4731.7	4871.9	4918.9	4670.3	4977.8	4640.2	5017	4588.5	4716.1	4686.9	5459.1	5413.7	5081	5576.2	5530.9	6569.4
1435481_at	---		0.06325	1056	1.646e+08	9961	0.483	21307	1	37728.5	89.4	53.1	56.1	50.9	56	73.4	65.8	54.6	57.4	54.8	84	73.9	55.8	57	96.8	87.2	135.6	57.2	46.2	56	63.6	59.6	57.7	57.3	57.8	56.9	57.1	59.5	57.1	57.8	58.3	58.1	57.3	108.7	57.2	56.4	73	57.1	71.5
1424110_a_at	MGI:97355	Nme1	0.06327	1057	51506.9	4511	0.00028	1468	2.70226e-06	1600	17156	34318.3	40348	38018.6	34550.6	39327.6	34658.7	33119.5	35578.8	34881	31524.5	37054.6	33921.6	31763.9	23192	27104.7	24633.8	29381.2	29942.1	29709.9	29252.7	32952.1	37156.4	33067.3	33797.3	34837.7	38586.5	36247.1	29935.7	36212.3	31952.3	30559.4	29253	32058	38523.2	29461.4	25797.8	28394.6	32976
1437977_at	---		0.06329	1058	8654.71	3580	0.00268	2717.5	2.11418e-05	2148.5	551.1	563.2	650.3	400.2	629.3	490.1	516.1	506.6	536	561.5	561.3	762.7	713.3	671.6	570.9	643.7	803.8	847	694.5	790.4	685.6	577.5	720.7	557.8	564.6	526	528.2	545.5	547.4	536.6	518	364.1	555.7	669.5	580.3	666	536.2	692.8	655
1425559_a_at	MGI:99538	Acsm3	0.0633	1059	5096.4	3368.5	6.28e-05	935	7.05121e-09	680	15068.2	16211.1	18530.8	19702.6	19804.5	16542.1	13230.4	13378.9	12912.9	11807.8	12264.9	15356.9	17836.9	18741.6	14219.7	16298.7	16455.4	21500.5	20679	21891.2	21175.8	23318.1	18924.3	18701.3	18047.8	15428.4	17411.8	18181.1	15926.1	19133.1	14111.9	14278.5	13617.2	14442.8	15288.9	15918.5	16151.5	16885.2	17760.6
1423046_s_at	MGI:1915342	Ncbp2	0.06338	1060.5	863.786	2679	0.000491	1731	1.32422e-05	2025	3484.3	4248.9	4259.2	3730.3	3529.5	3625.5	4146.9	4041.3	3906.4	4362.7	3250	3275.1	3240.2	2437.7	3076.3	2437	3799.3	2545.3	3241.9	3016.3	4642	4541.5	5527.9	4484.2	4476.8	4925.8	3995.3	5866.3	3835.7	3899.8	3927.1	4316.4	3958.7	4468.4	3841.8	3328.8	3448.2	3369.8	2947.4
1450011_at	MGI:1926967	Hsd17b12	0.06338	1060.5	126032	5158.5	0.000789	1965	3.74354e-05	2346	28514.7	64800.1	62762	62238	61206.1	69155.1	60035.2	64577.9	60349	70166.7	57452.1	60864.2	59415.1	58564.5	53407.9	55199.3	59561.9	54133.3	51774.3	59149.1	43862.9	51922.1	57471.5	56054.8	58490.6	67252	65162.9	67414.7	64513.8	65482.2	59434.9	63684.3	58472.7	60080.4	64757.8	65780.4	58925.4	59150	67833.4
1459998_at	MGI:2685179	Zfp407	0.06343	1062	43533.9	4420	0.0321	5397.5	0.0259933	7925.5	459.4	478.7	333.5	398.2	430.6	323.9	608.6	496.5	770.5	565	578.2	453.3	386.9	456.5	350.9	311.1	394.9	373.4	428.4	356	364.8	321	396.4	402.1	420.3	419.7	476.5	473.3	509	395.6	536.2	504.8	438.5	634.8	392.2	509.1	390.2	530.8	456.1
1424380_at	MGI:1916724	Vps37b	0.06346	1063	3.06341e+08	10677	0.0966	10078	0.00516708	5426.5	390.6	835	799.3	745.5	778.3	770.8	795.5	751.9	871.2	717.5	732.8	707.7	727.1	598.8	678.7	735.1	781.5	773.8	765.4	755.2	645	931.1	857.1	822.2	793.2	877.6	866.3	906.1	816.6	678.1	585.5	876.1	848.9	756.7	687.6	774.1	739.4	741.9	682.2
1420091_s_at	MGI:2136841	Morc3	0.0635	1064	39.1866	1670	1.21e-05	512.5	1.12943e-08	722.5	3941.8	3286.1	3414.8	2521.5	2820.6	2316.2	2356	2630.2	1837.1	1950.8	2430.1	2555.9	2246	2215.2	2665.2	3061.4	4041.3	3736.4	3648.3	4187.1	5125.2	3982.6	3752.3	3208.1	3061.7	2887.7	3152	3691.9	3074.6	3605.9	2623	2431.9	2670.2	2744.5	2334.4	2588	3414.6	2534.1	1939.9
1449862_a_at	MGI:1914323	Pi4k2b	0.06355	1065	5.89974	1013	8.5e-05	1024.5	1.67524e-05	2083.5	2766.1	3027.2	3609.3	3261	2982.7	1846.7	1553.9	1649.4	2261.2	1169.4	951.7	1449.7	2288.6	2377.3	843.2	1627.6	1556.9	2085.8	2638.4	2811.1	2640.5	3303.1	3126.3	2766.2	2993.2	3058	2947.7	2696.8	2585.1	2284.4	2072.4	1945.1	1683.2	2139.7	1980.5	2023.5	1672	2115.2	2408.1
1415926_at	MGI:1351500	Nup62	0.06364	1066	53.2018	1767	2.22e-05	656	4.36758e-09	633	1172.2	1335.8	1215.7	1518.2	1137.8	1519.2	1475.9	1375.4	895.8	1200	1032	830.9	910.2	888.5	677.6	735.7	522	842.6	1007	879.4	1124.3	1367.1	1317.4	1694.2	1405.9	1483.8	1122.9	1510.6	1303.2	1066.3	1172.1	1200.7	904.2	1189.6	1365.3	1083.3	654.4	827.5	870.2
1455109_at	MGI:2441730	Tbl1xr1	0.06367	1067	19047.1	3969	0.00199	2498.5	4.96149e-05	2446.5	62.5	66.6	74.1	67.2	73.1	70.6	76	78.4	78	88.3	98.9	106.7	94.5	77.5	87	114	88.2	87.7	70	73.1	70.6	68.9	72.4	70.1	76.4	70.7	73.3	72.6	84.2	70.8	73.3	74	75.1	74.9	63.7	105	112.2	126.2	118.3
1451628_a_at	MGI:88026	Ank3	0.06369	1068	3.74903	804.5	7.86e-05	1000.5	3.34322e-05	2307.5	2755.8	1548.2	1634.5	1566.4	1165.9	1410.8	1395.7	1307.2	1272.2	1701.1	2532.7	2338.9	2324.6	2367.1	3611.7	2969.2	3415.9	2029.9	2163	1899.3	1874.3	976.1	1429.6	1464.3	1157.5	1818.7	1755.1	1417	1805.7	1195	1470	1335.8	1684.5	1166.9	1628.8	1848.5	3326.6	2267	2484.6
1436185_at	MGI:2140220	AI314180	0.06374	1069	69077.2	4673	0.0163	4385	0.00201274	4563.5	1004.8	1453.7	1715.3	1262	1486.4	1490.6	1504.1	1480.7	1634.3	1700.1	2016.3	1944.7	1367.1	1644.6	1515.6	1667.6	1544.2	1703.6	1730.9	1439.3	1608.1	1537	1485.9	1011.5	1223.9	1473.2	1228	1460.6	1653.9	1313.4	1409.5	1521.8	1681.8	1780.4	1675.4	1788.1	1618	1786.3	1474.1
1427966_at	---		0.06382	1070	11823.5	3727	7.33e-05	976	2.63324e-08	825.5	2923.5	3208.5	3672.4	3489.6	3519.3	4209.7	3065.6	2911.3	2763.5	3208.5	3113.5	2890.1	3440	3817.9	3941.6	4188.2	3819.4	4965.3	4879.6	4095.1	4240.1	4824.4	3741.2	3935.5	3837.9	3561.9	3500.6	3320.9	2980	2601.2	3092.7	3012.4	2654.7	3539.7	3736.5	2933.6	3759.7	3497.7	3974.7
1417864_at	MGI:97555	Pgk1	0.06385	1071	139938	5271	7.35e-05	979	2.94769e-10	430.5	38019.2	98265.8	102614	105331	103039	95826.5	90874.5	95272.5	94540.8	90228.1	79296	87452.5	91936.7	87521.2	68822.4	73796.5	75604.6	85743.1	87465	93139.5	83703.5	96209.4	95572.7	95425.2	94260.2	100346	103484	106842	98261.4	94669	90085.2	97144.2	93730.3	93861.3	96785.9	93025.6	87305.3	86997.5	91951.1
1438815_at	---		0.06396	1072	35.9874	1644	0.0109	3950	0.01677	6990.5	396.1	227.7	196.5	333.1	240.6	226.8	220.2	218.2	398.6	240.1	484.4	369.7	572.8	371.3	426.1	267	306	276.4	253	176.7	254.7	229.8	263.1	219.5	270.2	218.1	235.1	207.5	259.8	267.9	269.4	247.5	262.9	442.9	538.2	257.8	273.6	432.2	489
1429106_at	MGI:1918107	4921509J17Rik	0.06399	1074	0.0107236	140	5.47e-05	889.5	3.75641e-07	1205.5	1420.1	1605	1470.2	652.3	795.1	562.3	567.7	523.6	615.5	793.8	429.7	676.3	502.8	321	204.4	234.8	297	362.7	341.4	315.4	452.9	675.6	1283.9	1086	1179.9	1257.2	1228.6	976.3	647.1	778.6	444.4	720.5	565.4	805.3	663.1	343	336.1	365	459.2
1429352_at	MGI:1915841	Mocos	0.06399	1074	331.317	2330	4.57e-06	353	1.44422e-10	386	6618.6	8067	6798.4	7650.5	7981.1	9052.5	8619.1	9051.6	7131.7	10110.4	10344.4	8725.3	7741	8085.9	8381.8	6898.5	5821.7	5772.6	5164.5	5316.8	4832.4	5209.8	6164.3	6391.3	6650.1	6130	6928.7	7322.5	6993.4	6058.5	7051.6	7545	7419.6	7069.2	8193.8	9321.2	7821.2	7561.6	7602.3
1459890_s_at	MGI:1920987	1110008P14Rik	0.06399	1074	60081.5	4590	0.00935	3790.5	0.000477703	3545	3447.3	5015.2	5661.8	4831	4848	6355.3	4834.7	5075.3	4379.1	5082.9	4861.8	5199.6	4676	4430.6	3601	4187.3	2908	4795.3	4662.1	4687.2	4693.7	4727.4	5041.5	4665.9	5483.6	5489.3	5737.9	5043.2	4539.7	5666.6	5271.9	3907	4055.8	4928.6	5049.3	4670.3	4310.6	4244.3	5408.1
1425150_at	MGI:2444345	Acnat2	0.064	1076	0.00187329	124.5	4.55e-06	351	6.95752e-11	358	4849.8	3451.3	3462.5	5338	2788.2	2387.2	2819.6	2902	2764.3	2826.1	1525.7	1560.3	2216	1049.2	605.4	775.5	488.2	752.5	779.5	504.6	1214.6	1538.8	3426.6	1933.9	2402.5	2964.9	3399	3529.5	3054.3	2043.9	2289.6	2734.9	1836.3	2053.8	3126.1	1399.3	605.7	1921.1	1364.1
1418288_at	MGI:1891340	Lpin1	0.06401	1077	1.4e-05	26.5	0.000321	1522	3.29369e-11	314	50653.4	8950.6	5626	7229.3	6815.3	8633.6	4233.1	1137.5	1124.6	4544.9	3452.5	3648.4	3984.3	5813.3	10754.6	9671.7	22096.1	18477.6	44086.8	34843.5	51778	25157.9	5704.5	9864.4	10066.9	6850.4	4741	4485.8	6032.4	3308.8	2379.3	1184.8	1767.9	2014.6	2865.5	2964.9	7529.2	2821.6	3497.6
1436405_at	---		0.06402	1078	323.041	2322	0.000552	1791.5	3.34322e-05	2307.5	2851.5	2564.1	2414.1	2050.4	2730.8	2888.7	3354.2	2642.3	2215.9	3461.9	3495.9	3639.5	2659.6	3214	4197.7	4443.3	4317.9	2639.1	2824.3	3220	2440.4	2337.2	2144	2552.8	2486.7	2406.7	2117.7	2548.3	2513.1	2096.8	3527.1	2861.5	3010.9	3160.6	2961.6	3029.6	3266.7	3357.4	3183.2
1441842_s_at	MGI:1916270	Zfp707	0.06405	1079.5	4.65453	910	0.000282	1473.5	4.43427e-08	887	3448.6	2050.4	2159.4	1677.6	1803.7	1722.5	1433.3	1484.2	1347	2164.1	4156.5	3431.9	2611.3	1749.2	2277.6	2296.6	2083.8	1682.5	1456	1180.1	1568.1	1152.3	1445.5	1319.8	1461.3	1701.7	1555.1	1562	1440.1	1802	1821.3	1906.7	2780.7	2574	2322.6	2501.4	2007.8	2432.4	1908.8
1447905_x_at	MGI:1351500	Nup62	0.06405	1079.5	60838.2	4602	5.96e-05	918.5	3.82169e-08	876	3235.6	6535.5	6349.7	6314.4	5755.1	5519.6	6539.9	6844.9	6152.2	5267.2	5039.5	4909.6	5328.8	5045.2	4766.3	5070.6	4148	5376.9	5528.9	5315.6	6142.1	6667.7	6940.5	7383.6	6247.9	5795.3	5685.9	6711.7	5972	5664.6	6935.7	5459.3	5531.8	5344.1	5731.4	5420.5	5187.1	4726.8	4319.4
1450026_a_at	MGI:1889505	B3gnt2	0.06407	1081	77941.6	4744	0.013	4130	0.00220659	4650	1946.2	2914.7	3250.5	3032.6	2761.6	3562.3	3016.4	2677.3	2392.8	2496.5	2426.1	2771.4	2576.8	2863.5	2725.1	3159.1	3096.6	2878.7	3565.5	3577.8	3078.6	3027.7	2926.9	2962.1	3506.4	3351.1	3000.3	2939.8	2966.6	2955.4	3028.4	2432.9	2419.7	2186.4	2632.8	2935.4	3490.6	2683.2	3411.4
1418125_at	MGI:1915392	Ino80	0.06411	1082	194.031	2166	0.0109	3950	0.000336373	3341.5	1284.7	908.7	794.2	792	820.9	877.9	832.4	885.7	891.8	1198.2	1403.9	1150.7	906.1	895.1	1840.2	1241	1268.3	892.7	857.2	890.7	1621.1	717.1	1027.2	783.6	721.6	990.5	555.5	805.1	827.9	705.2	698	894	900.9	1056.3	1026.6	891.8	1470.8	1277.9	885.4
1439096_at	MGI:1925528	Ddo	0.06413	1083.5	257.225	2242	1.07e-05	489	1.31919e-08	741	3230.6	3614.8	3681.2	2866.9	3546.2	3265.1	3748	3854.4	3111.3	2891	2778	2186.1	2237	2086.3	2298.4	2336.5	3103.8	2528.3	2342.2	2248.1	2671.8	2924.2	3784.1	3810.8	3680.1	4154.7	4211.9	3873.1	4853.5	3077.5	3189.8	3417.2	3100.2	3054.3	2576.5	2193.3	2569.9	2298.8	2003.5
1425057_at	MGI:1915621	Pbld1	0.06413	1083.5	5238.48	3381.5	1.77e-05	603.5	3.27488e-07	1170.5	15859.1	24068.2	20643.4	21279.5	21822.1	22920.7	22432.3	21919.3	18826.4	21248.1	23618.9	23098.6	23490.5	29595.3	24793.8	28726.3	27340.2	28441.8	28403	28840.9	25150.7	25535.5	20307.2	20350.7	18702.1	20551.4	19892.8	21488.4	21319.6	20244.3	21712.5	21083.5	21943.9	23793.1	22535.6	24156.8	30565.5	24557.8	27773.8
1425557_x_at	MGI:1196284	Tsc22d3	0.06417	1085.5	6114.92	3448	0.00222	2567	2.98397e-05	2261	945.7	948.5	946.7	993.9	1143.4	933	998.4	1119.4	889.8	880	875.1	639	863.3	955.5	857	799.8	960.3	720.9	951.9	951.9	1243.5	948.6	959.4	1361.4	1584.7	1041.7	1036.2	957	1028	966.8	968.8	954.5	758.2	921.2	774	881.1	845.1	955.5	822.1
1426256_at	MGI:1343131	Timm17a	0.06417	1085.5	25866.6	4123	0.000503	1751.5	4.18934e-05	2388.5	8741.1	9606.8	9705.5	9569.8	9626.5	10449.6	10361	9803.6	9395.8	8881.1	6647.6	11167.1	11239.5	11134.1	9096.7	9200.8	10309.7	13490.6	13868	12907.2	12682.4	13260.6	11190.2	10021.3	8795.4	8966.8	8518	9755.6	8382.3	10043.5	8924	8877	8897.1	10303.5	9795.7	9702.1	10517.4	10500.3	11545.8
1425837_a_at	MGI:109382	Ccrn4l	0.06418	1087	1.4e-05	26.5	6.88e-05	961	1.85763e-11	295.5	26785.2	5310.8	2622.5	3125.4	2196	1179.8	3055.5	1547.9	628.2	600	730	541.6	1335.2	1006.4	1656.8	4195.2	11097.6	8543.7	16860.1	14605.5	27079.6	15532.5	8328.6	8329.9	8132.5	3094.7	1250	3278.2	1709.9	770.8	2724.8	1482.9	294.4	594.2	305.2	674.5	3694.4	420.9	622.5
1423517_at	---		0.06419	1088	137517	5245	0.00183	2450	0.0041447	5228	13715.2	37316.8	41137.8	38860.8	36340.6	35688.2	31948.4	31708.3	32823	34965	31291.7	35976.6	35692.3	33967.8	29094	31287.6	30182.6	34832.7	36481.1	36466.7	34229.2	40941.8	40954.2	39668.4	37490.9	41492.6	38280.9	42809.2	34622.1	36137.2	33130.3	32548.4	32000.6	36745.9	38200.1	36692.8	35050.4	34404	36752.8
1430849_a_at	MGI:1916368	Cgrrf1	0.0642	1089	165.785	2113.5	3.15e-05	747	1.98311e-13	160.5	7022	5095.9	5569.2	5456.9	5633.1	4717.4	4290.3	4806.2	4687.8	3410.4	2714.9	4374.1	4607.6	4829.3	2858.9	4184.3	4014.7	5684.4	6501.9	6991.3	6391.8	6964.7	6401.7	6183.3	6033.1	5688.8	5701.4	6146.1	5541.3	5617.1	5425.6	4813.2	4441	4446.1	4382.7	4165.5	4587.1	4646.6	5313.1
1450768_at	MGI:107231	Dlg1	0.06438	1090	977.683	2725	0.000477	1712.5	4.18934e-05	2388.5	1361.1	1707.6	1635	1778.5	1708.5	1772	1693.7	1717.4	1647.9	1714.3	1986.3	1655.3	2042.4	2213.7	1851.1	2193.5	2118.8	2043.3	1873.6	2072.5	1705.3	1667	1387.6	1332.1	1389.3	1333.3	1274	1629.4	1877.7	1319.1	1671.1	1280.3	1499.1	1671	1588.2	1879.3	2250.2	1900.7	2371.5
1433645_at	MGI:2140592	Slc44a1	0.06439	1091	12.9051	1304.5	2.92e-06	287	3.07712e-13	168	10189.2	8094.4	8586.3	10113	9839.8	12126.1	12984.1	11167.5	9568.9	12038.6	14125.7	10708.9	8463.5	6891.9	9023.9	8129.1	6562.6	6371.3	5341	5101	4501	4604.9	5232.3	6227.6	5989.8	6809.3	7489	8585.5	9224.3	8288.7	8004.8	8531.4	8999.5	7041.7	8713.3	9690.3	9052.4	7606.2	7382.6
1454955_at	MGI:2152414	Ipo7	0.06443	1092	60568.9	4597.5	1.86e-05	615.5	2.09146e-08	797	12783.6	21179	19286.6	20981.5	20405.7	19672.2	18487.4	17871.2	18119.4	19937.3	14920.8	17980.9	18006.4	17911.6	14260.5	16626.1	17111.9	18025.9	20934	22432.8	20122.8	22322.8	20827.3	22146.6	22363.9	21001.1	21133	21740.2	18310.8	19981.3	16838.4	18549.3	17266.5	19900.5	18756.7	15697.3	16336.1	17155.8	17535.9
1433598_at	MGI:2442985	Arglu1	0.0645	1093	1.1995	480.5	0.000381	1617.5	3.06546e-06	1635.5	1390.1	794.1	883	660.9	960.4	1240.2	1017.6	949.9	474.9	1358.7	1679.1	1550.9	936.2	504.9	1196.7	1532.9	1171.8	541.3	340.7	416.7	418	520	451.8	350.9	289	552.5	671.6	803.2	702	992.2	696.1	784.9	843.9	1182.7	916.5	1141.6	1385.4	1014.1	1022.8
1452008_at	MGI:1917113	Ttc39b	0.06451	1094	4.10372	853	9.64e-05	1070	5.04355e-06	1785	2285.3	1204.1	1234.1	1226.4	1146.4	1574.5	1847.8	1405.7	1119.5	1951	2345.6	2394.4	1405.3	1730.8	2849.3	2864.4	2363	2062.3	2104.4	2334.6	1918.2	1453.3	1099.1	745.6	1028.7	843	1112.2	1416.9	1034.7	979.3	1201.8	1315.4	1020.4	1473	1373.6	1542.9	2441.2	1805.9	1932.3
1434418_at	---		0.06454	1095	29.06	1581	0.00541	3276	1.84371e-06	1518.5	3154.9	1229	1131.1	1455.2	1039.5	1241.7	1681.3	1788.3	1698.8	1644.9	1658	1184.3	848.2	1492.6	1681.8	1998.7	1933	2082.7	2031.3	2504.3	3374.1	2013.6	1980.6	1745	1704.1	1726.5	1695.4	998.6	1287.9	1412.2	1456.4	1404.4	1478.9	1808.9	1688.7	1166.4	1659.9	1628.1	1548.5
1417562_at	MGI:103267	Eif4ebp1	0.0646	1096	124722	5148	0.0065	3438	3.74354e-05	2346	5421.9	9863.2	9740.3	9957.8	9663.7	11387.1	9340.8	9631.4	9189.4	9325.6	9518.5	10277.1	10250.6	10803.8	10587.3	9800.2	8886.4	13463.1	14087	12189.6	12037.1	12775.1	10691.4	9511.4	9936.8	10383	10247.4	9646.2	9951.4	9931.7	9664.2	8665.1	9080.5	8675.2	9475.7	11144.3	9979	9665.4	11362.3
1451098_at	MGI:1920159	Chmp1a	0.06461	1097	24679.4	4094	0.00308	2836	2.98397e-05	2261	2045.5	3066.9	3074.8	3233.3	3131.9	3067.6	3108.8	2987.4	3002.6	3306.5	3977.2	3081	3399.6	3364.8	3224	3581.1	3219.7	3508.6	3974.7	3799.6	3270.3	3126.4	3177.2	2782.8	2886.2	3069	3213.5	2740.8	3174.1	2295.4	3250.5	3231.7	2461.4	3271.5	3758.4	3761.3	3896.8	3179.4	3868.7
1419301_at	MGI:108520	Fzd4	0.06462	1098	22.9559	1518.5	0.00878	3727	0.0558856	10419.5	3157.9	2364.8	2268.5	2245.2	2219.7	2698.1	2804.7	2600.5	1655	3092.8	3158.9	2290.8	1913	2233.4	4646.7	4394.9	4475.8	3668.8	2730.6	3210.5	2432.2	2970.9	2575.1	2262.6	1616	2493.3	2478.5	2445.1	2304.1	2511.4	2087.6	1918.6	2038.1	2008.1	1976.3	2154	3041	2097.8	2564.7
1425422_a_at	MGI:1921358	Parn	0.06469	1099	4480.14	3313.5	0.0134	4167	0.00494179	5389	610.6	615.3	730.5	732.7	478.9	836.8	798.5	703.4	654.2	1058.7	1018.4	965.6	1089.5	839.6	833	685.3	757.1	760.4	985	670.4	562.3	679.1	571.1	722.8	609.2	737.1	743.5	721.8	754.8	708.6	749.6	678.1	688	1017.1	790.4	583	1088.9	888.6	1002.3
1421183_at	MGI:1913904	Tex12	0.0647	1100	9.94112	1205	0.0113	3984.5	0.000477703	3545	290.1	189.3	202.8	235.4	183.8	223.6	183.5	339.8	185.4	171.5	214.6	185.1	392.2	322.1	187.1	150.9	164.2	193.8	109.6	172.4	126.3	102.8	197.7	161.4	161.2	263.8	293.9	233.9	185.1	204.6	190.9	240.1	319.1	247.3	392.9	352.7	245.3	301.3	197.2
1437165_a_at	---		0.06472	1101	104241	4984	0.0438	6137.5	0.00539237	5475	1538.6	2330.4	2864.2	2141.4	2260.7	2598.7	2441.5	2672.8	2250.7	3237.1	2845.2	2437	2671.9	2409.2	2522.3	2484.6	2733.3	2738.7	2514.3	2729.2	2577.9	2457.1	2324.7	2489.1	2121.9	2277.4	2319.6	2425.4	2782	2178.5	3164.6	2416.2	2577.7	2684.9	2701.3	2805.9	2628.9	2852.9	2968.3
1460192_at	---		0.06476	1102	90599	4862	0.000156	1250	1.25035e-06	1421.5	17154.9	30328.4	28598	31298.8	33867.2	31039.8	30468.6	29038.3	27600.4	26322	24406.2	33304.7	33025.6	35603	33806.2	34446.6	37716.3	38843.6	41271.3	38427.7	41116.4	34937	34787	32825.5	30074.8	32609.8	29527.7	32926.9	33787.8	36088.9	33252.1	30179.8	27872.3	28318.8	30111.9	33265.2	41510.8	36180.1	37752.7
1435561_at	MGI:109637	Erf	0.06477	1103	1575.64	2911.5	0.048	6423.5	0.0259933	7925.5	978.4	639.8	610.3	537.9	743.7	732.7	646.6	459.7	630	735.4	615.8	691.3	647.3	919.3	1418.1	898.6	651.7	997.2	862.1	644	841.4	631.8	615.9	617.7	609.7	646.4	649.2	643.5	676.6	620.7	439.7	641.3	472.9	628.6	647	642	643.7	616.4	997.1
1417208_at	MGI:1098273	Amacr	0.06479	1104	40902.5	4372	2.45e-06	267.5	1.16989e-09	539	26228.2	36515.7	36438.5	33765.4	36280.7	38682.4	38120.7	41865.7	39055.2	42366.3	42977.2	41208	46969.2	51763.8	47039.3	47316	40715.2	49508.1	45047.1	48324.9	38365.4	37876.6	37366.1	36662.8	36546.6	39991.1	39235.8	35903	37501.9	36042.3	41423.2	41725.5	42688.6	50425.4	45245.2	48910	45885.3	46266.4	55991.1
1417233_at	MGI:1919420	Chchd4	0.06484	1105	693.814	2586	0.000309	1506	1.42412e-06	1454	3358.3	3675.4	3173.5	2957.4	3305.6	3444.7	3326.2	3514.2	3616.6	2981.9	2108.5	2343.9	2712	3073.2	2206.3	2573.4	3058.3	4162.2	5016.1	4530.5	4977.9	5466.8	4626.4	4063.3	3622.7	3383.9	3046.2	3848.3	3073.1	2792.3	3165.3	2966.3	2724.5	3922.6	3103.3	3053.2	3299	2602.1	2853.9
1453282_at	MGI:1201679	Cxadr	0.06486	1106	21.9472	1490.5	2.19e-05	654.5	8.25732e-09	693.5	11361.9	16823.7	15575.3	13972	14287	11858.2	11037.3	12531.8	14475.3	13039.6	10788.6	12196.9	13480	11949	7097	7950.7	7350.4	7798.6	7885.2	9829.3	8507.7	10338.4	14754.6	16645.4	17315.8	17367	15385.1	16852.4	15174.9	13336.2	13121.7	13532.5	14621.8	16350.3	15111.7	13916.8	10736.6	12888	10760.1
1426630_at	MGI:2385133	Exosc2	0.06487	1107	32861.3	4241	0.0539	6849	0.00760986	5844.5	1383.6	1427.2	2353.3	1529.4	1487.8	1543.6	1194.7	1282.6	1277.4	1146.2	1021.4	1337.7	1282.1	1320.3	969.7	1042.3	1041.7	1223.8	1497.8	1287.6	1058.3	1421.9	1383.6	1434.7	1299.9	1487.7	1442.1	1689	1516.8	1151.4	1281.5	1256.4	1298.8	1295.4	1177.1	1178	1290.7	1257.2	1488.5
1435682_at	MGI:2142973	Lars2	0.06492	1108	14456.9	3836	0.000186	1307	8.42736e-07	1346.5	1209.1	1500.1	1684.5	1846.1	1693.9	1811.9	1500.4	1922.5	1451.6	1753.4	2087.8	1661.3	1769.7	1600.8	1738.4	1586.1	1744.6	1636	1450.6	1418.2	1417.4	1288.4	1646.4	1332.8	1145.6	1612	1360.3	1739.4	1608.7	1686.8	1657.5	1651.2	1948.8	1749.1	1976.4	1670.4	1838.6	1635.3	1816.2
1455900_x_at	MGI:98731	Tgm2	0.06502	1109	114.393	1976.5	6.95e-05	964	2.43466e-08	815.5	20386.3	21357.6	23242	19656.5	19248.8	23554.8	23733.8	27253.2	22841.4	28090.5	26231.1	21851.1	23373.4	19681.2	23530	20684.9	17886.3	21831.3	15862.9	13569.1	14774.8	16041.6	20646.1	19513.8	19664.9	25305.8	23813.7	16633.1	20810.3	18196.5	27415.3	22680.1	25149.9	27435.9	21448.7	24996.2	21989.3	19517.4	21549.6
1456766_at	MGI:1924859	Ccdc151	0.06506	1110	14.4444	1331	4.24e-05	824	9.21446e-08	974	634.3	646.8	790.7	771.4	461.5	400.9	407.4	499.7	496.4	419	250.5	444.2	439.7	363.5	303.8	302.7	378.3	456.3	445.4	440.5	530.1	442.3	603.4	702.9	529.2	590.3	619.1	643.1	484.9	634.7	405.5	451.9	329.7	450	456.8	391.1	438.6	333.3	344.4
1450109_s_at	MGI:1352447	Abcc2	0.06513	1111	244.619	2225	0.000196	1327.5	2.11418e-05	2148.5	20960.9	24389.9	23162.3	20195.8	20745.7	19322.3	21677.5	21657	15747.2	26189.1	32127.9	23545	19375.4	23744.5	31896	31064.2	34926.3	24775.7	25388.6	26643.8	25232.5	22912	19956.6	17303.6	16911.4	17456.6	17849.7	16618.9	19296.7	17071.2	16678.3	18297.8	19295.6	25880.6	20602.5	24385.7	27690.8	23224.3	26165.3
1425515_at	MGI:97583	Pik3r1	0.06519	1112	16.5091	1385.5	0.000182	1297.5	2.85299e-07	1152	3332.5	3621.9	3067.6	3265.6	2335.7	3264.2	2820.7	2407.2	2146.2	2159.1	1330.7	1052.4	1978.6	2607.7	1846.5	2190.4	2067.3	3192.8	4122.7	4384.9	3002.6	3595.1	3166.9	2846.7	2394.5	3130	2921.1	2365.6	2443.8	1211.5	2308.4	1498.3	1953.9	1970.4	1860.9	1892.9	2422.2	1621.5	2329
1456890_at	MGI:2442858	Ddx58	0.06529	1113	394.943	2388	0.0119	4039	0.00152309	4329.5	554.8	544.8	380	511.4	391.3	567.2	477.2	698.1	706.7	469.9	509.9	682.2	520.8	725.9	508.2	406.5	641.1	410.8	498.3	383.8	377.7	287.5	428.9	475.2	426.8	428.8	411.9	427.6	655	431.6	394.9	391.2	586.9	592.4	615.9	521	588.4	842.3	679.4
1454802_x_at	---		0.06537	1114	2060.27	3008	6.87e-05	960	8.42736e-07	1346.5	16367.8	16977.8	21170.9	18774.9	17934.8	20412.5	23551.9	21919.5	18733.8	21449.6	26470.7	25876.1	22760.8	25052	31712.2	31054.2	27991.8	30530.7	29669.1	24861.2	28153.7	25883	20554.9	16556.3	18010.3	15589.2	15344.4	16330.3	16626.5	20089.7	21523.8	17974.5	18557.9	18480.4	20263	23296.1	24115.8	19750	21060
1439887_at	---		0.06543	1115	0.415057	352	2.82e-05	725	2.70226e-06	1600	2980.2	970.9	1376.1	1163.2	825.3	981.6	1245.4	1256.7	920.1	1385.9	2188.5	2762.4	2012.8	2716.8	3544.1	3072.8	3379.5	2148.1	1372.5	1596.1	842.5	890.4	1228.4	1077.5	934.5	1272.4	1236.1	901.5	1399.5	1170.1	1133	940	1270.5	903.7	1102.6	1518.3	3060	2169.1	2646.2
1427213_at	MGI:107816	Pfkfb1	0.06548	1116	11.5601	1249.5	2.04e-07	75.5	4.74417e-15	100	5843.4	8675.9	7330.3	7629.8	6388.1	7252.4	5532	4766.9	4619.3	5459.2	4847.4	4716.5	4014	2832.5	4090.6	3222.8	4085.6	3905.4	4932.9	5946.6	6504.1	5456.8	6978.7	6700.4	7694.5	6986.5	6051.6	7704.2	6012.6	6168.3	4622.1	5334.8	4244.2	3536.4	4773.5	3700.4	3053.5	2979.5	3281.1
1428372_at	MGI:108517	St5	0.06553	1117	0.000147309	77.5	9.73e-06	475.5	1.3838e-09	552.5	3902.1	2228.3	2625.3	2863.8	2708.7	3802.4	2466.6	1983.4	1760.3	3518.4	4229.7	2542.7	2168.3	1474.6	1994.2	1275.3	546.3	509.8	374.3	489.8	383.6	504.3	917.7	1527.5	1873.4	1762.4	2121.3	2495.8	3029.6	1930.3	1939.1	1827.7	1567.3	1640.6	2407.3	2145	1549	1773.4	1391.2
1426733_at	---		0.06554	1118	43.9367	1720	0.00062	1856	2.32206e-07	1120.5	1308.5	980.1	1266.9	938	853	1113.6	901.4	1250	978.7	1727.5	1528.3	834.1	953.4	894.6	1001.5	893	661.2	701.2	842.9	675.9	529.1	752.3	898.9	931.4	935.1	1043.3	1117.5	919.7	1206.9	906	1119.3	1053.5	1057.3	1072.1	1149	1428.1	1053.5	928.1	1243.4
1432517_a_at	MGI:1099443	Nnmt	0.06556	1119	20.9685	1477.5	6.63e-05	945.5	3.27488e-07	1170.5	96193.4	85944.7	67366.6	88118.7	68115	64810.5	61708.5	56348.7	43980.4	62486.9	56581.6	65396.9	48702.6	47565	49910.1	58500.6	47631.8	50058.8	76574.9	81397.8	139669	78600.3	87456.9	71375.8	78440.5	57261.8	91684.8	80743.7	55128.2	55948.1	44605.5	47633.4	44286.4	56336.8	54698.5	43475.3	50152.9	47041.4	57432.8
1452925_a_at	MGI:1915207	2013-03-05	0.06558	1120	34631.7	4270	2.75e-05	718.5	3.27488e-07	1170.5	4525.5	6723.6	7824	6800.3	7680.3	6501.1	6992.7	6294.4	6264.8	5603.7	6148.3	6242.7	7455.3	8684.3	6709	6942.9	7599.6	9893.4	9980.8	9500	9197.1	10129.2	7814.4	7039.3	6776.6	7226.1	7055.9	6952.8	7720.3	6982.5	7051.6	6530.6	5740.4	6961.9	8463.5	7476.3	8437.5	8520	9502.6
1438408_at	MGI:1925338	Ankrd56	0.06559	1121	3.37961	761	0.000369	1604	1.42412e-06	1454	2184.5	1256.7	1599.7	1164.6	1353.4	1109.1	2618.7	2481.5	2068.6	1476.9	1699.5	860	1214.8	1148.3	1057.1	1131.5	793.8	1109.5	866.1	974.4	760.5	1148.9	1280.6	1219	1144.6	1053.5	1162.1	1199.1	1538.8	937.3	2380	1436.3	1673.1	2389.6	1793.6	2016.4	817.4	1214.2	969
1419181_at	MGI:1927246	Zfp326	0.06568	1122	3404.33	3196	5.51e-05	894	2.26306e-08	806	1761.5	3083.3	2825.9	1991.1	2527.8	2916.9	2387.8	2477.5	2396.4	2391.9	1961.5	2833	1898.6	1869	2289.7	1793.8	2117.3	2086.9	2353	2311.2	2538.7	2819.7	3213.1	3475.3	3477.9	3325.4	2885.5	2792	3344	2647.2	2674.2	2790.8	2822	3008.7	2387.7	2357.9	2195	2206.9	1716.4
1434271_at	MGI:99946	Creb3	0.06569	1123.5	60.7014	1818	0.00123	2221.5	9.85282e-06	1952	378	271.3	245.3	233.2	187.4	267.8	272.7	354.4	269.4	296.2	423	271.2	271.4	269.4	327	300.3	515.1	448.5	357.1	510.1	383.4	290.5	274.9	266.1	255.8	252.1	253.5	167.9	275.3	137.1	224.1	249.8	253.3	273.8	292.6	250.7	381.2	270	386.5
1426271_at	MGI:2385088	Smc5	0.06569	1123.5	3108.52	3159	0.000198	1332.5	2.11418e-05	2148.5	1973.2	2518.5	2870.2	2763.7	3368.6	2647.4	3017.7	2554	2625.5	2705.6	3450.6	2863.7	2559.5	2181.9	2446.9	3110.5	2661.9	1926.9	2115.8	2173.3	2015	2063.1	1863.5	1592.7	2102.2	2729.7	2073.4	3021.2	2573.7	3468.3	3071.1	3060.2	2703.6	3038.4	3181.5	3032.8	2740.7	2922.7	3241.7
1429618_at	MGI:1921506	Cyld	0.06577	1125	12527.9	3760.5	0.00194	2479.5	0.000860716	3914.5	1769.6	2776.9	2995	2980.6	2287.7	2566.8	2509.6	2412.7	2288.2	3077	3741.8	3267.9	2906.7	2792.5	3120	3363.6	3695	3549.7	3552.2	3145.8	3111.8	3194.7	2736.8	1972.2	2454.5	2208.2	2417.5	2326.1	2720.3	2709.9	2284.4	2168.8	2004.3	2868.6	2909.5	2438.1	2947	3044.2	2904.4
1417825_at	MGI:95421	Esd	0.06578	1126	146575	5391.5	0.00222	2567	0.00039097	3436	42003.1	139145	139871	143983	138867	131480	124160	125514	126519	119332	115013	134847	130906	132946	119248	122067	119097	126986	130504	141521	130821	140521	139871	138056	143293	129476	128820	140223	119292	130453	118440	125980	121987	114540	136230	127404	126897	127094	129607
1418370_at	MGI:98779	Tnnc1	0.06579	1127	4.10372	853	0.000525	1770	1.27685e-09	548.5	703.6	604	367.1	489.8	405	313.5	358	263.5	245.7	234.2	231	395	239.3	242.4	227.1	238	241.3	241.6	363.5	375.8	267.1	695.2	895.8	437.9	546.5	636.5	389.4	491.6	265.3	274.2	275.2	242.5	243.3	242.4	192.2	266.3	240.1	243.1	238.9
1427042_at	MGI:2146021	Mal2	0.06585	1128	3.86489	822.5	1.53e-05	571	2.16049e-07	1110.5	20800.2	20491.7	18419.5	19256	17276.7	16195.8	18382.9	23972.3	20020.2	19453.1	15155.8	12691.3	13515.5	11131.8	7929.3	8139.2	10341.6	8106.9	9818.8	10819.8	12699.8	15395.4	20796.1	22496.9	20644.8	24785.1	20304.3	23398.1	20726.4	20489.7	19869.1	26035.6	20374.7	28685.5	17150.7	15433.3	10760.5	12907.6	10630.1
[truncated: 43,973 more rows]
[truncated: 10 more columns]
