# Supplementary material for: SW1PerS: Sliding windows and 1-persistence scoring; discovering periodicity in gene expression time series data
Source: BMC Bioinformatics. 2015 Aug 16;16:257. doi: 10.1186/s12859-015-0645-6 (PMC4537550; doi:10.1186/s12859-015-0645-6)
Supplement: Additional file 2 — Rankings. These three files contain the biological data sets used in this paper, as well as the scores and rankings from all the algorithms presented here. In addition, they include filters so that users can re-order the probes by the score of a particular algorithm. [file 12859_2015_645_MOESM2_ESM.xls › 3433029521544421_add4.xlsx]

## Sheet: haase-wt1tp13-v1_swft3_rescomb_
Probe	Sys_Name	Symbol	SW_score	SW_rank	DL_score	DL_rank	LS_p-value	LS_rank	JTK_p-value	JTK_rank	Max-Min	Norm Plot	62	78	94	110	126	142	158	174	190	206	222	238	254
1770718_at	YOR076C	SKI7	0.01474	1	937.996	157	0.045	2	0.000114455	2.5	154.902		656.263	592.596	563.695	518.479	590.248	636.85	673.38	608.546	542.386	564.671	595.855	618.394	640.023
1774807_at	YHR108W	GGA2	0.01491	2	5.78355e+06	638	0.175	505	0.0588615	940	987.318		2028.87	2174.36	2612.44	3016.18	2941.72	2734.05	2502.88	2440.46	2773.86	2761.69	2682.15	2772.36	2661.29
1776793_at	YGR189C	CRH1	0.0154	3	437050	440	0.139	313.5	0.0588615	940	5796.02		1006.71	4761.83	6802.73	4358.02	2034.46	2373.08	4230.74	5047.9	4068.54	3386.43	3245.06	3901.25	4048.72
1769341_at	YER087C-B	SBH1	0.01547	4	581.608	142	0.0747	41	0.00154671	36	2018.18		5492.52	5559.71	6547.14	7510.7	7307.58	6248.27	5748.68	6165.73	6588.53	6910	6615.78	6363.15	6202.54
1780099_at	YNL197C	WHI3	0.01637	5	22.4356	54	0.102	124	0.0116319	281	1640.2		1208.62	1713.31	2304.69	2848.82	2599.75	1900.58	1617.63	1874.76	2163.55	2345.27	2153.52	2015.3	1999.28
1776634_at	YBR161W	CSH1	0.01699	6	1.57067e+06	543	0.209	694	0.0943642	1207	447.164		472.634	644.36	909.754	919.798	726.134	630.441	683.387	774.876	746.042	774.818	745.555	682.416	727.703
1779760_at	YBR187W	GDT1	0.01736	7	3068.99	212	0.112	165.5	0.0943642	1207	3376.45		5244.4	6332.38	7703.11	8620.85	7892.55	6350.57	6462.45	6476.99	7315.87	7564.71	7346.88	6702.93	6937.95
1775071_at	YNR039C	ZRG17	0.01757	8	84205754478	2514	0.164	441	0.0116319	281	300.996		1086.64	902.102	801.814	785.647	941.765	979.847	896.972	837.472	836.575	931.033	911.065	884.294	896.181
1773585_at	YJL046W	AIM22	0.01781	9	2325.81	198	0.088	80.5	0.00624753	153	84.6101		350.362	332.446	345.019	300.878	321.56	368.17	379.865	343.84	318.366	301.091	338.722	371.65	385.488
1779051_at	YJR076C	CDC11	0.01871	10	2.36191	31	0.134	283	0.0355577	681	963.056		661.37	815.196	1106.9	1475.19	1624.43	1155.56	920.105	1132.9	1138.71	1305	1276.39	1128.08	1107.65
1778911_at	YDL134C	PPH21	0.01929	11	539.194	137	0.0798	51	0.000296248	9	987.455		3296.21	2860.74	2386.35	2308.75	2584.8	2854.49	3027.62	2692.48	2604.73	2523.26	2667.42	2931.69	2798.57
1779265_at	YBR071W	---	0.01932	12	7.77471e+07	913	0.127	246.5	0.020737	457.5	1129.47		331.615	1135.68	1461.09	764.308	436.638	664.824	989.809	973.658	729.033	623.393	781.458	873.617	871.026
1772122_s_at	YBL111C /// YDR545W /// YER190W /// YFL064C /// YGR296W /// YHL049C /// YHR218W /// YIL177C /// YJL225C /// YLR462W /// YLR467W /// YML133C /// YNL339C /// YOR396W /// YPL283C /// YPR202W	YRF1-1 /// YRF1-2 /// YRF1-3 /// YRF1-5 /// YRF1-6 /// YRF1-7 /// YRF1-8	0.01967	13	1764.08	185	0.361	1583	0.0355577	681	941.638		310.894	1198.3	1252.53	565.689	314.257	373.708	429.038	646.857	593.946	504.781	511.874	455.691	496.499
1775965_at	YDR232W	HEM1	0.02014	14	2.08986e+06	561	0.201	650	0.0588615	940	974.606		3204.45	3662.65	3935.57	4168.62	4179.06	3650.75	3670.83	3724.56	3925.79	4050.79	3847.82	3874.67	3855.4
1771609_at	YFR025C	HIS2	0.02034	15	196683	390	0.345	1482.5	0.0355577	681	521.364		1361.36	904.922	839.996	843.962	899.581	1088.41	1067.74	969.052	908.968	926.692	922.178	975.193	993.589
1774342_at	YOR326W	MYO2	0.0209	16	96.2288	85	0.0998	111	0.00624753	153	3584.21		3406.08	3806.99	5579.08	6990.29	6404.94	5492.45	4565.87	4598.03	5458.27	5922.35	5686.44	5041.99	5133.57
1775720_at	YML027W	YOX1	0.02182	17	80.709	76	0.331	1414	0.020737	457.5	2123.59		529.742	2125.42	2589.15	1541.35	680.271	465.556	900.275	1042.91	1170.67	1040.99	993.423	932.497	929.588
1777544_at	YFL031W	HAC1	0.02453	18	3989271749	1645	0.343	1472	0.474795	2600	1845.38		8209.96	9857.82	9404.75	9454.93	9421.11	8012.43	8494.28	9511.58	9157.5	8910.89	9432.12	8162.02	8657.89
1776019_at	YCR024C	SLM5	0.02507	19	5188.3	235	0.0888	84	0.00624753	153	172.044		675.736	593.425	528.532	564.112	646.157	700.577	676.131	651.202	603.35	616.267	653.778	656.641	675.193
1770891_at	YLR165C	PUS5	0.02532	20	3174247533	1581	0.209	694	0.00624753	153	106.752		441.983	371.627	344.336	335.232	360.563	393.565	377.978	355.124	345.583	362.715	379.334	362.803	367.479
1776139_at	YOR131C	---	0.02562	21	7.85448e+08	1281	0.186	582	0.222583	1827	314.458		1537.71	1436.48	1501.64	1317.74	1223.26	1311.18	1468.8	1479.16	1325.5	1294.45	1366.16	1431.08	1413.79
1771045_at	YFL050C	ALR2	0.0263	22	147.733	98	0.156	405	0.000296248	9	155.284		405.198	317.699	270.358	249.914	282.322	324.05	348.082	310.685	279.813	265.833	283.446	293.438	294.962
1774142_at	YDR309C	GIC2	0.02642	23	68761.4	338	0.355	1544	0.020737	457.5	2361.8		1945.4	4150.89	3836.82	2584.6	1822.9	1789.09	2274.99	2456.6	2442.56	2223.69	2168.82	2137.16	2240.14
1772737_s_at	YBL111C /// YDR545W /// YEL077C /// YER190W /// YFL066C /// YGR296W /// YHL050C /// YHR218W /// YIL177C /// YJL225C /// YLL066C /// YLL067C /// YLR466W /// YLR467W /// YML133C /// YNL339C /// YOR396W /// YPL283C /// YPR204W	YRF1-1 /// YRF1-2 /// YRF1-3 /// YRF1-4 /// YRF1-5 /// YRF1-6 /// YRF1-7 /// YRF1-8	0.02705	24.5	52823	330	0.313	1323	0.0355577	681	3202.92		2530.71	4428.14	5321.33	3326.64	2118.42	2303.17	2954.22	3210.43	3095.31	2890.1	2892.04	2752.44	2807.5
1777669_at	YLR042C	---	0.02705	24.5	759.808	153	0.182	552.5	0.00624753	153	428.873		301.535	453.205	711.355	730.408	595.804	471.536	460.986	586.211	619.638	642.154	639.977	539.185	578.183
1769446_at	YHL010C	ETP1	0.0271	26	7.82185e+08	1278	0.366	1614	0.474795	2600	29.7434		192.689	181.737	191.269	169.277	179.251	195.052	189.187	190.007	182.311	165.309	181.974	183.759	184.678
1773529_at	YCR037C	PHO87	0.02714	27	6.51176e+06	657	0.138	306	0.0355577	681	587.706		1858.1	1318.85	1270.4	1386.71	1703.45	1764.77	1816.23	1439.44	1358.75	1486.06	1498.27	1593.12	1583.94
1775532_at	YPR052C	NHP6A	0.02861	28	7.32521e+06	666	0.183	558.5	0.020737	457.5	2352.71		6304.37	5605.12	6060.51	7456.02	7957.84	7082.43	6627.38	6773.97	6906.7	7188.33	7128.63	7104.92	6812.04
1772457_at	YNL189W	SRP1	0.02881	29	1079.6	162	0.0787	48	0.000114455	2.5	1127.83		5060.09	4531.9	4216.52	3932.26	4227.85	4614.35	4733.97	4524.85	4272.87	4267.86	4463.21	4665.24	4533.26
1774627_at	YER003C	PMI40	0.02889	30	141.315	95	0.175	505	0.020737	457.5	5965.28		4257.41	6552.82	9428.36	10222.7	8948.76	6616.36	6102.13	6906.58	7836.8	7697.47	7683.37	7137.33	7188.94
1769419_at	YMR247C	RKR1	0.02979	31	18619.9	282	0.179	531	0.00319583	73	2011.11		5015	4019.28	3429.2	3003.89	3243.01	3856.02	4214.82	3551.79	3241.42	3268.54	3565.31	3716.74	3666.12
1771585_at	YOR008C	SLG1	0.03003	32	533494	455	0.255	982.5	0.0355577	681	919.79		932.419	1684.31	1852.21	1592.69	1351.58	1122.38	1033.94	1340.08	1360.68	1328.12	1283.87	1202.87	1218.21
1770137_at	YML083C	---	0.03057	33	11967431703	1898	0.176	515	0.146902	1495	43.5459		162.106	160.036	156.546	199.995	173.001	156.449	156.814	165.644	190.169	169.75	161.775	159.828	159.64
1777593_at	YEL020W-A	TIM9	0.03065	34	3.67971e+06	600	0.174	498.5	0.020737	457.5	1284.51		4410.93	3452.98	3403.18	3126.43	3732.81	4022.77	3967.61	3587.73	3278.39	3443.11	3637.53	3622.77	3625.62
1775408_at	YDR493W	MZM1	0.0312	35	436708	438	0.166	453.5	0.0588615	940	217.356		610.603	521.075	459.053	403.452	393.247	515.258	550.18	491.639	467.707	423.641	483.011	455.829	480.968
1775015_at	YEL032W	MCM3	0.0313	36	66.9157	73	0.186	582	0.020737	457.5	2262.06		3031.78	2775.68	1681.75	885.908	769.72	1459.73	2102.03	1822.41	1559.57	1368.2	1483.79	1515.84	1512.8
1774180_at	YBL026W	LSM2	0.03144	37	3.92855e+06	602	0.0995	109.5	0.00319583	73	763.063		4126.96	3745.52	3526.97	3751.06	4290.03	4183.58	4083.8	3777.34	3609.83	3783.13	3884.89	3973.36	3920.72
1777749_at	YLL031C	GPI13	0.03181	38	554.437	138	0.122	219	0.020737	457.5	1971.2		1983.97	2243.24	3005.98	3955.17	3868.51	3228.29	2531.44	2626.53	3347.84	3459.41	3230.55	3112.95	3155.47
1770056_at	YOL145C	CTR9	0.03189	39	314782	412	0.0907	87	0.00319583	73	280.871		869.847	681.791	665.18	588.975	665.921	780.344	788.021	658.665	616.02	674.254	676.746	769.989	732.229
1775164_at	YOR304W	ISW2	0.03216	40	76999.1	345	0.0873	77	0.00154671	36	205.473		1110.11	1034.13	1022.3	904.634	931.422	1069.3	1099.78	1003.78	946.242	920.398	954.789	1005.5	1025.74
1774766_s_at	YBL112C /// YBL113C /// YDR545W /// YEL077C /// YER190W /// YGR296W /// YHR218W-A /// YHR219W /// YIL177C /// YJL225C /// YLL066C /// YLL067C /// YLR466W /// YLR467W /// YML133C /// YNL339C /// YOR396W /// YPL283C /// YPR204W	YRF1-1 /// YRF1-2 /// YRF1-3 /// YRF1-4 /// YRF1-5 /// YRF1-6 /// YRF1-7 /// YRF1-8	0.03255	41	12962	270	0.363	1596	0.0943642	1207	3225.73		656.563	3418.5	3882.29	2400.32	1649.6	1297.67	1417.42	2212.62	2109.08	1760.98	1987.58	1630.08	1797.13
1770417_at	YNL329C	PEX6	0.03259	42	5521.31	240	0.137	299	0.00319583	73	381.591		1340.2	1089.02	1108.96	958.608	1041.12	1217.74	1318.89	1106.95	1058.43	975.195	1045.82	1125.95	1115.63
1772729_at	YPR032W	SRO7	0.03303	43	3112.15	213	0.0558	11	0.00154671	36	308.117		844.795	603.091	622.989	810.487	903.106	911.209	853.258	736.145	700.38	711.046	824.192	876.096	838.793
1769501_at	YLR266C	PDR8	0.03417	44	8.22348e+08	1291	0.296	1231	0.222583	1827	55.2746		365.569	327.486	349.621	312.694	310.294	342.834	354.006	343.731	341.643	315.173	329.418	339.663	336.966
1773160_at	YNL250W	RAD50	0.03424	45	148058	369	0.0574	17	0.020737	457.5	83.3173		312.785	317.365	265.9	246.134	287.749	313.318	315.691	293.739	272.59	283.694	292.714	329.451	306.147
1771520_at	YNL149C	PGA2	0.03497	46	7.00079e+06	661	0.171	481	0.00624753	153	1524.81		4930.18	3459.8	3405.37	4072.76	4620.39	4676.96	4659.47	4211.85	4038.01	4281.52	4282.87	4675.97	4437.75
1775235_at	YBL003C	HTA2	0.03516	47	0.000100752	1	0.179	531	0.0588615	940	12978.2		889.669	3635.98	10503.8	13867.9	11750.3	7518.24	4243.18	7406.43	9602.57	9431.14	8395.2	8029.93	8011.11
1770402_at	YDR530C	APA2	0.03566	48	6.20343e+06	649	0.247	924	0.0116319	281	255.572		793.331	606.087	537.759	561.4	605.505	697.469	703.367	623.313	604.001	605.445	656.897	617.847	655.284
1771935_at	YDR147W	EKI1	0.03571	49	2.22931e+06	567	0.123	225	0.0355577	681	195.149		466.97	386.349	449.924	549.849	581.499	548.631	477.964	441.789	506.912	537.637	530.945	490.963	512.806
1771390_at	YLR274W	MCM5	0.03574	50	0.210444	19	0.0753	43	0.00624753	153	1004.1		1288.42	1435.93	973.31	431.831	502.865	1051.44	1390.73	1123.36	824.833	742.456	922.498	1083.43	1041.3
1772617_at	YHR188C	GPI16	0.03602	51	3349.15	218	0.0749	42	0.00154671	36	903.596		1930.47	2202.72	2631.64	2765.17	2214.76	1861.58	1992.13	2270.64	2405.77	2353.13	2116.14	2135.03	2144.97
1777628_at	YOR085W	OST3	0.03657	52	3.07303e+07	807	0.101	118.5	0.0116319	281	1323.13		4521.77	4874.84	5253.74	5844.9	5627.89	5250.75	4940.99	5329.45	5590.97	5630.84	5452.12	4937.22	5317.81
1771331_at	YGL238W	CSE1	0.03778	53	2.03149e+07	768	0.0809	53.5	0.0355577	681	1095.4		5396.64	4443.81	4301.25	4350.99	4810.75	5263.55	4824.35	4391.44	4449.09	4629.3	4927.51	4855.23	4864.66
1776571_at	YDR322W	MRPL35	0.03848	54	1.93567e+08	1037	0.159	419	0.146902	1495	82.5905		726.152	680.135	709.928	689.965	686.294	762.725	745.994	723.466	694.981	688.021	724.163	751.421	748.764
1770809_at	YPR174C	---	0.03913	55	2981.1	211	0.199	645.5	0.0355577	681	1396.2		1392.19	1772.22	2090.3	1405.02	782.939	694.101	1141.56	1218.01	1251.92	1128.07	1049.47	945.389	983.723
1773126_at	YNL146C-A	---	0.03948	56	37872.4	308	0.511	2369.5	0.146902	1495	898.91		1174.06	924.111	512.607	275.146	278.078	438.253	528.438	452.254	439.4	445.756	433.648	454.666	444.335
1780071_at	YFR006W	---	0.03959	57	6.20341e+06	648	0.0954	96	0.00624753	153	491.318		2731.43	2493.51	2570.32	2543.52	2616.72	2877.86	2853.46	2563.45	2451.07	2710.48	2752.35	2942.39	2812.6
1772497_at	YBR102C	EXO84	0.04018	58	180994	383	0.109	152	0.00624753	153	158.068		649.849	561.8	578.028	526.358	606.395	629.625	684.427	588.171	572.299	562.282	609.442	607.14	648.129
1770945_at	YLR363C	NMD4	0.04135	59	240572	399	0.153	396	0.00154671	36	246.741		1095.34	935.469	908.645	848.604	881.091	1036.61	992.178	953.694	943.096	880.077	946.012	955.398	982.226
1769932_at	YDR252W	BTT1	0.04186	60	1125.49	166	0.148	377.5	0.0588615	940	288.258		359.826	477.973	562.985	646.89	648.084	495.358	406.718	532.668	537.422	560.47	581.498	498.768	525.225
1772618_at	YLR351C	NIT3	0.04192	61	3.70359e+08	1142	0.15	386.5	0.0116319	281	547.191		2407.42	2242.27	2129.94	2085.23	2098.66	2223.91	2394.08	2235.61	1860.23	2179.57	2251.67	2264	2221.99
1770835_at	YJR083C	ACF4	0.04202	62	1088.91	163	0.0423	1	0.00154671	36	79.5056		347.296	323.862	358.646	389.402	403.367	390.988	366.914	342.617	355.11	366.045	388.042	383.288	373.843
1773210_at	YNR052C	POP2	0.04235	63	8.98703e+07	930	0.185	575	0.00624753	153	616.62		2571.15	2084.99	2077.07	2017.39	2138.74	2427.62	2634.01	2324.64	2281.2	2258.6	2314.83	2348.92	2444.93
1771778_at	YJR143C	PMT4	0.04259	64	62.7287	71	0.18	540.5	0.00624753	153	3931.26		3816.29	5525.61	7247.47	7747.55	6427.78	4931.09	4680.66	5305.01	5672.78	5845.89	5717.39	5326.19	5381.43
1774069_at	YOR097C	---	0.04262	65	2.12363e+08	1057	0.178	526	0.0588615	940	149.559		615.232	465.673	489.549	551.19	598.303	609.262	606.871	538.855	518.34	585.618	587.985	570.519	569.551
1779217_at	YNL310C	ZIM17	0.04301	66	1.86728e+07	759	0.143	339	0.0116319	281	426.053		519.801	743.536	945.854	836.808	582.515	535.714	659.777	750.665	701.277	671	648.948	643.249	691.798
1775643_at	YBR236C	ABD1	0.04326	67	1.5445e+07	740	0.0667	25	0.00624753	153	385.207		1596.74	1600.16	1409.5	1255.9	1426.05	1609.74	1641.11	1416.03	1377.96	1362.93	1564.97	1502.22	1553.53
1774678_at	YPL015C	HST2	0.04337	68	1911141920	1453	0.141	328.5	0.0355577	681	780.333		1089.55	1681.5	1869.88	1525.1	1244.18	1244.83	1451.12	1756.9	1548.21	1518.94	1438.45	1483.27	1565.18
1772076_at	YGL090W	LIF1	0.04379	69	9253582268	1825	0.285	1159.5	0.474795	2600	39.7952		165.518	162.185	167.34	129.481	144.76	169.276	159.783	156.724	143.299	154.928	148.38	165.964	162.029
1772087_at	YBR255W	MTC4	0.04405	70	1274458189	1373	0.231	823.5	0.0355577	681	164.15		496.861	425.496	394.787	332.711	419.224	449.507	434.871	413.751	394.453	386.957	445.911	400.595	412.987
1777069_at	YMR166C	---	0.04494	71	3101241446	1576	0.165	448	0.020737	457.5	222.961		692.519	850.929	910.262	898.785	822.617	790.385	812.927	852.935	915.48	807.323	821.516	821.113	826.213
1770289_at	YPR178W	PRP4	0.04516	72	1.60233e+07	743	0.254	977	0.0588615	940	189.923		635.362	476.289	445.439	455.515	487.049	565.3	584.684	492.234	506.04	491.214	498.595	515.464	521.911
1772374_at	YJR054W	---	0.04519	73	728.661	150	0.169	468	0.00624753	153	512.645		437.049	693.297	867.337	949.694	697.51	509.107	527.72	666.826	726.501	701.173	630.047	678.33	628.441
1772500_at	YDR276C	PMP3	0.04525	74	39203203581	2249	0.108	147	0.00319583	73	2148.12		13926.7	12586.2	11933.7	13199.3	14081.8	13708.1	13300	12918.7	13201	13893.1	13628	13281.7	13064.9
1776356_at	YNL042W	BOP3	0.04557	76	6.08646e+06	644	0.203	657.5	0.0355577	681	216.511		570.153	596.919	443.448	380.408	410.496	461.323	493.738	496.032	495.261	447.474	467.544	463.708	473.989
1778330_at	YJR051W	OSM1	0.04557	76	20486.5	285	0.0717	36	0.00319583	73	197.22		831.365	775.459	700.297	749.023	823.372	897.517	860.859	834.544	757.252	815.19	820.497	867.461	883.154
1771388_at	YLR437C	DIF1	0.04557	76	15.6886	47	0.144	347.5	0.00624753	153	904.153		307.687	338.058	680.859	1211.84	1172.31	882.517	642.059	617.387	838.585	902.06	903.166	721.718	788.979
1778801_at	YKR089C	TGL4	0.04614	78	1.10014e+06	506	0.189	594	0.020737	457.5	414.09		1311.87	1085.27	923.307	901.81	947.251	1108.64	1165.77	1027.32	961.299	897.783	1044.37	1012.91	1009.67
1772331_at	YER016W	BIM1	0.04616	79	6162.18	247	0.165	448	0.020737	457.5	444.211		590.624	807.688	1034.83	936.985	732.201	633.52	604.681	682.452	798.311	762.815	712.031	698.823	684.685
1773815_at	YGR076C	MRPL25	0.04638	80	139060	367	0.137	299	0.00624753	153	208.886		758.339	614.484	646.143	549.453	615.192	686.382	717.241	625.583	611.858	588.189	630.404	674.868	666.665
1777971_at	YKL127W	PGM1	0.04699	81	557.675	139	0.19	599	0.020737	457.5	2127.44		893.357	1410.76	2599.29	3020.8	2363.2	1713.41	1641.3	2006.57	2441.28	2341.73	2242.02	2068.96	2181.17
1776825_at	YBR029C	CDS1	0.04731	82	884152	490	0.191	603	0.0116319	281	588		1918.59	2455.78	2386.57	2506.59	2451.13	2154.8	1936.62	2308.26	2352.61	2503.26	2300.32	2229.59	2269.22
AFFX-r2-Sc-WBP1-M_at	---	---	0.04758	83	37198.9	306	0.167	459	0.00624753	153	1120.97		2739.42	3740.23	3827.94	3860.4	3605.51	3313.91	3100.81	3690.92	3731.1	3828.61	3625.67	3377.55	3515.14
1773395_at	YIL164C	NIT1	0.04769	84	52349000000000	5471	0.091	88	0.0588615	940	210.015		761.13	662.368	614.616	824.632	771.13	708.351	638.926	784.259	786.77	731.844	680.759	698.701	753.071
1770535_at	YCR042C	TAF2	0.04799	85	686.153	147	0.108	147	0.0116319	281	1055.65		1752.24	1421.02	943.944	696.596	1124.4	1591.89	1563.06	1130.27	1064.97	1144.39	1170.31	1320.7	1246.16
1770156_at	YHR146W	CRP1	0.04815	86	11107.4	267	0.114	175	0.00319583	73	791.998		1453.37	1168.01	1434.94	1949.18	1960.01	1732.16	1431.44	1254.09	1570.59	1676.27	1583.99	1546.52	1473.06
1772463_at	YBL079W	NUP170	0.04845	88.5	321413	415	0.0688	27	0.00624753	153	522.298		1793.42	1768.62	1696.81	1703.4	2039.32	2219.11	1901.6	1759.55	1725.78	1856.67	1928.15	2072.74	2085.6
1776102_at	YMR183C	SSO2	0.04845	88.5	222530	394	0.135	287.5	0.0355577	681	738.425		2156.78	2071.25	2066.28	2371.41	2795.18	2292.22	2056.76	2119.01	2104.92	2395.22	2330.18	2321.84	2186.21
1779490_at	YML058W	SML1	0.04845	88.5	57958.8	333	0.0942	95	0.0588615	940	7018.88		8470.53	9159.09	8608.5	12198.9	15489.4	15097.4	11551.9	9589.52	10924	13296	13684.9	12812.1	13074.1
1775195_at	YLR373C	VID22	0.04845	88.5	987.141	159	0.118	200.5	0.0588615	940	575.582		661.275	692.399	1033.01	1185.55	1236.86	939.89	758.502	864.841	1013.65	993.529	1055.47	916.613	946.972
1773019_at	YBR010W	HHT1	0.04868	91	89.7076	82	0.148	377.5	0.00624753	153	10131.3		4701.68	6387.27	13117	14832.9	12226.9	8166.7	6344.14	9577.32	11008.1	10393.9	10209.7	9054.22	9452.02
1774192_at	YOL045W	PSK2	0.04869	92	564.565	140	0.0955	97	0.000296248	9	437.464		789.874	1081.7	1219.55	1227.34	1146.73	1017.64	910.024	1046.87	1118.46	1137.78	1072.12	992.002	992.726
1774550_at	YER019W	ISC1	0.04873	93	1550.01	180	0.145	359	0.020737	457.5	832.06		864.522	907.562	1309.58	1696.58	1546.76	1097.98	987.898	1173.57	1319.26	1408.93	1271.64	1212.43	1279.21
1770281_at	YEL036C	ANP1	0.04879	94	4994.67	233	0.0648	24	0.00154671	36	839.58		1884.97	1932.64	2229.46	2724.55	2406.8	2088.16	1918.54	1938.75	2389.75	2429.69	2421.77	2022.11	2159.57
1780040_at	YCR097W	HMRA1	0.04889	95	190723	387	0.0625	23	0.00624753	153	288.851		919.505	788.73	747.857	684.327	893.114	922.409	888.779	792.604	633.558	733.732	840.885	872.048	798.184
1774912_at	YOR231W	MKK1	0.04912	96	1.46691e+06	533	0.0856	66	0.020737	457.5	190.476		974.025	844.826	850.181	798.721	877.276	989.197	962.004	859.672	876.268	851.292	929.5	941.977	953.866
1777336_at	YIL065C	FIS1	0.04914	97	1.15748e+08	964	0.115	182	0.020737	457.5	114.954		644.509	616.636	633.504	539.3	535.12	576.319	650.074	632.562	560.994	565.285	600.393	600.908	634.337
1775005_at	YPL013C	MRPS16	0.0493	98.5	6609632329	1756	0.402	1794	0.0943642	1207	197.587		1220.89	1046.12	1161.04	1035.49	1075.4	1149.49	1233.08	1119.96	1075.69	1063.12	1116.52	1120.48	1149.38
1772392_at	YDR211W	GCD6	0.0493	98.5	2536762425	1519	0.0515	7.5	0.000702443	18.5	355.471		2921.86	2988.21	2930.64	2705.6	2790.72	2936.57	3005.05	2890.56	2649.58	2778.77	2872.51	2948.5	2877.01
1771508_at	YGL168W	HUR1	0.04934	100.5	5.8544e+08	1225	0.103	128.5	0.020737	457.5	238.072		629.486	489.814	391.414	430.347	516.047	560.928	541.969	472.094	432.29	489.19	544.679	476.28	481.55
1769654_at	YFL049W	SWP82	0.04934	100.5	339159	420	0.07	28	0.00624753	153	126.972		595.815	535.263	503.035	477.476	551.354	601.459	554.754	535.135	474.487	486.018	533.551	565.474	522.26
1777463_at	YMR191W	SPG5	0.04944	102	2.91721e+06	586	0.151	391	0.020737	457.5	724.575		1777.18	1324.35	1518.42	2004.45	2048.92	1882.92	1742.09	1595.07	1613.99	1770.46	1831.81	1780.18	1788.91
1774772_at	YGR270W	YTA7	0.04966	103	1.03736e+06	501	0.151	391	0.0116319	281	765.339		2761.73	2438.57	2450.06	2168.36	2158.22	2714.22	2923.56	2616.76	2499.16	2382.05	2594.94	2619.05	2780.84
1777452_at	YDR031W	MIC14	0.04973	104	218.604	109	0.0977	103	0.000296248	9	185.513		472.604	394.599	346.596	287.091	364.044	398.976	403.215	381.694	348.079	341.738	344.234	399.493	391.961
1775170_at	YBL010C	---	0.05019	105	4.41923e+08	1176	0.348	1498	0.328902	2199.5	209.307		301.954	450.396	511.261	433.767	354.104	343.707	352.358	396.001	382.615	367.499	367.708	370.229	364.056
1769474_at	YPL264C	---	0.05032	106	66381.6	337	0.14	321	0.0116319	281	120.887		225.381	266.798	320.941	346.268	307.353	258.979	263.352	250.363	305.527	284.867	290.478	279.029	268.808
1776021_at	YOL012C	HTZ1	0.05037	107	387.684	125	0.123	225	0.0116319	281	3233.87		2001.19	2367.99	3621.22	5235.06	5167.98	4111.5	3217.52	3025.66	3738.31	4133.91	3976.02	3815.2	3906.27
1775457_at	YPL079W	RPL21B	0.05075	108	3278170000000	4125	0.526	2443	0.474795	2600	1002.25		20592.5	20911.5	20451.8	20367.8	20504	20264.8	20862.7	20896.8	19909.2	20198.9	20857.2	20430	20566.2
1777647_s_at	YBL003C /// YDR225W	HTA1 /// HTA2	0.05085	109	56.9012	68	0.229	813.5	0.0355577	681	13878.6		4459.72	9033.92	16889.4	18338.3	16613.2	12505.4	9333.43	13514.4	15622.9	15381.7	14823	14257.4	14354.1
1777697_at	YGL157W	ARI1	0.05097	110	252178	401	0.285	1159.5	0.0116319	281	1575.6		3990.08	3199.37	2771.2	2449.59	2414.49	2707.69	3000.72	2983.08	2804.17	2684.2	2751.5	2794.27	2831.26
1773848_at	YDR057W	YOS9	0.05125	111	4.16513e+06	606	0.111	160	0.020737	457.5	66.5081		333.723	324.249	333.426	297.146	339.187	351.129	363.654	326.11	306.743	313.242	317.131	358.046	361.567
1777382_at	YDL156W	---	0.05128	112	764781	483	0.23	817.5	0.020737	457.5	450.91		713.229	894.776	811.538	674.826	443.867	451.905	544.625	594.282	618.776	536.973	514.139	508.431	514.305
1772193_at	YLR297W	---	0.05134	113	391922030	1153	0.0582	18	0.00624753	153	102.667		262.762	274.058	225.158	181.659	214.262	284.326	265.372	226.915	203.53	221.98	253.278	243.465	234.797
1774442_at	YGR171C	MSM1	0.05136	114	4.30796e+06	609	0.0805	52	0.020737	457.5	97.6156		437.998	383.719	383.425	377.574	408.93	439.429	475.19	449.892	387.664	400.365	422.941	442.207	459.016
RPTR-Sc-U46493-1_s_at	---	---	0.05189	115	5724.75	243	0.0784	47	0.00624753	153	538.819		530.178	378.874	471.021	917.694	847.599	739.879	543.414	430.909	738.589	824.408	654.068	597.657	520.878
1771627_at	YGR295C	COS6	0.05286	116	114192	358	0.0562	13	0.00154671	36	1146.76		2569.12	2788.37	3287.25	3715.88	3151.66	2779.85	2888.04	3250.9	3448.81	3261.02	3149.43	2759.36	2812.32
1778486_at	YIL123W	SIM1	0.05313	117	0.00232403	4	0.132	273.5	0.0355577	681	10484.1		928.522	3242.47	8773.22	11412.6	10911.9	7181.59	4555.67	5817.42	7589.72	8287.18	8275.97	7456.96	7689
1774908_at	YBR140C	IRA1	0.05317	118	8838.2	261	0.309	1303	0.00624753	153	1754.3		4067.67	3045.75	2650.8	2313.38	2358.34	2796.31	3134.49	2934.8	2784.02	2733.31	2763.19	2887.97	2864.36
1769575_at	YDR486C	VPS60	0.05332	119	1154.24	169	0.0568	15	0.00154671	36	138.516		1009.33	934.62	911.42	870.814	894.713	931.448	987.853	968.778	912.293	877.537	934.874	942.126	979.083
1778319_at	YNL289W	PCL1	0.05352	120	5.57143	39	0.316	1338	0.0116319	281	1591.4		229.634	1319.96	1821.03	945.452	389.662	237.857	509.835	701.811	706.381	628.406	569.217	553.767	595.968
1770447_s_at	YDR545W /// YEL076C /// YER190W /// YGR296W /// YLR466W /// YLR467W /// YNL339C /// YOR396W /// YPL283C	YRF1-1 /// YRF1-2 /// YRF1-3 /// YRF1-4 /// YRF1-5 /// YRF1-6 /// YRF1-7 /// YRF1-8	0.05402	121	421.946	129	0.383	1702.5	0.0116319	281	777.885		270.783	884.807	1031.52	503.113	268.822	253.634	303.389	459.449	425.206	421.208	385.314	356.943	379.83
1773693_at	YBR199W	KTR4	0.0543	122	1.51851e+07	738	0.136	293	0.0355577	681	573.936		2495.74	2198.71	2088.94	2131.88	2326.08	2662.87	2623.35	2386.97	2260.44	2385.68	2460.6	2410.93	2557.42
1778426_s_at	YBR009C /// YNL030W	HHF1 /// HHF2	0.05454	123	83.9919	78	0.274	1095	0.0943642	1207	11987.9		2962.86	6457.56	12852.8	14950.8	13443.4	10195.4	7724.38	10923.7	12369.6	12628.1	11593.7	11683.6	11770.8
1779093_at	YKL175W	ZRT3	0.05457	124	1879580000000	3833	0.0831	58	0.0116319	281	547.879		4036.11	3515.79	3488.23	3807.44	3976.97	3913.02	3652.93	3678.34	3814.96	3995.83	3939.45	3603.81	3814.59
1773891_at	YOR033C	EXO1	0.05508	125	44810.4	321	0.268	1061	0.0116319	281	850.585		859.325	1295.29	1524.29	1154.29	734.025	673.706	839.234	907.287	960.13	851.616	842.04	795.845	814.323
1777486_at	YBR256C	RIB5	0.05521	126	7.9013e+06	671	0.0563	14	0.0116319	281	398.753		2306.43	2183.47	1997.54	1907.68	2025.27	2223.22	2204.51	2188.78	1922.64	2058.73	2178.84	2211.94	2123.8
1774324_at	YHR135C	YCK1	0.05574	127	2.3965e+06	573	0.124	229	0.020737	457.5	717.609		1552.49	1528.45	1694.28	2074.5	2246.06	2221.76	1927.85	1662.4	1962.34	2051.7	2092.83	1960.11	1976.07
1775539_at	YGL262W	---	0.05612	128	1.01989e+07	689	0.186	582	0.020737	457.5	38.1909		136.601	145.415	148.896	169.678	142.647	131.487	133.595	152.328	151.045	144.227	145.492	137.782	141.081
1770709_at	YER007C-A	TMA20	0.05619	129	90081627874	2534	0.552	2558	0.0943642	1207	1378.02		6143.93	6095.16	5275.36	4765.91	5119.44	5153.97	5416.84	5263.1	5005.78	5104.1	5384.9	5117.03	5197.64
1776483_at	YCL014W	BUD3	0.05658	130	53.4698	66	0.111	160	0.0116319	281	1298.46		668.096	587.138	790.971	1526.01	1885.6	1407.73	972.664	787.702	981.997	1215.43	1270.53	1057.17	1101.74
1773194_at	YOR297C	TIM18	0.05665	131	351738	424	0.143	339	0.0355577	681	679.278		2046.68	2065.13	2194.97	2689.07	2611.85	2156.69	2009.8	2217.25	2249.06	2352.13	2415.41	2055.95	2223.79
1770133_at	YER111C	SWI4	0.05725	132	10178.6	265	0.319	1355.5	0.0943642	1207	774.825		391.754	1060.97	1040.17	544.181	309.215	286.141	477.506	671.147	487.445	449.92	482.474	479.965	498.313
1772615_at	YPR145W	ASN1	0.05776	133.5	254198	403	0.0984	105	0.0355577	681	2755.93		11788.6	10884.9	9808.52	9367.31	9360.42	11017.2	12116.3	10905.3	10291.8	9922.3	10936	10798.2	11166
1777959_at	YKL113C	RAD27	0.05776	133.5	18.8111	52	0.195	620	0.0116319	281	2504.79		1378.77	2421.76	3298.99	2539.87	1210.12	794.205	1366.57	1788.96	1791.93	1634.85	1442.75	1407.76	1463.43
1777039_at	YMR207C	HFA1	0.05814	135	2.5728e+06	580	0.156	405	0.0355577	681	422.566		1058.73	749.408	691.295	636.166	723	966.326	970.614	685.901	739.045	701.608	830.339	810.703	795.048
1771109_at	YHL028W	WSC4	0.05818	136	4301.79	228	0.0865	72.5	0.0116319	281	142.509		195.646	172.387	152.67	237.414	295.179	282.086	218.246	188.414	198.456	225.788	241.935	234.408	244.784
1779569_at	YJR090C	GRR1	0.05835	137	1.4059e+06	528	0.156	405	0.0355577	681	143.681		1264.97	1221.13	1121.28	1175.3	1208.83	1233.45	1264.01	1196.32	1174.17	1165.95	1208.23	1189.96	1223.87
1775599_at	YNL183C	NPR1	0.05845	138	26590.6	295	0.295	1223	0.000702443	18.5	526.408		1410.65	1102.27	946.494	884.244	959.098	1044.04	1177.03	1030.21	1004.01	992.57	1006.32	1097.05	1048.31
1771908_at	YNL160W	YGP1	0.05857	139	0.0103824	6	0.533	2483	0.0588615	940	15918.1		16637.6	10691.9	1866.89	719.493	2706.35	6166.32	5616.39	4384.96	3251.29	3281.34	4408.35	4292.42	4778.82
1770885_at	YDR387C	---	0.05897	140	12060022484	1900	0.653	3083.5	0.328902	2199.5	359.52		1242.67	923.181	883.146	944.493	947.565	984.824	1066.92	977.892	931.095	962.526	968.711	942.048	980.23
1776473_at	YGR009C	SEC9	0.05902	141	4.5476e+07	850	0.208	685	0.020737	457.5	250.389		1378.14	1127.75	1155.65	1148.75	1206.34	1254.65	1319.2	1192.73	1177.28	1149.46	1237.83	1257.19	1223.3
1778488_at	YAL021C	CCR4	0.05905	142	1.538e+08	996	0.158	413	0.0588615	940	536.446		2188.21	2470.37	2376.07	2261.11	2228.92	1933.93	2026.19	2309.75	2298.84	2133.89	2180.4	2034.49	2088.46
1777548_at	YGL194C	HOS2	0.05934	143	7.6866e+07	911	0.253	971.5	0.0355577	681	154.573		436.236	311.524	288.666	287.019	281.662	369.35	417.336	303.673	298.828	343.416	338.361	353.152	358.115
1778088_at	YLR046C	---	0.05941	144	36877418896	2227	0.068	26	0.00154671	36	280.137		1134.07	924.811	948.478	1175.95	1204.13	1127.53	1005.98	1035.95	1175.88	1204.95	1130.04	1060.59	1064.7
1778578_at	YDL115C	IWR1	0.05945	145	2.78277e+06	583	0.298	1243	0.00624753	153	138.97		538.906	431.165	427.372	408.843	399.936	456.493	509.708	437.722	427.792	411.9	438.778	448.174	440.159
1778739_at	YOR315W	SFG1	0.05982	146	3.14751	32	0.118	200.5	0.0943642	1207	975.697		183.641	205.074	254.353	565.859	1159.34	1152.31	626.571	460.767	576.065	869.689	1021.21	835.319	856.076
1776403_at	YBR086C	IST2	0.05985	147	12075.2	269	0.118	200.5	0.00624753	153	4631.04		2723.07	3748.95	4908.66	6346.46	7354.1	6408.45	4932.54	4689.68	5456.61	6094.57	6411.82	5875.62	6122.24
1779141_at	YGL130W	CEG1	0.05991	148	1.78119e+06	552	0.128	254	0.0116319	281	178.413		1094.05	928.7	925.552	971.13	979.635	1065.72	1103.97	992.362	963.639	959.964	982.611	1049.46	1013.79
1770748_at	YKL053C-A	MDM35	0.05992	149	2886.98	206	0.0921	90	0.0116319	281	519.678		1229.37	1123.71	954.071	827.627	1040.26	1259.38	1347.3	1182.05	965.822	1051.3	1225.43	1162.5	1246.38
1774651_at	YGL203C	KEX1	0.06019	150	144659000000	2703	0.444	2004.5	0.670614	3010.5	410.993		1717.38	1306.38	1321.79	1399.74	1405.19	1583.86	1434.12	1330.08	1418.06	1456.34	1405.13	1547.08	1415.77
1775445_at	YOL033W	MSE1	0.06025	151	1.47027e+08	991	0.148	377.5	0.0943642	1207	100.549		508.812	515.716	508.183	482.437	421.476	424.925	480.872	520.448	475.791	419.899	456.942	440.417	454.552
1775302_at	YOR373W	NUD1	0.06027	152	17.8464	50	0.191	603	0.020737	457.5	371.623		232.394	348.698	510.945	604.018	445.143	322.959	305.863	360.588	421.108	390.565	398.133	363.669	368.014
1769823_at	YER167W	BCK2	0.06067	153	16274.2	275	0.0924	92.5	0.0116319	281	395.185		1552.28	1521.48	1399.68	1249.9	1215.45	1424.09	1610.63	1523.6	1395.44	1294.29	1414.58	1354.87	1427.34
1772796_at	YPL083C	SEN54	0.06077	154	6.23773e+08	1238	0.116	189.5	0.020737	457.5	90.2452		815.645	808.55	801.95	769.655	745.119	820.491	818.324	803.202	738.256	781.736	800.315	821.662	828.501
1775347_at	YLR209C	PNP1	0.06099	155	51.0735	65	0.0811	55	0.00624753	153	900.673		1423.41	1386.16	1664.39	2261.45	2286.83	1814.13	1390.48	1394.91	1666.45	1878.15	1869.77	1655.87	1683.45
1776792_at	YBR261C	TAE1	0.06104	156	8.95532e+07	929	0.126	238.5	0.020737	457.5	580.177		2332.6	2387.8	2198.7	1982.63	1807.63	1916.25	2110.25	2087.66	2077.73	1901.8	1958.86	1810.93	1930.01
1779435_at	YIR024C	---	0.06105	157	174965703	1018	0.376	1673	0.222583	1827	194.275		569.319	461.612	467.352	387.704	375.044	458.334	484.482	447.906	390.969	416.68	418.831	440.503	433.248
1775116_at	YDR507C	GIN4	0.06119	158	440.81	131	0.227	803.5	0.0355577	681	2238.49		693.805	2049.4	2932.3	2297.67	1139.93	751.154	1103.86	1644.7	1509.21	1424.1	1368.57	1285.96	1337.31
1775234_at	YBR200W	BEM1	0.06137	159	454.716	132	0.0995	109.5	0.00624753	153	345.98		777.578	785.392	596.551	482.032	591.374	773.483	828.012	757.4	673.552	664.011	714.729	767.821	776.783
1779890_at	YMR033W	ARP9	0.06138	160.5	7.60567e+08	1274	0.247	924	0.020737	457.5	312.195		1484.32	1468.92	1511.15	1318.76	1591.92	1630.96	1560.38	1433.87	1375.98	1488.99	1546.12	1568.95	1629.36
1779643_at	YDR035W	ARO3	0.06138	160.5	109177	356	0.0993	107.5	0.000702443	18.5	969.621		4695.09	4350.79	3877.93	3725.47	3975.91	4337.1	4540.91	4441.91	4309.09	4038.55	4278.97	4197.14	4381.02
1772483_at	YDL225W	SHS1	0.06143	162	5.62028e+06	634	0.139	313.5	0.0588615	940	340.486		1582.53	1276.85	1242.04	1256.31	1318.12	1518.28	1553.5	1358.25	1308.2	1366.57	1347.77	1481.53	1400.28
1778754_s_at	YBL113C /// YDR545W /// YEL077C /// YER190W /// YGR296W /// YHL050C /// YHR219W /// YIL177C /// YJL225C /// YLL066C /// YLL067C /// YLR466W /// YLR467W /// YML133C /// YNL339C /// YOR396W /// YPL283C /// YPR204W	YRF1-1 /// YRF1-2 /// YRF1-3 /// YRF1-4 /// YRF1-5 /// YRF1-6 /// YRF1-7 /// YRF1-8	0.06152	163	163144	376	0.204	664.5	0.0588615	940	4440.23		6300.04	8346.08	8732.76	6519.12	4818.85	4292.54	6026.5	6432.74	6047.51	5555.63	5602.41	5283.64	5367.44
1775023_at	YJR003C	---	0.06163	164	8081.09	259	0.0939	94	0.00624753	153	918.568		1334.37	868.907	901.183	1476.44	1662.37	1787.48	1635.67	1251.68	1230.74	1377.77	1584.54	1530.5	1494.49
1771675_at	YFR002W	NIC96	0.06173	165	6.9437e+08	1253	0.199	645.5	0.0943642	1207	396.922		1780.56	1926.27	1741.39	1586.48	1869.36	1919.65	1887.16	1724.28	1693.49	1753.1	1832.41	1983.4	1933.68
1774645_at	YDR003W-A	---	0.06186	166	9.89567e+06	686	0.181	548.5	0.146902	1495	638.245		1775.54	1159.75	1224.76	1436.89	1504.71	1698.46	1797.99	1506.94	1389.71	1518.54	1627.18	1612.31	1744.79
1776239_at	YIL118W	RHO3	0.0619	167	174915	380	0.085	65	0.00154671	36	811.403		2421.3	2432.95	2700.52	3062.65	3232.7	3053.16	2698.03	2561.79	2697.56	2852.98	2900.45	2805.57	2770.58
1778228_at	YCR043C	---	0.06204	168	707992	474	0.115	182	0.0116319	281	1131.9		3623.42	3509.34	3766.98	4269.6	4628.64	4162.77	3496.74	3520.97	3694.97	3946.56	3859.94	4032.39	3789.22
1776125_at	YHR061C	GIC1	0.0622	169	6.05612	40	0.145	359	0.020737	457.5	686.551		311.617	492.593	807.2	998.168	875.016	505.696	440.001	577.073	688.527	704.522	660.706	598.538	623.853
1771495_at	YDR528W	HLR1	0.06241	170	1228.52	171	0.366	1614	0.020737	457.5	2115.86		1747.38	2627.6	1979.98	893.261	511.739	654.562	1048.35	1097.29	1036	953.8	905.529	910.606	990.321
1772412_at	YAL023C	PMT2	0.06274	171	24609	289	0.159	419	0.0116319	281	3521.78		6247.55	8058.73	9495.18	9769.32	8883.42	7460.68	7321.45	8001.73	8766.36	8775.96	8419.17	8153.38	8396.18
1772330_at	YDR414C	ERD1	0.0628	172	2.2218e+07	778	0.176	515	0.0588615	940	640.066		998.776	1171.5	1617.34	1638.84	1406.77	1190.5	1204.64	1336	1355.06	1407.82	1289.24	1283	1358.67
1774759_at	YDR286C	---	0.06301	173	1.4613e+06	531	0.266	1045	0.020737	457.5	148.749		641.017	507.545	492.267	495.619	513.695	528.846	637.516	545.818	496.352	498.201	531.906	516.09	542.251
1778665_at	YJL029C	VPS53	0.0633	174	741413000000	3413	0.361	1583	0.328902	2199.5	181.154		1079.26	898.101	908.3	1073.54	1070.62	989.679	1003.7	983.936	996.094	1052.53	1023.12	1004	986.669
1773071_at	YPR156C	TPO3	0.0637	175	1.79176	30	0.0462	3	0.020737	457.5	492.631		680.385	457.73	432.377	390.762	764.461	823.003	577.367	401.307	330.719	506.944	680.243	820.141	823.35
1777846_at	YBL002W	HTB2	0.06371	176	4.47048	35	0.204	664.5	0.0588615	940	12668.1		2896.84	6313.91	13591.8	15564.9	14856.9	10757.8	7613.8	10694.3	12906	13199	12647.4	12390.1	12476.3
1778203_at	YOR161C	PNS1	0.06385	177	993.611	160	0.0711	34.5	0.000702443	18.5	779.881		1404.05	958.34	934.905	1396.61	1660.07	1714.79	1547.19	1317.88	1180.27	1317.43	1486.11	1502.36	1529.84
1775250_at	YER048W-A	ISD11	0.06398	178	2.61063e+06	581	0.118	200.5	0.0116319	281	365.545		1995.66	1973.93	1862.6	1844.41	2086.48	2209.95	2079.12	1959.61	1880.78	1922.11	2100.77	2002.26	2063.1
1771967_at	YMR242W-A	---	0.06418	179	878709000000	3475	0.211	706.5	0.146902	1495	23.5205		134.228	124.265	123.327	145.758	128.668	126.278	127.081	125.805	143.029	138.761	129.4	122.237	129.402
1775610_s_at	YCL067C /// YCR039C /// YCR096C	HMLALPHA2 /// HMRA2 /// MATALPHA2	0.06441	180	3.02044e+07	805	0.302	1267.5	0.0355577	681	516.37		1109.07	718.821	592.704	631.436	781.891	838.188	837.222	657.36	615.955	686.784	725.931	703.093	714.321
1775944_at	YOR367W	SCP1	0.06491	181	862151	489	0.0569	16	0.00624753	153	170.488		1185.8	1133.61	1032.57	1031.2	1061.62	1166.94	1162.97	1030.67	1039.26	1015.31	1122.02	1131.09	1157.68
1780075_at	YGR260W	TNA1	0.06507	182	7.69714e+07	912	0.123	225	0.0355577	681	905.018		4956.58	5010.65	4926.76	5079.05	4692.11	4362.28	4792.27	5123.7	5011.14	4844.81	4561.16	4237.24	4218.68
1770542_at	YJL158C	CIS3	0.06537	183	2256.67	195	0.342	1466.5	0.00624753	153	11580.4		2960.25	6539.1	11825.1	14400.4	14540.7	13120.8	11006.7	11704.9	12820.7	13975.2	13570.4	13245.2	13029.5
1769670_at	YKL208W	CBT1	0.06539	184	9.34581e+08	1315	0.331	1414	0.0943642	1207	70.4109		390.121	346.936	319.711	323.153	325.843	368.294	357.423	341.986	349.282	345.791	332.268	367.27	348.622
1780070_at	YBR046C	ZTA1	0.06549	185	5.33812e+06	629	0.207	677	0.0943642	1207	265.551		802.709	698.473	537.157	537.163	607.539	688.235	761.654	773.541	678.781	632.616	729.981	691.634	725.621
1776704_at	YKL028W	TFA1	0.06646	186	1.19256e+08	968	0.142	334	0.222583	1827	537.924		2731.12	2269.3	2233.66	2218.7	2327.49	2617.13	2749.31	2211.39	2327.54	2286.65	2480.52	2521.99	2427.15
1777019_at	YOR204W	DED1	0.06686	187	1.18425e+06	511	0.505	2333.5	0.0588615	940	5761.04		4105.32	8660.06	9866.35	9837.74	9794.07	8165.37	7138.45	9521.94	9188.12	8726	8914.48	8322.21	8757.79
1777241_at	YOL121C	RPS19A	0.067	188	2.91965e+07	801	0.105	136.5	0.0116319	281	1343.39		11358.5	10580.4	10798.6	10657.5	11419	11771.9	11301.1	10995.8	10428.5	11066.3	10653.6	11740.8	11439.3
1776857_at	YMR296C	LCB1	0.06701	189	6.04233e+06	643	0.123	225	0.020737	457.5	1518.01		5435.55	6227.41	6953.56	6610.98	5850.1	5442.9	5877.24	6294.66	6581.23	6300.89	6330.16	6029.75	6186.8
1779577_at	YBR196C-A	---	0.0671	190	65092182198	2422	0.413	1858	0.222583	1827	58.3917		222.499	228.181	226.539	208.238	264.24	263.914	224.551	220.53	231.395	237.876	228.425	266.629	249.401
1779462_at	YGL151W	NUT1	0.06785	191	249098	400	0.159	419	0.0116319	281	482.177		1842.43	1574.57	1425.71	1360.26	1416.76	1652.06	1700.17	1539.33	1503.3	1467.73	1481.66	1509.51	1527.03
1769806_at	YMR226C	---	0.06795	192	9.32721e+07	937	0.494	2261	0.0588615	940	4766.1		13078.6	10820	9352	8360.29	8312.46	8890.69	9702.26	9452.05	9035.45	8928.78	9183.72	9256.13	9188.32
1778384_at	YIL002C	INP51	0.06809	193	2.42824e+06	576	0.14	321	0.00319583	73	277.491		893.661	737.69	682.895	748.607	861.467	927.187	960.386	857.607	835.326	845.2	893.265	931.976	925.534
1773349_at	YJL115W	ASF1	0.06819	194	289.27	115	0.313	1323	0.0116319	281	1763.58		870.659	1620.36	2258.44	1223.79	601.848	494.864	919.058	1043.59	1001.37	873.758	809.847	850.193	833.815
1769887_at	YHR133C	NSG1	0.06881	195	1.01463e+08	947	0.113	170	0.0116319	281	749.01		5704.02	5909.89	5626.44	5883.29	5407.53	5164.74	5369.08	5604.05	5791.42	5546.73	5472.08	5160.88	5230.36
1775076_at	YNL072W	RNH201	0.06896	196	27.5058	58	0.204	664.5	0.00319583	73	608.804		441.708	701.369	1048.43	903.687	590.327	439.626	511.194	620.193	672.674	608.789	595.834	552.924	573.795
1772185_at	YNL051W	COG5	0.06923	197	2849206483	1553	0.403	1801	0.020737	457.5	168.086		787.388	692.71	646.363	619.303	637.897	709.561	712.803	673.983	626.957	691.859	676.757	654.802	699.395
1773379_at	YLL032C	---	0.06943	198	177.376	105	0.056	12	0.00624753	153	475.312		257.789	200.656	310.869	536.08	675.968	580.839	416.445	337.666	369.167	465.541	513.599	533.224	517.625
1780056_at	YBR014C	GRX7	0.06956	199	6.08893e+06	646	0.0705	30	0.0355577	681	654.794		2370.44	2265.04	2379.21	2724.74	2903.6	2919.84	2661.48	2489.61	2441.75	2748.12	2644.47	2893.99	2678.43
1779918_at	YKR096W	---	0.06962	200	2.45098e+07	790	0.134	283	0.020737	457.5	179.041		819.12	686.248	739.04	688.255	722.876	787.123	847.983	739.688	678.166	740.499	770.159	857.207	815.502
1770044_at	YML124C	TUB3	0.06973	201	826.073	154	0.0614	21	0.00319583	73	1690.28		2752.01	2987.85	3514.19	3973.25	4442.29	3926.47	3219.64	2822.11	3225.02	3612.02	3954.51	3452.83	3462.17
1777495_at	YBL069W	AST1	0.06974	202	9.80142e+07	942	0.122	219	0.020737	457.5	416.078		1053.52	784.042	775.71	981.996	1191.79	1015.85	845.633	840.319	910.023	1044.07	1028.74	959.753	974.531
1776393_at	YOR249C	APC5	0.06994	203	1.31523e+07	716	0.0858	68.5	0.00319583	73	66.4473		320.443	301.091	292.145	256.536	253.996	283.199	307.151	276.884	272.197	259.374	275.007	303.598	293.384
1773430_at	YDR376W	ARH1	0.0703	204	1124656348	1348	0.287	1174	0.0943642	1207	65.9037		565.886	542.171	548.999	521.259	507.13	546.137	573.034	567.648	561.634	510.338	558.332	532.039	564.438
1779506_at	YEL040W	UTR2	0.07055	205	231234	396	0.144	347.5	0.00319583	73	6194.94		11495.6	12522	10733.6	7013.88	6327.02	7640.88	9332.4	9778.53	9530.11	8902.86	8584.71	8581.7	8722.09
1776655_at	YML100W-A	---	0.0707	206	866669000000	3471	0.248	932.5	0.146902	1495	28.4866		139.948	146.872	142.04	160.143	156.274	138.676	140.929	151.891	167.162	147.502	143.491	151.009	146.867
1774270_at	YNL273W	TOF1	0.0711	207	1851.88	187	0.26	1011.5	0.0116319	281	925.335		689.218	1005.19	1296.27	865.573	453.424	370.934	574.08	664.381	698.833	610.626	543.861	564.883	569.314
1777575_at	YJR115W	---	0.07117	208	2.34375e+06	570	0.186	582	0.00319583	73	172.019		490.489	551.377	555.54	662.508	654.674	522.608	492.473	565.024	583.77	567.415	571.579	532.143	535.345
1778520_at	YML020W	---	0.07147	209	5.95503e+07	877	0.292	1196.5	0.146902	1495	243.998		349.89	513.066	593.888	511.03	390.878	370.796	432.793	464.254	439.082	440.483	439.341	423.211	419.036
1777892_at	YMR176W	ECM5	0.07191	210	3.53161e+08	1134	0.16	423	0.0116319	281	226.003		1054.71	882.614	868.546	881.457	929.563	1002.34	981.557	835.67	828.706	880.678	902.049	929.423	901.402
1772070_at	YCL063W	VAC17	0.07233	211	1992.43	191	0.137	299	0.020737	457.5	1102.66		596.37	757.116	873.526	1453.37	1699.03	1362.11	929.804	878.016	990.093	1142.93	1148.79	1111.93	1090.68
1773275_at	YGR116W	SPT6	0.07252	212	4.21013e+06	607	0.129	259.5	0.222583	1827	586.19		3067.89	2865.5	2739.31	2641.13	2780.51	3163.47	3227.32	2892.74	2921.55	2936.18	2928.57	3120.16	3201.3
1772935_at	YHR199C-A	NBL1	0.07276	213	108608000000000	5811	0.1	114	0.020737	457.5	23.4201		216.21	202.496	194.023	215.694	211.925	208.902	192.79	207.948	213.404	205.242	199.77	206.568	208.167
1776520_at	YNL211C	---	0.07284	214	10280744401	1862	0.194	614	0.0943642	1207	201.798		607.63	488.6	405.832	423.087	542.565	517.156	481.193	453.255	422.352	472.004	480.269	483.039	461.321
1780009_at	YKL173W	SNU114	0.07314	215	9.75116e+06	682	0.242	896	0.020737	457.5	346.7		1119.8	979.107	806.414	773.102	806.806	881.636	928.022	868.592	878.71	854.542	798.187	870.452	873.23
1772533_at	YPL128C	TBF1	0.07318	216	4875.47	231	0.195	620	0.00319583	73	1074.38		1247.92	1620.94	1752.61	2322.29	2069.35	1690.94	1387.03	1727.26	1909.89	1753.52	1789.23	1654.05	1680.15
1778199_at	YJL073W	JEM1	0.07386	217	942686	495	0.165	448	0.0588615	940	480.308		716.413	975.518	1080.61	919.067	721.615	600.303	642.988	945.203	810.722	828.235	802.688	751.096	756.469
1776843_at	YBL023C	MCM2	0.07421	218	78116.6	346	0.217	748.5	0.0943642	1207	1502.29		2163.45	2557.91	2040.94	1143.07	1055.62	1906.18	2131.88	1774.98	1492.49	1371.02	1555.16	1648.72	1596.95
1769681_at	YOL105C	WSC3	0.0743	219	4.25997e+08	1168	0.231	823.5	0.0943642	1207	311.299		1183.34	1243.56	1171.52	1240.11	1458.37	1400.45	1219.35	1147.07	1238.9	1310.96	1266.63	1282.02	1204.55
1776330_at	YCL042W	---	0.07437	220	44570400000000	5398	0.176	515	0.0355577	681	65.2001		225.708	179.975	173.639	238.839	212.738	189.009	186.604	226.873	207.93	199.761	202.88	208.533	202.377
1776959_at	YCR002C	CDC10	0.07468	221	5.749e+08	1224	0.217	748.5	0.222583	1827	770.273		3211.25	2512.83	2570.69	2972.77	3200.63	3283.1	3130.47	2674.36	2795.86	2874.85	2937.18	2910.07	2941
1769350_at	YPL253C	VIK1	0.07473	222	301.567	117	0.147	372	0.0588615	940	310.602		213.315	228.33	328.335	490.956	523.917	384.991	260.529	276.716	362.348	382.832	354.184	336.95	348.125
1779445_at	YDR135C	YCF1	0.07483	223	1.48552e+07	735	0.433	1958.5	0.0588615	940	2104.74		5704.31	4625.22	3989.97	3814.87	3599.56	4014.04	4464.47	4095.13	4134.5	3973.66	4016.34	4174.3	4165.82
1773250_at	YBR129C	OPY1	0.07497	224	4883929688	1698	0.147	372	0.146902	1495	195.303		677.124	585.091	624.915	481.821	495.729	580.197	660.851	591.896	508.362	555.321	588.433	645.667	581.961
1774394_at	YOR081C	TGL5	0.07518	225	143.577	97	0.115	182	0.00154671	36	748.857		953.048	1223.12	1452.76	1701.91	1426.51	1054.3	1013.33	1291.7	1442.03	1434.55	1394.32	1289.43	1311.16
1770340_at	YLL058W	---	0.0752	226	1.30788e+08	974	0.221	773	0.146902	1495	205.485		693.488	605.984	628.909	538.305	488.003	544.482	600.282	594.165	609.224	551.138	562.354	566.09	574.305
1772112_at	YGR028W	MSP1	0.07558	227	1551219290	1411	0.264	1034.5	0.0943642	1207	120.695		609.211	538.711	510.825	489.954	515.789	561.201	565.589	537.691	488.516	520.404	541.537	511.09	526.842
1770790_at	YHR149C	SKG6	0.07574	228	1.14616e+06	508	0.356	1553	0.146902	1495	1491.78		1215.09	2654.72	2706.87	1921.94	1274.46	1235.93	1504.27	1735.95	1674.36	1471.37	1533.59	1525.44	1562.64
1776154_at	YBR070C	ALG14	0.0759	229	14.7963	46	0.197	635	0.00624753	153	2871.69		1386.21	2693.29	3707.66	2960.46	1511.16	835.968	1565.93	2006.08	2005.56	1710.5	1546.77	1516.05	1583.03
1773219_at	YGL164C	YRB30	0.07627	230.5	2.79383e+08	1102	0.426	1931.5	0.146902	1495	452.264		1022.72	826.154	805.749	613.544	570.455	725.243	845.462	704.308	684.177	688.392	704.569	688.664	699.22
1769973_at	YGR108W	CLB1	0.07627	230.5	0.00112944	3	0.112	165.5	0.020737	457.5	2205.29		220.418	174.146	404.501	1422.35	2379.44	1835.82	931.939	499.608	704.865	1100.65	1224.47	1101.44	1130.01
1774715_at	YOL136C	PFK27	0.07632	232	3826.61	225	0.362	1589	0.00624753	153	1201.98		1028.77	2043.95	2120.75	2230.75	2200.29	1927.7	1605.82	1945.21	1967.33	2023.76	2077.98	1820.87	1861.32
1769321_at	YNR074C	AIF1	0.07648	233	2.61453e+07	795	0.196	628	0.00154671	36	536.76		1583.26	1497.42	1268.94	1163.58	1046.5	1172.28	1280.64	1267.29	1248.3	1199.34	1196.74	1137.44	1206.93
1775759_at	YBR205W	KTR3	0.07651	234	39503.4	311	0.145	359	0.0116319	281	761.199		1807.15	2126	2396.36	2568.35	2311.86	2163.37	2038.91	2161.61	2315.01	2264.2	2134.24	2147.3	2138.97
1773708_at	YNL267W	PIK1	0.0766	235	2014738420	1475	0.148	377.5	0.0943642	1207	119.103		892.679	996.925	942.585	904.077	877.822	895.105	955.885	979.494	914.846	920	911.508	917.714	950.657
1772646_at	YEL017W	GTT3	0.07665	236	900.486	155	0.0868	74	0.0116319	281	1891.64		1398.76	1522.08	2311.34	3264.3	3290.4	2614.66	2004.79	1967.54	2645.82	2939.92	2877.48	2897.29	2853.87
1777850_at	YNL097C-B	---	0.07673	237	1.33824e+06	523	0.167	459	0.00154671	36	32.5431		129.458	138.387	151.304	156.211	162.001	155.649	152.813	144.683	150.808	156.297	157.646	154.149	152.75
1779045_at	YOR247W	SRL1	0.07689	238	0.00492532	5	0.267	1053	0.0116319	281	18369.4		1074.47	7930.51	17487.2	19443.9	18344.5	15039.2	11755.4	13906.3	16267.1	16695.8	18116.4	15806.4	16411.5
1770139_at	YML072C	TCB3	0.0769	239	268855	404	0.15	386.5	0.00624753	153	3629.48		4315.68	3819.41	4564.42	6841.57	7448.89	6472.84	5577.16	5358.32	6321.97	6945.1	7286.41	6305.42	6552.38
1779464_at	YHL023C	NPR3	0.07691	240	856859	488	0.367	1620.5	0.00154671	36	364.432		962.814	744.863	687.165	598.382	682.405	735.017	827.237	695.354	687.069	680.644	725.963	698.94	734.918
1774592_at	YOR313C	SPS4	0.07703	241	712.463	148	0.0923	91	0.00624753	153	176.914		231.505	192.57	171.141	255.328	348.055	333.443	263.802	222.109	212.393	246.695	274.255	264.827	253.475
1773020_at	YIL108W	---	0.07725	242	1175786789	1361	0.463	2095	0.0943642	1207	554.592		1551.77	1235.61	1145.46	997.175	1041.15	1084.57	1212.97	1143.11	1107	1101.78	1143.16	1057.6	1121.45
1776685_at	YPR018W	RLF2	0.07728	243	274702	407	0.246	915	0.146902	1495	443.892		611.692	799.57	846.931	634.006	403.039	417.035	558.4	583.061	564.311	515.52	491.677	510.929	488.021
1772369_at	YJL197W	UBP12	0.07833	244	3.70676e+07	829	0.257	992.5	0.0588615	940	492.041		2078.75	1857.74	1761.21	1586.7	1618.01	1803.8	1930.98	1697.31	1671.44	1611.75	1698.42	1662.53	1740.79
1778753_at	YMR001C-A	---	0.07855	245	0.163509	18	0.0707	32.5	0.00624753	153	1060.73		187.104	157.537	258.822	620.087	1218.27	1181.52	779.348	358.044	424.97	675.217	783.046	900.66	767.157
1770549_at	YDL057W	---	0.07864	246	1241316162	1368	0.292	1196.5	0.146902	1495	75.9847		255.503	247.595	202.302	209.948	179.916	179.519	224.407	220.631	206.516	201.185	207.827	196.136	213.377
1771830_at	YLR291C	GCD7	0.0794	247	4189747534	1658	0.252	963.5	0.0943642	1207	929.006		4253.22	4355.39	4147.01	3426.39	3913.85	3907.69	4004.72	4299.73	3991.07	3843.34	4003.01	3659.11	3966.38
1775948_at	YBR166C	TYR1	0.07949	248	6.6475e+06	659	0.122	219	0.00624753	153	408.447		1863.3	1753.43	1577.99	1504.72	1454.85	1697.21	1821.88	1749.61	1642.65	1692.04	1627.17	1630.68	1711.28
1779756_at	YJL084C	ALY2	0.07967	249	252750	402	0.176	515	0.0355577	681	376.821		1020.68	985.424	749.619	643.855	745.062	894.793	965.383	787.594	800.538	708.95	734.292	815.813	783.938
1778354_at	YER071C	---	0.07971	250	1.31421e+06	520	0.295	1223	0.0355577	681	188.405		603.787	496.639	441.678	415.382	456.086	500.71	496.649	499.96	435.079	470.024	459.776	491.263	476.932
1778524_at	YBR007C	DSF2	0.08054	251	39611.8	313	0.215	735	0.0116319	281	312.911		469.816	594.659	720.319	782.728	600.434	477.346	473.515	520.885	577.248	552.39	540.055	500.99	504.425
1773980_at	YMR066W	SOV1	0.08069	252	2.39248e+07	788	0.184	567	0.020737	457.5	106.916		392.785	363.981	341.059	285.869	328.711	390.566	366.199	321.773	309.648	320.118	319.508	340.719	349.168
1779635_at	YBR227C	MCX1	0.08077	253	7.25318e+06	665	0.319	1355.5	0.020737	457.5	348.245		1075.93	827.515	780.802	744.142	727.685	898.473	980.255	803.842	812.335	748.173	813.293	840.328	804.255
1778418_at	YKL017C	HCS1	0.08081	254	16412354362	1990	0.285	1159.5	0.146902	1495	60.7778		430.333	406.532	420.377	369.555	385.593	413.683	421.473	401.823	379.772	370.955	408.712	392.492	399.069
1775364_at	YCR021C	HSP30	0.08112	255	6055.39	246	0.146	367	0.00319583	73	172.267		203.828	261.211	296.736	376.095	361.06	273.004	247.994	279.701	295.751	319.439	284.561	263.944	280.94
1778574_at	YGL145W	TIP20	0.08125	256	30202995849	2171	0.359	1572.5	0.146902	1495	114.195		579.531	589.374	599.055	570.252	595.305	633.924	594.72	561.261	548.424	609.053	594.805	662.619	651.257
1778222_at	YML085C	TUB1	0.08132	257	755.558	152	0.101	118.5	0.020737	457.5	7038.62		4867.96	6027.34	9899.45	11666.8	11906.6	10208.8	8038.51	7281.43	8841.14	9394.77	10197.1	9189.44	9263.13
1773923_at	YOR192C	THI72	0.08144	258	2888895345	1556	0.238	867.5	0.0588615	940	33.6165		242.037	243.384	239.006	245.152	228.704	216.268	247.368	242.117	243.466	230.581	229.048	213.752	224.855
1772581_at	YGR001C	---	0.08158	259	4.25741e+08	1167	0.331	1414	0.0355577	681	1378.14		4604.46	4783.93	3971.53	3599.13	3405.79	3448.8	3815.95	3832.29	3698.08	3464.05	3574.86	3569.74	3536.88
1772167_at	YKL018C-A	---	0.08164	260	1.80115e+07	755	0.36	1578	0.0943642	1207	499.332		1207.97	917.963	785.356	708.641	780.075	881.067	980.992	889.642	875.753	819.726	906.796	843.166	861.274
1775724_at	YPL070W	MUK1	0.08193	261	3.23698e+07	819	0.139	313.5	0.0116319	281	140.45		422.232	408.866	406.565	361.283	461.424	486.62	473.581	469.853	412.627	416.585	454.045	500.022	501.733
1773491_at	YJL092W	SRS2	0.082	262	3.4358	33	0.15	386.5	0.0355577	681	864.921		238.93	354.757	827.156	1103.85	983.813	628.382	470.149	517.246	669.954	711.702	707.887	632.132	664.451
1780013_at	YLR284C	ECI1	0.08223	263	6.29213e+08	1239	0.294	1213	0.328902	2199.5	59.4026		342.35	303.048	287.047	306.622	282.947	298.092	328.677	324.566	297.48	283.917	300.719	311.87	306.317
1773508_at	YOR148C	SPP2	0.08243	264	7.58126e+07	909	0.512	2375.5	0.020737	457.5	551.948		1520.74	1248.46	1058.93	968.794	1016.79	1107.29	1199.12	1043.13	1058.94	1024.51	1068.64	1071.34	1077.25
1771253_at	YOR022C	---	0.08244	265	2072.06	193	0.0795	49	0.00624753	153	110.133		384.389	371.074	320.562	346.508	400.312	430.695	429.628	386.829	356.783	380.396	404.35	414.94	409.601
1776530_at	YOR324C	FRT1	0.08331	266	1.3689e+08	980	0.266	1045	0.020737	457.5	81.2165		417.045	363.901	367.128	335.828	383.678	400.616	383.988	362.687	348.515	360.454	358.231	371.426	377.455
1772255_at	YKL067W	YNK1	0.08338	267	2350.31	199	0.172	488	0.00154671	36	3358.58		1467.05	3091.81	4825.63	4179.01	2911.44	1943.58	2320.62	3141.05	3153.25	2917.97	2736.44	2714.25	2896.84
1777130_at	YIL131C	FKH1	0.08349	268	0.67074	25	0.138	306	0.0116319	281	658.195		444.558	423.053	622.834	1037.07	1081.25	769.18	488.594	466.463	620.078	730.467	674.2	604.395	590.188
1775068_at	YPL176C	TRE1	0.08364	269	1.82149e+06	554	0.213	719.5	0.00154671	36	220.945		1043.23	1159.03	994.888	957.593	938.08	1002.45	1013.96	1057.11	1033.85	1012.04	982.354	999.612	1002.54
1775342_at	YJR070C	LIA1	0.08371	270	39393178380	2252	0.573	2672.5	0.222583	1827	1149.8		5454.27	6290.99	5906.46	6604.07	6463.45	5958.45	5999.47	6272.12	6450.59	6308.95	6187.4	6233.67	6038.32
1777707_at	YBR047W	FMP23	0.08458	271	1031521385	1328	0.841	4179	0.146902	1495	306.043		613.328	390.877	336.049	307.285	333.893	374.991	357.315	348.026	331.291	338.833	365.104	334.567	349.64
1772055_at	YDR247W	VHS1	0.08487	272	69659	339	0.109	152	0.0116319	281	265.096		428.292	490.07	599.906	693.388	644.386	478.198	488.346	576.912	602.831	584.003	538.895	547.022	484.656
1771269_at	YLR103C	CDC45	0.08494	273	86.5827	80	0.292	1196.5	0.0355577	681	1139.86		499.042	1121.39	1433.72	949.98	456.332	293.866	468.356	664.81	642.256	605.766	505.808	554.719	545.121
1774438_at	YMR277W	FCP1	0.085	274	4209509607	1661	0.346	1489	0.146902	1495	277.387		609.78	776.284	721.536	876.742	736.535	599.356	659.491	720.85	790.613	680.445	699.097	703.063	694.605
1771410_at	YKR098C	UBP11	0.08533	275	3127	214	0.0797	50	0.0355577	681	180.826		381.7	316.54	276.12	245.349	333.298	398.711	426.174	354.316	301.708	340.79	385.118	417.015	417.502
1769766_at	YBR296C	PHO89	0.08539	276	2682290000000	4014	0.326	1387.5	0.474795	2600	167.86		449.251	468.375	415.709	583.569	531.626	445.637	437.73	518.843	522.17	505.021	461.238	503.849	490.259
1779235_at	YER060W	FCY21	0.08622	277.5	1.53433e+08	995	0.176	515	0.020737	457.5	436.074		1011.3	1319.93	1331.88	1274.07	1203.4	1068.49	1148.82	1329.84	1447.38	1376.27	1292.53	1189.89	1306.1
1774149_at	YPL003W	ULA1	0.08622	277.5	80350	347	0.119	206	0.00624753	153	247.938		573.557	393.724	346.967	347.116	382.618	541.944	594.905	483.122	451.404	445.327	488.458	556.967	563.729
1779972_at	YPR149W	NCE102	0.08646	279	11082.5	266	0.116	189.5	0.0116319	281	8155.69		12289.6	10101.1	7948.33	12066.6	15803	16104	13983.2	11596.8	11255.8	13247.7	13944.4	13134.1	13046.6
1778024_at	YGR225W	AMA1	0.0865	280.5	1376400000000	3699	0.165	448	0.0943642	1207	27.8949		161.562	150.587	145.142	172.011	160.405	151.23	144.116	155.773	167.952	158.702	150.56	148.948	147.637
1779963_at	YLR287C	---	0.0865	280.5	19572185670	2037	0.46	2079	0.222583	1827	167.109		727.123	767.663	718.84	660.16	821.375	827.268	761.114	733.657	717.729	719.286	779.283	757.112	779.438
1777399_at	YHR013C	ARD1	0.08725	282	154196851	998	0.237	862.5	0.020737	457.5	424.48		1803.93	2192.49	2228.41	2107.78	1991.48	1888.33	2056.74	2064.43	2134.74	2109.44	2059.83	2022.41	2011.15
1776556_at	YOR372C	NDD1	0.08732	283	1.61854	29	0.152	393.5	0.020737	457.5	692.705		285.14	440.662	798.53	977.845	811.884	529.294	394.035	450.483	613.929	621.583	585.763	564.406	550.85
1776919_at	YBL032W	HEK2	0.08739	284	911897	492	0.242	896	0.00624753	153	2208.39		1847.41	1514.49	2027.78	3269.62	3722.88	3573.62	3206.63	2676.73	3143.99	3267.66	3489.76	3273.44	3448.43
1769903_at	YLR212C	TUB4	0.0874	285	47240.1	326	0.253	971.5	0.020737	457.5	1408.77		1004.53	1892.93	2413.3	1950.81	1317.19	1017.42	1193.06	1444.33	1507.68	1380.11	1340.75	1305.86	1351.92
1775541_at	YNL031C	HHT2	0.08748	286	417.958	128	0.266	1045	0.0588615	940	10027.6		3185.56	6281.52	11773.5	13213.1	12665.8	8808.9	6917.07	10130.7	11427.8	11491.1	11010	10536.3	11031.7
1770739_at	YLR166C	SEC10	0.08761	287	1076167413	1341	0.208	685	0.020737	457.5	363.952		987.735	871.496	1032.71	936.712	1020.55	1106.02	1084.25	936.68	928.002	1031.67	1129.99	1235.45	1220.39
1771312_at	YLR131C	ACE2	0.08789	288	6.53494	41	0.131	269	0.0116319	281	981.115		247.192	237.731	316.832	680.267	1218.85	1105.86	675.048	468.838	528.984	690.125	796.538	704.384	709.105
1774308_at	YDR457W	TOM1	0.08804	289.5	158649	372	0.492	2247	0.00319583	73	2536.6		6076.18	4274.35	3880.31	3539.58	3643.89	3933.54	4633.25	3868.42	3799.75	3766.82	3740.27	3949.91	4001.47
1774469_at	YDR089W	---	0.08804	289.5	17.7251	49	0.088	80.5	0.020737	457.5	966.846		557.239	549.721	933.749	1334.07	1516.57	1003.46	675.464	733.384	940.939	1106.55	1101.53	1026.69	1076.04
1770478_at	YGL095C	VPS45	0.08816	291	1.18931e+06	512	0.164	441	0.0588615	940	273.75		824.525	751.216	664.1	550.774	608.16	720.643	778.887	775.343	695.105	669.479	727.186	697.397	708.143
1773870_at	YPL023C	MET12	0.08817	292	2754948945	1540	0.156	405	0.020737	457.5	300.817		1292.08	1478.08	1502.08	1304.74	1201.27	1295.41	1471.9	1399.88	1400.58	1290.32	1318.89	1341.97	1358.45
1769731_at	YDR261C	EXG2	0.08832	293	603.306	143	0.19	599	0.0355577	681	795.005		538.395	742.198	1149.9	1333.4	1164.45	890.324	731.978	871.781	1014.28	997.56	981.125	874.191	969.49
1773974_at	YLR273C	PIG1	0.08873	294	40688.4	314	0.139	313.5	0.0116319	281	215.479		429.034	425.885	349.643	287.375	246.249	331.123	461.727	401.288	329.846	314.419	340.012	366.519	344.921
1777758_at	YBR290W	BSD2	0.08879	295	2.29374e+07	784	0.286	1167.5	0.0943642	1207	279.491		1153.73	1181.64	1164.8	949.306	1098.94	1228.8	1199.36	1171.54	1090.77	1142.86	1131.86	1192.14	1200.74
1775039_at	YDR004W	RAD57	0.08883	296	84435560610	2515	0.301	1261.5	0.328902	2199.5	199.375		648.463	812.964	844.753	663.041	646.682	645.378	744.668	804.9	728.26	695.415	757.558	712.772	741.439
1776603_at	YER086W	ILV1	0.08887	297	907.522	156	0.0754	44	0.000296248	9	2290.26		6533.51	7794.68	8266.66	8823.77	8356.92	7548.44	7161.44	7693.42	8141.46	8105.14	7930.62	7547.14	7229.94
1773413_at	YDR150W	NUM1	0.0892	298	46940.3	324	0.133	278.5	0.0588615	940	1837.63		1453.69	1381.53	1803.96	2716.3	3219.17	2917.61	2450.02	1924.24	2138.8	2488.1	2471.18	2434.43	2400.76
1779257_at	YOR342C	---	0.08937	299	2516.21	201	0.0896	85	0.020737	457.5	1571.69		2864.07	2859.65	2697.08	1876.5	1345.37	1993.49	2917.06	2763.24	2229.13	1683.1	1770.71	1921.57	1861.95
1779207_at	YKL068W-A	---	0.08964	300	3.05735e+08	1114	0.109	152	0.020737	457.5	200.523		537.031	468.938	520.908	633.499	637.628	465.414	437.105	544.949	546.095	571.765	521.548	457.715	466.378
1777198_at	YJR030C	---	0.08966	301	1163.89	170	0.194	614	0.0116319	281	1507.37		579.605	1499.29	2010.17	1387.64	765.412	502.8	781.696	1085.9	1178.6	940.132	926.343	921.914	961.75
1771976_at	YNL309W	STB1	0.0899	302	31363.7	298	0.213	719.5	0.0355577	681	213.585		276.198	380.805	416.839	299.599	222.767	203.254	257.035	292.065	281.33	256.77	257.075	243.883	266.462
1775252_at	YBR179C	FZO1	0.09015	303	2.33937e+06	569	0.128	254	0.0355577	681	156.921		591.143	618.766	592.672	530.366	619.866	675.162	687.287	622.054	543.773	566.283	652.807	687.23	669.127
1772594_at	YNL087W	TCB2	0.09036	304	1052.88	161	0.0515	7.5	0.000296248	9	1474.21		3199.45	3498.43	4003.42	4673.66	4567.89	3904.18	3414.45	3347.91	4113.85	4373.14	4398.23	4149.7	4135.27
1778151_at	YNL191W	DUG3	0.09063	305	3759766306	1628	0.479	2177	0.328902	2199.5	315.368		628.904	698.568	944.272	878.076	739.765	761.58	752.814	805.46	855.641	862.863	865.437	804.1	828.34
1776248_at	YLR090W	XDJ1	0.09084	306	2.1861e+08	1061	0.367	1620.5	0.0355577	681	301.355		958.587	743.103	703.753	688.851	730.456	767.555	887.125	835.175	704.47	657.232	814.477	760.032	738.232
1778155_at	YJL118W	---	0.09089	307	0.122237	13	0.164	441	0.020737	457.5	1259.85		293.006	571.174	1199.44	1552.85	1141.96	652.38	485.602	686.869	942.593	880.81	798.179	714.377	792.722
1779755_at	YKL038W	RGT1	0.09124	308	3193.18	217	0.0827	57	0.00319583	73	190.726		1265.87	1182.35	1132.22	1108.38	1109.8	1198.25	1299.11	1190.06	1155.35	1133.23	1141.76	1137.51	1191.61
1774221_at	YNL125C	ESBP6	0.09151	309	8786860124	1812	0.189	594	0.222583	1827	338.64		918.867	983.128	1095.51	1257.51	1169.44	1022.35	1024.78	1194.28	1150.85	1096.36	1122.83	1033.03	1080.04
1769554_at	YOR084W	LPX1	0.09154	310	390.463	126	0.159	419	0.00154671	36	534.671		502.291	672.332	954.836	1036.96	862.978	545.414	566.63	691.123	767.759	715.337	695.369	653.536	656.127
1776702_at	YIL129C	TAO3	0.09217	311	494110	447	0.171	481	0.0355577	681	582.783		2125.01	2081.16	1713.37	1795.01	2071.78	2285.11	2296.15	2084.96	2112.06	2013.9	2125.9	2212.49	2217.76
1769626_at	YMR291W	---	0.09219	312	4.57658e+08	1183	0.381	1693.5	0.670614	3010.5	124.754		259.861	291.904	319.739	382.048	384.615	333.477	321.813	363.907	343.887	361.379	371.488	333.887	341.26
1773102_at	YKL130C	SHE2	0.0926	313	2264.02	196	0.0858	68.5	0.020737	457.5	673.44		722.111	629.827	655.922	887.026	1303.27	1215.45	981.23	739.419	766.788	865.865	1011.82	953.621	981.559
1771240_at	YDR109C	---	0.09265	314	2.01066e+06	560	0.087	75.5	0.00624753	153	95.8217		504.83	556.587	553.162	557.831	485.569	462.009	497.126	527.464	538.193	506.494	503.168	483.606	515.15
1778103_at	YGR234W	YHB1	0.09291	315	8207853073	1794	0.371	1645	0.670614	3010.5	2508.56		14533.2	15859.8	14677.8	13351.2	13575.6	14261.3	14524.3	15666.6	15271.7	14597.9	14757.4	14795.9	14943.5
1776166_at	YKL218C	SRY1	0.09327	316	2.02162e+07	767	0.118	200.5	0.146902	1495	80.7637		301.449	311.903	295.215	256.317	254.025	245.892	283.073	290.329	275.986	231.139	253.343	247.528	264.128
1770865_at	YER149C	PEA2	0.09337	317	393674	429	0.171	481	0.0116319	281	409.775		850.388	987.524	1183.82	1096.49	814.66	774.049	897.93	925.473	951.052	885.924	871.877	815.479	832.404
1779416_at	YNL067W-B	---	0.09344	318	13671500000000	4824	0.242	896	0.328902	2199.5	58.0273		177.32	194.158	176.721	234.748	209.956	180.515	184.743	214.575	222.352	188.508	194.075	207.325	206.225
1772753_at	YOR083W	WHI5	0.09345	319	16860.7	276	0.161	426.5	0.0116319	281	409.875		371.728	513.162	675.493	781.603	659.091	473.852	412.159	553.863	646.267	528.411	555.703	534.403	527.87
1775002_at	YKL183W	LOT5	0.09356	320	1919.02	188	0.101	118.5	0.020737	457.5	463.459		576.218	444.851	421.3	612.018	864.018	884.759	759.694	557.874	566.618	642.356	753.757	674.117	691.592
1769906_at	YOR042W	CUE5	0.09361	321	3.80468e+07	831	0.212	712.5	0.020737	457.5	438.247		1164.39	962.825	825.544	846.249	928.49	1128.93	1263.79	1163.39	1067.32	1037.7	1106.79	1144.62	1185.47
1777138_at	YKL052C	ASK1	0.09381	322	3671797236	1620	0.0711	34.5	0.00319583	73	418.929		1118.28	824.318	946.634	1230.74	1243.25	1054.22	933.846	959.532	1097.31	1121.88	1038.94	953.357	939.728
1776351_at	YBL029C-A	---	0.09389	323	1.06776e+06	504	0.0883	83	0.0116319	281	193.649		745.665	671.156	648.265	790.322	841.915	782.739	774.472	707.042	728.553	757.202	826.791	796.8	817.914
1778008_at	YPR078C	---	0.09497	324	6.56764e+06	658	0.309	1303	0.474795	2600	325.687		424.56	331.52	303.644	557.959	629.331	535.665	373.042	417.083	424.928	581.137	402.257	601.652	451.147
1771449_at	YPR135W	CTF4	0.09528	325	355857	425	0.242	896	0.020737	457.5	1023.45		1269.13	1684.36	1960.59	1692.22	1066.18	937.14	1123.44	1311.89	1333.41	1239.86	1106.83	1196.01	1179
1773639_at	YDL099W	BUG1	0.09547	326	15421870835	1964	0.218	755	0.146902	1495	276.041		1143.98	1092.6	1152.75	972.681	927.312	1089.14	1203.35	1073.86	1059.61	990.76	1088.3	1098.45	1058.07
1774868_at	YIL001W	---	0.09591	327	83153.5	348	0.0473	4	0.00624753	153	220.069		856.084	744.848	689.111	644.308	744.585	801.689	786.77	682.336	636.016	670.882	781.837	777.646	797.761
1780054_at	YFR027W	ECO1	0.09652	328	83327.9	349	0.311	1314	0.0355577	681	305.808		297.693	443.083	515.011	377.521	246.422	209.203	256.712	317.894	298.208	271.555	264.344	269.636	256.266
1770913_at	YGR240C-A	---	0.09655	329	2.10653e+06	562	0.116	189.5	0.0588615	940	153.756		307.908	230.147	272.921	253.736	316.482	340.71	343.414	274.271	280.914	298.166	297.775	383.903	371.776
1773623_at	YNL283C	WSC2	0.09662	330	0.134415	15	0.202	653.5	0.0588615	940	5173.88		748.291	1846.24	4639.53	5922.17	4618.6	2644.57	1971.55	2778.47	3666.07	3456.94	3260.45	2908.62	3328.06
1778368_at	YDR451C	YHP1	0.09684	331	5.24541	38	0.127	246.5	0.0116319	281	429.781		170.481	317.418	454.842	592.548	600.262	392.686	284.952	305.257	381.487	429.561	417.54	384.122	396.105
1779377_at	YER125W	RSP5	0.09686	332	13430990109	1934	0.604	2834	0.328902	2199.5	1115.88		2730.79	3421.94	3451.19	3438.39	3846.67	3183.46	3112.13	3549.84	3602.98	3581.24	3508.75	3409.87	3466.52
1773766_at	YMR215W	GAS3	0.09689	333	0.0826314	12	0.0912	89	0.00624753	153	4959.46		1286.71	2235.25	4265.98	6246.17	6229.13	3903.5	2095.96	2684.16	4328.62	4860.97	4565.74	4362.52	4560.74
1770867_at	YDL237W	AIM6	0.09693	334	5.01246e+06	624	0.116	189.5	0.0116319	281	701.985		3023.02	2962.88	2962.15	2736.05	2321.03	2447.91	2758.77	2928.13	2836.31	2776.85	2760.57	2540.26	2774.62
1780233_at	YDR225W	HTA1	0.09715	335	33.763	59	0.208	685	0.020737	457.5	12890.6		4109.43	7114.25	15448.9	17000	14588.7	9186.54	6893.38	11954.5	14049	13379.1	13233.9	12318.9	12595.9
1776088_at	YNR009W	NRM1	0.09722	336	0.00046011	2	0.18	540.5	0.0588615	940	1870.47		184.388	431.249	1288.85	2054.86	1693.13	832.847	406.265	691.659	1024.94	1022.28	962.748	851.606	890.035
1779349_at	YDL102W	POL3	0.09741	337	6.18082e+06	647	0.441	1990	0.0588615	940	934.036		1122.42	1621.77	1810.73	1375.24	898.401	876.697	1001.37	1064.33	1075.39	998.916	991.144	986.334	977.19
RPTR-Sc-J01347-1_at	---	---	0.09744	338	5.98468e+06	642	0.105	136.5	0.0588615	940	116.004		359.296	244.124	269.785	357.341	353.937	335.07	300.02	271.623	304.166	341.187	360.128	351.647	314.227
1776947_at	YIR009W	MSL1	0.09759	339	6.31529e+07	883	0.279	1125.5	0.0943642	1207	181.071		266.4	425.287	447.471	386.904	326.491	322.342	331.486	366.931	357.93	373.987	342.907	335.359	338.583
1775221_at	YBR255C-A	---	0.09762	340	8282630000000	4571	0.251	953.5	0.0116319	281	206.229		1170.52	1137.55	1161.16	1328.86	1195.72	1122.63	1160.42	1261.24	1196.31	1190.01	1149.1	1157.9	1192.21
1779078_at	YNL147W	LSM7	0.09764	341	1.05168e+06	503	0.249	940.5	0.0588615	940	856.281		3021.81	2490.42	2347.76	2165.53	2525.88	2570.4	2735.46	2654.99	2366.31	2420.04	2494.8	2587.86	2481.75
1777344_at	YJR148W	BAT2	0.09782	342	2.48023e+06	577	0.28	1129.5	0.0355577	681	2757.97		6232.8	5116.53	4045.49	3474.83	3765.33	4158.51	4771.24	4500.32	4590.75	4156.16	4329.79	4404.92	4393.92
1775861_at	YBR130C	SHE3	0.09821	343	2.63859e+08	1092	0.203	657.5	0.00624753	153	678.14		1276.25	1366.31	1483.98	1880.81	1954.39	1725.68	1671.67	1626.54	1687.53	1711.04	1810.9	1746.65	1766.74
1776333_at	YPR114W	---	0.09846	344	6.01905e+08	1232	0.283	1146	0.0943642	1207	1083.52		3851.99	4028.46	4290.12	4935.52	4899.96	4180.53	4350.29	4542.28	4668.16	4709.36	4760.43	4627.29	4492.37
1770245_at	YNR027W	BUD17	0.09857	345.5	7.79567e+07	915	0.239	873.5	0.0588615	940	172.935		698.561	755.405	823.37	737.413	676.837	650.435	672.556	683.003	733.534	672.19	696.147	657.896	666.405
1773281_at	YGL163C	RAD54	0.09857	345.5	29739.5	297	0.135	287.5	0.0116319	281	480.286		727.152	860.129	951.759	895.949	675.498	471.473	572.503	718.585	730.208	745.755	635.599	602.657	620.012
1769442_at	YDR495C	VPS3	0.09862	347	74692.3	344	0.11	156	0.00624753	153	179.51		554.233	471.545	441.455	378.667	374.723	425.967	480.019	441.972	407.859	386.178	426.509	472.884	469.634
1778196_at	YKR095W	MLP1	0.09873	348	14882811397	1954	0.354	1534.5	0.222583	1827	254.323		1035.15	915.614	965.958	924.702	1169.94	1059.78	1018.29	1024.3	980.192	1096.5	1056.88	1087.96	1028.91
1779134_at	YML052W	SUR7	0.09882	349	0.145818	16	0.147	372	0.0588615	940	10470.7		1227.14	1511.78	3544.14	9180.09	11697.9	10315.6	7214.62	4761.99	5858.23	7632.3	8188.65	6987.54	7236.61
1778317_at	YGL256W	ADH4	0.0989	350	9.86984e+06	685	0.273	1089	0.0943642	1207	844.036		1821.95	2343.41	2529.57	2665.99	2637.24	2402.9	2188.3	2322.27	2531.09	2346.09	2573.18	2311.15	2364.1
1771137_at	YLR360W	VPS38	0.09897	351	2.90298e+06	585	0.096	98	0.00319583	73	141.994		350.462	311.307	350.524	361.461	439.409	453.301	390.709	353.648	346.739	374.516	396.434	386.546	404.626
1779302_at	YIR001C	SGN1	0.09917	352	3922152513	1642	0.37	1640.5	0.146902	1495	154.052		713.308	773.517	734.259	670.137	664.011	665.51	723.168	818.063	675.957	685.199	712.529	687.92	695.227
1775712_at	YNL003C	PET8	0.09946	353	1940156075	1462	0.298	1243	0.328902	2199.5	319.583		798.91	788.497	779.557	923.073	1078.05	1099.14	939.204	898.798	972.562	1004.99	1012.61	954.803	971.491
1772192_at	YKR071C	DRE2	0.09958	354	2.01544e+08	1046	0.188	589	0.0588615	940	389.359		1912.14	1821.38	1784.85	2036.92	2080.16	1978.5	2008.24	1918.84	1922.62	2027.88	2174.21	1943.25	1961.11
1776774_at	YPR119W	CLB2	0.10014	355	0.0292724	8	0.143	339	0.020737	457.5	2361.73		222.847	227.833	438.024	1571.9	2584.58	2506.94	1205.54	901.861	1050.83	1486	1711.68	1360.4	1392.11
1777856_at	YLL025W	PAU17	0.10025	356	4.42857e+06	614	0.176	515	0.0943642	1207	3033.84		3774.96	4008.66	4630.94	6631.96	6808.79	5437.95	4412.98	4879.06	5507.48	5985.54	5366.26	6140.96	5906.28
1779398_at	YAL024C	LTE1	0.10028	357	6349.22	249	0.24	880	0.00319583	73	336.578		327.318	470.586	605.143	663.896	570.038	406.809	365.553	401.777	446.407	458.29	437.38	405.852	398.714
1771015_at	YPR179C	HDA3	0.10064	358	1.43293e+07	731	0.559	2600	0.0355577	681	265.744		639.88	433.048	448.071	384.9	374.136	444.779	476.01	424.256	392.529	388.076	431.218	443.647	437.08
1778185_at	YDR536W	STL1	0.10073	359	1.87214e+06	556	0.281	1136.5	0.0355577	681	61.9772		270.663	223.29	208.685	216.575	219.005	226.215	241.286	232.093	215.362	219.466	212.697	238.345	228.213
1773792_at	YIL097W	FYV10	0.10082	360	5.57623e+06	632	0.197	635	0.00624753	153	95.886		300.633	248.407	212.966	204.768	237.739	284.581	300.654	286.456	272.339	256.604	271.897	280.297	284.282
1778033_at	YKL040C	NFU1	0.10167	361	1582831295	1417	0.215	735	0.0588615	940	169.373		1000.45	1074.95	992.408	964.541	1062.17	1133.91	1079.91	984.706	967.339	1036.09	1090.66	1093.43	1094.43
1778850_at	YBL085W	BOI1	0.1017	362	1348.28	174	0.275	1101	0.0943642	1207	1092.38		432.351	710.327	1207.47	1524.73	1411.63	1120.3	947.378	1019.53	1114.92	1092.61	1159.42	995.353	1067.73
1778389_at	YGR196C	FYV8	0.1018	363	3.32488e+08	1123	0.204	664.5	0.0943642	1207	99.6198		525.685	484.492	453.555	442.899	518.736	542.519	505.736	466.132	487.827	473.464	495.788	489.907	505.579
1776339_at	YLR143W	---	0.102	364	224432	395	0.124	229	0.00319583	73	214.758		906.189	854.931	746.072	691.43	772.457	753.433	827.988	816.413	726.25	735.525	753.909	776.125	822.176
1770765_at	YKL045W	PRI2	0.10216	365	4535.46	230	0.365	1607	0.00319583	73	1224.92		756.513	1267.3	1659.96	1067.05	511.69	435.04	672.261	756.788	769.163	717.163	680.156	667.862	695.188
1779422_at	YJR062C	NTA1	0.10221	366	25021083760	2100	0.349	1507	0.222583	1827	61.5622		453.508	471.454	432.835	423.456	465.543	482.135	439.615	461.836	427.877	444.248	485.018	474.183	471.661
1770743_at	YNL233W	BNI4	0.10248	367	139333	368	0.316	1338	0.0355577	681	1694.42		1541.65	2432.66	2767.55	2153.01	1284.65	1073.13	1433.51	1743.39	1611.51	1506.13	1535.7	1488.56	1499.21
1777041_at	YER032W	FIR1	0.10264	368	511.047	135	0.115	182	0.00319583	73	1002		889.876	799.227	1131.34	1801.23	1776.53	1301.62	993.343	986.566	1214.48	1293.59	1340.66	1299.72	1298.7
1773010_at	YPL005W	AEP3	0.10269	369	728857905	1267	0.176	515	0.0943642	1207	57.9969		353.719	363.848	311.919	313.386	305.851	350.558	358.068	358.568	315.44	308.527	349.588	332.326	335.04
1774909_at	YDR125C	ECM18	0.10291	370	916468907	1313	0.312	1318.5	0.0943642	1207	79.4283		233.374	301.698	266.482	291.606	245.757	228.942	222.27	257.23	276.912	235.391	238.779	234.898	235.508
1771507_at	YNL152W	INN1	0.10325	371	1.81017e+08	1027	0.172	488	0.020737	457.5	237.085		905.235	755.862	795.146	924.433	992.947	941.868	841.439	780.457	794.058	811.57	882.057	859.059	848.863
1776335_at	YLR100W	ERG27	0.10348	372	4.81094e+06	620	0.306	1289	0.0116319	281	2765.96		8528.63	7323.75	6114.13	5762.68	6257.43	6866.96	7044.67	6637.38	6450.19	6408.16	6821.8	6711.56	6851.49
1778440_at	YDR391C	---	0.10352	373	195085	388	0.321	1364	0.0588615	940	473.474		901.103	658.718	496.256	427.629	489.188	582.639	657.959	655.19	573.986	558.899	624.051	608.198	613.968
1776407_at	YGL021W	ALK1	0.10383	374	0.0197212	7	0.131	269	0.0116319	281	3040.4		185.343	227.763	542.662	1771.08	3225.74	3039.05	1532.65	792.111	1111.71	1730.33	1869.17	1637.22	1619.65
1772625_at	YEL046C	GLY1	0.1041	375	14611176735	1951	0.558	2593	0.146902	1495	2961.29		7752.22	10561.8	10116.6	10713.5	10623.8	9664.97	9517.86	10591.7	10495.8	9987.15	10232.8	9518.69	9880.73
1777242_at	YLR060W	FRS1	0.10417	376	3.27685e+06	594	0.141	328.5	0.0116319	281	1454.17		9465.44	8840.91	8247.56	8294.41	8413.89	9035.95	9701.73	8756.23	8781.38	8492.55	9201.78	9009.15	9295.68
1773804_at	YBR114W	RAD16	0.10418	377	827968	487	0.141	328.5	0.0116319	281	127.029		383.695	330.898	309.938	280.525	325.345	382.008	407.553	365.108	349.425	347.084	367.305	387.06	398.665
1771530_at	YCR093W	CDC39	0.10425	378	11167358727	1879	0.0728	37	0.0116319	281	224.02		2367.85	2489.16	2371.93	2303.73	2310.52	2340.77	2406.09	2428.18	2266.3	2294.09	2335.78	2490.32	2424.48
1775510_at	YGR221C	TOS2	0.10429	379	309.923	120	0.191	603	0.020737	457.5	492.998		324.653	457.129	730.511	607.697	356.889	237.513	310.245	445.38	463.471	414.574	397.135	394.472	384.284
1776611_at	YBL071C-B	---	0.10473	380	174127	379	0.108	147	0.0588615	940	79.8321		245.507	242.369	236.976	274.118	297.746	242.544	217.914	234.821	242.233	266.089	284.729	261.75	245.719
1771007_at	YER176W	ECM32	0.10477	381	1123.64	165	0.12	211.5	0.000114455	2.5	239.887		1196.17	1059.32	999.065	956.279	1041.47	1071.17	1128.44	1023.66	1031.8	993.495	1022.41	1062.16	1085.3
1779003_at	YFR028C	CDC14	0.10482	382	1.798e+08	1025	0.273	1089	0.0588615	940	541.568		1261.86	1229.95	1307.23	1771.52	1738.26	1533.79	1389.75	1461.97	1468.5	1537.53	1474.28	1512.27	1452.6
1776096_at	YER134C	---	0.10485	383	188630000000	2806	0.474	2144	0.146902	1495	228.634		1019.96	1095.1	1057.79	1123.65	1093.94	974.33	989.924	1202.96	1143.05	1053.16	1088.72	1042.07	1068.76
1774085_at	YJL178C	ATG27	0.10519	384	5.5145e+08	1213	0.226	798.5	0.146902	1495	523.081		3586.03	3384.85	3317.92	3063.35	3152.86	3223.92	3586.43	3518.73	3257.78	3353.93	3378.76	3212.69	3539.14
1777819_at	YJR043C	POL32	0.10534	385	5.39728e+06	630	0.405	1813.5	0.0355577	681	771.301		917.305	1359.43	1531.59	1327.8	885.827	760.287	849.295	965.166	964.803	905.747	908.445	891.679	878.045
1773580_at	YKL096W-A	CWP2	0.10545	386	7.60638e+06	669	0.0847	64	0.020737	457.5	2321.9		20310.8	20583.6	21268.9	22228.7	22591.2	21443.4	20653.5	20586.3	21652.3	22632.7	22269.8	22159.2	22185.8
1773059_at	YGL124C	MON1	0.10568	387	7.23697e+07	904	0.258	998	0.0588615	940	84.9236		466.217	429.286	416.474	394.485	420.133	467.579	445.098	409.982	393.66	382.655	421.011	404.652	427.814
1771157_at	YDR524C-B	---	0.10576	388	229392000000	2880	0.171	481	0.0355577	681	1292.71		22246.8	22066	22023.6	22925	22125.3	21632.3	21874.1	22249.7	22539	22359	21835.1	21950.7	22253.3
1771261_at	YHR155W	YSP1	0.10582	389	5.32223e+06	627	0.17	473.5	0.0588615	940	183.707		746.812	717.278	617.547	563.105	597.053	639.993	724.867	694.569	658.963	657.017	659.098	683.7	679.756
1779840_at	YLR398C	SKI2	0.10589	390	45895.5	323	0.118	200.5	0.00154671	36	715.369		2753.17	2295.77	2037.81	2176.79	2288.87	2422.12	2581.59	2384.72	2305.19	2275.21	2401.22	2536.44	2506.84
1769368_at	YOR290C	SNF2	0.10602	391	1966497736	1468	0.326	1387.5	0.0355577	681	637.728		1315.44	1561.21	1697.88	1852.92	1953.16	1741.04	1743.07	1718.57	1785.08	1831.1	1809.12	1863.69	1821.79
1779079_at	YJL059W	YHC3	0.10621	392	98194.8	352	0.132	273.5	0.0355577	681	559.817		966.286	1008.78	1367.89	1407.24	1048.41	847.426	953.456	1140.7	1159.01	1161.35	1104.63	1024	1087.03
1773101_at	YPL214C	THI6	0.10625	393	1135.37	168	0.18	540.5	0.00624753	153	368.053		1107.29	875.637	739.236	751.171	806.447	875.004	927.557	886.199	836.994	770.581	869.697	860.404	909.301
1769907_at	YGL252C	RTG2	0.10626	394	426043	434	0.0809	53.5	0.020737	457.5	810.724		2677.47	2485.63	2310.95	2148.41	2292	2764	2959.13	2461.44	2295.79	2333.65	2653.89	2654.27	2570.25
1771042_at	YML021C	UNG1	0.10646	395	24986.3	291	0.27	1073.5	0.0116319	281	747.928		1062.92	1162.8	1446.21	1529.74	1040.2	781.81	932.268	1105.37	1140.32	1066.19	1065.09	1045.52	951.925
1773737_at	YFL055W	AGP3	0.10653	396	1.79637e+08	1023	0.0969	102	0.000296248	9	127.604		491.797	504.357	466.845	438.815	391.045	392.931	417.933	444.771	453.062	411.319	405.733	376.753	394.541
1779660_at	YLR174W	IDP2	0.10655	397	5.90184e+07	875	0.518	2408.5	0.222583	1827	215.211		505.592	335.384	290.382	297.352	336.657	342.885	400.96	337.927	332.626	312.646	343.675	318.573	335.831
1769311_at	YDL157C	---	0.10673	398	7704.97	257	0.156	405	0.00319583	73	2224.21		3107.43	4475.61	5302.76	5183.89	4028.6	3085.39	3078.56	3796.88	4054.74	4081.26	3895.2	3758.64	3637.29
1776565_at	YGR131W	FHN1	0.10676	399	6356780000000	4426	0.0616	22	0.146902	1495	190.711		527.085	404.285	413.904	594.996	562.99	436.692	408.826	523.294	513.005	475.614	439.318	504.995	530.49
1770412_at	YML007C-A	---	0.10689	400	2822896608	1550	0.476	2153	0.146902	1495	249.202		367.676	475.222	424.77	616.879	538.431	429.157	403.996	495.421	498.812	486.133	496.243	466.982	489.489
1778683_at	YNL042W-B	---	0.10692	401	2035760000000	3861	0.211	706.5	0.0943642	1207	60.604		193.97	186.498	181.265	233.751	202.772	173.147	187.256	203.573	215.325	201.596	196.338	193.097	202.796
1771997_at	YGL185C	---	0.10707	402	2.03621e+08	1048	0.185	575	0.0943642	1207	143.273		530.606	504.42	539.86	460.592	396.587	404.192	501.932	490.774	478.55	432.303	452.776	465.801	493.485
1769377_at	YBR238C	---	0.10725	403	102006	353	0.262	1024	0.0355577	681	990.093		787.465	1597.18	1767.1	1777.56	1643.43	1199.3	1010.84	1375.58	1439.94	1333.15	1353.83	1186.21	1252.7
1771091_at	YJR150C	DAN1	0.10738	404	87478036079	2525	0.545	2531	0.474795	2600	31.0167		142.392	155.758	144.222	165.789	138.819	138.207	134.772	148.674	159.496	135.979	142.985	138.144	140.377
1776763_at	YPL256C	CLN2	0.10739	405	8.05118	43	0.147	372	0.0116319	281	1813.43		327.85	1394.21	2141.28	1353.82	656.107	350.31	685.967	1214.26	1273.65	1122.68	982.161	928.667	1075.45
1777725_at	YDR357C	---	0.10764	406	1.81362e+08	1029	0.412	1852	0.020737	457.5	252.254		720.119	630.255	525.034	467.865	490.95	530.795	546.241	537.223	511.618	510.483	501.689	512.408	505.76
1773268_at	YPL118W	MRP51	0.10809	407	640417	468	0.148	377.5	0.0355577	681	619.43		1848.32	1711.56	1735.89	1622.54	1716.92	2114.48	2241.97	1729.73	1703.7	1688.06	1869.68	1939.74	2013.58
1770766_at	YIL009C-A	EST3	0.1084	408	3460112819	1602	0.652	3078	0.0588615	940	442.003		1043.88	865.852	664.761	630.236	601.876	633.682	675.676	660.725	635.826	662.99	634.658	640.2	658.46
1775050_at	YOR127W	RGA1	0.10846	409	4.49143e+08	1179	0.125	233	0.0355577	681	745.729		1388.23	1769.42	1642.05	1023.69	1096.65	1402.52	1552.35	1348.4	1067.44	1125.4	1259.59	1354.53	1364.04
1778226_at	YKR020W	VPS51	0.10865	410	57771193451	2376	0.338	1449.5	0.328902	2199.5	29.1047		249.495	233.94	249.84	229.003	231.78	234.516	240.925	252.742	225.537	226.358	231.656	254.641	246.569
1771057_at	YMR274C	RCE1	0.10899	411	1.02022e+07	690	0.163	433.5	0.0355577	681	272.601		719.726	617.135	646.634	889.736	863.919	792.999	704.05	648.584	686.878	723.015	800.117	714.917	744.504
1771758_at	YCR095C	OCA4	0.10934	412.5	3.0951e+06	590	0.381	1693.5	0.0355577	681	353.56		921.453	658.231	611.097	567.893	570.028	670.533	737.56	637.739	590.257	601.473	574.734	609.625	602.756
1775179_at	YHR127W	---	0.10934	412.5	1.41989e+06	529	0.321	1364	0.020737	457.5	598.627		676.105	982.901	1274.73	1246.09	970.172	880.528	982.791	1001.52	1031.24	994.254	1000.52	973.173	943.575
1776290_at	YIL158W	AIM20	0.10947	414	0.0451985	11	0.119	206	0.0943642	1207	2894.28		239.649	334.461	636.448	1652.39	3017.72	3133.93	1853.66	997.109	1098.52	1846.83	2164.48	1830.21	1774.48
1770744_at	YKL035W	UGP1	0.11013	415	16993.6	278	0.22	768.5	0.020737	457.5	4334.64		2382.06	2991.17	4810.36	6488.98	6716.7	5694.6	4689.15	5117.26	5884.84	6412.49	6691.05	6006.96	6317.77
1778804_at	YER011W	TIR1	0.11044	416	4348314992	1667	0.488	2226.5	0.670614	3010.5	1256.53		2645.98	2483.38	2488.48	3739.91	3617.56	3289.7	2803.08	3116.69	3301.96	3477.9	2953.59	3525.34	3112.24
1777276_at	YER098W	UBP9	0.11048	417	3.2958e+06	595	0.132	273.5	0.0116319	281	94.4083		223.159	280.619	313.816	293.152	244.117	219.408	223.837	250.99	269.006	239.215	229.713	230.403	238.607
1769773_at	YDL176W	---	0.11054	418	1.44554e+07	733	0.114	175	0.00319583	73	85.1472		255.526	215.661	245.716	248.179	256.701	268.685	254.924	227.166	227.183	247.968	258.381	300.808	292.464
1775828_at	YGL150C	INO80	0.1107	419	1.17177e+07	705	0.0882	82	0.0116319	281	202.765		1115.35	1150.72	1164.86	1031.06	1019.66	1101.03	1222.42	1168.28	1100.66	1028.8	1102.52	1112.29	1141.37
1772876_at	YGL022W	STT3	0.11088	420	1.04708e+07	692	0.272	1081.5	0.222583	1827	2399.32		3755.92	4565.51	5745.16	6155.25	5749.98	4760.99	4804.83	5173.06	5521.39	5457.32	5506.22	5256.71	5464.67
1772738_at	YHR176W	FMO1	0.11103	421	578797	461	0.179	531	0.00624753	153	182.448		533.691	434.414	396.186	377.09	353.689	373.223	424.277	425.427	413.609	351.243	372.998	374.64	398.699
1778279_at	YBR265W	TSC10	0.11121	422	9.88522e+07	943	0.274	1095	0.0943642	1207	631.054		1863.84	1892.18	2199.72	2494.9	2335.45	2121.74	2193.9	2097.32	2399.83	2268.53	2373.16	2198.9	2222.91
1774529_at	YGR062C	COX18	0.11135	423	6.5178e+07	889	0.123	225	0.0355577	681	286.362		909.875	783.638	741.057	716.044	668.051	763.745	954.413	867.545	790.751	696.179	782.682	676.241	798.052
1770108_at	YKL047W	---	0.11137	424	85948658718	2521	0.428	1940	0.222583	1827	202.99		710.969	620.419	557.977	507.979	591.147	594.065	589.348	559.177	530.445	560.453	578.502	552.923	568.048
1777465_at	YIL031W	ULP2	0.1118	425	53894066175	2358	0.591	2759.5	0.222583	1827	154.114		659.801	740.381	697.904	791.355	813.915	674.832	659.853	724.218	694.993	701.986	728.932	726.031	675.379
1779198_at	YOL088C	MPD2	0.11194	426	533098	454	0.145	359	0.0588615	940	315.75		810.956	970.737	1110.06	1126.71	1074.43	976.045	824.06	875.682	956.849	1072.7	957.045	896.846	954.361
1773267_at	YOL069W	NUF2	0.11215	427	1128.99	167	0.0839	63	0.00154671	36	230.728		206.94	188.077	233.342	292.403	418.805	407.901	314.983	233.836	229.307	294.687	318.006	319.598	299.271
1775754_at	YLL022C	HIF1	0.11217	428	155.266	102	0.239	873.5	0.0116319	281	1009.87		770.029	1143.34	1509.65	1199.99	698.932	499.787	641.419	777.322	894.963	782.813	725.268	673.243	728.889
1777258_at	YDL070W	BDF2	0.11231	429	418354	432	0.133	278.5	0.020737	457.5	752.69		1533.1	1152	1316.08	1579.31	1709.8	1904.69	1808.32	1487.7	1526.96	1653.64	1770.61	1761.05	1651.18
1779276_at	YML034W	SRC1	0.11256	430	9.41413	44	0.0978	104	0.0116319	281	872.408		204.941	206.283	341.937	640.285	1034.83	1077.35	648.577	421.782	439.036	646.942	707.293	708.727	721.054
1772400_at	YMR079W	SEC14	0.11257	431	321244	414	0.379	1685.5	0.0355577	681	4211.56		4407.99	7576.43	8137.67	8619.55	8269.15	6907.17	6194.5	7621.24	7687.66	7753.43	7868.34	7565.39	7763.3
1777511_at	YOR215C	AIM41	0.1133	432	1.0497e+06	502	0.138	306	0.0116319	281	314.067		1036.14	848.361	774.914	732.189	722.071	876.616	979.788	960.174	821.472	803.689	836.195	891.598	848.955
1776004_at	YPR019W	MCM4	0.11335	433	653.898	145	0.144	347.5	0.020737	457.5	1179.97		2013.77	2138.98	1569.26	969.525	1136.3	1840.09	2149.49	1702.56	1452.9	1295.24	1481.62	1504.94	1534.48
1770193_at	YMR190C	SGS1	0.11347	434	34317.3	303	0.135	287.5	0.020737	457.5	363.969		440.513	493.401	636.775	804.483	795.647	709.079	529.9	525.049	612.396	634.254	658.073	595.252	625.97
1777665_at	YOR368W	RAD17	0.11351	435	73807.1	342	0.383	1702.5	0.00154671	36	232.062		195.278	288.822	425.91	343.424	232.677	193.848	201.869	241.53	241.568	233.849	229.366	223.081	224.622
1771292_at	YDR224C	HTB1	0.11357	436	5212.79	236	0.211	706.5	0.020737	457.5	10147.7		5851.6	7639.9	14397.5	15999.3	13902.3	9836.32	7569.23	11397.8	12628.7	12394.9	12185.2	11951.4	12031.4
1773273_at	YBL015W	ACH1	0.11402	437	13258933969	1926	0.198	640.5	0.0588615	940	198.594		830.39	779.856	927.753	798.677	729.159	755.572	922.136	908.581	882.164	731.074	784.611	809.149	866.293
AFFX-Scv2-r2-Bs-dap-3_at	---	---	0.11403	438	5.1736e+08	1200	0.442	1996	0.146902	1495	2570.42		3476.37	3416.09	2690	2045.08	1647.56	3882.45	3126.57	1312.03	2517.5	2092.76	2580.76	2785.94	2599.44
1771393_at	YFR039C	---	0.11429	439	6.77153e+07	895	0.153	396	0.0588615	940	404.511		825	779.555	831.353	1002.16	1132.65	1184.07	1049	940.508	972.943	1009.62	1067.91	1041.15	1041.2
1776378_at	YDR103W	STE5	0.11449	440	477085	443	0.168	464	0.00624753	153	379.926		1428.26	1174.61	1048.34	1124.85	1125.24	1210.74	1320.3	1236.64	1201.3	1125.37	1213.44	1231.59	1278.73
1779155_at	YKR029C	SET3	0.11469	441	5.42839e+07	867	0.0858	68.5	0.0116319	281	205.348		650.206	549.594	510.712	444.859	555.293	639.565	551.019	512.205	487.412	565.521	585.279	606.143	585.759
1772288_at	YOR038C	HIR2	0.1148	442	1.45429e+08	990	0.332	1419.5	0.0588615	940	443.692		998.697	1165.26	1305.53	1123.1	946.176	861.838	948.05	972.197	981.955	970.352	990.312	902.44	917.603
1779825_at	YNR065C	---	0.11494	443	3.83901e+07	832	0.631	2973.5	0.0943642	1207	309.181		801.711	537.513	492.53	504.378	497.05	542.594	593.443	533.937	519.715	504.148	504.46	525.742	509.231
1779112_at	YDR044W	HEM13	0.11502	444	103665	354	0.215	735	0.0588615	940	1167.3		1375.7	2148.52	2542.99	2485.89	2171.95	1837.04	1817.07	1873.2	2088.16	2101.1	2099.23	1990.69	2000.22
1776526_at	YNL102W	POL1	0.11514	445	24.4739	55	0.255	982.5	0.020737	457.5	3922.08		1646.15	3384.06	4731.21	3247.58	1455.17	809.129	1429.39	2184.08	2170.99	1985.92	1808.64	1727.88	1840.26
1779767_at	YBR176W	ECM31	0.11516	446	1.61866e+07	746	0.213	719.5	0.020737	457.5	200.79		850.895	737.704	704.433	659.094	680.735	767.641	859.883	762.933	711.65	689.984	758.797	719.212	731.42
1778999_at	YHR086W	NAM8	0.11534	447	127.207	93	0.231	823.5	0.0355577	681	1179.35		629.371	1136.79	1387.19	1808.72	1548.32	1086.44	882.62	1168.01	1346.98	1264.03	1297.9	1146.58	1276.41
1773973_at	YLR353W	BUD8	0.11592	448	376.756	124	0.105	136.5	0.00624753	153	1039.42		985.968	729.864	863.277	1434.04	1769.29	1507.08	1142.39	985.389	1091.93	1268.55	1299.89	1200.07	1095.02
1779888_at	YKR013W	PRY2	0.11599	449	18.1539	51	0.128	254	0.020737	457.5	7065.92		1181.59	5840.76	8247.52	5663.36	2765.76	1331.88	2886.38	5149.95	5392.26	4547.18	3931.21	3996.63	4511.77
1773593_at	YBL020W	RFT1	0.1162	450	767866	484	0.177	522.5	0.0116319	281	970.477		1471.05	2216.05	2441.53	2303.64	2022.05	1753.06	1584.05	1853.24	2032.49	1944.6	1816.14	1677.85	1843.31
1769781_at	YDR393W	SHE9	0.11624	451	8.52691e+07	922	0.373	1656	0.0588615	940	54.2582		295.911	296.912	332.015	301.512	286.096	278.608	289.08	289.989	296.114	297.84	277.757	289.2	285.54
1776496_at	YML111W	BUL2	0.11641	452	25486102179	2103	0.421	1907	0.670614	3010.5	145.943		839.526	839.271	763.74	755.827	797.967	745.919	837.124	881.431	735.488	747.282	787.537	831.548	793.379
1776165_at	YLR426W	---	0.11653	453	1.59169e+08	1001	0.127	246.5	0.0588615	940	271.28		1027.39	961.484	908.732	827.823	776.981	756.112	884.543	882.533	886.274	826.779	829.193	770.572	833.354
1769741_at	YDR119W	VBA4	0.11666	454	9.66045e+06	680	0.0837	61.5	0.000296248	9	1223.73		5271.13	5917.47	5416.52	5111.47	4693.74	4902.59	5213.9	5319.81	5431.8	5048.24	5010.61	4864.56	4757.07
1776757_at	YPL241C	CIN2	0.11681	455.5	67.4608	74	0.272	1081.5	0.00624753	153	1456.53		818.554	1420.91	2002.7	1755.17	978.038	546.17	632.482	914.255	1035.98	931.237	877.232	730.927	807.892
1779279_at	YHR023W	MYO1	0.11681	455.5	58.7348	70	0.0878	78.5	0.00624753	153	777.517		370.552	325.438	273.536	470.339	943.241	1051.05	717.416	436.209	404.527	564.142	659.64	736.192	654.365
1772310_at	YLR207W	HRD3	0.11689	457	1753920000000	3802	0.659	3125	0.670614	3010.5	124.852		614.227	573.032	611.374	563.813	549.786	572.997	583.981	633.822	592.693	546.99	615.883	508.97	562.121
1776402_at	YMR181C	---	0.11695	458	670313	472	0.167	459	0.00319583	73	453.725		863.158	1086.01	1095.3	1316.88	1273.2	995.755	883.916	1080.53	1126	1086.18	1065.51	956.421	1005.53
1779735_at	YBR278W	DPB3	0.11706	459	8.06704e+06	672	0.395	1759	0.0588615	940	421.031		582.163	744.08	942.172	799.143	629.969	521.141	546.185	619.558	615.102	599.407	593.354	576.64	564.653
1769519_at	YKL096W	CWP1	0.11709	460	26.4009	57	0.193	610	0.00624753	153	5008.52		1590.23	1165.89	2640.41	5526.08	6174.4	5208.08	3700.08	3933.08	4913.76	5901.48	5920.49	5446.85	5396.12
1771981_at	YGL110C	CUE3	0.11731	461	41634583699	2273	0.487	2219.5	0.146902	1495	217.387		849.856	722.476	632.469	632.53	662.623	716.501	677.83	652.223	660.167	639.117	674.694	678.941	652.161
1774169_at	YMR307W	GAS1	0.11756	462	3.81721e+06	601	0.261	1018.5	0.0588615	940	6496.56		10975.3	15510.1	17471.8	17322.9	15689.9	13544.7	13679	15435.3	16373.9	16092.5	15716.7	15448.6	15884.8
1774347_at	YLR384C	IKI3	0.11768	463	1.34323e+07	721	0.273	1089	0.020737	457.5	1089.36		4005.96	3870.6	3406.79	2916.59	3037.21	3237.8	3462.27	3237.44	3188.67	3040.29	3166	3207.47	3329.69
1780024_at	YNL086W	---	0.11795	464	164502301	1012	0.288	1179	0.020737	457.5	252.857		629.834	557.063	483.506	433.262	376.977	388.568	446.032	466.158	457.058	416.689	435.287	403.929	431.949
1779539_at	YLR083C	EMP70	0.11825	465	3.04347e+07	806	0.177	522.5	0.020737	457.5	1435.17		6772.3	7587.4	7454.89	7957.49	8063.74	7090.84	6628.57	6892.36	7618.63	7602.13	7142.71	6909.34	7053.4
1780012_at	YDL001W	RMD1	0.11831	466	5.08863e+07	860	0.17	473.5	0.0588615	940	202.48		751.574	695.2	665.654	574.748	635.661	741.808	777.227	626.304	633.444	599.387	661.122	665.504	660.619
1776440_at	YNL323W	LEM3	0.11839	467	8.44035e+06	674	0.204	664.5	0.0588615	940	488.307		1795.59	1930.87	2202.91	2221.06	2024.24	1732.75	1780.82	1945.37	1908.04	1936.96	1947.69	1799.61	1880.46
1776820_at	YHR080C	---	0.11847	468	130158	365	0.13	265	0.0116319	281	431.732		859.065	625.059	578.749	576.595	669.346	844.081	1008.33	842.55	707.821	684.756	795.315	848.041	843.634
1779365_at	YML104C	MDM1	0.11858	469	1.6027e+08	1005.5	0.305	1284	0.146902	1495	462.572		1147.61	838.223	1083.19	1300.79	1289.4	1212.8	1042.69	926.285	1047.95	1153.95	1066.85	1112.69	1102.34
1777640_at	YLL054C	---	0.11866	470	96463104066	2558	0.215	735	0.0943642	1207	99.6131		358.594	419.445	423.093	455.295	451.745	385.783	375.148	458.207	453.561	421.397	426.989	412.086	439.815
1779454_at	YJL094C	KHA1	0.11902	471	291863641	1110	0.25	947	0.020737	457.5	315.269		555.09	507.409	643.245	737.312	822.679	796.186	710.244	710.935	726.806	750.286	772.397	764.468	785.243
1777493_at	YNL127W	FAR11	0.11945	472.5	119049000000	2637	0.315	1333.5	0.328902	2199.5	158.293		546.059	646.096	674.527	553.222	516.233	560.725	560.615	589.711	563.37	524.769	573.54	539.085	608.693
1771978_at	YGR252W	GCN5	0.11945	472.5	1.64741e+07	749	0.211	706.5	0.00319583	73	339.651		827.372	849.936	934.136	1138.39	1167.02	1016.73	877.147	939.504	952.097	961.83	970.696	987.064	970.167
1779350_at	YER018C	SPC25	0.12011	474	3650.2	222	0.122	219	0.020737	457.5	496.772		510.681	481.786	688.545	961.15	806.088	532.61	464.378	549.713	689.788	680.91	615.958	563.473	621.765
1770253_at	YDR539W	FDC1	0.12023	475	5.33757e+06	628	0.112	165.5	0.0355577	681	565.092		1436.13	1543.38	1396.56	1190.41	1023.96	1090.18	1197.22	1262.9	1256.85	1089.37	978.291	989.579	1008.26
1778010_at	YPL076W	GPI2	0.12045	476	23949305568	2084	0.547	2539	0.328902	2199.5	174.636		527.076	681.732	591.788	548.176	570.503	528.378	507.097	597.905	587.147	573.806	552.796	540.384	568.938
1774917_at	YPR023C	EAF3	0.12049	477	2.62466e+08	1089	0.234	838	0.0588615	940	554.852		2684.09	2353.07	2197.42	2344.42	2484.16	2532.89	2752.27	2615.5	2487.33	2419	2600.49	2567.84	2603.55
1769834_at	YOR025W	HST3	0.12062	478	0.124158	14	0.129	259.5	0.020737	457.5	1565.86		208.904	229.921	330.852	870.299	1774.77	1698.56	953.423	555.572	593.892	915.059	1045.72	985.404	948.397
1780001_at	YEL042W	GDA1	0.12121	479	7.70317e+06	670	0.225	792.5	0.020737	457.5	2806.75		6590.43	8139.51	8833.97	9397.17	8433.25	7457.31	6733.86	6870.22	7882.39	7699.59	7571.93	7219.43	7282.04
1779583_at	YIL060W	---	0.12157	480	12257166423	1905	0.421	1907	0.146902	1495	36.1079		144.688	153.594	153.983	180.796	179.988	147.062	149.533	161.993	164.078	159.544	162.031	161.261	159.747
1776651_at	YKR004C	ECM9	0.12171	481	62483.9	335	0.0742	40	0.0116319	281	321.859		463.736	383.562	501.117	702.294	705.421	670.552	544.262	501.497	543.391	566.819	630.366	626.005	628.705
1771980_at	YKL084W	HOT13	0.12186	482	1345.91	173	0.0707	32.5	0.0116319	281	749.71		1168.28	1182.25	1596.79	1917.99	1858.66	1397.02	1230.87	1280.21	1571.06	1724.65	1718.07	1572.61	1621.42
1774337_at	YMR305C	SCW10	0.12218	483	206.365	108	0.115	182	0.020737	457.5	10165.1		4749.73	11734.2	14217.5	12166.5	7594.83	4052.35	6191.76	9800.08	10672.8	9647.04	8783.03	7932.33	9140.59
1775463_at	YKR002W	PAP1	0.12232	484	1.29691e+06	518	0.101	118.5	0.0116319	281	388.7		1253.44	1103.68	1074.76	1098.23	1197.21	1350.89	1463.46	1258.32	1142.62	1160.11	1303.47	1366.37	1315.77
1770443_at	YJL085W	EXO70	0.12233	485	8823559342	1813	0.302	1267.5	0.146902	1495	261.913		1074.85	1058.27	990.703	896.361	817.693	986.151	1079.61	925.914	857.451	880.546	944.769	900.243	940.387
1774396_at	YER020W	GPA2	0.12254	486	1.42848e+07	730	0.17	473.5	0.020737	457.5	306.564		1100.21	924.906	971.938	861.39	922.687	1009.92	1167.95	1028.95	960.486	965.343	1014.08	1095.51	1104.16
1779272_at	YGL056C	SDS23	0.123	487	1783960000000	3808	0.922	4787	1	4765.5	147.286		897.27	1044.56	934.584	971.212	1039.11	941.902	906.275	987.525	1012.44	961.836	1038.46	935.597	940.343
1773826_at	YBL009W	ALK2	0.12305	488	177.631	106	0.183	558.5	0.020737	457.5	1063.13		625.235	1048.16	1568.09	1688.37	1321.99	894.155	814.744	1018.66	1196.8	1206.07	1119.57	1091.93	1121.87
1773187_at	YMR106C	YKU80	0.12309	489	2765536994	1542	0.385	1711	0.0588615	940	124.271		455.35	345.171	335.262	331.079	342.925	390.638	417.68	347.849	370.646	350.585	386.42	371.861	374.223
1773586_at	YGL082W	---	0.12348	490	8.01361e+07	919	0.184	567	0.020737	457.5	433.895		644.52	799.805	918.503	969.456	1078.42	1007.86	908.658	892.617	918.263	1040.99	1072.58	998.725	1040.66
1773460_at	YER162C	RAD4	0.12356	491	4.33171e+06	611	0.15	386.5	0.000702443	18.5	82.096		347.68	300.416	271.785	270.589	279.588	280.035	302.89	312.658	277.404	266.929	265.584	277.093	280.504
1770884_s_at	YDL229W /// YNL209W	SSB1 /// SSB2	0.1236	492	231787000000	2887.5	0.368	1628.5	0.146902	1495	591.766		23272.1	23173.9	23460.9	23624.5	23488.8	23500.7	23190.8	23414.8	23709.6	23765.7	23213.3	23604.2	23418.2
1779317_at	YDR305C	HNT2	0.12363	493	6.40842e+07	884	0.243	902.5	0.0943642	1207	286.483		735.636	709.348	733.372	637.32	738.005	923.803	865.396	739.102	671.584	745.775	812.089	794.709	822.343
1774477_at	YER007W	PAC2	0.12373	494	1.22656e+08	970	0.31	1309	0.0588615	940	219.274		656.593	563.259	476.59	445.77	440.324	479.634	510.471	503.176	476.765	437.319	456.516	461.395	446.57
1775089_at	YNL204C	SPS18	0.12412	495	104729000000	2588	0.578	2698	0.670614	3010.5	107.134		480.062	444.561	469.977	514.061	454.207	406.927	466.084	471.93	510.118	455.822	444.244	451.31	430.39
1778474_at	YPL194W	DDC1	0.12439	496	1.1267e+07	702	0.179	531	0.0116319	281	77.5354		277.013	278.411	324.436	283.558	261.6	246.901	250.716	288.735	281.852	259.342	261.879	249.397	267.78
1777092_at	YGR276C	RNH70	0.12459	497	19272753766	2032	0.236	855.5	0.0943642	1207	304.262		1097.14	1269.82	1316.91	1161.88	1012.65	1078.73	1252.99	1278.51	1238.43	1186.52	1212.96	1196.36	1210.21
1778777_at	YBR078W	ECM33	0.12472	498	17815.7	281	0.377	1677.5	0.00624753	153	10582.1		6074.11	12627.1	15731	16656.2	16300.3	15498.9	13761.1	13561.4	14805.3	15450.3	15494	15353	15168.9
1778824_at	YJL049W	---	0.12526	499	2372174541	1506	0.239	873.5	0.146902	1495	117.508		470.401	413.556	429.395	352.893	410.654	439.002	415.852	414.545	366.246	384.323	402.443	432.528	405.526
1772743_at	YDR369C	XRS2	0.1253	500	34451800997	2205	0.665	3156.5	0.328902	2199.5	111.679		345.891	275.885	273.276	234.213	241.641	270.702	277.105	270.545	246.524	268.608	264.833	259.95	258.519
1774087_at	YDL239C	ADY3	0.12534	501	35780353201	2218	0.409	1836	0.328902	2199.5	74.7577		285.267	261.362	210.509	240.15	219.364	235.354	257.598	272.748	236.538	248.099	244.222	243.224	249.831
1772509_at	YEL007W	---	0.12549	502	1.4284e+07	729	0.228	809	0.0116319	281	827.336		1590.89	2418.23	2243.93	2344.92	2063.25	1832.03	1619.24	1867.6	2155.44	1971.91	1925.65	1695.28	1831.09
1771211_at	YLR037C	PAU23	0.12557	503	1758790000000	3803	0.658	3117	1	4765.5	2386.26		10609.9	11063.8	10071.5	12457.7	11887.6	11057.9	10576.2	11409.3	11646.3	11690.2	10871.3	11725.1	11066.9
1778144_at	YGL125W	MET13	0.12587	504	205606	392	0.336	1439	0.146902	1495	1124.36		645.462	1084.41	1419.48	1724.94	1769.83	1407.14	1135.33	1414.49	1238.64	1360.44	1423.24	1289.17	1336.85
1777088_at	YBR272C	HSM3	0.12589	505	43625912065	2289	0.503	2322.5	0.328902	2199.5	107.985		459.456	436.318	487.312	410.375	433.999	482.329	490.96	465.501	425.053	452.977	478.2	513.295	518.36
1776654_at	YML068W	ITT1	0.12616	506	1.14553e+08	962	0.157	409	0.0943642	1207	92.3295		241.152	231.722	234.007	303.327	318.315	324.051	263.778	258.375	256.364	277.299	302.045	264.467	290.931
1778038_at	YDR091C	RLI1	0.12622	507	11181202386	1880	0.678	3225.5	0.146902	1495	2730.41		5715.74	8446.15	7958.76	8159.12	7945.55	7549.47	7016.76	7613.36	7884.5	7659.21	8046.54	7242.9	7656.61
1773751_at	YDL233W	---	0.12667	508	26100792444	2114	0.601	2818.5	0.0943642	1207	98.4923		440.077	361.099	369.584	341.584	356.903	355.33	404.392	386.492	355.087	354.833	381.087	367.801	364.308
1776484_at	YLR154W-F	---	0.127	509	303386000000	3006	0.658	3117	0.328902	2199.5	24.4441		132.567	144.95	138.549	138.898	155.19	132.769	130.746	134.659	135.729	152.77	139.145	145.311	139.133
1769628_at	YOR165W	SEY1	0.12707	510	4.06077e+08	1158	0.244	906.5	0.00319583	73	525.08		1586.04	1609.16	1914.55	2041.64	2111.12	2032.68	1914.69	1909.46	2007.25	2018.6	2098.08	2037.45	2059.59
1777298_at	YIL152W	---	0.12728	511	64526494451	2419	0.358	1566	0.146902	1495	106.697		383.294	330.686	367.186	437.383	423.912	365.658	373.54	404.032	398.179	411.159	407.754	391.774	398.176
1778869_at	YOR256C	TRE2	0.12733	512	9.89335e+08	1325	0.507	2346.5	0.222583	1827	397.96		1149.17	929.02	905.019	841.611	751.215	863.348	971.652	852.641	827.864	800.013	820.654	857.571	835.462
1778139_at	YNL133C	FYV6	0.12752	513	4.73719e+06	619	0.333	1425.5	0.020737	457.5	322.402		671.724	443.29	431.76	355.256	349.322	394.359	478.13	450.925	409.624	372.421	385.838	382.985	375.59
1770637_at	YKR044W	UIP5	0.12753	514	321414	416	0.13	265	0.0588615	940	405.808		690.024	629.402	774.349	982.265	816.547	603.348	576.456	653.833	780.889	732.19	654.064	607.347	626.281
1776235_at	YNL262W	POL2	0.12759	515	1950.45	190	0.268	1061	0.020737	457.5	1984.15		1544.34	2217.24	2967.73	2637.48	1500.9	983.58	1325.13	1681.43	1777.17	1537.05	1486.09	1434.98	1459.96
1769694_at	YBL036C	---	0.12771	516	5174799290	1706	0.431	1954.5	0.146902	1495	1027.92		3416.68	2998.02	2617.49	2388.75	2432.2	2670.53	2779.12	2648.55	2581.4	2460.97	2658.38	2467.91	2501.29
1772791_at	YKR066C	CCP1	0.12778	517	3.08036e+07	809	0.14	321	0.0943642	1207	1463.43		5816.76	5903.08	5777.66	4964.4	4551.35	4644.43	5382.29	5510.99	4924.67	4439.65	4601.51	4594.04	4847.21
1774279_at	YER122C	GLO3	0.12802	518	47030	325	0.0702	29	0.00319583	73	729.33		2332.11	2165.1	2595.33	2893.3	2894.43	2428.16	2222.13	2399.5	2424.19	2657.92	2740.53	2637.88	2548.88
1773859_at	YBR132C	AGP2	0.12817	519	270395000000	2945	0.63	2969	1	4765.5	232.421		593.701	462.245	455.362	659.344	631.966	461.292	510.596	591.101	585.185	579.757	531.978	566.482	426.924
1778682_at	YOR058C	ASE1	0.12821	520	3146.93	215.5	0.168	464	0.0355577	681	738.337		349.82	314.686	318.255	678.533	1053.02	944.28	600.354	493.608	496.138	638.343	600.839	661.522	631.327
1775490_at	YKR051W	---	0.12869	521	1.93355e+07	764	0.102	124	0.0355577	681	226.051		810.279	703.776	737.495	823.613	903.748	890.72	858.964	803.618	811.032	856.542	908.782	894.515	929.827
1776036_at	YMR070W	MOT3	0.12908	522	508789000000	3234	0.558	2593	0.328902	2199.5	546.207		1049.59	1337.3	1288.62	1332.45	1595.79	1461.58	1263.18	1330.26	1383.42	1326.89	1356.68	1438.44	1378.33
1780247_at	YOR229W	WTM2	0.12935	523	188571	386	0.16	423	0.020737	457.5	354.592		779.435	570.543	449.018	469.413	655.576	707.391	803.61	654.817	632.789	621.971	718.101	741.963	673.281
1775619_at	YML053C	---	0.12968	524	1.30353e+07	713	0.156	405	0.020737	457.5	311.379		999.067	1018.72	1121.51	1290.51	1310.45	1201.44	1112.37	1162.25	1109.03	1185.57	1195.64	1174.57	1136.87
1773482_at	YJL044C	GYP6	0.12994	525	7663.2	256	0.218	755	0.00624753	153	909.729		1409.16	1226.54	855.96	594.336	821.336	1313.66	1504.06	1343.09	1159.74	1125.53	1256.58	1268.03	1286.89
1771630_at	YDR272W	GLO2	0.13003	526	1543.72	179	0.1	114	0.00624753	153	636.054		2084.26	1952.23	1652.01	1448.2	1567.92	1691.31	1893.82	1810.16	1678.88	1669.2	1693.89	1817.81	1858.43
1779747_at	YOR071C	NRT1	0.13075	527	4.18442e+07	840	0.216	742	0.020737	457.5	344.884		721.584	905.914	777.38	681.586	682.642	561.03	574.965	747.532	716.657	692.077	645.517	609.646	659.421
1779737_at	YDL165W	CDC36	0.13109	528	70400321662	2452	0.773	3750	1	4765.5	678.261		2505.75	1970.7	1827.49	1948.04	2018.03	1919.43	2132.46	2030.6	1882.56	1897.3	1973.83	1959.49	1940.14
1778331_at	YDL211C	---	0.13148	529	21069.3	286	0.298	1243	0.0355577	681	536.034		485.04	662.135	859.66	717.879	428.005	323.626	395.625	476.537	512.314	472.694	436.086	432.472	440.997
1776781_at	YDR016C	DAD1	0.13174	530	610879	465	0.0783	46	0.00319583	73	329.979		461.499	402.972	556.979	718.052	732.95	617.184	568.529	534.833	545.419	677.218	658.508	704.503	700.83
1775529_at	YER060W-A	FCY22	0.1318	531	275787000000	2955	0.74	3548	1	4765.5	210.628		509.229	638.076	576.649	719.857	698.41	591.618	579.003	659.94	616.634	642.449	628.608	648.761	631.328
1769516_at	YDL086W	---	0.13207	532	1.14629e+08	963	0.456	2060	0.0588615	940	3072.94		6471.51	4434.58	3562.11	3398.57	3679.55	4241.12	4677.41	4299.41	4354.63	4138.83	4358.73	4031.3	4298.67
1770583_at	YDR353W	TRR1	0.1321	533	4.60577e+07	852	0.127	246.5	0.0355577	681	2908.61		11367	10333.6	9188.07	9077.68	8458.35	8673.67	9890.73	9980.43	10030	9071.3	9207.4	9119.34	9585.95
1774348_at	YGR172C	YIP1	0.13236	534	1.3511e+07	723	0.144	347.5	0.00624753	153	600.019		3388.36	3238.12	3623.68	3789.28	3618.63	3189.26	3310.98	3460.83	3666.19	3645.14	3577.8	3504.42	3447.49
1772854_at	YOL017W	ESC8	0.13289	535	138.403	94	0.392	1749	0.020737	457.5	1207.52		390.857	1069.5	1452.89	863.008	359.723	245.363	434.344	545.511	544.726	493.62	499.069	451.86	491.271
1775766_at	YOR113W	AZF1	0.13319	536	911700000000	3495	0.675	3202.5	1	4765.5	172.105		302.135	416.918	430.784	436.203	422.846	370.937	398.331	474.24	407.07	402.135	432.655	398.389	411.714
1776967_at	YDR503C	LPP1	0.13348	537	32362.8	301	0.186	582	0.0116319	281	637.348		505.094	837.091	1046.54	763.965	504.152	409.19	549.955	713.227	686.39	652.42	607.765	627.19	640.268
1774612_at	YPL150W	---	0.1336	538	13774155040	1939	0.428	1940	0.020737	457.5	149.754		855.917	812.954	760.552	734.369	706.163	709.497	736.765	751.268	737.032	713.578	732.511	719.091	732.321
1769576_at	YMR003W	AIM34	0.13362	539	5.11839	37	0.198	640.5	0.222583	1827	1074.2		412.44	401.531	896.781	1457.47	1475.73	832.608	510.732	539.488	784.615	900.504	765.332	767.865	814.499
1770072_at	YMR008C	PLB1	0.13376	540	44521.5	320	0.214	727.5	0.000296248	9	2999.52		3916.64	4781.77	3610.92	2363.26	1782.25	1820.21	2215.53	2550.66	2782.35	2367.05	2144.77	1892.6	2064.6
1770003_at	YDR239C	---	0.1341	541	56208700000000	5511	0.0504	5	0.00319583	73	148.352		836.779	756.317	704.211	787.052	845.942	756.468	729.418	726.709	789.074	794.925	756.827	697.59	769.559
1778190_at	YGL099W	LSG1	0.13415	542	3.61851e+08	1136	0.411	1846	0.0355577	681	996.449		4502.76	4234.2	3732.02	3506.31	3602.33	3575.24	3813.25	3721.25	3680.33	3612.57	3564.13	3683.02	3691.07
1777877_at	YLR309C	IMH1	0.13417	543	80637320052	2501	0.127	246.5	0.0355577	681	178.335		940.405	1045.82	984.125	883.072	936.166	1061.41	1053.06	979.973	912.629	964.77	1035.73	1052.19	1036.16
1773917_at	YDR511W	ACN9	0.13444	544	691862	473	0.294	1213	0.0588615	940	568.46		1377.11	961.663	898.269	808.646	877.333	946.169	1146.02	1086.48	935.037	961.185	992.963	1050.8	1041.7
1774842_at	YJL159W	HSP150	0.13452	545	3.68744	34	0.136	293	0.0355577	681	11192.7		12447.6	13360.3	10141.2	4962.15	4059.64	12503.3	15252.3	14214.8	11008.2	8556.61	10516	12079.9	11851.2
1772774_at	YOL130W	ALR1	0.13515	546	8.07372e+08	1285	0.45	2032.5	0.146902	1495	462.807		1762.7	2055.65	1711.82	1648.45	1680.36	1664.52	1616.83	1726.21	1771.29	1665.14	1592.84	1618.02	1667.88
1778658_at	YKL064W	MNR2	0.13532	547	3.37152e+08	1126	0.302	1267.5	0.0588615	940	270.503		1316.95	1424.83	1255.12	1154.32	1202.21	1234.55	1372.86	1292.43	1273.89	1229.4	1278.04	1250.38	1256.39
1779753_at	YCL024W	KCC4	0.13601	548	1604.99	181	0.377	1677.5	0.0355577	681	1229.18		893.364	1530.15	1555.43	808.286	450.064	326.247	620.878	745.304	673.458	618.217	576	608.323	634.782
1772487_at	YLR148W	PEP3	0.1361	549	1.49204e+06	536	0.116	189.5	0.00624753	153	131.405		665.766	624.294	568.9	557.819	577.895	622.656	632.789	563.702	534.361	556.521	568.885	587.341	628.9
1774303_at	YDR303C	RSC3	0.13615	550	2534775228	1518	0.322	1369.5	0.146902	1495	489.084		1731.71	1475.97	1430.28	1242.63	1330.79	1544.04	1504.24	1275.31	1303.17	1356.23	1307.43	1460.62	1414.22
1779309_at	YOL058W	ARG1	0.13618	551	4.30967e+06	610	0.199	645.5	0.0588615	940	1673.61		3411.29	3241.15	2984.84	2770.93	3033.77	3706.93	4444.54	4017.84	3482.87	3132.2	3595.72	4141.51	4422.81
1776874_at	YMR167W	MLH1	0.13643	552	3005533991	1570	0.462	2089.5	0.0943642	1207	58.8366		375.33	419.012	383.154	382.14	364.801	360.175	365.438	375.471	377.252	362.987	362.325	366.194	360.371
1779159_at	YOR288C	MPD1	0.13656	553	506415	449	0.229	813.5	0.0588615	940	538.475		653.49	922.492	1167.46	960.444	707.419	628.981	718.134	799.805	860.928	794.81	810.284	765.159	789.277
1772207_at	YBL037W	APL3	0.13661	554	338283	419	0.102	124	0.020737	457.5	230.553		828.957	786.166	894.404	1016.72	990.067	945.041	856.782	795.782	890.718	909.146	941.243	890.056	922.362
1776635_at	YGR146C-A	---	0.13686	555	1905276864	1452	0.393	1751.5	0.0355577	681	64.7761		283.343	284.88	286.518	278.56	339.414	319.93	288.301	275.884	274.638	296.111	297.005	289.368	297.031
1773899_at	YBL063W	KIP1	0.13691	556	685.066	146	0.213	719.5	0.0943642	1207	423.388		225.58	308.664	486.408	648.968	564.759	361.653	304.049	382.305	435.557	419.586	428.829	412.348	420.764
1769570_at	YDR245W	MNN10	0.13696	557	7609.94	255	0.14	321	0.0116319	281	1194.77		3173.99	3152.84	3643.15	4108.26	4104.72	3425.96	2920.65	2913.49	3287.99	3484.38	3478.54	3312.39	3232.24
1777679_at	YDR263C	DIN7	0.13713	558	650207	469	0.119	206	0.0355577	681	189.538		583.495	577.2	682.178	689.33	611.271	610.626	587.179	584.621	679.985	652.641	611.549	499.791	522.512
AFFX-LysX-3_at	---	---	0.1379	559	9998254525	1855	0.559	2600	0.670614	3010.5	362.396		741.784	627.52	507.568	440.678	426.129	695.576	565.138	379.387	552.071	449.314	506.516	525.72	495.325
1779920_at	YER034W	---	0.13808	560	18676644970	2026	0.417	1880.5	0.146902	1495	269.04		694.235	523.05	425.195	435.273	515.232	517.094	500.315	461.748	460.703	450.646	513.425	478.024	469.133
1770458_at	YOR032C	HMS1	0.13825	561	174111000000	2772	0.337	1444	0.328902	2199.5	36.282		156.744	146.934	136.902	173.184	159.38	140.811	137.439	146.663	161.392	152.752	153.57	146.093	138.544
1771219_at	YFR019W	FAB1	0.1383	562	9.86913e+08	1323	0.257	992.5	0.146902	1495	165.218		617.26	573.586	518.492	662.316	683.71	612.953	632.439	555.589	619.042	617.322	679.602	630.545	639.203
1772250_at	YML012W	ERV25	0.13838	563	1.07546e+06	505	0.26	1011.5	0.0355577	681	3057.95		6798.98	8131.82	9622.75	9534.26	7922.28	6564.8	6624.67	6970.58	7560.55	7494.05	7345.29	6884.55	7056.74
1771736_at	YDL095W	PMT1	0.13839	564	1.21833e+06	515	0.226	798.5	0.020737	457.5	3765.72		4343.03	6152.87	7764.37	8108.76	6884.81	5788.43	5849.05	6705.61	7145.97	7133.9	6898.55	6650.77	7078.1
AFFX-Scv2-TrpnX-3_at	---	---	0.13849	565	1420160000000	3707	0.704	3370.5	0.670614	3010.5	35.1233		134.221	133.424	121.864	148.767	135.179	122.72	132.125	130.187	139.742	131.521	132.908	113.644	121.907
1775631_at	YFL007W	BLM10	0.13852	566	1.02875e+06	500	0.221	773	0.0116319	281	1579.15		3527.71	2691.33	2102.04	1948.56	2496.45	3027	3331.56	3138.44	3017.67	2883.61	2878.24	3056.24	3249.65
1775860_at	YPL022W	RAD1	0.13853	567	3.3705e+08	1125	0.224	786	0.0943642	1207	152.919		787.849	862.508	821.311	741.911	709.589	739.102	802.095	787.853	754.316	744.319	735.851	751.221	731.784
1776783_at	YDR177W	UBC1	0.13854	568	1433213248	1399	0.205	670	0.0588615	940	610.413		2795.42	2712.62	2836.87	2723.97	2945.9	3323.03	3262.69	2745.63	2795.42	3066.72	3140.09	3276.14	3184.3
1773254_at	YKL209C	STE6	0.13893	569	39220.8	310	0.163	433.5	0.0355577	681	2770.27		4639.37	3804.94	2847.02	1869.1	2964.72	4270.36	4472.46	3455.36	3210.6	3550.01	3600.21	3681.96	3538.95
1775767_at	YLR093C	NYV1	0.1394	570	3.19052e+06	592	0.126	238.5	0.0116319	281	526.204		1859.44	1661.57	1537.54	1408.11	1573.51	1821.63	1934.31	1849.31	1653.16	1649.96	1836.49	1913.29	1871.19
1773975_at	YJL095W	BCK1	0.13941	571	5.69635e+08	1221	0.226	798.5	0.146902	1495	142.296		735.262	822.007	807.281	855.531	718.463	738.356	789.434	860.759	811.359	788.688	788.775	732.6	734.623
1778043_at	YCL028W	RNQ1	0.13959	572	2022258461	1476	0.179	531	0.020737	457.5	353.828		1911.7	1902.85	1784	1850.84	1641.02	1566.31	1696.14	1746.34	1920.14	1697.55	1644.87	1647.89	1675.17
1771460_at	YOR049C	RSB1	0.13992	573	15673.3	274	0.12	211.5	0.0943642	1207	280.632		206.54	191.183	193.241	277.581	409.584	417.619	348.233	287.403	275.917	380.713	471.815	434.516	427.605
1770211_at	YEL062W	NPR2	0.1401	574	39765539745	2256	0.689	3282	0.0588615	940	237.542		696.708	619.983	574.316	459.167	513.359	515.568	548.068	530.849	510.059	493.056	545.341	532.743	519.554
1773120_at	YER095W	RAD51	0.14015	575	78.8446	75	0.233	833	0.020737	457.5	2819.94		887.59	2323.74	3544.62	2738.02	1362.27	724.68	1135.26	1735.21	1755.91	1594.02	1482.72	1441.45	1542.22
1777956_at	YJR006W	POL31	0.14044	576	1.67758e+06	548	0.352	1525	0.0355577	681	687.973		845.854	1170.66	1412.38	1106.81	828.811	724.404	828.472	902.967	907.832	822.835	829.523	804.022	818.556
1775640_at	YJR092W	BUD4	0.14046	577	0.0414962	10	0.136	293	0.0355577	681	1949.83		212.541	199.77	437.02	1223.89	2100.31	2149.6	1225.09	666.823	825.865	1234.85	1352.04	1211.76	1150.83
1773688_at	YLR446W	---	0.14066	578	3361328737	1595	0.39	1738	0.927999	3426	72.3045		215.511	228.314	214.156	255.192	258.592	215.869	217.64	236.438	243.013	261.435	286.461	219.017	239.628
1771863_at	YFL017C	GNA1	0.14092	579	55974.4	332	0.149	382	0.0355577	681	872.868		1105.75	978.656	1248.63	1801.49	1851.52	1529.53	1240.99	1212.2	1375.87	1492.6	1428.85	1230.81	1309.08
1770084_at	YIL009W	FAA3	0.14097	580	0.888798	27	0.0757	45	0.020737	457.5	1856.62		2536.13	2650.64	1902.7	1348.35	1613.88	2495.5	3204.98	2607.63	2054.09	1781.48	1977.76	2365.97	2351.33
1774119_at	YJL047C	RTT101	0.14103	581	2.80141e+08	1103	0.381	1693.5	0.0943642	1207	197.463		547.105	453.458	421.334	349.642	375.201	392.453	437.382	388.752	396.181	353.915	360.482	381.393	374.051
1771187_at	YGR141W	VPS62	0.14119	582	9.48959e+07	941	0.167	459	0.146902	1495	353.226		947.888	827.138	727.637	691.637	655.502	736.561	913.667	1008.73	891.483	776.453	834.593	786.474	897.885
1771023_at	YDR191W	HST4	0.14141	583	1.19931e+06	513	0.646	3044	0.0943642	1207	867.797		1337.26	868.878	586.203	485.685	469.464	610.618	716.24	602.101	500.046	515.551	583.629	565.756	519.538
1770566_at	YOR028C	CIN5	0.14149	584	1.09937e+07	701	0.0878	78.5	0.020737	457.5	180.047		545.678	586.005	480.514	434.971	497.915	590.658	571.101	512.001	410.611	444.459	482.823	537.458	503.087
1778930_at	YOR289W	---	0.1418	585	135773	366	0.661	3135	0.00319583	73	144.981		293.274	168.679	157.787	148.293	161.473	166.708	174.104	186.605	157.022	148.953	156.032	164.199	161.512
1775924_at	YPL116W	HOS3	0.14184	586	8964.84	262	0.249	940.5	0.0943642	1207	603.347		675.943	548.629	743.423	1151.98	1085.18	738.155	564.467	654.071	809.046	812.913	741.475	806.715	743.666
1779819_at	YNL059C	ARP5	0.14191	587	915925	493	0.104	132	0.0116319	281	236.637		1020.3	878.4	871.407	902.407	987.04	1108.04	1056.34	952.552	929.673	946.235	987.903	1012.63	978.259
1772251_at	YJL189W	RPL39	0.14192	588	52216953379	2347	0.332	1419.5	0.0943642	1207	1732.36		16724.9	15744.7	16896	16301.4	17113.6	17076.6	16910.9	16937	15869.6	16873.2	16857.3	17151.6	17477
1770760_at	YGR168C	---	0.14199	589	1.51752e+07	737	0.11	156	0.00319583	73	136.478		283.891	309.857	326.21	390.279	420.369	390.811	338.672	291.225	332.124	343.633	355.504	351.15	351.787
1777807_at	YJL013C	MAD3	0.14227	590	159135	373	0.127	246.5	0.0355577	681	172.319		393.177	391.114	479.46	561.828	543.764	481.232	414.351	389.508	441.997	446.2	481.014	441.693	446.16
1773641_x_at	YAL068C	PAU8	0.14228	591	3282610000000	4126	0.2	648	0.0943642	1207	254.608		805.833	602.896	663.28	857.504	733.363	668.562	615.218	772.784	776.198	761.278	619.544	672.816	672.094
1770349_at	YDR146C	SWI5	0.14281	592	0.0407809	9	0.138	306	0.0116319	281	1521.05		175.638	162.161	239.459	865.999	1683.21	1613.66	943.084	487.292	554.759	917.858	949.771	924.598	857.573
1777843_at	YPR113W	PIS1	0.14283	593	863081000000	3470	0.825	4069	0.474795	2600	762.863		4963.76	5349.3	4863.8	5179.48	5290.65	4742.27	4935.64	5255.15	5356.85	5505.13	5372.62	5032.96	5148.76
1770054_at	YPL067C	---	0.14287	594	4269237671	1665	0.397	1768	0.474795	2600	391.618		564.516	634.437	743.246	833.446	956.134	736.531	769.858	807.72	722.697	836.492	826.032	794.159	832.006
1779712_at	YDR196C	CAB5	0.1429	595	6.72477e+08	1251	0.257	992.5	0.146902	1495	337.188		987.711	852.98	830.465	870.093	929.404	1029.91	1167.65	1021.72	966.895	969.221	1049.99	1080.56	1125.76
1776761_at	YOR211C	MGM1	0.143	596	1.47282e+06	534	0.0536	9	0.0116319	281	207.262		995.915	942.224	955.676	1009.37	1065.94	1141.61	1103.37	965.382	948.126	934.348	1069.3	1060.82	1063.93
1777044_at	YOR352W	---	0.14302	597	304647000000	3008	0.495	2269	0.222583	1827	309.997		890.86	789.069	806.472	1099.07	966.694	889.379	869.215	892.607	952.502	907.786	910.646	942.372	923.594
1778191_at	YGR042W	---	0.1433	598	5.9041e+08	1228	0.194	614	0.146902	1495	129.537		509.815	493.915	507.717	427.075	390.349	452.301	499.187	479.587	413.26	380.278	415.373	464.623	432.978
1774791_at	YEL044W	IES6	0.14337	599	2394275395	1508	0.252	963.5	0.0588615	940	288.285		1229.83	1222.12	1158.35	1351.15	1353.46	1302.97	1165.71	1065.17	1146.95	1243.9	1251.63	1187.7	1178.36
1772443_at	YOR036W	PEP12	0.14354	600	522700	450	0.172	488	0.0116319	281	254.204		504.993	418.217	355.266	298.019	345.733	485.954	552.224	484.907	423.968	411.808	485.136	499.306	485.335
1778360_at	YNL021W	HDA1	0.1437	601	2275000000000	3923	0.402	1794	0.474795	2600	186.732		787.992	964.903	893.144	789.281	831.696	899.926	868.114	888.641	869.057	778.171	859.657	873.399	893.17
AFFX-r2-TagD_at	---	---	0.14378	602	88228100000000	5713	0.0989	106	0.146902	1495	53.4069		209.735	189.203	170.792	224.199	209.597	189.757	178.583	202.904	211.789	191.46	178.557	188.553	199.641
1775282_at	YGR156W	PTI1	0.1438	603	2.50989e+08	1080	0.197	635	0.0355577	681	177.811		579.305	698.972	675.459	757.116	740.565	681.313	602.427	651.544	731.833	736.464	727.421	725.986	722.614
1774109_at	YOL072W	THP1	0.14394	604	4188770987	1657	0.563	2619	0.328902	2199.5	490.561		1463.72	1143.35	1007.42	994.453	1017.36	1082.44	1184.94	1031	1015.42	973.156	1033.38	977.764	1005.54
1779193_at	YLR116W	MSL5	0.14397	605	32413900000000	5259	0.224	786	0.222583	1827	299.811		1160.42	907.669	860.61	1070.84	1128.92	899.235	946.018	1008.17	1067.58	1053.44	982.981	964.136	956.403
1776502_at	YER104W	RTT105	0.14402	606	1.47342e+06	535	0.349	1507	0.146902	1495	216.42		279.726	402.475	496.146	495.688	356.735	291.856	303.271	342.52	355.745	342.839	345.116	343.887	331.028
1773397_at	YDR398W	UTP5	0.14415	607	2989977425	1568	0.175	505	0.474795	2600	698.459		3141.98	3287.93	3050.46	2589.47	2859.19	2805.5	2964.73	2973.46	3057.15	2715.57	2757.56	2730.13	2724.17
1779532_at	YJL177W	RPL17B	0.14429	608	243395000000	2897	0.583	2722.5	0.474795	2600	1649.07		15904	15968.2	15414.2	14345.3	15883.5	15994.4	15579.1	15543.9	15116.8	15356.3	15608.7	15149.5	15688.9
1775363_at	YJL132W	---	0.14487	609	160246000000	2729	0.727	3472	1	4765.5	62.6589		288.939	264.32	226.28	240.45	234.365	247.44	241.532	252.605	243.376	231.009	248.681	245.246	239.847
1772712_at	YIL140W	AXL2	0.14531	610	0.749772	26	0.232	828.5	0.0116319	281	3621.31		668.063	2322.74	4261.56	3207.99	1457.4	640.246	1038.95	1907.11	2038.14	1821.61	1708.9	1684.15	1690.4
1777440_at	YGL139W	FLC3	0.14537	611	279607	409	0.162	429.5	0.0588615	940	800.389		826.497	1266.49	1378.66	1489.84	1626.89	1316.85	996.265	1058.47	1210.58	1296.94	1306.79	1236.82	1257.63
1774341_at	YDR326C	YSP2	0.14553	612	6.36364e+06	653	0.0591	20	0.0116319	281	591.456		2323.03	2281.81	2305.31	2613.34	2729.59	2608.16	2353.98	2138.13	2398.96	2486.3	2630.89	2577.27	2652.62
1779912_at	YKL198C	PTK1	0.14597	613	10860400000000	4701	0.45	2032.5	0.328902	2199.5	452.223		1271.75	819.524	856.589	1105.8	1119.35	928.839	987.152	1059.69	1064.76	991.297	1034.63	1035.52	968.727
1771469_at	YDR292C	SRP101	0.14626	614	1482183759	1406	0.358	1566	0.0588615	940	308.137		1875.82	1855.45	1857.68	1739.81	1813.12	1964.49	2047.95	1874	1798.17	1831.72	1947.82	1860.06	1957.5
1774622_at	YOL146W	PSF3	0.14631	615	5.6601e+06	635	0.325	1382.5	0.146902	1495	574.901		864.752	1093.08	1292.01	1099.03	895.394	717.107	809.846	891.064	885.561	880.592	803.197	821.407	817.178
1771389_at	YOR353C	SOG2	0.14633	616	3.09103e+06	589	0.209	694	0.0355577	681	171.73		662.641	619.235	558.618	654.207	696.489	730.348	669.939	627.248	652.83	636.913	648.944	670.189	666.721
1770395_at	YLR105C	SEN2	0.14659	617	3266790610	1588	0.299	1252	0.146902	1495	111.781		706.292	791.606	803.943	692.162	699.065	715.354	746.496	745.26	752.528	735.334	730.658	702.292	720.276
1771952_at	YJL123C	MTC1	0.14668	618	1568363920	1414	0.345	1482.5	0.0943642	1207	444.325		1459.71	1529.38	1623.57	1392.11	1179.25	1333.37	1522.44	1524.95	1539.99	1443.99	1503.37	1448.19	1491.06
1771167_at	YGL091C	NBP35	0.14719	619	15306648534	1960	0.421	1907	0.328902	2199.5	142.284		886.89	766.893	774.14	773.129	768.895	817.934	874.968	763.436	795.459	744.606	846.889	802.818	820.414
1779586_at	YIL106W	MOB1	0.14734	620	111.396	88	0.125	233	0.0116319	281	1770.6		1149.61	926.041	787.296	1341.91	2493.69	2557.9	1851.86	1122.84	1126.57	1540.28	1764.77	1600.88	1594.55
1777842_at	YIL007C	NAS2	0.14741	621	2.73409e+08	1099	0.262	1024	0.0588615	940	157.69		424.654	345.024	325.097	329.372	365.505	428.215	482.788	431.105	396.574	397.384	422.205	438.11	442.03
1772824_at	YDR169C	STB3	0.14756	622	352726000000	3086	0.11	156	0.020737	457.5	107.201		456.057	525.19	517.116	470.234	431.342	500.408	538.542	508.08	475.403	469.604	493.579	494.234	521.782
1771052_at	YDL222C	FMP45	0.14766	623	2201368750	1492	0.296	1231	0.0943642	1207	113.824		349.893	357.033	381.658	374.559	304.333	267.834	286.976	322.567	323.357	305.516	319.811	288.928	289.94
1779460_at	YNL079C	TPM1	0.14767	624	1.7362e+08	1017	0.289	1183	0.146902	1495	1870.14		5955.58	4320.62	4196.41	4085.45	4520.75	5109.26	5465.41	4816.73	4336.4	4613.34	4801.49	4766.83	4592.8
1778021_at	YKR023W	---	0.148	625	1.43309e+08	985	0.18	540.5	0.020737	457.5	127.058		369.456	283.281	287.119	243.637	281.066	308.263	316.23	259.761	242.398	279.282	285.199	304.676	292.142
1769798_at	YGL036W	---	0.14847	626	3.22948e+07	817	0.179	531	0.0355577	681	391.975		590.975	603.938	558.707	726.388	878.702	950.682	851.923	776.655	737.466	835.238	914.974	914.359	912.664
1771900_at	YFL008W	SMC1	0.14877	627	2.38637e+07	787	0.292	1196.5	0.222583	1827	916.476		1648.8	1803.4	1937.44	2012.18	1466.89	1095.7	1358.9	1538.78	1690.99	1410.82	1323.47	1449.16	1211.31
1775108_at	YDL203C	ACK1	0.14902	628	4.32548e+07	844	0.116	189.5	0.020737	457.5	209.8		918.402	856.626	767.731	741.161	761.376	795.465	950.961	881.936	858.191	806.358	830.232	805.771	853.283
1769895_at	YIL128W	MET18	0.14935	629	9.95947e+07	944	0.173	494	0.0116319	281	405.437		2123.72	2117.2	1921.54	1718.29	1879.91	1976.74	1979.49	1845.74	1811.27	1805.13	1884.74	1911.27	2010.85
1776854_at	YMR124W	---	0.14938	630	55388339734	2369	0.138	306	0.0116319	281	140.217		752.234	720.424	636.564	612.016	640.427	696.134	704.406	643.091	624.599	640.13	676.568	648.492	636.78
1772032_at	YIR010W	DSN1	0.14975	631	37547.2	307	0.225	792.5	0.0355577	681	464.918		736.98	666.296	847.236	1012.29	1118.68	845.68	683.656	653.764	782.596	829.411	785.411	744.787	743.651
1771040_at	YLR189C	ATG26	0.14977	632	2.57314e+07	793	0.175	505	0.0355577	681	301.353		538.364	504.192	459.609	540.457	733.596	760.961	711.701	613.075	600.235	629.693	681.061	687.449	666.138
1773992_at	YFL037W	TUB2	0.14998	633	215724	393	0.0834	59.5	0.0116319	281	5147.75		6775.15	8401.12	10817.1	11922.9	11530.2	10415.1	8911.64	8540.12	9702.58	10157.3	10815.3	10105.3	10210.2
1769665_at	YKL108W	SLD2	0.15089	634	5.54278e+06	631	0.452	2042	0.222583	1827	287.02		324.294	419.19	487.17	351.309	233.934	200.15	251.864	282.603	278.725	255.899	264.312	265.887	246.953
1772637_at	YIL041W	GVP36	0.15099	635	1190105837	1363	0.333	1425.5	0.0943642	1207	1877.26		6878.12	5612.88	5000.86	5121.96	5294.9	5479.42	6110.93	5730.25	5599.78	5174.38	5809.7	5196.93	5775.37
1769555_at	YGL083W	SCY1	0.15117	636	293974000000	2987	0.373	1656	0.146902	1495	308.534		819.781	511.247	528.669	695.12	698.088	666.302	603.715	573.626	636.846	650.177	672.745	615.218	631.357
1770987_at	YLR268W	SEC22	0.15118	637	6.96578e+08	1255	0.174	498.5	0.0588615	940	627.569		3001.52	2948.33	2898.72	3285.71	3491.3	3377.83	3107.89	2899.27	2863.73	2876.24	3473	3024.26	3170.02
1779402_at	YPL227C	ALG5	0.15143	638	183283	384	0.164	441	0.0116319	281	1299.05		1526.93	1862.14	2567.01	2825.98	2567.58	2187.72	1844.3	1854.19	2215.2	2243.47	2255.47	2017.4	2204.17
1769682_at	YOR104W	PIN2	0.15151	639	2.61111e+08	1088	0.357	1559.5	0.020737	457.5	318.464		724.973	738.643	715.802	927.215	977.924	850.939	682.197	659.46	701.065	746.691	751.262	756.993	734.929
1772839_at	YDR315C	IPK1	0.15162	640	2.37628e+06	572	0.17	473.5	0.0355577	681	75.2504		232.34	214.245	215.183	177.059	203.677	217.285	243.97	237.214	203.177	212.448	224.466	234.628	252.309
1771475_at	YDR390C	UBA2	0.15195	641	631481142	1240	0.139	313.5	0.00624753	153	287.572		1182.47	1067.76	1181.59	1207.83	1200.48	1251.04	1175.88	1043.06	1119.71	1193.3	1222.43	1330.63	1318.9
1772279_at	YMR251W-A	HOR7	0.15213	642	24835.9	290	0.252	963.5	0.0588615	940	13518.5		18914.7	8740.48	5826.75	5396.2	5661.77	8783.59	12932	12768.2	11038.8	9187.07	9601.96	10578.4	11492.8
1777613_at	YBR276C	PPS1	0.15233	643	3.74191e+08	1143	0.343	1472	0.0588615	940	746.567		1913.35	1914.87	2264.88	2105.53	1720.9	1518.32	1681.2	1832.62	1785.57	1753.82	1713.76	1670.73	1621.64
1771926_at	YNL068C	FKH2	0.15253	644	96097.9	351	0.275	1101	0.0943642	1207	555.816		417.895	581.842	618.628	887.093	973.711	755.677	537.551	579.332	651.195	643.548	685.995	613.488	639.478
1773429_at	YDL137W	ARF2	0.15357	645	6.30256e+06	652	0.307	1293.5	0.0588615	940	2627.98		5411.73	3077.07	2783.75	3505.84	4515.88	5271.3	5237.63	4641.22	4570.2	4696.74	5061.34	5073.6	5208.07
1778267_at	YOR180C	DCI1	0.15407	646	2.42622e+06	575	0.266	1045	0.0355577	681	96.7948		255.261	261.127	276.281	330.611	331.58	246.324	234.785	261.463	268.122	272.556	269.881	249.438	251.502
1775355_at	YFL025C	BST1	0.15431	647	170978	377	0.187	586	0.0355577	681	675.76		1448.65	1836.57	2075.67	2124.41	1808.55	1485.87	1501.53	1621.14	1738.79	1738.83	1715.83	1557.05	1674.63
1780006_at	YLR047C	FRE8	0.15457	648	2.81201e+06	584	0.362	1589	0.0355577	681	244.963		307.276	446.654	458.269	552.239	510.404	434.489	359.215	465.444	492.328	467.035	491.511	443.053	481.865
1773086_at	YDR165W	TRM82	0.15475	649	5889002142	1730	0.429	1945.5	0.222583	1827	1226.34		4890.93	4529.24	4177.74	3769.69	3664.59	4062.84	4303.87	3972.28	3896.55	3791.91	3935.18	3920.6	3846.73
1780207_at	YJL126W	NIT2	0.15491	650	21624271103	2062	0.532	2476	0.328902	2199.5	141.341		622.443	628.428	570.771	487.086	502.047	515.149	550.731	532.051	494.556	522.178	524.441	519.986	535.247
1773970_s_at	YJL219W /// YOL156W	HXT11 /// HXT9	0.15502	651	10945862552	1873	0.44	1983.5	0.146902	1495	319.053		624.194	618.268	564.006	797.256	812.342	822.226	618.801	697.384	750.448	774.421	677.888	883.06	781.865
1777878_at	YDR218C	SPR28	0.15508	652	138229000000	2686	0.338	1449.5	0.222583	1827	133.963		290.55	245.777	230.309	363.758	299.08	240.601	229.795	329.783	325.305	298.796	270.325	276.204	252.802
1772910_at	YLL052C	AQY2	0.15545	653	2.25123e+08	1063	0.313	1323	0.474795	2600	191.053		561.67	581.703	563.278	613.58	627.409	468.266	457.533	553.249	577.029	563.829	534.687	436.356	452.517
1779656_at	YCR028C	FEN2	0.15555	654	7558851987	1778	0.496	2277.5	0.474795	2600	426.498		1260.5	1611.39	1543.74	1559.71	1653.05	1384.47	1226.55	1517.86	1479.32	1573.02	1452.77	1389.33	1503.31
1776707_at	YGL201C	MCM6	0.15556	655	6874895992	1761	0.148	377.5	0.0355577	681	469.142		1000.49	1397.85	1122.42	928.712	961.895	1165.71	1277.23	1205.91	1120.3	1013.92	1010.38	1347.98	1156.23
1771562_at	YDR067C	OCA6	0.15575	656	9193597450	1823	0.529	2455.5	0.146902	1495	274.843		868.395	691.179	635.61	608.11	678.286	718.639	706.195	666.826	593.552	620.307	650.153	628.851	629.931
1779195_at	YMR094W	CTF13	0.15593	657	6.08666e+06	645	0.272	1081.5	0.146902	1495	89.6949		149.708	195.171	238.674	225.31	190.937	161.055	148.979	184.71	183.704	172.121	175.63	168.057	171.179
1773816_at	YBR244W	GPX2	0.15604	658	25481.9	292	0.112	165.5	0.0116319	281	1684.79		4057	2872.89	2440.39	2372.21	2547.49	3009.53	3519.7	3607.16	2991.54	2783.1	2921.57	3463.25	3615.82
1775448_at	YDR500C	RPL37B	0.15618	659	320515000000	3032	0.662	3142.5	1	4765.5	1483.65		19367.8	19009.7	18741.3	17946.8	17938.7	18678.1	18491.5	18348.3	17884.2	18509.7	18362	18180.7	18499.1
1776297_at	YBR211C	AME1	0.15625	660	640176481	1242	0.195	620	0.0588615	940	107.78		419.352	434.907	434.812	414.194	447.05	517.827	509.425	426.49	410.047	426.429	487.424	474.475	492.908
1780018_at	YLR126C	---	0.15651	661	120546	360	0.159	419	0.00624753	153	353.626		692.286	822.238	920.766	765.869	706.681	567.14	630.993	724.945	760.581	712.828	730.571	671.782	677.654
1777611_at	YGL002W	ERP6	0.15684	662	1328300000000	3683	0.831	4112	1	4765.5	156.711		1075.88	1166.39	1162.69	1102.76	1122.1	1053.74	1029.38	1186.09	1083.22	1063.89	1137.08	1042.6	1096.68
1769805_at	YMR169C	ALD3	0.1569	663	183903	385	0.915	4728.5	0.0116319	281	1013.39		1210.73	285.628	232.509	197.333	204.965	251.595	265.99	252.334	240.928	219.26	241.298	217.151	236.965
1779850_at	YPR160W	GPH1	0.15714	664	636787000000	3338	0.189	594	0.0588615	940	28.7739		164.493	152.385	158.135	173.225	181.159	167.249	166.636	158.934	179.768	177.467	174.004	158.623	176.668
1777539_at	YDR201W	SPC19	0.1572	665	16118817835	1982	0.541	2513	0.474795	2600	271.803		842.44	715.109	844.029	964.192	927.736	830.353	773.688	692.389	753.622	802.195	774.026	809.016	746.634
1772188_at	YOR059C	---	0.15722	666	1965000000000	3852	0.463	2095	0.328902	2199.5	324.39		979.29	708.449	662.041	798.519	786.175	832.24	816.104	654.9	790.919	763.935	802.723	735.097	757.897
1774426_at	YBL019W	APN2	0.15723	667	2.27057e+08	1065	0.309	1303	0.0588615	940	96.9422		360.29	346.284	307.826	289.411	282.475	280.906	308.651	317.798	290.68	263.348	292.259	293.482	293.481
1772103_at	YIL083C	CAB2	0.15735	668	38272300344	2240	0.708	3394	0.474795	2600	594.954		2132.73	1608.53	1555.06	1562.42	1537.78	1648.46	1794.83	1606.79	1703.05	1608.09	1658.63	1660.41	1643.33
1772977_at	YGL004C	RPN14	0.15738	669	3.33562e+07	821	0.146	367	0.0355577	681	263.552		824.499	739.337	579.197	560.947	607.62	704.487	722.386	683.817	667.917	630.139	632.878	631.057	647.929
1772590_at	YER166W	DNF1	0.15742	670	2723716956	1538	0.315	1333.5	0.328902	2199.5	794.553		1981.48	1608.86	1928.07	2403.41	2398.71	1999.34	1987.13	1955.24	2261.94	2282.62	2131.23	2204.85	2246.83
1772321_at	YOL018C	TLG2	0.15749	671	6.4813e+07	888	0.174	498.5	0.0588615	940	117.99		517.47	486.311	446.57	416.69	416.031	465.752	534.021	486.591	446.093	462.565	464.391	442.776	464.7
AFFX-r2-Sc-18SrRNA-5_at	---	---	0.1575	672	1.3345e+08	978	0.884	4481	0.927999	3426	14958.5		8990.39	9367.83	20554.7	7465.93	5596.24	18906.3	12909.3	5722.8	10684.4	11124.6	14860.3	18047.8	15753.4
1778304_at	YDL091C	UBX3	0.15763	673	6.4568e+07	887	0.161	426.5	0.146902	1495	77.5271		369.112	311.395	314.227	322.393	336.459	364.56	357.777	335.873	342.115	337.538	336.598	388.922	368.872
1779318_at	YDR212W	TCP1	0.15772	674	8.14937e+08	1290	0.26	1011.5	0.0943642	1207	1917.37		7385.14	6575.75	5825.37	5467.77	5742.44	6227.41	6689.23	6150.91	6409.8	5918.69	6254.09	6005.9	6108.95
1778184_at	YOL114C	---	0.15775	675	6.00565e+07	879	0.14	321	0.00624753	153	112.508		190.315	197.434	210.361	278.408	302.823	267.884	249.234	237.884	232.868	245.252	256.942	261.06	253.573
1774641_at	YLL036C	PRP19	0.15788	676	4463911988	1677	0.498	2294	0.146902	1495	535.987		1919.24	1494.41	1383.25	1520.94	1651.96	1677.56	1700.24	1575.13	1610.5	1570.26	1577.01	1594.42	1638.02
1772627_at	YLR210W	CLB4	0.15799	677	5629.64	241	0.202	653.5	0.0355577	681	510.381		557.058	611.528	767.344	1045.24	956.488	660.558	534.863	588.002	741.979	714.572	675.975	625.119	662.604
1769406_at	YDR144C	MKC7	0.15807	678	4.79485e+08	1190	0.314	1329	0.0355577	681	1209.18		3351.48	3741.46	4062.15	3802.21	3188.24	2852.96	2923.26	2980.66	3268.69	3253.51	2949.71	2909.06	2939.24
1772940_at	YNL001W	DOM34	0.15824	679	2827173990	1551	0.646	3044	0.0588615	940	894.964		2708.46	2114.28	1813.5	2005.52	2071.44	2135.53	2215.66	2060.41	2069.8	2041.84	2018.44	2176.1	2034.95
1769667_at	YOL122C	SMF1	0.15852	680	4.18318e+08	1165	0.204	664.5	0.0943642	1207	205.674		786.153	881.765	790.721	676.091	755.283	764.935	791.76	787.115	691.38	713.784	702.223	770.588	785.964
1769870_at	YLR299W	ECM38	0.15853	681	6.09963e+08	1234	0.256	988	0.020737	457.5	215.82		783.423	692.274	716.342	638.802	567.603	609.685	659.944	671.797	629.6	590.153	586.995	584.385	612.723
1773052_at	YEL029C	BUD16	0.15873	682	4.71934e+07	854	0.154	399	0.146902	1495	183.803		1131.85	1007.14	993.251	962.146	1096	1104.34	1048.29	1027.39	967.314	963.612	948.048	1069.55	1065.32
1774112_at	YPL155C	KIP2	0.15908	683	11683.9	268	0.141	328.5	0.0588615	940	409.764		274.133	331.658	391.799	560.921	683.897	645.68	481.173	364.444	423.778	493.133	526.543	465.607	468.847
1769837_at	YGL179C	TOS3	0.15977	684	9.08306e+08	1311	0.262	1024	0.222583	1827	139.756		429.956	389.677	412.997	397.053	316.088	290.2	324.797	358.506	373.04	346.989	307.782	323.729	310.906
1777536_at	YGR067C	---	0.16021	685	190293000000	2809	0.247	924	0.328902	2199.5	83.6783		256.238	280.656	271.849	326.792	339.917	271.317	269.843	296.789	337.217	288.928	271.799	289.121	275.993
1770660_at	YDR397C	NCB2	0.16055	686	8.77214e+08	1302	0.248	932.5	0.146902	1495	468.608		2034.04	1782.76	1809.74	1643.32	1682.99	1840.12	2099.32	2111.93	1977.5	1839.44	1851.01	1995.19	2017.51
1779555_at	YGR063C	SPT4	0.16073	687	60752722669	2392	0.279	1125.5	0.0588615	940	624.207		3935.26	3898.14	3594.56	3709.87	3612.89	3311.05	3745.95	3826.35	3795.21	3636.03	3698.11	3472.12	3631.32
1770892_at	YBR138C	---	0.16076	688	176.948	104	0.126	238.5	0.0355577	681	539.575		180.974	169.221	229.343	360.122	642.129	708.796	437.355	274.276	283.102	381.252	456.805	426.474	411.886
1773376_at	YMR133W	REC114	0.1608	689	8463390000000	4582	0.797	3905.5	1	4765.5	39.2222		168.365	173.127	141.307	180.529	167.317	149.198	154.564	160.441	179.917	162.219	153.111	152.995	148.536
1778756_at	YLR045C	STU2	0.16093	690	114.596	89	0.15	386.5	0.00319583	73	906.777		472.116	611.134	919.075	1378.89	1195.78	737.987	630.823	715.026	843.92	860.855	923.649	884.405	867.12
1780177_at	YOL030W	GAS5	0.161	691	1.46111e+07	734	0.3	1257.5	0.222583	1827	2557.38		5043.52	5641.11	5663.81	6930.53	7346.37	6256.97	5024.26	4788.99	5430.44	5918.05	5611.86	5457.06	5538.4
1775292_at	YNL326C	PFA3	0.16101	692	1.21861e+08	969	0.287	1174	0.0943642	1207	398.747		857.512	1056.51	974.269	778.345	667.091	688.744	657.763	787.54	775.738	753.624	723.071	697.183	721.831
1779503_s_at	YFL062W /// YGR295C /// YNL336W	COS1 /// COS4 /// COS6	0.16203	693	12404700000000	4756	0.99	5571	1	4765.5	889.861		6317.53	5575.35	6160.25	6315.44	5427.67	5545.54	6159.61	5806.21	6041.81	5952.84	5815.75	5670.58	6010.36
1776589_at	YLR332W	MID2	0.16224	694	7.20589e+06	663	0.308	1297.5	0.0116319	281	1357.22		1627.65	2753.39	2984.87	2764.16	2434	2151.76	1834.02	2037.43	2229.44	2266.23	2209.98	1901.38	1999.99
1775458_at	YMR198W	CIK1	0.16225	695.5	1664.47	183	0.204	664.5	0.0943642	1207	530.507		331.781	426.718	586.969	787.603	862.288	687.397	453.9	441.826	539.207	580.814	569.192	505.819	527.064
1773949_at	YDL101C	DUN1	0.16225	695.5	118.08	91	0.247	924	0.020737	457.5	1305.99		422.867	1094.44	1728.85	1478.14	910.205	550.322	598.45	841.831	959.561	905.953	876.764	790.747	855.76
1772475_at	YDL093W	PMT5	0.16255	697	457.518	133	0.175	505	0.020737	457.5	820.968		383.684	777.351	1204.65	1168.74	771.435	578.828	577.872	809.956	920.346	906.876	879.505	768.434	869.453
1774339_at	YOL048C	RRT8	0.16286	698	1.60564e+08	1008	0.443	2001	0.222583	1827	369.167		747.459	545.307	479.719	461.144	451.895	667.042	821.062	782.484	694.586	644.039	728.489	669.616	782.19
1770716_at	YBR197C	---	0.16349	699	500901000000	3229	0.501	2307	0.474795	2600	115.508		423.908	467.422	455.924	509.358	539.417	440.375	447.973	485.636	495.286	455.926	485.352	442.283	473.547
1775713_at	YNL103W	MET4	0.1635	700	568608	459	0.583	2722.5	0.00624753	153	843.915		1870.35	1199.4	1188.86	1026.44	1069.97	1108.75	1371.84	1134.87	1079.27	1067.85	1073.81	1223.56	1181.78
1772942_at	YFR005C	SAD1	0.16361	701.5	65633430096	2425	0.217	748.5	0.0355577	681	300.44		1335.8	1200.53	1155.44	1035.36	1076.26	1331.8	1229.25	1052.63	1043.3	1086.09	1128.63	1129.73	1098
1778274_at	YEL004W	YEA4	0.16361	701.5	1.61665e+07	745	0.263	1029.5	0.00319583	73	357.407		901.407	715.005	644.083	549.507	544	586.098	686.867	676.322	668.708	637.537	635.295	623.141	657.888
1772846_at	YKL203C	TOR2	0.16388	703	1080090409	1342	0.386	1717	0.328902	2199.5	1143.78		2682.32	2269.26	1882.86	1538.54	1966.57	2003.12	2191.88	1987.49	1799.01	1873.27	1888.96	1702	1867.48
1776835_at	YGL079W	---	0.16416	704	1.3843e+08	981	0.139	313.5	0.00624753	153	153.502		857.014	917.908	891.559	800.518	766.681	809.967	839.845	844.485	802.729	764.406	795.882	814.641	840.472
AFFX-r2-Bs-dap-5_at	---	---	0.16434	705	2.32659e+08	1069	0.52	2418.5	0.474795	2600	1167.78		1611.03	1587.18	1257.37	814.482	725.505	1745.04	1295.44	577.255	1109.22	879.315	1108.01	1137.31	1159.95
1777191_at	YOL159C-A	---	0.16437	706	1.30252e+07	712	0.276	1110.5	0.0588615	940	188.39		332.043	409.715	461.829	387.855	299.047	273.44	307.828	329.305	346.519	298.313	305.146	299.381	310.435
1774554_at	YGL018C	JAC1	0.16448	707	29477697078	2158	0.375	1667.5	0.146902	1495	35.7792		278.6	249.891	249.046	254.104	260.371	274.199	284.825	273.425	268.028	255.279	280.347	260.513	277.374
1779232_at	YMR068W	AVO2	0.16455	708	169734000000	2756	0.562	2615	0.222583	1827	66.1681		359.651	293.483	321.824	328.022	342.237	340.834	350.074	347.248	325.182	318.936	348.981	330.308	348.559
1772006_at	YDR383C	NKP1	0.16476	709	6.22234e+08	1237	0.373	1656	0.222583	1827	175.296		471.849	435.244	472.844	398.202	313.607	297.548	363.383	379.343	375.468	330.243	325.798	346.749	325.694
1780243_at	YNL238W	KEX2	0.16492	710	531593	453	0.127	246.5	0.0588615	940	578.857		1427.92	1436.54	1651.78	1885.81	1819.07	1438.41	1306.96	1447.54	1637.15	1648.42	1526.27	1513.87	1552.66
1772241_at	YIL014W	MNT3	0.16493	711	3.93731e+07	836	0.53	2462	0.0943642	1207	1535.92		2893.93	1767.56	1628.49	1456.22	1622.38	1938.08	2033.93	1469.3	1358.01	1511.04	1570.06	1640.46	1584.02
1772289_at	YHR207C	SET5	0.16511	712	9421388429	1831	0.351	1521	0.146902	1495	180.476		502.003	472.408	554.869	625.349	635.127	652.884	646.185	588.673	610.057	646.585	648.726	642.72	640.12
1776581_at	YDR443C	SSN2	0.16533	713	59416385310	2382	0.506	2340.5	0.670614	3010.5	206.08		681.091	636.949	644.221	754.655	843.029	753.175	711.685	779.652	702.23	737.476	801.518	719.245	773
1775283_at	YGL016W	KAP122	0.16555	714	1.56289e+06	541	0.201	650	0.020737	457.5	1159.2		2360.19	2850.75	3084.3	2723.93	2389.42	2154.09	2182.31	2344.51	2403.49	2400.54	2336.89	1925.1	2098.1
1769598_at	YOR069W	VPS5	0.16576	715	7.7964e+07	916	0.192	606.5	0.0355577	681	134.548		611.592	524.827	502.068	482.022	518.2	597.46	616.57	569.155	545.096	559.465	545.389	603.06	566.933
1776879_at	YIL048W	NEO1	0.16579	716	9808377826	1851	0.15	386.5	0.0355577	681	504.805		1776.86	2080.96	1960.61	2070.69	2261.51	2281.67	2086.18	1948.17	1976.41	2099.64	2186.44	2206.13	2199.17
1772352_at	YKR026C	GCN3	0.16631	717	41656954630	2274	0.383	1702.5	0.328902	2199.5	549.501		3140.63	2881.56	2719.35	2740.07	2621.24	2591.12	2839.9	2810.24	2753.84	2596.26	2658.47	2705.15	2601.61
1777093_at	YMR218C	TRS130	0.16634	718	8.77511e+08	1303	0.105	136.5	0.146902	1495	161.035		989.53	1046.18	1008.57	903.251	916.972	973.036	989.676	983.384	885.143	899.521	919.24	969.587	980.156
1774691_at	YBR088C	POL30	0.1664	719	1395.61	177	0.23	817.5	0.020737	457.5	8897.2		3579.11	8786.34	11156.6	8301.05	4077.08	2259.42	4390.67	6292.91	6075.59	5484.85	5223.47	5419.63	5458.99
1771788_at	YAL007C	ERP2	0.16655	720	333738	418	0.247	924	0.0588615	940	3147.04		3228.74	4920.78	6375.77	6282.17	5367.42	4258.03	3728.74	4335.65	4613.37	4792.47	4555.62	4637.21	4492.42
1771643_at	YGR223C	HSV2	0.1666	721	257418000000	2922	0.343	1472	0.0588615	940	131.001		468.055	457.615	527.529	582.629	588.616	541.471	520.637	556.958	579.579	571.307	543.375	553.912	579.594
1773302_at	YJR017C	ESS1	0.16671	722	1.63686e+06	547	0.142	334	0.00154671	36	534.296		1774.64	1428.42	1247.22	1240.34	1385.11	1473.34	1550.81	1356.25	1344.84	1317.67	1532.13	1460.32	1529.81
1769500_at	YGR113W	DAM1	0.16686	723	2.07168e+08	1051	0.249	940.5	0.146902	1495	356.506		798.155	653.396	842.302	1009.9	915.875	708.936	697.468	703.862	808.987	792.781	751.209	733.319	706.733
1772249_at	YJR118C	ILM1	0.16693	724	7552.76	254	0.226	798.5	0.020737	457.5	858.012		1111.9	1450.36	1959.49	1854.08	1469.96	1223.94	1101.48	1304.96	1388.35	1461.06	1350.06	1336.02	1324.89
1775397_at	YKL046C	DCW1	0.16695	725	2849741699	1554	0.363	1596	0.0588615	940	1619.5		5006.05	4770.68	5421.3	5133.25	4042.63	3801.8	4192.45	4281.57	4539.15	4406.23	4189.06	4033.32	4155.83
1769746_at	YGR083C	GCD2	0.16696	726	146202000000	2705	0.478	2168.5	0.670614	3010.5	562.712		2893.61	2708.19	2526.66	2380.36	2423.51	2517.78	2631.66	2521.02	2490.49	2354.12	2584.42	2330.9	2427.52
1771195_at	YCR026C	NPP1	0.16699	727	3.48778e+07	824	0.235	845.5	0.0588615	940	442.294		712.747	988.82	1155.04	1094.51	953.534	882.594	836.334	926.219	968.092	907.599	908.191	855.151	922.36
1774154_at	YNL304W	YPT11	0.1671	728	62971822602	2412	0.492	2247	0.328902	2199.5	311.334		300.068	470.441	611.401	433.767	345.358	406.842	435.781	412.94	418.875	378.322	411.4	400.386	415.125
1778123_at	YDR013W	PSF1	0.16718	729	1102032364	1344	0.406	1817.5	0.0355577	681	349.422		792.834	821.779	931.184	896.87	679.384	581.762	653.567	690.644	682.079	727.748	653.671	652.294	620.204
1769472_at	YMR182C	RGM1	0.1675	730	7.41529e+07	908	0.266	1045	0.0588615	940	250.15		676.431	739.926	775.999	819.726	771.087	627.083	569.576	634.86	705.353	679.91	654.615	600.612	575.902
1773955_at	YDR105C	TMS1	0.16793	731	27679100000000	5166	0.491	2240.5	0.328902	2199.5	1250.46		3637.65	4131.75	4128.41	4757.88	4664.08	4548.22	4255.71	4477.79	4888.11	4451.4	4022.39	4797.69	4819.24
1774093_at	YJR001W	AVT1	0.16798	732	105154	355	0.122	219	0.020737	457.5	2549.25		3727.27	4537.79	5650.86	6276.52	5687.58	4430.25	4118.73	4495.19	5142.88	5329.27	5174.87	4868.89	5162.04
1769791_at	YDR168W	CDC37	0.16823	733	2.68284e+08	1096	0.275	1101	0.0943642	1207	991.796		2468.91	2186.32	2199.44	2044.6	2157.61	2698.68	3036.39	2695.01	2465.5	2329.52	2663.74	2885.1	2905.07
1778649_at	YGL170C	SPO74	0.16844	734	65718100000000	5579	0.193	610	0.146902	1495	12.6991		96.1977	98.6824	96.4809	86.6325	94.2302	94.3244	97.5491	88.184	90.5214	99.3316	91.7122	91.6042	93.7629
1777017_at	YGR237C	---	0.16848	735	2.34866e+08	1072	0.349	1507	0.222583	1827	326.42		796.316	514.636	469.896	534.218	568.153	666.492	768.295	694.013	638.355	600.85	668.228	681.894	654.664
1778919_at	YER070W	RNR1	0.16863	736	171.97	103	0.235	845.5	0.0355577	681	12358.3		3365.17	11981.8	14952.6	11057.6	5647.02	2594.22	5364.29	8606.38	8179.42	7943.88	7585.46	7251.32	7484.18
1769735_at	YJR058C	APS2	0.16889	737	2812130000000	4036	0.567	2637	0.927999	3426	569.06		2540.28	2013.61	1971.22	2193.26	2319.17	2192.8	2236.66	2034.02	2034.01	2163.86	2133.97	2053.91	2144.32
1775971_at	YLR088W	GAA1	0.16902	738	3676.89	223	0.161	426.5	0.00624753	153	448.462		1264.6	1356.35	1623.41	1648.24	1378.92	1259.35	1199.78	1290.61	1424.11	1389.82	1338.14	1270.68	1335.48
1769927_at	YBR258C	SHG1	0.16931	739	5.34066e+08	1208	0.219	762	0.0943642	1207	70.0341		365.813	347.766	342.788	299.031	329.381	336.862	350.816	327.337	295.779	308.641	318.689	328.133	333.079
1774629_at	YKL126W	YPK1	0.16973	740	1.35811e+07	725	0.19	599	0.0943642	1207	683.409		1309.83	1056.33	1355.67	1613.01	1703.72	1639.71	1486.6	1422.3	1580.16	1644.55	1739.74	1665.04	1716.81
1775334_at	YBL025W	RRN10	0.16994	741	1.04314e+07	691	0.0511	6	0.000114455	2.5	192.49		332.938	392.188	443.554	491.587	525.428	503.356	432.729	417.039	413.191	455.176	518.585	497.762	490.797
1775988_at	YLR254C	NDL1	0.17027	742	117.293	90	0.144	347.5	0.0116319	281	266.968		396.713	336.531	233.386	169.066	273.513	436.034	391.23	309.406	241.106	244.845	290.327	289.12	290.837
1777448_at	YDL224C	WHI4	0.17028	743	43113315375	2286	0.378	1682	0.146902	1495	567.938		2117.84	2417.54	2230.64	2685.78	2618.56	2517.43	2286.09	2440.93	2509.09	2511.35	2466.68	2264.04	2376.21
1774478_at	YGL134W	PCL10	0.17059	744	1673600000000	3782	0.55	2547.5	0.927999	3426	510.789		1547.94	1105.96	1109.22	1485.1	1616.75	1141.9	1262.28	1356.06	1337.07	1469.39	1274.35	1410.3	1230.16
1773327_at	YOL003C	PFA4	0.17084	745	22003663894	2068	0.277	1118.5	0.328902	2199.5	218.783		1098.72	1028.86	1107.87	1037.69	957.229	896.644	935.821	1033.64	995.27	969.774	1003.19	889.092	915.04
1772015_at	YDR346C	SVF1	0.17169	746	1.209e+07	706	0.247	924	0.146902	1495	1326.02		2712.59	3479.85	3565.35	4038.61	3967.78	3595.51	2762.7	2822.23	3348.19	3468.72	3250.49	3096.34	3034.91
1775183_at	YDR005C	MAF1	0.17178	747	1080241853	1343	0.422	1913.5	0.0588615	940	241.947		729.672	870.431	794.02	664.693	628.485	643.958	682.128	683.48	691.81	688.732	673.737	675.758	683.786
1779099_at	YLR095C	IOC2	0.17181	748	10765800000000	4697	0.758	3651	1	4765.5	197.271		1179.29	1038.41	1036.73	1148.33	1091.86	1132.26	1106.68	982.02	1083.95	1123.2	1037.32	1110.75	1053.26
1772240_at	YLR422W	---	0.17182	749	5.61864e+08	1216	0.404	1808	0.146902	1495	518.041		1756.04	1471.99	1416.96	1271.09	1238	1403.79	1479.74	1305	1368.95	1252.95	1312.92	1282.05	1374.3
1779289_at	YBL074C	AAR2	0.172	750	7951223276	1788	0.374	1661.5	0.146902	1495	55.4745		174.349	214.461	208.921	214.832	196.695	199.07	181.505	190.999	229.823	183.939	192.385	177.465	182.201
1769602_at	YBL031W	SHE1	0.17227	751	49103.9	327	0.235	845.5	0.00624753	153	210.742		203.026	243.485	363.824	413.768	321.59	230.959	220.711	273.231	280.552	289.872	276.565	270.079	277.773
1778691_at	YGR074W	SMD1	0.1724	752	7.70167e+08	1275	0.117	195	0.020737	457.5	147.555		907.972	946.525	1001.09	1007.04	1055.53	998.755	940.303	974.235	974.096	1032.76	1051.59	1021.58	1044.93
1776428_at	YNL311C	---	0.17251	753	5128754597	1705	0.434	1962.5	0.474795	2600	187.359		806.754	704.491	706.531	659.087	654.535	688.441	790.063	663.332	635.584	619.396	622.02	644.314	661.614
1776391_at	YOR188W	MSB1	0.17279	754	5642.62	242	0.214	727.5	0.00624753	153	582.708		874.673	906.94	1112.98	1307.21	1255.7	864.238	724.505	829.963	965.373	984.829	959.089	913.854	881.909
1779973_at	YKR091W	SRL3	0.17283	755	12851708545	1919	0.106	141	0.020737	457.5	67.5591		188.25	224.457	222.43	188.304	156.898	166.52	214.225	200.492	182.146	177.934	189.559	195.814	207.028
1777141_at	YLR019W	PSR2	0.17284	756	804983	485	0.111	160	0.0116319	281	1459.8		1248.93	1442.26	1705.22	2634.37	2708.73	2124.41	1558.7	1652.27	1913.68	2208.39	1916.5	2591.07	2355.58
1774027_at	YPL190C	NAB3	0.17287	757	2.3993e+07	789	0.752	3619.5	0.927999	3426	1155.53		793.854	1686.11	1753.41	1744.4	1926.81	1826.33	1421.02	1706.01	1949.39	1742.39	1881.28	1705.58	1792.52
1769793_at	YFR036W	CDC26	0.17295	758	1117064784	1346	0.38	1688.5	0.328902	2199.5	251.207		704.914	669.836	666.137	601.727	470.908	453.708	508.842	596.069	557.089	460.353	515.968	496.633	490.185
1776607_at	YIL068C	SEC6	0.17318	759	9792870507	1848	0.375	1667.5	0.0355577	681	365.684		1321.6	959.951	955.912	1008.61	1093.5	1138.66	1172.14	990.588	962.423	1039.68	1035.75	1048.96	1012.52
1773602_at	YOR046C	DBP5	0.17325	760	4.2466e+07	842	0.24	880	0.222583	1827	1019.51		4702.53	4747.78	4232.47	3987.55	4322.66	4811.51	5007.05	4709.66	4549.86	4515.9	4790.83	4648.4	4761.84
1778666_at	YHR096C	HXT5	0.1737	761	202565	391	0.273	1089	0.0355577	681	160.111		232.433	221.218	251.275	311.81	280.052	252.244	228.89	249.535	231.262	246.791	381.329	272.116	254.562
1780041_at	YPL037C	EGD1	0.17389	762	679626000000	3372	0.479	2177	0.146902	1495	1258		16201	15845.3	15625.2	15096	14943	15414.6	15820.7	15144.3	15074.5	15101.4	15577.7	15093.3	15230
1771614_at	YDR306C	---	0.17392	763	2216297065	1493	0.349	1507	0.328902	2199.5	140.343		733.856	755.041	644.79	680.69	698.266	717.52	785.132	779.466	739.574	702.238	743.227	771.355	776.198
1778627_at	YIL021W	RPB3	0.17409	764	8.58638e+08	1294	0.185	575	0.0116319	281	345.361		1956.33	1876.58	2008.14	1970.83	2074.61	2164.92	2221.94	1931.02	1955.13	2034.57	2097.57	2214.32	2066.83
1773132_at	YOR126C	IAH1	0.17438	765	45770.3	322	0.126	238.5	0.0116319	281	448.095		957.058	970.917	880.57	650.775	632.273	866.873	1080.37	975.849	878.595	786.722	829.955	833.973	837.52
1780102_at	YHR032W	ERC1	0.17461	766	2273952391	1498	0.569	2645	0.328902	2199.5	918.892		1512.83	2184.71	2000.97	2400.67	2431.72	1990.79	1752.02	2127.91	2263.76	2202.64	2205.22	2084.58	2258.84
1769776_at	YHR005C	GPA1	0.17474	767	1.37781e+06	525	0.118	200.5	0.00624753	153	1115.07		1648.87	1880.12	1198.08	765.053	1028.61	1695.96	1819.81	1461.87	1213.14	1392.74	1479.94	1486.18	1328.78
1772391_at	YIL057C	RGI2	0.17483	768	2904180000000	4060	0.324	1378.5	0.328902	2199.5	42.1372		179.08	157.294	164.186	195.637	197.085	154.948	156.183	187.205	181.791	168.235	166.74	166.493	161.077
1771561_at	YPL141C	FRK1	0.17494	769	303.535	118	0.167	459	0.0588615	940	737.812		228.13	242.22	280.426	618.355	965.942	839.536	546.649	393.026	459.089	557.931	614.673	529.677	509.786
1773420_at	YMR147W	---	0.17506	770	5.58962e+06	633	0.326	1387.5	0.0588615	940	564.626		514.317	764.972	747.547	915.915	1078.94	912.352	641.367	694.379	725.226	751.909	817.253	731.392	717.537
1775982_at	YHR045W	---	0.17507	771	1367217104	1388	0.292	1196.5	0.0116319	281	560.333		1783.69	1943.57	1943.77	1829.03	1473.04	1383.43	1501.21	1589.89	1605.03	1523.26	1446.15	1419.11	1428.52
1779792_at	YIR013C	GAT4	0.17603	772	8.88314e+08	1306	0.268	1061	0.222583	1827	56.5353		208.981	206.997	206.37	237.854	222.628	194.145	183.303	196.396	215.482	208.582	194.595	185.577	181.319
1771802_at	YER054C	GIP2	0.17611	773	134699000000000	5874	0.209	694	0.020737	457.5	23.8308		143.794	128.737	119.963	136.772	141.772	125.636	125.073	137.354	141.317	128.703	130.177	129.466	128.275
1772248_at	YGL225W	VRG4	0.17633	774	747230	482	0.22	768.5	0.020737	457.5	4196.44		5666.56	8031.92	9568.26	9863	8884.65	7256.2	7030.27	8022.95	8427.63	8618.78	8489.07	8239.74	8534.01
1776604_at	YDL164C	CDC9	0.17638	775	41956.3	317	0.221	773	0.0588615	940	1628.49		1090.16	1548.44	2346.12	1716.93	918.205	717.627	1257	1533.5	1451.84	1262.25	1327.75	1300.71	1347.32
1774668_at	YBR103W	SIF2	0.17648	776	1.44034e+07	732	0.228	809	0.0588615	940	256.84		656.451	665.249	747.266	913.291	877.663	769.738	735.486	683.304	792.672	774.772	748.329	727.495	740.557
1773982_at	YPL210C	SRP72	0.17687	777	1963197327	1467	0.265	1038	0.222583	1827	248.206		1729.65	1717.25	1706.04	1672.8	1749.9	1921.01	1869.02	1751.27	1745.36	1796.92	1777.11	1880.04	1835.89
1772873_at	YGR288W	MAL13	0.17709	778.5	11124724279	1877	0.298	1243	0.328902	2199.5	69.0082		316.354	374.406	369.007	359.59	328.512	305.513	305.397	364.316	349.967	317.023	342.382	328.078	334.388
1775432_at	YLR229C	CDC42	0.17709	778.5	2.42948e+08	1076	0.318	1348.5	0.328902	2199.5	1589.8		6311.53	6223.98	6916.75	7402.1	6873.1	6366.79	6064.27	5812.3	6283.98	6557.91	6237.45	6011.3	5924.48
1773321_at	YFL041W	FET5	0.17735	780	5626624035	1723	0.425	1927	0.0355577	681	1335.91		3605.11	2844.85	2903.27	2565.55	2269.19	2363.65	2742.93	2580.36	2707.43	2401.64	2449.59	2383.36	2448.68
1776937_at	YOR311C	DGK1	0.17751	781	91266840560	2544	0.621	2919	0.0588615	940	646.081		3165.87	3448.89	3410.52	3790.65	3811.95	3752.79	3641.74	3604.73	3734.22	3745.67	3795.99	3527.29	3701.65
1769850_at	YPL127C	HHO1	0.17789	782	24.6974	56	0.18	540.5	0.0355577	681	2681.58		841.679	1003.92	2644.67	3523.26	2712.04	1372.59	995.041	1564.49	2107.22	2063.37	2003.36	2007.26	1983.9
1779815_at	YGR099W	TEL2	0.17793	783	53.507	67	0.192	606.5	0.0116319	281	688.811		548.676	690.312	984.075	1203.23	1022.1	668.056	514.422	641.024	834.73	792.383	752.171	704.141	744.336
1772205_at	YLR319C	BUD6	0.17795	784	6788451253	1759	0.24	880	0.146902	1495	101.861		654.267	669.194	668.702	624.647	605.467	578.777	567.333	637.98	610.993	605.252	582.668	571.998	581.774
1774028_at	YLR362W	STE11	0.17817	785	3.02889e+08	1113	0.196	628	0.0943642	1207	172.801		637.794	571.609	494.043	486.514	464.993	496.688	564.566	609.078	573.773	498.883	561.73	521.061	571.888
1774042_at	YPL124W	SPC29	0.17821	786	85154	350	0.286	1167.5	0.146902	1495	385.457		432.794	457.226	639.435	682.601	499.634	297.144	350.584	492.671	471.357	452.147	433.302	436.797	403.849
1774887_at	YOR327C	SNC2	0.17866	787	1.94747e+08	1041	0.413	1858	0.0943642	1207	1567.2		3145.28	3544.44	4327.36	4281.17	3792.53	2887.82	2760.15	3148.55	3150.55	3297.83	3093.75	3130.03	2966.95
1770672_at	YER123W	YCK3	0.1787	788	3439060000000	4139	0.898	4597	1	4765.5	209.967		539.36	731.657	690.251	711.615	749.328	737.601	658.81	724.78	723.165	713.848	722.608	729.414	713.215
AFFX-r2-Bs-phe-5_at	---	---	0.17941	789	1903158866	1451	0.48	2182	0.328902	2199.5	242.257		350.083	361.128	308.603	222.434	190.366	406.968	321.146	164.711	257.297	229.252	269.767	280.345	277.658
1770219_at	YGR140W	CBF2	0.17951	790	1341.9	172	0.244	906.5	0.0588615	940	605.466		497.968	704.466	983.828	1004.83	747.758	451.947	399.36	523.033	651.979	601.864	539.741	471.174	521.366
1771954_at	YBL105C	PKC1	0.17953	791	2588.3	203	0.0738	38	0.00319583	73	344.539		1156.57	1078.41	881.114	888.384	1054.33	1141.42	1166.08	1025.24	1017.97	1037.43	1123.68	1225.65	1203.21
1779227_at	YJL194W	CDC6	0.17973	792	41927499074	2276	0.537	2497	0.927999	3426	431.309		469.484	834.36	540.701	600.529	414.91	567.773	664.064	562.03	496.751	403.051	586.374	509.517	520.734
1776355_at	YOR089C	VPS21	0.17997	793	1937614467	1461	0.224	786	0.146902	1495	204.677		1011.46	983.897	1023.35	963.111	1069.8	1118.5	1120.09	993.916	997.734	1099.65	1130.17	1167.79	1129.06
1772505_at	YGL101W	---	0.18024	794	3.62204e+07	828	0.298	1243	0.146902	1495	447.029		870.23	931.602	990.607	1182.53	1317.26	1083.78	906.464	939.871	1040.75	1057.11	1007.86	1008.2	1051.89
1771920_at	YMR116C	ASC1	0.18025	795	3.57293e+07	826	0.329	1403.5	0.00624753	153	1730.8		21949	23009.8	23121	23679.8	23278	23330.5	22772.8	23128.1	23461.2	23278.8	23089.2	22848.5	22936.4
1774822_at	YLR381W	CTF3	0.18031	796	205.709	107	0.212	712.5	0.0355577	681	561.923		359.302	612.273	921.225	791.696	564.899	413.52	384.761	506.104	598.796	577.282	543.509	507.689	534.023
1776983_at	YNL172W	APC1	0.18038	797	3.3525e+07	822	0.14	321	0.020737	457.5	206.062		538.573	571.459	546.783	639.282	744.635	733.001	612.063	577.523	578.068	591.323	638.66	637.849	622.008
1773343_at	YPR066W	UBA3	0.18047	798	13435083567	1935	0.582	2715.5	0.146902	1495	105.96		219.905	294.007	281.548	325.866	304.427	273.865	249.058	298.161	286.273	276.735	281.117	278.392	274.57
1780104_at	YDR093W	DNF2	0.18056	799	5.09999e+08	1197	0.379	1685.5	0.146902	1495	1066.71		3398.4	3604.96	4131.64	3997.31	3443.22	3157.34	3158.69	3198.14	3371.27	3326.21	3319.12	3064.92	3109.46
1776315_at	YDR411C	DFM1	0.18098	800	1.60571e+07	744	0.132	273.5	0.0588615	940	335.027		919.572	959.062	1199.52	1254.6	1204.94	1009.15	991.096	1013.49	1113.29	1224.03	1170.53	1088.98	1176.15
1771459_at	YBR131W	CCZ1	0.18104	801	204491000000	2834	0.408	1831.5	0.222583	1827	184.72		817.796	724.177	653.137	670.025	684.48	734.759	736.421	633.075	680.602	654.326	698.28	675.36	679.912
1769443_at	YDR501W	PLM2	0.18128	802	365.671	123	0.345	1482.5	0.0943642	1207	322.076		256.008	282.664	485.717	523.592	331.039	201.516	208.097	279.632	306.145	293.82	277.538	289.339	258.436
1776957_at	YLR162W	---	0.18142	803	2419386815	1510	0.652	3078	0.474795	2600	624.686		784.366	962.223	927.713	1407.95	1405.21	1252.03	871.908	1189.16	1351.19	1282.93	1008.22	1409.05	1221.44
1774819_at	YLR277C	YSH1	0.18143	804	1.58306e+06	545	0.262	1024	0.00624753	153	281.834		1172.32	1007.73	930.474	890.488	928.511	985.19	1013.72	927.745	929.722	893.884	975.063	965.584	1007.58
1775035_at	YEL023C	---	0.18153	805	2036218265	1477	0.361	1583	0.0588615	940	121.729		451.53	378.001	343.014	336.525	386.2	386.682	387.649	357.431	380.11	329.802	380.825	387.303	368.938
1776399_at	YNL218W	MGS1	0.18154	806	4.16886e+08	1164	0.297	1235.5	0.474795	2600	180.786		419.289	439.1	482.552	422.804	384.296	301.766	343.394	417.967	412.612	367.139	367.967	386.367	361.344
1773182_at	YOL123W	HRP1	0.18172	807	4.28682e+06	608	0.136	293	0.020737	457.5	1829.69		4551.67	5226.7	6107.39	5393.16	4698.86	4404.43	4387.15	4277.69	4998.3	4964.79	4954.55	4435.27	4335.68
1772684_at	YJL154C	VPS35	0.18191	808	5.9344e+08	1229	0.281	1136.5	0.146902	1495	338.521		951.241	819.209	769.627	817.359	935.447	1058.77	1108.15	1026.52	983.905	947.746	1034.62	1100.68	1075.41
1779393_at	YMR026C	PEX12	0.18198	809	16887352267	1999	0.387	1721.5	0.222583	1827	540.148		1682.6	1379.12	1238.13	1165.62	1223.72	1357.04	1457.31	1280.42	1271.46	1172.77	1296.29	1142.45	1211.16
1770238_at	YDL028C	MPS1	0.18206	810	278544	408	0.104	132	0.00624753	153	286.809		357.417	406.598	490.69	644.227	640.93	566.547	405.849	407.824	461.072	467.95	519.969	506.331	497.789
1769580_at	YJL186W	MNN5	0.18207	811	3.33348e+06	596	0.107	144	0.020737	457.5	745.044		2196.17	2401.47	2933.06	2925.65	2642.58	2214.94	2188.02	2502.72	2742.74	2699.05	2537.48	2517.24	2598.6
1777444_at	YMR174C	PAI3	0.18208	812	35238.3	304	0.207	677	0.00319583	73	368.931		589.107	349.749	251.139	249.145	220.176	313.949	334.854	396.785	320.083	259.719	251.426	280.51	267.581
1778288_at	YPR131C	NAT3	0.18209	813	21011492675	2052	0.365	1607	0.146902	1495	143.556		1051.73	1058.62	1042.86	971.894	1045.95	1044.72	1074.2	1054.49	996.711	1006.54	1115.45	1064.78	1104.47
1775889_at	YBR289W	SNF5	0.18228	814	1608.68	182	0.14	321	0.00624753	153	563.772		682.321	811.932	1050.42	1246.09	1160.2	937.286	832.512	879.62	999.514	963.132	956.137	855.765	854.195
1779407_at	YJR047C	ANB1	0.18255	815	1613316116	1419	0.365	1607	0.0943642	1207	882.678		2129.03	1674.23	1796.25	2184.07	2502.51	2256.19	1844.27	2022.8	1916.82	2343.5	1911.62	2556.91	2154.63
1776025_at	YBR189W	RPS9B	0.18277	816	231787000000	2887.5	0.415	1872.5	0.670614	3010.5	886.002		19230.9	18759.3	18734.3	18408.3	18841.8	19022	18830.9	18531.6	18344.8	18663	18637.5	18550.1	18695.3
1777065_at	YPL046C	ELC1	0.18298	817	17266981949	2004	0.408	1831.5	0.927999	3426	154.72		633.859	674.663	579.41	647.691	658.498	717.993	635.086	663.135	622.29	669.425	667.25	734.13	715.77
1769466_at	YDL049C	KNH1	0.18318	818	52373739967	2348	0.545	2531	0.328902	2199.5	42.5762		225.763	209.533	214.57	230.794	216.107	188.217	202.654	224.695	226.258	226.264	205.059	213.316	201.426
1772819_at	YGL131C	SNT2	0.18321	819	1035010000000	3564	0.766	3698.5	1	4765.5	151.438		294.145	445.584	395.296	424	410.363	389.906	351.599	438.47	435.276	387.972	410.177	391.728	414.688
1777854_at	YGL248W	PDE1	0.18357	820	2798096380	1548	0.533	2483	0.328902	2199.5	391.848		978.935	602.176	587.087	603.231	633.922	672.459	754.491	738.045	680.386	687.353	678.303	676.101	724.205
1779929_at	YER030W	CHZ1	0.18359	821	2163908211	1489	0.0967	100	0.0116319	281	453.119		1821.95	1474.78	1513.08	1465.11	1591.29	1720.81	1604.1	1368.83	1432.56	1570.02	1674.12	1626.75	1572.08
1772448_at	YPL221W	FLC1	0.1837	822	384673	428	0.312	1318.5	0.020737	457.5	1479.15		1637.24	2485.43	2848.13	2169.92	1392.45	1368.98	1729.56	1810	1724.63	1555.69	1553.33	1472.68	1503
1771824_at	YPL250C	ICY2	0.18376	823	2.40978e+08	1074	0.222	778	0.0355577	681	588.035		945.886	822.73	1168.38	1410.76	1357.5	1006.92	1080.57	1287.84	1398.84	1401.92	1287.04	1234.03	1230.2
1772802_at	YLL004W	ORC3	0.18386	824	1.57695e+08	1000	0.241	887	0.0355577	681	154.941		432.995	462.359	464.97	552.391	516.099	440.034	397.45	431.003	486.743	455.936	441.03	434.176	438.864
AFFX-25srRnac_at	---	---	0.18389	825	13343800000000	4814	0.437	1973	0.222583	1827	65.3616		192.602	152.356	137.925	150.821	135.116	175.95	146.937	127.24	150.67	148.414	155.125	139.144	141.729
1778792_at	YPL047W	SGF11	0.1842	826	90657164009	2541	0.412	1852	0.020737	457.5	203.751		862.143	906.822	855.668	892.512	1001.71	1059.42	998.887	950.842	963.466	993.894	995.258	1007.78	1025.64
1778156_at	YNL220W	ADE12	0.1843	827	17328770519	2006	0.246	915	0.0355577	681	611.091		2804.55	2838.01	2677.71	2479.07	2226.92	2363.63	2438.5	2400.47	2544.56	2348.31	2346	2286.08	2269.9
1778552_at	YML050W	AIM32	0.18435	828	20472414059	2043	0.348	1498	0.474795	2600	61.0044		252.341	241.191	236.132	232.458	257.449	272.561	247.501	226.561	233.198	226.073	211.557	260.14	251.091
1779627_at	YHR079C-A	SAE3	0.18465	829	6321920930	1748	0.189	594	0.0588615	940	13.6549		96.2032	92.0436	93.913	94.8692	85.5857	85.875	90.8255	89.6097	97.2881	92.3802	91.7379	83.6332	88.024
1775564_at	YBL113W-A /// YDR545C-A /// YEL077W-A /// YER190C-B /// YFL068W /// YGR296C-B /// YHL050W-A /// YHR219C-A /// YIL177W-A /// YJL225W-A /// YLL066W-A /// YLL067W-A /// YLR466C-A /// YLR467C-A /// YML133W-B /// YNL339W-B /// YOR396C-A /// YPL283W-B /// YPR204C-A	---	0.1848	830.5	1117670000000	3597	0.377	1677.5	0.927999	3426	162.005		535.231	429.346	420.516	566.984	504.764	446.483	437.642	496.264	535.494	525.717	451.935	478.082	404.978
1770353_at	YCR098C	GIT1	0.1848	830.5	6185612429	1743	0.509	2362.5	0.328902	2199.5	72.9199		210.009	239.95	239.201	264.917	256.273	218.646	191.998	225.189	216.776	229.325	217.221	219.483	215.771
1778968_at	YNL176C	---	0.18481	832	2.55047e+06	579	0.184	567	0.0588615	940	487.625		911.077	924.065	998.332	1249.67	1273.59	1067.58	785.968	811.073	1046.39	1086.46	996.599	1061.81	1039.17
1770820_at	YOL097C	WRS1	0.18491	833	1959152429	1466	0.28	1129.5	0.146902	1495	971.858		6190.72	6189.29	5590.49	5218.86	5407.45	5817.19	6071	5700.27	5553.38	5446.08	5657.24	5550.55	5467.79
1769993_at	YBR186W	PCH2	0.18549	834	1370119002	1389	0.354	1534.5	0.0943642	1207	142.194		197.575	194.673	218.71	333.57	269.564	207.919	191.377	261.233	229.117	253.43	216.26	241.913	227.228
1772227_at	YJL137C	GLG2	0.18551	835	3.86177e+07	834	0.362	1589	0.328902	2199.5	306.553		335.734	304.152	352.58	583.695	610.704	459.376	365.945	476.334	424.404	462.032	425.613	523.287	446.8
1771289_at	YDR531W	CAB1	0.18592	836	1.93745e+08	1038	0.236	855.5	0.328902	2199.5	538.735		2182.48	2147.19	1957.03	1911.49	1867.38	2154.01	2406.12	2295.19	2169.56	2020.56	2178.53	2254.01	2241.03
1770576_at	YPL036W	PMA2	0.18619	837	7923933116	1784	0.371	1645	0.328902	2199.5	158.585		455.866	509.925	506.237	601.227	614.075	533.031	494.349	585.246	558.215	552.833	599.659	614.452	530.067
1775450_at	YLR301W	---	0.18621	838	1988913804	1473	0.277	1118.5	0.0588615	940	1065.02		3615.7	3540.41	3215.4	3455.95	3930.19	4210.46	4093.8	3927.77	3748.48	3851.91	4261.84	4043.05	4280.42
1771526_at	YPL132W	COX11	0.18627	839	230125866	1067	0.114	175	0.020737	457.5	352.142		551.148	606.614	692.016	749.081	884.734	785.475	665.717	705.598	726.55	784.534	868.76	903.29	890.969
1772720_at	YOL023W	IFM1	0.18632	840	1130710000000	3607	0.796	3892.5	0.670614	3010.5	44.5926		331.068	314.25	332.894	356.534	358.843	342.3	351.742	317.29	350.589	351.737	325.427	351.03	346.256
1771951_at	YJL144W	---	0.18653	841	524899	451	0.169	468	0.0355577	681	223.413		249.927	229.486	272.258	452.898	434.594	313.006	251.38	291.221	340.2	316.839	298.998	273.882	290.612
1779538_at	YKL068W	NUP100	0.18661	842	31456469672	2185	0.298	1243	0.222583	1827	289.888		1108.62	1048.57	1091.92	1038.42	1257.85	1282.51	1202.61	1108.25	1200.09	1200.08	1144.58	1328.31	1319.11
1772358_at	YKL070W	---	0.18695	843	290009000000	2982	0.486	2212	0.474795	2600	123.603		317.759	299.462	293.511	417.114	413.974	354.975	309.056	393.619	376.061	399.188	320.826	405.317	360.874
1776811_at	YKL029C	MAE1	0.18742	844	112623	357	0.342	1466.5	0.146902	1495	1544.76		1668.13	2171.13	2704.73	2752.43	1977.63	1242.73	1207.67	1476.22	1790.77	1663.63	1548.84	1461.32	1434.53
1772995_at	YOR189W	IES4	0.18746	845	298409000000	2998	0.433	1958.5	0.474795	2600	135.079		673.31	688.896	635.225	653.675	622.369	563.965	673.726	699.044	615.287	614.834	621.899	580.68	569.51
1779344_at	YBR145W	ADH5	0.18751	846	5.31092e+08	1207	0.24	880	0.146902	1495	165.461		486.221	481.693	551.966	606.427	488.802	440.966	453.808	511.454	505.985	475.619	473.061	447.554	481.731
1771278_at	YOR171C	LCB4	0.18756	847	373209000000	3119	0.715	3426	0.927999	3426	315.676		1007.02	1149.3	1126.24	914.12	1119.42	1208.32	1126.74	1049.94	983.712	1056.32	1190.73	1132.94	1229.8
1778601_at	YIL098C	FMC1	0.18762	848	7794155369	1781	0.368	1628.5	0.222583	1827	158.82		515.158	408.519	472.991	412.042	416.868	448.71	567.339	487.216	469.474	424.651	440.817	459.431	466.68
1772104_at	YJR110W	YMR1	0.18763	849	1755632577	1439	0.149	382	0.00154671	36	131.181		274.591	259.569	289.745	327.759	358.865	390.75	344.985	342.157	312.394	339.27	352.774	366.406	367.809
1776529_at	YGL093W	SPC105	0.18773	850	2971.27	209	0.183	558.5	0.0355577	681	526.324		342.493	489.587	862.119	868.817	686.814	444.291	425.525	519.349	663.287	655.121	605.327	608.947	620.027
1775706_at	YML103C	NUP188	0.18781	851	3159445919	1579	0.404	1808	0.0943642	1207	1241.66		4353.66	4092.37	3622.38	3112	3398.57	3609.12	3698.49	3394.6	3307.24	3345.35	3380.25	3583.97	3478.52
1770363_at	YPR048W	TAH18	0.18791	852	70747720633	2454	0.408	1831.5	0.0943642	1207	159.542		1042.04	1029.98	893.461	882.495	984.113	1001.83	969.248	918.095	897.381	906.1	910.328	927.938	923.27
1778145_at	YHR031C	RRM3	0.18799	853	743620	481	0.242	896	0.0355577	681	265.357		528.146	438.481	539.155	696.801	703.838	526.779	443.186	446.445	532.262	538.802	526.591	507.302	499.509
1774644_at	YMR302C	YME2	0.18813	854	1.75434e+08	1019	0.241	887	0.146902	1495	208.869		619.081	545.263	501.098	529.747	555.531	613.511	709.968	649.744	591.544	579.696	640.112	682.297	690.041
1771458_at	YGR208W	SER2	0.18894	855	1.91154e+07	761	0.183	558.5	0.020737	457.5	817.063		1971.36	2524.51	2676.34	2788.43	2590.34	2295.97	2172.81	2260.47	2408.7	2407.26	2510.9	2306.28	2377.45
1772529_at	YCL005W	LDB16	0.18914	856	4.77399e+07	856	0.499	2301	0.222583	1827	505.359		718.32	1082.27	1055.61	1223.68	1216.98	1084.75	1023.94	1039.91	1089.43	1062.3	1137.82	1018.99	1056.94
1772731_at	YMR224C	MRE11	0.18925	857	175530000000	2776	0.532	2476	0.146902	1495	95.2062		537.276	537.387	507.533	503.128	442.181	451.715	476.005	478.247	477.532	456.71	479.529	455.765	473.004
1773836_at	YBR233W	PBP2	0.18935	858	1.00759e+07	688	0.425	1927	0.0588615	940	350.986		577.23	694.414	899.797	713.509	577.62	554.501	574.497	585.468	633.076	569.725	587.732	548.811	559.291
1775593_at	YMR001C	CDC5	0.18988	859	1.0065	28	0.153	396	0.146902	1495	2269.47		387.128	406.64	602.741	1664.99	2643.31	2656.6	1456.48	853.921	996.141	1394.56	1599.39	1381.87	1372.98
1776600_at	YNL317W	PFS2	0.19003	860	3700822259	1624	0.347	1492.5	0.328902	2199.5	180.902		748.906	668.385	601.894	605.111	595.987	665.706	776.889	736.731	711.996	652.657	718.407	700.658	710.006
1780232_at	YMR111C	---	0.19031	861	102917000000	2581	0.582	2715.5	0.927999	3426	107.305		374.643	422.448	376.693	315.143	316.87	352.483	337.336	374.816	326.218	335.188	343.503	351	330.449
1770032_at	YPL095C	EEB1	0.19032	862	6.77363e+08	1252	0.414	1865.5	0.0943642	1207	353.115		835.538	591.692	545.684	531.758	482.424	527.271	610.605	603.616	592.65	557.641	565.327	546.924	560.446
1775789_at	YDL144C	---	0.19045	863	5.19009e+08	1201	0.305	1284	0.020737	457.5	637.036		1627.84	1221.38	1033.97	990.808	1035.03	1100.97	1261.79	1263.37	1255.35	1099.92	1211.1	1132.93	1186.65
AFFX-Scv2-r2-Bs-phe-5_at	---	---	0.19046	864	10641331927	1867	0.578	2698	0.670614	3010.5	256.887		435.369	419.228	347.108	288.739	260.112	476.08	377.726	219.193	337.166	287.858	321.62	339.014	332.553
1769371_at	YGR267C	FOL2	0.19093	865	6.37419e+06	654	0.209	694	0.0355577	681	1062.93		4189.64	3488.95	3508.3	3164.09	3126.71	3450.39	3798.54	3587.2	3407.6	3440.34	3411.12	3802.7	3747.33
AFFX-TrpnX-5_at	---	---	0.19101	866	54908200000000	5493	0.12	211.5	0.020737	457.5	40.4395		206.746	182.752	169.589	204.138	210.028	190.044	179.676	197.925	199.772	194.434	179.084	201.077	190.236
1770683_at	YDR489W	SLD5	0.19119	867	2.13857e+06	564	0.282	1142.5	0.0588615	940	561.325		723.969	954.603	1095.27	966.177	708.887	533.94	600.912	792.498	761.833	702.96	701.124	698.906	696.633
1772610_at	YBR094W	PBY1	0.19122	868	20493056127	2044	0.357	1559.5	0.222583	1827	309.209		972.191	957.045	1005.34	1089.45	1232.87	1266.25	1249.13	1140.38	1150.56	1214.1	1251.75	1225.34	1231.2
1771154_at	YIR023W	DAL81	0.19133	869	49927386382	2334	0.124	229	0.146902	1495	178.714		839.308	782.523	736.936	902.772	908.59	861.256	746.718	760.879	844.368	820.76	826.161	782.507	729.876
1771408_at	YLL015W	BPT1	0.19137	870	2.61515e+06	582	0.129	259.5	0.0588615	940	484.601		1636.45	1593.09	1466.83	1188.28	1151.85	1268.79	1499.36	1465.78	1422.55	1381.09	1390.61	1302.48	1490.78
1775548_at	YDR097C	MSH6	0.19142	871	43.1637	63	0.244	906.5	0.00319583	73	2254.59		1100.25	1988.11	2772.06	1856.02	872.065	517.47	903.989	1258.22	1369.75	1139.98	1046.85	1008.29	1165.22
1778588_at	YJL002C	OST1	0.19162	872	2281755466	1501	0.51	2366.5	0.222583	1827	2308.48		5582.05	6807.35	7469.47	7890.53	7625.15	7053.2	6990.25	7415.13	7645.68	7664.76	7657.6	7523.98	7722.86
1769958_at	YMR135C	GID8	0.19185	873	5.23768e+06	626	0.284	1152	0.00624753	153	111.655		463.45	381.071	354.205	370.526	381.893	396.757	401.368	370.18	351.795	382.227	375.642	397.599	396.501
1773348_at	YBR137W	---	0.19211	874	59037498193	2381	0.345	1482.5	0.0355577	681	397.549		1741.21	1486.29	1426.26	1401.59	1343.66	1412.5	1451.74	1577.3	1420.77	1437.88	1461.08	1373.27	1427.46
1775144_at	YDR308C	SRB7	0.1923	875	2.13389e+07	772	0.469	2124.5	0.020737	457.5	660.282		1493.86	1149.71	1054.2	856.335	844.097	881.304	1020.19	980.906	885.008	833.574	864.791	903.334	913.065
1774509_at	YMR214W	SCJ1	0.19258	876	1.29082e+08	972	0.117	195	0.0588615	940	627.677		2209.78	2176.03	2448.19	2587.79	2185.1	1990.27	2190.31	2309.74	2617.95	2406.82	2351.91	2128.32	2387.45
1775446_at	YOR334W	MRS2	0.19269	877	27754800000000	5170	0.194	614	0.146902	1495	55.2732		292.434	272.352	270.418	318.179	275.799	262.906	278.385	301.199	309.486	273.515	273.246	291.83	278.266
AFFX-DapX-3_at	---	---	0.19283	878	5.64967e+08	1217	0.536	2494.5	0.474795	2600	1936.38		2519.95	2574.19	2074.07	1454.95	1245.33	2857.57	2194.21	921.19	1832.39	1495.81	1808.8	1963.25	1909.92
1772946_at	YEL052W	AFG1	0.19292	879	6170636953	1742	0.322	1369.5	0.0588615	940	544.683		2288.41	1933.9	1843.27	1798.85	1930.85	1933.39	2103.28	1958.31	1881.01	1743.73	1873.93	1799.75	1832.99
1777168_at	YOR196C	LIP5	0.19304	880	935443000000	3509	0.669	3176.5	1	4765.5	376.545		1048.75	1245.14	1203.48	1018.01	1317.92	1394.56	1199.12	1212.24	1093.47	1183.5	1200.62	1283.4	1303.54
1774056_at	YMR031C	---	0.1931	881	291.104	116	0.127	246.5	0.0588615	940	1279.69		913.169	790.119	549.896	661.856	1370.6	1829.59	1505.46	1003.29	796.845	1010.45	1266.55	1246.61	1210.15
1777114_at	YPR120C	CLB5	0.19319	882	5430.71	238	0.217	748.5	0.0588615	940	691.651		611.614	976.586	1111.38	742.754	477.405	419.733	583.232	712.057	695.441	600.677	603.217	606.648	655.035
1770256_at	YJR088C	EMC2	0.19338	883	3.42863e+08	1127	0.19	599	0.146902	1495	308.762		1296.56	1186.04	1211.61	1227.88	1340.48	1338.71	1353.96	1363.2	1176.79	1331.36	1389.6	1485.55	1437.9
1770258_at	YKL180W	RPL17A	0.1935	884	12730700000000	4775	0.718	3436	1	4765.5	1559.03		19649.2	19490.6	19624.7	19659.8	19925.3	19709.9	19429.5	19520.4	20760.9	19612.9	19201.8	19600.5	19277.8
1777579_at	YPL075W	GCR1	0.19378	885	40618264516	2263	0.574	2679	0.927999	3426	339.521		730.783	793.389	731.044	805.505	1070.3	1056.19	851.612	852.87	936.687	1010.42	914.711	883.534	890.217
1772384_at	YEL058W	PCM1	0.19392	886	2677007087	1535	0.434	1962.5	0.0588615	940	2108		5575.48	4329.73	4016.85	3725.54	3467.48	3865.7	4311.53	3836.02	3879.92	3588.8	3568.65	3582.01	3548.14
1777576_at	YAL034W-A	MTW1	0.19397	887	6.42815e+06	655	0.352	1525	0.0943642	1207	245.743		333.648	372.796	478.646	408.864	287.884	232.903	255.012	295.506	327.342	288.29	265.011	279.17	276.686
1778391_at	YGR224W	AZR1	0.19402	888	355144000000	3091	0.389	1730.5	0.474795	2600	31.6582		164.181	149.705	142.76	171.359	154.631	146.83	142.607	160.795	166.344	162.039	156.132	140.76	139.701
1772484_at	YLR242C	ARV1	0.19418	889	40482638367	2261	0.386	1717	0.222583	1827	163.608		584.901	577.522	550.982	562.981	629.624	665.278	547.974	551.668	501.67	579.493	592.633	554.663	572.85
1772165_at	YOR073W	SGO1	0.1944	890	1728.93	184	0.158	413	0.0588615	940	799.548		825.681	649.854	1105.48	1449.4	1310.15	942.223	664.339	743.891	960.276	1070.28	982.424	983.969	981.761
1777085_at	YOL164W	BDS1	0.19446	891	19763700000000	4999	0.982	5443.5	1	4765.5	45.6601		357.174	334.455	345.129	345.941	332.335	329.608	346.298	350.013	345.546	324.519	357.657	311.996	343.082
1770695_at	YCR083W	TRX3	0.19473	892	4.18931e+07	841	0.198	640.5	0.00319583	73	575.271		1297.71	1158.61	958.105	848.945	778.042	722.437	852.448	1001.38	925.595	889.879	833.508	797.592	861.824
1771578_at	YDR036C	EHD3	0.19509	893	1.46515e+06	532	0.142	334	0.00624753	153	560.237		1663.24	1248.2	1135.01	1103	1296.61	1480.26	1597.62	1494.8	1396.09	1347.59	1463.56	1533.1	1655.81
1769803_s_at	YHR053C /// YHR055C	CUP1-1 /// CUP1-2	0.19513	894	1290476811	1380	0.226	798.5	0.328902	2199.5	4862.75		16955.2	15564.5	14716.5	13778	12927.1	13531.8	15322.4	14667.7	13501.9	12098.1	12135.5	12092.4	12592.9
1770816_at	YML065W	ORC1	0.19532	895	1.82324e+06	555	0.0837	61.5	0.020737	457.5	366.191		656.846	689.701	850.822	944.511	1017.09	865.538	680.83	650.901	763.246	832.192	818.847	836.78	849.579
1780248_at	YPR192W	AQY1	0.19536	896	8145930000000	4562	0.585	2729	0.670614	3010.5	70.6735		238.112	213.445	192.367	263.04	256.422	213.536	216.583	248.713	234.754	230.555	234.738	231.612	211.35
1779520_at	YDL198C	GGC1	0.19537	897	13784600000000	4826	0.445	2007.5	0.328902	2199.5	929.497		3891.14	4101.58	3701.37	4630.86	4322.85	4098.99	3970.97	4153.45	4617.84	4227.88	3885.72	4255.76	4103.38
1779493_at	YOR346W	REV1	0.19549	898	143.112	96	0.12	211.5	0.00154671	36	1211.87		1347.08	935.093	859.033	1318.17	1918.92	2070.9	1627.98	1133.33	1145.15	1328.42	1409.59	1469.39	1385.97
1771893_at	YNL251C	NRD1	0.19559	899	435433	437	0.138	306	0.0355577	681	1200.56		2339.47	2828.87	3003.29	2425.2	2196.09	1835.14	1802.73	2154.05	2397.32	2320.61	2164.95	1917.42	2015.05
AFFX-r2-Bs-dap-M_at	---	---	0.19583	900	4.56799e+08	1182	0.514	2390.5	0.328902	2199.5	1609.24		2098.22	1974.99	1703.44	1207.79	1069.65	2333.11	1819.5	723.872	1461.76	1216.27	1445.83	1702.87	1562.94
1770936_at	YDR363W-A	SEM1	0.19604	901	7.0576e+08	1261	0.485	2205.5	0.222583	1827	1983.68		4682.82	2948.69	2699.14	2977.1	3140.14	3546.13	4275.07	3838.53	3550.64	3524.01	3911.76	3754.52	3879.42
1770311_at	YHR038W	RRF1	0.1964	902	3835530000000	4190	0.483	2196	0.474795	2600	81.3874		341.327	354.336	376.376	340.811	351.76	365.832	357.276	357.343	358.991	326.994	345.435	408.382	389.394
1774014_at	YKR078W	---	0.19655	903	1578301621	1415	0.481	2187	0.0943642	1207	129.793		412.853	312.449	301.773	283.06	306.681	344.121	358.79	304.703	293.704	290.019	293.56	301.826	291.452
1778717_at	YDR197W	CBS2	0.19676	904	6.73038e+07	892	0.217	748.5	0.0355577	681	111.589		419.81	399.158	364.891	315.883	387.253	427.472	409.923	414.998	405.194	374.476	394.812	378.372	410.215
1771591_at	YDR297W	SUR2	0.1968	905	247.041	111	0.224	786	0.0355577	681	3980.88		1470.28	3490.64	5451.15	4716.86	3474.48	2414.83	2434.24	3416.47	3861.54	3828.5	3822.42	3295.79	3707.03
1777738_at	YMR072W	ABF2	0.19684	906	16490083781	1993	0.347	1492.5	0.0355577	681	1403.78		2542.32	2873.75	2882.68	3448.32	3946.1	3679.75	3465	3576.21	3411.09	3631.67	3722.22	3779.02	3800.55
1773001_at	YIL092W	---	0.19686	907	34594756920	2209	0.533	2483	0.474795	2600	215.298		537.915	432.714	322.616	347.54	405.017	408.499	387.729	362.485	343.162	341.645	374.357	356.932	353.433
1774427_at	YCR003W	MRPL32	0.19689	908	1.1166e+06	507	0.0858	68.5	0.00624753	153	253.73		987.642	839.89	869.213	912.319	964.599	1047.32	1093.62	929.118	875.333	865.395	949.749	972.864	973.727
1774944_s_at	YDL247W /// YJR160C	MPH2 /// MPH3	0.19712	909	3527116899	1608	0.305	1284	0.222583	1827	63.0962		303.794	276.083	306.25	307.369	282.138	250.098	244.273	299.198	286.124	285.897	267	251.548	248.471
1778495_at	YML001W	YPT7	0.1973	910	5.54622e+07	872	0.213	719.5	0.0355577	681	749.627		4778.72	4535.75	4363.15	4176.47	4029.09	4294.25	4735.27	4571.2	4532.99	4340.72	4501.58	4540.04	4615.23
1773123_at	YBR243C	ALG7	0.19749	911	50420.4	328	0.149	382	0.0588615	940	2677.66		1843.76	2491.16	3757.18	4521.42	4058.9	3162.07	2708.28	3000.69	3306.74	3579.38	3455.58	3584.86	3662.93
1778780_at	YML009C	MRPL39	0.19786	912	13880528363	1941	0.33	1409.5	0.146902	1495	395.755		2208.69	2131.62	2210.66	2162.08	2313.52	2273.05	2527.37	2258.48	2153.87	2270.51	2458.74	2474.77	2517
AFFX-r2-Bs-dap-3_at	---	---	0.19794	913	427321901	1169	0.483	2196	0.222583	1827	2126.15		2708.64	2707.75	2172.99	1569.07	1272.75	3100.45	2328.42	974.298	1823.47	1573.44	1869.57	2095.29	1951.17
1776719_at	YLR393W	ATP10	0.19795	914	2103400000000	3880	0.899	4605	1	4765.5	44.4989		149.626	185.968	175.418	177.981	188.99	191.126	162.294	178.726	194.125	182.717	174.449	175.173	175.208
1770093_at	YLR001C	---	0.19808	915	1.75393e+07	753	0.108	147	0.00624753	153	191.535		526.07	519.658	393.541	334.535	354.099	401.695	463.401	494.535	488.703	437.965	420.703	432.295	444.331
1771682_at	YOR344C	TYE7	0.19815	916	3582547830	1613	0.372	1650	0.474795	2600	159.905		463.991	511.658	461.381	503.676	474.797	435.892	433.708	432.672	532.292	456.392	409.187	373.279	372.388
1775649_at	YER174C	GRX4	0.19845	917	539731812	1209	0.304	1279	0.146902	1495	579.715		1657.93	1932.16	1713.16	1551.95	1352.44	1388.86	1568.93	1598.1	1419.68	1416.44	1445.87	1447.8	1543.6
1770836_at	YLR433C	CNA1	0.19864	918	252192000000	2914	0.726	3468.5	1	4765.5	108.278		952.538	1034.81	1001.88	1031.17	1009.28	1020.77	968.257	1014.9	1060.82	1030.35	1034.76	1034.08	1010.24
1776953_at	YPL246C	RBD2	0.19928	919	8.60577e+08	1296	0.339	1454.5	0.328902	2199.5	1230.58		5225.26	4843.68	4285.36	4232.17	4876.37	4946.85	5392.05	5299.45	4910.12	4925.18	5243.31	4982.44	5462.75
1778995_at	YDR480W	DIG2	0.20003	920	74651.2	343	0.261	1018.5	0.020737	457.5	375.43		311.529	430.809	637.89	686.959	517.303	358.649	351.694	455.587	475.902	444.632	452.673	449.917	444.415
1778320_at	YJL209W	CBP1	0.2003	921	7.99232e+08	1282	0.392	1749	0.146902	1495	211.733		616.766	675.964	775.658	828.499	823.556	752.928	754.631	730.362	772.133	760.39	754.988	748.4	754.433
1774050_at	YGL226C-A	OST5	0.20039	922	1.33626e+08	979	0.281	1136.5	0.146902	1495	1584.98		5569.93	5644.4	6261.19	6860.68	6392.05	5275.7	5355.8	5921.98	5913.23	6050.87	5839.92	5975.3	5809.3
1774864_at	YMR197C	VTI1	0.20069	923	2216585762	1494	0.299	1252	0.0943642	1207	231.697		905.511	996.018	868.255	872.748	967.004	1099.95	1068.83	963.632	928.124	943.09	1052.29	1016.53	1051.76
1773972_at	YCL061C	MRC1	0.20129	924	5408.87	237	0.293	1204.5	0.0355577	681	721.868		575.4	769.211	1011.7	683.206	370.211	289.832	463.86	550.069	552.063	540.714	488.233	494.555	507.744
1772797_at	YNL206C	RTT106	0.20144	925	8.10318e+08	1287	0.502	2315	0.328902	2199.5	591.61		897.253	1055.38	1349.91	1035.51	813.056	758.297	907.602	945.288	880.389	861.526	860.086	906.932	869.74
1779038_at	YLR408C	---	0.20156	926	6.02469e+07	881	0.198	640.5	0.0588615	940	149.957		259.661	230.683	233.888	266.281	330.268	345.98	366.574	323.131	276.364	322.344	359.658	380.64	366.848
1770580_at	YCR010C	ADY2	0.20164	927	47499061826	2320	0.609	2858	0.927999	3426	68.6706		168.185	189.851	185.111	236.856	226.677	190.687	191.89	199.472	209.519	192.56	202.196	205.136	197.97
1778624_at	YGL221C	NIF3	0.20196	928	7934259205	1786	0.344	1476	0.146902	1495	1148.12		4478.57	3487.21	3352.16	3348.28	3330.45	3467.93	3926.8	3776.35	3679.38	3557.03	3581.61	3548.33	3594.78
1779333_at	YLR190W	MMR1	0.20197	929	0.447879	24	0.175	505	0.0355577	681	3078.21		407.494	469.095	499.245	1356.33	2941.6	3485.71	2136.39	1186.4	1174.52	1800.24	2205.59	1834.7	1818.54
1775663_at	YJR137C	MET5	0.20203	930	3.88813e+08	1149	0.261	1018.5	0.146902	1495	201.793		997.575	943.214	992.802	1145.01	1054.92	980.91	968.813	968.035	1096.97	1051.17	1098.09	1028.86	1032.23
1773903_at	YLR070C	XYL2	0.2021	931	47919780029	2323	0.613	2876.5	1	4765.5	228.777		680.087	623.967	644.981	783.135	769.463	680.044	575.87	721.805	638.536	789.421	668.659	804.647	659.232
1773531_at	YKR055W	RHO4	0.20211	932	7073973784	1768	0.144	347.5	0.00624753	153	257.301		552.912	705.341	668.615	715.741	810.213	778.831	653.668	667.285	649.384	689.536	747.318	760.614	739.964
1775701_at	YDR264C	AKR1	0.2022	933	186805000000	2803	0.735	3514.5	0.927999	3426	502.911		2602.68	2998.31	2674.78	2808.13	2946.87	2847.53	2495.4	2711.6	2821.54	2898.06	2871.25	2521.52	2628.55
1774677_at	YOR066W	MSA1	0.20221	934	3419.29	220	0.128	254	0.0943642	1207	669.981		709.494	947.302	614.644	303.321	277.32	608.692	829.04	703.533	633.743	546.314	704.648	766.121	757.694
1773218_at	YJL099W	CHS6	0.20298	935	3875410000000	4193	0.882	4467.5	1	4765.5	70.8099		326.15	327.58	312.791	351.558	383.601	336.483	353.691	350.039	356.005	351.928	360.529	338.902	356.883
1772284_at	YLR225C	---	0.20326	936	1.3568e+07	724	0.114	175	0.146902	1495	133.208		522.514	444.054	450.912	515.013	547.256	510.402	506.217	471.263	474.241	510.913	577.263	561.733	573.492
1770828_at	YKL002W	DID4	0.2033	937	2657738764	1534	0.435	1965.5	0.328902	2199.5	537.505		1681.02	1244.84	1143.51	1195.19	1317.34	1381.29	1540.55	1373.36	1309.37	1292.57	1383.03	1311.45	1311.44
1771119_at	YKL022C	CDC16	0.20343	938	68612751860	2442	0.662	3142.5	0.474795	2600	258.127		878.068	729.943	661.701	647.672	676.384	765.452	774.717	619.941	698.153	629.861	649.494	669.739	657.29
1778702_at	YPR033C	HTS1	0.20346	939	1496370000000	3732	0.868	4370.5	0.670614	3010.5	831.957		7719.16	7493.73	7702.09	7200.84	7346.14	7777.71	7982.27	7370.5	7566.59	7150.32	7681.31	7227.63	7516.93
1769865_at	YMR048W	CSM3	0.20349	940	1.05061e+07	695	0.59	2753.5	0.0943642	1207	570.437		656.037	641.637	905.859	716.273	440.517	335.423	415.782	485.923	476.931	443.033	450.235	428.798	406.57
1775617_at	YPR153W	---	0.20355	941	103400000000	2582	0.399	1777	0.670614	3010.5	133.529		403.048	373.728	344.732	476.259	478.261	398.031	348.26	445.124	435.623	466.702	432.832	441.534	424.937
1779601_at	YHR199C	AIM46	0.20372	942	106908000000	2598	0.686	3266.5	1	4765.5	646.725		2085.32	1595.93	1438.59	1637.6	1812.63	1819.89	1943.24	1870.61	1815.67	1852.29	1918.87	1810.11	1871.45
1770144_at	YLR343W	GAS2	0.20385	943	57.7602	69	0.276	1110.5	0.0355577	681	1761.15		1042.43	1400.24	2306.36	2026.38	1041.09	587.543	545.213	839.08	1127.36	1099.9	970.396	800.251	809.299
AFFX-r2-Sc-SPT15-3_at	---	---	0.20386	944	119405000000	2639	0.285	1159.5	0.0588615	940	1118.33		5768.61	5332.53	5032.16	4773.05	4940.2	5438.98	5270.6	4766.24	4650.27	4945.96	4806.49	5122.92	4854.61
1778112_at	YOR371C	GPB1	0.20409	945	1041397105	1331	0.367	1620.5	0.0943642	1207	604.279		1800.72	1404.59	1203.07	1196.44	1351.05	1474.75	1599.48	1316.74	1352.92	1235.01	1338.48	1254.94	1290.51
1771896_at	YPL092W	SSU1	0.20415	946	1.18665e+08	967	0.0865	72.5	0.020737	457.5	621.841		1834.76	2060.83	2160.35	2350.49	2106.66	1838.56	1962.58	2255.88	2159.58	2037.02	1863.13	1728.65	1926.52
1778004_at	YDR488C	PAC11	0.20435	947	1372.72	176	0.295	1223	0.0588615	940	536.715		400.318	534.434	823.824	918.848	611.98	382.133	383.152	479.459	557.475	508.105	517.14	482.55	487.564
1772098_at	YMR005W	TAF4	0.20448	948	18991599347	2030	0.719	3440	0.474795	2600	1163.72		2947.87	2094.69	1784.16	1895.07	1792.15	2092.48	2256.31	1975.91	1926.88	1965.4	2054.22	1927.18	1889.65
1770852_at	YER093C	TSC11	0.20449	949	5751446986	1726	0.216	742	0.222583	1827	67.1269		542.389	492.6	475.262	485.586	492.422	525.278	537.29	479.409	479.761	499.701	485.97	519.791	487.469
1776045_at	YCR033W	SNT1	0.20491	950	957044000000	3520	0.244	906.5	0.0355577	681	401.932		1578.23	1346.89	1368.67	1748.82	1698.65	1453.63	1401.88	1480.32	1510.41	1489.57	1497.12	1396.17	1436.61
1771568_at	YBL067C	UBP13	0.20512	951	24578712165	2094	0.375	1667.5	0.328902	2199.5	376.907		1100.9	1223.67	1148.61	1050.7	1296.55	1427.61	1403.19	1228.84	1238.54	1255.47	1323.84	1402.87	1402.31
AFFX-r2-Bs-thr-3_s_at	---	---	0.20514	952.5	1116514419	1345	0.561	2611	0.670614	3010.5	689.944		1083.1	1066.23	851.435	657.958	532.529	1135.02	925.254	445.071	772.542	622.619	767.308	775.917	785.625
1771931_at	YPR141C	KAR3	0.20514	952.5	83.7637	77	0.241	887	0.0355577	681	652.852		334.882	493.371	854.008	975.511	756.316	405.111	322.659	459.25	575.327	571.228	509.679	512.172	521.973
1776027_at	YPL160W	CDC60	0.20518	954	538026000000	3261	0.172	488	0.0588615	940	998.1		8789.64	9268.87	9319.74	8813	8747.68	9264.97	9728.29	9149.23	8855.02	8755.08	9582.91	9556.51	9745.78
1775587_at	YOR296W	---	0.20535	955	21218567961	2054	0.337	1444	0.146902	1495	127.899		596.697	648.804	636.743	547.99	555.873	569.206	587.613	602.286	568.292	560.707	582.339	520.905	551.995
1770645_at	YPR175W	DPB2	0.2054	956	2597.13	204	0.268	1061	0.0355577	681	1549.53		835.266	1640.21	2022.92	1333.98	634.854	473.389	876.101	1075.85	1044.89	889.714	917.386	899.548	971.06
1772371_at	YJL048C	UBX6	0.20556	957	121704	361	0.742	3561	0.020737	457.5	1296.98		1719.84	886.883	602.61	456.072	422.859	490.771	563.43	568.997	539.041	492.793	497.707	526.045	551.786
1769568_at	YGR010W	NMA2	0.20561	958	6706733282	1757	0.232	828.5	0.0116319	281	218.49		503.254	571.548	619.262	663.588	694.705	705.574	659.033	637.724	644.079	645.669	721.744	683.339	682.272
1777663_at	YOR057W	SGT1	0.20603	959	7.0093e+08	1257	0.326	1387.5	0.0588615	940	563.177		1668.47	1231.81	1105.3	1199.11	1257.85	1437.58	1536.33	1343.21	1334.55	1423.91	1390.08	1474.23	1451.1
1778046_at	YBR229C	ROT2	0.2062	960	1.73362e+08	1016	0.294	1213	0.0355577	681	720.478		2103.86	1826.9	1605.24	1481.08	1543.23	1946.54	2128.89	2107.45	2067.35	1815.03	1992.41	1999.66	2201.56
1779200_at	YBL061C	SKT5	0.20653	961	20971108867	2050	0.534	2487	0.0588615	940	494.757		1444.47	1236.51	1409.29	1093.85	949.709	1027.84	1148.93	1069.42	1092.83	1069.99	1035.39	985.156	1017.44
AFFX-DapX-M_at	---	---	0.20675	962	5.29267e+08	1205	0.505	2333.5	0.474795	2600	1805.26		2445.3	2458.4	2024.85	1478.65	1230.78	2720.37	2164.73	915.111	1763.93	1421.73	1784.97	2007.58	1919.04
AFFX-Scv2-r2-Bs-dap-M_at	---	---	0.20683	963	8.02294e+08	1283	0.517	2404.5	0.474795	2600	2170.42		2889.12	2933.22	2452.23	1791.7	1482.92	3256.86	2627.85	1086.44	2111.19	1733.34	2196.64	2355.9	2319.01
1780091_at	YPL058C	PDR12	0.20719	964	8.7707e+08	1301	0.24	880	0.0943642	1207	1162.16		2517.2	3012.92	2337.45	1852.95	2305.97	1936.73	1850.76	2745.91	2543.56	2405.77	2142.03	1852.77	2246.15
1771139_at	YIL004C	BET1	0.20735	965	1.65628e+08	1013	0.498	2294	0.222583	1827	401.858		691.146	850.552	877.57	1022.42	1073.75	761.911	671.887	725.061	775.855	809.924	755.309	759.641	760.057
1777948_at	YPR016C	TIF6	0.20742	966	10530242832	1865	0.457	2065.5	0.474795	2600	1965.54		7621.61	8643.58	8636.42	8855.08	9149.9	7704.67	8246.77	9587.15	8918.95	9013.66	9011.11	8266.87	8274.56
1772105_at	YNL166C	BNI5	0.20766	967	13783.8	272	0.263	1029.5	0.0355577	681	1081.86		1028.86	1429.9	1755.94	1826.92	1334.26	786.136	745.061	1030.5	1197.51	1167.89	1056.44	1026.63	1005.28
1774838_at	YPL164C	MLH3	0.20783	968	4.4191e+06	612	0.151	391	0.0116319	281	118.849		215.223	241.199	256.723	334.072	295.716	256.395	260.737	246.7	257.48	265.473	293.141	274.568	271.767
1776068_at	YPL163C	SVS1	0.20794	969	19.9246	53	0.194	614	0.0588615	940	5379.22		872.808	2715.64	6252.03	4792.06	2455.73	1340.72	1768.54	3241.06	3534.27	2998.15	2860.89	2872.33	3091.38
1779413_at	YNL277W	MET2	0.20811	970	128123000000	2665	0.496	2277.5	0.927999	3426	129.689		324.446	248.145	318.547	377.835	295.163	278.361	269.081	305.285	303.989	304.852	297.903	268.3	283.613
1771265_at	YKR049C	FMP46	0.20847	971	1.29667e+07	710	0.865	4351	0.0588615	940	677.701		922.058	350.85	244.357	274.277	288.34	301.475	354.614	311.98	329.202	294.671	317.482	292.146	307.13
AFFX-PheX-5_at	---	---	0.20853	972	9805086263	1849	0.528	2450.5	0.474795	2600	206.892		388.352	370.167	307.17	257.39	223.247	406.849	339.373	199.957	288.048	244.573	289.556	283.315	285.489
1778173_at	YOR241W	MET7	0.20862	973	12570881542	1913	0.231	823.5	0.0355577	681	266.636		1697.21	1712.05	1748.72	1712.68	1790.32	1835.04	1794.42	1783.21	1711.36	1754.09	1853.32	1942.63	1963.85
AFFX-YER022wM_at	---	---	0.20872	974.5	23203891354	2078	0.754	3629	0.927999	3426	164.116		188.623	313.728	352.739	310.942	335.813	345.43	283.529	304.115	315.021	315.083	324.548	314.165	317.4
1775024_at	YJL031C	BET4	0.20872	974.5	4199536015	1659	0.281	1136.5	0.0943642	1207	195.058		484.767	460.426	517.045	541.312	605.861	655.484	614.611	551.265	574.38	588.386	613.597	618.979	588.235
1777686_at	YGL247W	BRR6	0.209	976	17429821993	2009	0.457	2065.5	0.670614	3010.5	263.036		1446.13	1415.46	1183.1	1254.36	1266.86	1287.43	1424.07	1328.83	1202.89	1253.11	1267.43	1265.3	1245.81
1769518_x_at	YIL176C /// YJL223C	PAU1 /// PAU14	0.20903	977	597080000000	3307	0.174	498.5	0.020737	457.5	532.662		1278.02	986.002	1021.02	1518.66	1324.79	1204.51	1023.3	1304.6	1369.62	1261.61	1057.04	1124.63	1064.49
1775083_at	YDR441C	APT2	0.20938	978	2.41365e+08	1075	0.358	1566	0.0588615	940	1606.57		3597.94	4383.52	4766.41	4617.04	4002.11	3398.82	3306.1	3602.36	3659.92	3672.65	3703.65	3159.84	3407.77
1780151_at	YGL161C	YIP5	0.20951	979	17387010444	2008	0.483	2196	0.0355577	681	956.322		3330.44	2842.31	2681.7	2720.86	3025.28	3338.45	3638.02	3324.59	3254.12	3198.74	3438.61	3313.67	3388.97
1773840_at	YOL076W	MDM20	0.20996	980	1933620583	1459	0.18	540.5	0.0116319	281	302.953		614.902	561.187	639.37	635.241	759.038	664.128	635.568	656.437	583.135	661.001	688.456	864.14	802.962
1778147_at	YJL062W	LAS21	0.21006	981	1548928897	1410	0.318	1348.5	0.222583	1827	539.655		1595.34	1493.26	1854.32	2032.92	1869.14	1645.13	1679.99	1739.19	1840.47	1775.34	1851.28	1758.81	1813.74
1770611_at	YBR251W	MRPS5	0.21032	982	652880000000	3349	0.554	2567.5	0.927999	3426	156.041		786.285	691.127	669.447	716.26	670.096	714.891	791.816	692.929	676.515	638.172	683.897	635.776	681.508
1778220_at	YPL229W	---	0.21039	983	11471611358	1890	0.366	1614	0.222583	1827	259.926		853.126	970.103	931.276	995.404	939.221	807.663	735.479	942.797	959.996	926.225	815.214	908.629	888.385
1769785_at	YAL003W	EFB1	0.2104	984	133234000000	2678	0.415	1872.5	0.927999	3426	1108.17		20659.2	20356.5	20078.9	20417.4	20411.8	21069.6	20414.7	19961.4	20368.3	20342.5	20279.7	20543.9	20263.1
1777703_at	YNL328C	MDJ2	0.21051	985	123758000000	2651	0.728	3476.5	0.670614	3010.5	73.94		266.748	211.991	199.051	239.511	202.838	198.838	233.595	234.382	209.428	192.808	218.283	224.942	248.704
1772308_at	YAL016C-B	---	0.21069	986	5.49571e+07	870	0.273	1089	0.474795	2600	115.217		136.386	131.712	146.303	140.241	169.277	211.114	246.929	158.479	159.133	178.357	193.514	227.855	222.957
1771814_at	YHR067W	HTD2	0.2107	987	1.6027e+08	1005.5	0.301	1261.5	0.0116319	281	177.145		484.648	362.694	326.057	307.504	308.199	315.316	366.28	352.403	362.232	322.259	320.445	327.203	326.892
1780128_at	YJL180C	ATP12	0.21078	988	6061012304	1739	0.548	2544	0.146902	1495	448.192		1209.13	814.854	760.941	999.353	1035.14	1043.95	1196.04	1101.63	1024.47	976.87	1099.61	1082.82	1060.15
1769981_at	YKL135C	APL2	0.21107	989	2.4059e+06	574	0.166	453.5	0.0588615	940	346.072		1595.37	1542.13	1355.68	1317.11	1461.63	1625.75	1663.19	1554.13	1497.72	1521.49	1549.81	1603.5	1547.21
1773966_at	YNL093W	YPT53	0.21189	990.5	2.8934e+08	1108	0.204	664.5	0.00154671	36	103.703		205.508	201.832	222.904	299.956	264.116	208.326	196.253	224.021	231.086	223.039	216.157	205.252	221.292
1778359_at	YLR180W	SAM1	0.21189	990.5	2.22661e+06	566	0.219	762	0.0116319	281	6097.23		7930.96	11442.3	13763	14028.2	12639.4	11097.2	10596.8	11670.9	12597.3	12915.5	13154.3	12555.9	12950.2
1769671_at	YPR117W	---	0.21204	992	1.24941e+06	517	0.481	2187	0.0116319	281	1081.29		1798.48	1116.1	878.727	717.191	815.266	967.518	1047.12	988.796	1019.72	934.416	918.657	933.904	923.666
1774209_at	YPR171W	BSP1	0.21248	993	1478321542	1405	0.323	1373.5	0.222583	1827	135.734		685.213	693.749	616.768	635.043	719.543	747.658	752.502	710.958	698.452	705.342	741.619	736.37	727.354
1775303_at	YBL064C	PRX1	0.21316	994	50.4032	64	0.188	589	0.000702443	18.5	1279.93		2259.35	1226.64	981.223	979.418	1228.1	1479.64	1542.67	1337.55	1209.76	1209.06	1420.1	1580.29	1642.38
1772033_at	YOR128C	ADE2	0.21325	995	7855668524	1782	0.551	2553	0.927999	3426	830.082		2396.68	2014.3	1621.09	1747.3	1641.75	1665.64	1848.39	1797.41	1648.38	1566.6	1695.15	1587.64	1683.35
1779030_at	YDL174C	DLD1	0.21342	996	3.16331e+07	813	0.136	293	0.0116319	281	1230.38		3125	2286.78	1894.63	1939.03	1986.99	2286.32	2602.99	2544.39	2265.86	1985.49	2150.33	2021.31	2088.83
1773541_at	YDL138W	RGT2	0.21397	997	1.23544e+07	708	0.144	347.5	0.020737	457.5	261.837		716.391	608.735	461.064	454.554	477.903	608.125	646.734	574.65	544.745	476.742	497.896	534.025	492.518
1779921_at	YPL004C	LSP1	0.2141	998	2.35243e+06	571	0.453	2045.5	0.146902	1495	3314.26		4397.61	2080.71	1856.03	2145.58	2803.78	4422.09	5170.29	5003.5	4113.88	3807.47	4434.38	4564.21	4875.84
1777617_at	YDR058C	TGL2	0.21421	999	1.94586e+07	766	0.539	2506.5	0.328902	2199.5	200.691		438.738	324.209	268.616	264.489	252.847	267.651	312.633	281.257	247.096	238.048	253.474	264.007	262.361
1779042_at	YKL010C	UFD4	0.21423	1000	80003170658	2497	0.496	2277.5	0.328902	2199.5	1038.11		2923.45	2271.37	1993.93	1885.35	2236.69	2361.69	2185.3	2016	2024.05	1989.12	2105.76	2014.57	2013.14
1777245_at	YNR023W	SNF12	0.21429	1001	2.22885e+07	781	0.272	1081.5	0.0116319	281	246.207		702.747	755.359	831.623	925.571	871.462	718.982	679.364	734.009	765.519	752.515	745.986	707.097	729.75
1774255_at	YMR121C	RPL15B	0.21473	1002	3.1557e+07	812	0.298	1243	0.020737	457.5	614.942		1567.72	1177.75	1005.8	982.02	1045.08	1137.03	1301.64	1150.62	1048.03	1032.36	952.783	1106	995.953
1779789_at	YOR153W	PDR5	0.21491	1003	6.41594e+07	886	0.184	567	0.020737	457.5	3634.96		7909.55	7909.03	6816.42	8347.71	10127.5	9294.44	8196.44	7894.57	8635.3	9996.05	10451.4	10274.8	9902.57
1771588_at	YMR179W	SPT21	0.21497	1004	71042.9	340	0.299	1252	0.0943642	1207	708.854		558.929	832.967	1026.13	730.996	465.955	317.28	525.934	666.161	585.062	565.03	552.533	586.654	555.536
1779483_at	YGR007W	MUQ1	0.21501	1005	9674024897	1840	0.395	1759	0.222583	1827	384.419		1937.31	1750.67	1783.74	2135.09	2110.97	2027.18	2039.88	1922.72	2107.75	2063.25	2125.27	2082.02	2063.93
1770149_at	YIL143C	SSL2	0.21507	1006	91023601220	2543	0.421	1907	0.670614	3010.5	294.629		1288.96	1259.67	1103.27	994.329	1109.57	1172.94	1178.67	1075.85	1110.6	1092.8	1105.99	1086.7	1092.7
1777342_at	YCR084C	TUP1	0.21514	1007	7.4399e+06	668	0.232	828.5	0.0355577	681	2900.69		3483.87	5316.32	5719.81	6384.55	6059.28	5478.05	4617.51	5235.92	5918.8	5608.01	4877.65	4965.02	5186.13
1777641_at	YLR104W	LCL2	0.21557	1008	9.49465e+08	1317	0.138	306	0.0355577	681	382.175		1698.04	1704.21	1579.82	1652.38	1512.58	1322.04	1499.57	1641.64	1645.58	1675.35	1526.07	1477.7	1510.49
1772260_at	YDL088C	ASM4	0.21567	1009	175003000000	2774	0.632	2977	0.927999	3426	345.606		1687.53	1706.5	1495.8	1460.51	1747.79	1801.74	1717.68	1693.96	1662.67	1604.6	1806.12	1598.55	1727.5
1780062_at	YIL149C	MLP2	0.21569	1010	18632815860	2025	0.351	1521	0.328902	2199.5	415.057		924.089	882.924	764.625	950.192	1054	1007.84	951.654	955.061	961.373	944.474	868.592	1179.68	1064.95
1771859_at	YHR186C	KOG1	0.21579	1011	14169178157	1942	0.422	1913.5	0.474795	2600	157.375		1168.31	1131.62	1080.92	1065.12	1160.04	1113.27	1221.01	1151.11	1136.05	1063.64	1155.46	1121.77	1135.21
1771125_at	YDR538W	PAD1	0.21583	1012	1.71061e+07	750	0.288	1179	0.0588615	940	861.971		1350.75	1957.27	2212.72	2129.19	1725.29	1392.24	1395.96	1624.62	1700.87	1550.49	1592.29	1484.04	1590.23
1778888_at	YIL144W	TID3	0.21595	1013	1012915934	1326	0.541	2513	0.222583	1827	152.883		274.556	326.11	357.813	396.974	399.538	299.244	246.655	267.747	288.351	303.11	277.385	294.96	278.894
1777724_at	YLR278C	---	0.21604	1014	2.07576e+08	1052	0.266	1045	0.474795	2600	83.8583		373.218	403.012	401.807	427.168	403.927	345.428	343.31	378.292	392.953	385.954	367.337	368.898	372.23
1772693_at	YPL016W	SWI1	0.21637	1015	4153204812	1655	0.547	2539	0.146902	1495	589.388		1289.01	1746.85	1810.27	1846.52	1667.68	1479.27	1257.14	1328.98	1491.11	1454.12	1358.64	1410.57	1352.32
1774910_at	YDR407C	TRS120	0.21679	1016	108895000000000	5812	0.26	1011.5	0.474795	2600	315.191		1289.39	1333.32	1542.62	1397.75	1227.42	1408.07	1396.15	1371.45	1321.57	1336.63	1397.73	1404.5	1394.89
AFFX-r2-Sc-25SrRNA-3_at	---	---	0.21738	1017	151.828	100	0.454	2050	1	4765.5	8235.75		2534.51	1768.45	2213.54	1384.53	586.924	7214.37	4615.52	1134.44	3403.38	2703.12	5371.8	8822.67	6826.34
1779168_at	YLR315W	NKP2	0.21739	1018	7.06789e+06	662	0.456	2060	0.670614	3010.5	344.352		278.87	535.75	623.222	571.311	502.541	468.32	397.595	481.565	481.439	476.639	524.003	442.953	485.698
AFFX-ThrX-3_at	---	---	0.21754	1019	7755134433	1780	0.692	3294	1	4765.5	649.119		1085.32	1038.43	839.711	708.159	603.862	1127.91	938.732	478.796	838.802	695.47	758.866	798.176	804.992
1772934_at	YBR269C	FMP21	0.21792	1020	98866906225	2568	0.504	2328	0.474795	2600	385.748		1442.74	1387.69	1255.28	1338.94	1436.05	1576.13	1616.86	1624.93	1433.69	1468.22	1620.6	1452.88	1641.03
1779270_at	YOR299W	BUD7	0.21825	1021	625139	466	0.12	211.5	0.020737	457.5	386.058		1094.09	888.447	807.529	803.523	923.753	1081.79	1189.58	972.84	954.869	933.636	943.091	976.247	1011.61
1778958_at	YPL072W	UBP16	0.21837	1022	10981270038	1874	0.462	2089.5	0.222583	1827	201.942		509.585	360.184	406.686	549.734	562.126	499.568	458.834	412.047	452.284	435.672	461.579	446.926	437.679
1770319_at	YFR030W	MET10	0.21852	1023	8.63553e+07	926	0.308	1297.5	0.146902	1495	428.036		647.212	607.645	879.662	1035.68	809.997	690.571	702.199	776.998	889.755	880.132	887.478	862.997	863.378
1771792_at	YLR120C	YPS1	0.21857	1024	2.18521e+06	565	0.502	2315	0.927999	3426	935.132		407.531	928.453	1342.66	1160.59	986.966	768.097	826.885	1215.29	1103.46	1166.16	1188.55	1094.03	1152.94
1773165_at	YDR367W	KEI1	0.21858	1025.5	732339000000	3408	0.531	2469	0.670614	3010.5	532.645		2277.85	2467.23	2668.17	2501.6	2797.38	2800.06	2408.75	2598.21	2585.1	2735.75	2713.47	2683.59	2810.49
1772045_at	YGR233C	PHO81	0.21858	1025.5	6.72131e+08	1250	0.521	2425	0.0355577	681	2895.23		6671.09	4866.52	3908.1	3798.25	3775.86	4117.01	4525.72	4077.59	4330.55	4030.43	3970.33	3924.92	3993.71
1777821_at	YER107C	GLE2	0.21865	1027	806051	486	0.136	293	0.0588615	940	606.647		2149.12	1983.43	1984.7	1948.18	2058.23	2309.84	2554.83	2167.14	2052.68	1984.75	2166.91	2304.57	2251.11
1769452_at	YPL020C	ULP1	0.21894	1028	5454790263	1716	0.188	589	0.0116319	281	349.333		1205.1	1085.75	1017.08	855.768	1003.75	1041.08	1062.01	946.321	883.3	901.511	955.203	1058.97	940.726
1774355_at	YKL129C	MYO3	0.21903	1029	1.71277e+06	549	0.27	1073.5	0.222583	1827	353.159		499.86	424.394	329.364	343.706	551.92	632.077	682.524	554.898	483.108	509.916	602.144	551.84	581.607
1771787_at	YBR165W	UBS1	0.21906	1030	340388000000	3062	0.44	1983.5	0.222583	1827	151.372		857.582	772.538	787.585	765.538	832.821	847.219	818.679	706.209	706.659	725.919	774.907	766.662	747.583
1779524_at	YIL170W /// YOL156W	HXT11 /// HXT12	0.21918	1031	16110731627	1980	0.299	1252	0.222583	1827	17.7131		95.3763	103.24	110.419	109.111	99.5192	92.7057	98.6181	104.89	97.716	97.3145	98.2358	95.7681	98.0098
1773800_at	YHR101C	BIG1	0.21945	1032	59930511585	2385	0.514	2390.5	0.474795	2600	160.425		571.355	638.748	626.025	691.017	634.561	569.795	530.592	642.094	656.781	599.696	604.936	641.955	603.61
1776241_at	YPR037C	ERV2	0.21963	1033	337279000000	3059	0.23	817.5	0.0943642	1207	240.418		1254.61	1131.57	1238.43	1371.98	1342.93	1191.51	1186.75	1202.49	1273.06	1225.51	1275.98	1157.3	1272.27
1779336_at	YFL022C	FRS2	0.2198	1034	1631705047	1423	0.232	828.5	0.0355577	681	1197.16		8381.16	7838.08	7350.7	7184	7709.84	7572.73	8338.96	8001.66	7974.47	7680.83	7813.54	7793.55	7873.44
RPTR-Sc-AY342347_at	---	---	0.22031	1035	31952400000000	5249	0.125	233	0.0588615	940	51.8799		186.97	144.199	141.245	193.125	176.394	149.637	149.782	162.587	172.07	160.176	147.574	174.24	163.893
1775906_at	YMR299C	DYN3	0.22093	1036	2.544e+08	1084	0.302	1267.5	0.020737	457.5	156.083		335.469	366.293	432.845	473.57	491.552	428.751	346.855	357.242	361.614	389.093	391.589	372.559	381.038
1773469_at	YDL186W	---	0.221	1037.5	966212000000	3524	0.682	3242	0.927999	3426	29.1232		129.839	142.625	128.629	153.233	151.758	126.82	124.11	135.606	140.451	136.991	126.136	137.346	129.614
1778492_at	YJL129C	TRK1	0.221	1037.5	17925777209	2014	0.425	1927	0.222583	1827	449.12		1152.35	1217.72	1287.12	1367.04	1506.52	1057.4	1099.26	1339.91	1217.37	1259.51	1165.49	1100.79	1142.34
1777381_at	YKL032C	IXR1	0.2211	1039	5.89148e+06	641	0.1	114	0.00624753	153	928.481		981.456	1184.27	1380.4	1752.69	1909.94	1848.86	1598.29	1266.54	1449.53	1488.51	1617.83	1635.58	1636.21
1779665_at	YPL174C	NIP100	0.22114	1040	1.43853e+08	986	0.502	2315	0.0588615	940	132.783		330.757	252.827	236.123	197.974	213.462	236.894	242.865	219.95	209.826	200.091	202.043	206.424	215.206
1773179_at	YBR055C	PRP6	0.22126	1041	5.59337e+08	1214	0.419	1892.5	0.0943642	1207	507.745		1267.48	1077.84	950.903	799.082	759.733	885.309	967.754	858.769	825.949	766.797	793.379	778.935	782.731
1774515_at	YOR110W	TFC7	0.22132	1042	205264000000	2837	0.582	2715.5	0.670614	3010.5	267.243		931.357	793.111	800.16	811.443	664.114	685.991	806.536	781.918	727.938	698.198	730.101	678.176	699.225
1777699_at	YDR419W	RAD30	0.22133	1043	73635111053	2466	0.566	2632	0.474795	2600	78.272		384.206	425.628	381.829	376.569	424.84	454.841	404.936	422.819	382.282	393.066	418.566	429.006	412.998
1777311_at	YIL130W	ASG1	0.22148	1044	7.27119e+07	906	0.164	441	0.0588615	940	308.675		1448.16	1327.4	1172.39	1152.15	1233.99	1345.36	1244.46	1180.07	1187.37	1139.49	1216.61	1310.06	1252.49
1777353_at	YLR335W	NUP2	0.22159	1045	3840900847	1639	0.242	896	0.0355577	681	443.163		2026.24	1796.15	1848.85	2206.74	2239.32	2155.49	2232.53	1929.33	2159.12	2220.04	2226.74	2093.42	2032.45
1773564_at	YAL036C	RBG1	0.22163	1046	16808086313	1998	0.353	1528.5	0.0116319	281	1552.63		6471.55	6165.11	5504.02	5228.53	4919.04	5076.28	5319.43	5201.29	5479.1	5008.46	5157.27	4918.92	5143.65
1774743_at	YBR233W-A	DAD3	0.22164	1047	6.57362e+07	891	0.483	2196	0.474795	2600	370.972		629.283	594.916	741.032	915.923	873.996	659.197	544.951	545.599	583.904	657.473	610.711	582.832	591.913
1769435_at	YJL201W	ECM25	0.22188	1048	2842231719	1552	0.498	2294	0.474795	2600	368.789		853.509	991.462	1109.26	1101.67	921.128	741.381	778.876	740.473	870.013	827.973	801.169	820.31	769.282
1776413_at	YDR464W	SPP41	0.22196	1049	4.8662e+06	622	0.342	1466.5	0.0588615	940	525.405		1193	1258.23	1315.3	1604.41	1590.78	1179.35	1079	1169.15	1323.74	1252.09	1254.11	1224.19	1207
1777572_at	YDR311W	TFB1	0.22198	1050	169198000000	2752	0.74	3548	1	4765.5	569.519		1691.35	1216.73	1178.25	1260.08	1121.83	1212.34	1404.06	1356.29	1209.05	1205.3	1249.68	1311.31	1170.55
1779841_at	YJL173C	RFA3	0.22241	1051	2939.33	208	0.284	1152	0.0588615	940	3816.03		1976.84	3754.8	5792.86	5768.6	4046.25	2435.1	2594.88	3387.44	3674.13	3555.94	3512.22	3468.06	3457.42
1779380_at	YJR064W	CCT5	0.22243	1052	5281385422	1710	0.407	1823.5	0.222583	1827	1492.95		6971.93	6895.05	6196.6	6213.18	6509.69	7250.36	7689.55	6940.45	7112.02	6942.57	7183	7260.97	7375.07
1780250_at	YNL084C	END3	0.22264	1053	1.3908e+08	983	0.212	712.5	0.0355577	681	550.801		1869.96	1508.55	1491.78	1405.7	1463.33	1763.5	1956.5	1813.91	1534.14	1696.73	1753.92	1940.7	1838.46
1779176_at	YDR373W	FRQ1	0.223	1054	5.50197e+08	1212	0.323	1373.5	0.0355577	681	1109.35		3567.59	2979.8	2714.54	2458.24	2638.41	2893.25	2905.18	2566.99	2485.11	2646.47	2769.86	2749.57	2854.9
1771202_at	YKL034W	TUL1	0.22313	1055	59956338377	2386	0.604	2834	0.474795	2600	335.066		1302.92	1011.72	967.858	981.498	1034.07	1177.92	1296.94	1223.71	1182.08	1148.15	1279.34	1133.53	1262.35
1778728_at	YDR003W	RCR2	0.22333	1056	15933797396	1974	0.544	2525	0.0588615	940	231.745		793.111	561.847	561.366	699.419	711.499	739.38	748.829	725.033	690.474	741.478	730.486	753.505	739.88
1772890_at	YNL190W	---	0.22367	1057	177552000000	2781	0.631	2973.5	0.146902	1495	2547.6		11530.3	13698.5	12554.2	12851.4	13921.2	12551.6	11373.6	11775.4	12454.2	12526	13594.5	11823.6	12331.7
1771186_at	YFR016C	---	0.22372	1058	2186964481	1491	0.345	1482.5	0.0943642	1207	348.386		972.224	1053.85	1045.7	890.893	746.273	705.461	803.321	857.426	835.662	822.132	822.422	808.751	815.254
1777922_at	YNL300W	TOS6	0.22376	1059	0.23106	20	0.196	628	0.0355577	681	14085.7		986.163	8803.28	15071.9	11897.6	7083.95	2934.02	4660.41	9364.62	9423.49	8390.2	8538.68	7763.11	8730.39
1771064_at	YBR275C	RIF1	0.22387	1060	2.29175e+06	568	0.419	1892.5	0.222583	1827	236.673		266.561	342.916	449.583	405.32	298.783	212.91	248.795	284.303	276.541	259.906	264.337	251.263	239.84
1778042_at	YMR060C	SAM37	0.2243	1061	6517599762	1753	0.249	940.5	0.0588615	940	89.1503		664.001	600.576	620.744	663.61	678.897	662.522	642.876	655.957	636.695	638.731	641.722	689.726	664.373
1777233_at	YLR250W	SSP120	0.2245	1062	1.04802e+07	693	0.109	152	0.020737	457.5	652.092		2608.98	2669.87	2339.03	2236.16	2454.97	2888.26	2880.2	2501.5	2358.03	2450.22	2599.3	2609.64	2568.89
1769756_at	YBR017C	KAP104	0.22478	1063	2422781307	1511	0.303	1274	0.0588615	940	724.455		3762.6	3426	3094.53	3038.15	3170.65	3323.62	3636.28	3551.74	3543.36	3366.29	3508.42	3424.33	3568.5
1777387_at	YHR098C	SFB3	0.22483	1064	498104	448	0.109	152	0.0355577	681	890.702		3505.09	3294.96	3921.48	4023	3845.96	3337	3132.29	3266.76	3750.13	3784.26	3657.85	3582.99	3470.65
1777975_at	YDR421W	ARO80	0.22491	1065	9417933209	1830	0.493	2253.5	0.328902	2199.5	236.056		726.769	577.956	529.186	490.713	564.079	628.094	614.932	562.748	547.151	502.51	562.894	518.581	519.546
AFFX-r2-Sc-URA3-M_at	---	---	0.22518	1066	4856368995	1695	0.203	657.5	0.0116319	281	268.803		791.733	676.217	603.027	532.316	522.93	591.881	633.646	632.232	613.451	573.8	612.926	537.01	555.556
1776912_at	YPL162C	---	0.22523	1067	2334948587	1504	0.89	4530.5	1	4765.5	401.567		351.352	723.416	642.162	721.672	752.92	718.494	555.755	736.736	716.756	705.697	706.495	682.706	687.208
1778248_at	YIL147C	SLN1	0.22555	1068	7.11968e+08	1262	0.267	1053	0.0943642	1207	359.602		1062.84	1175.85	1261.56	1165.17	991.678	901.962	930.99	948.274	1051.68	1018.34	988.857	929.423	961.946
1778405_at	YNL258C	DSL1	0.22562	1069	668264000000	3360	0.77	3727.5	0.328902	2199.5	431.859		1613.62	1181.76	1207.07	1220.01	1246.42	1248.53	1424.25	1313.92	1228.3	1229.96	1372.55	1280.66	1239.83
1770575_at	YDR400W	URH1	0.22581	1070	5146.21	234	0.247	924	0.00624753	153	1913.83		1608.32	2404.74	3122.25	2618.49	1770.07	1208.42	1348.5	1802.01	1931.7	1759.53	1656.65	1557.86	1729.11
1772583_s_at	YBR089C-A /// YBR090C	NHP6B	0.22583	1071	543506	457	0.0739	39	0.00624753	153	1153.64		3514.65	3985.63	4315.6	4597.9	4350.07	3598.36	3444.27	3613.27	3952.08	4106.08	4164.91	3864	3893.17
1774780_at	YDL052C	SLC1	0.22585	1072	3.43104e+07	823	0.441	1990	0.0943642	1207	1929.83		2363.31	2814.69	3655.79	4293.15	4092.44	3633.11	3430.9	3760.81	4257.74	4228.25	4217.01	3903.24	4157.39
AFFX-Scv2-r2-Bs-phe-M_at	---	---	0.22609	1073	65678895893	2426	0.709	3403.5	1	4765.5	228.787		529.228	518.658	421.663	440.005	349.345	555.774	482.302	326.987	457.191	364.301	415.645	484.027	440.588
1773924_at	YJR021C	REC107	0.22645	1074	2.89185e+07	800	0.281	1136.5	0.0588615	940	307.523		350.729	381.83	426.561	658.253	603.243	521.625	502.785	462.443	504.495	476.721	534.062	509.488	485.821
1778363_at	YLR032W	RAD5	0.22725	1075	431089	436	0.286	1167.5	0.222583	1827	571.033		558.802	735.464	901.531	694.912	418.469	330.498	499.348	624.612	544.649	516.458	500.376	551.269	534.609
1773983_at	YLR445W	---	0.22732	1076	21820600000000	5061	0.464	2099.5	0.328902	2199.5	73.8202		176.669	173.082	140.319	214.139	181.213	146.352	161.82	175.672	192.286	144.685	169.74	165.666	165.917
AFFX-Scv2-r2-Bs-dap-5_at	---	---	0.22734	1077	5.22093e+08	1203	0.569	2645	0.670614	3010.5	1468.17		1984.36	1934.27	1599.48	1095.64	912.716	2140.98	1639.84	672.814	1388.54	1051.16	1384.79	1406.47	1387.52
1778612_at	YCR069W	CPR4	0.22735	1078	5.19126e+07	865	0.244	906.5	0.222583	1827	791.493		1639.97	1580.41	1803.8	2213.48	2236.37	2022.28	1804.86	1881.13	2292.09	2371.9	2368.23	2153.35	2197.46
1775522_at	YDR260C	SWM1	0.2274	1079	53113183994	2353	0.466	2107.5	0.146902	1495	162.659		654.489	606.191	555.345	500.027	491.83	496.811	537.278	510.936	527.647	520.513	507.658	510.967	512.082
1771966_at	YAL058W	CNE1	0.22761	1080	4526470288	1679	0.322	1369.5	0.000702443	18.5	400.05		1121.97	1054.43	918.919	822.675	756.22	774.583	810.557	838.681	845.203	809.005	799.311	721.918	793.207
1779186_at	YMR024W	MRPL3	0.22783	1081	11077319497	1876	0.274	1095	0.146902	1495	382.408		2066.88	1837.61	1832.15	1854.73	1917.98	2083.6	2142.14	1834.9	1897.2	1759.73	1909.8	1813.37	1954.82
1771117_at	YGR197C	SNG1	0.22804	1082.5	681695000000	3373	0.646	3044	1	4765.5	194.017		1225.87	1105.07	1217.14	1220.48	1220.08	1142.64	1170.25	1164.26	1236.67	1177.69	1277	1082.98	1128.98
1778278_at	YOL067C	RTG1	0.22804	1082.5	315885000000	3026	0.848	4229.5	1	4765.5	138.973		268.251	393.69	349.343	407.225	375.737	360.038	294.842	384.392	381.075	349.832	363.665	365.548	363.604
1772986_at	YDR219C	MFB1	0.22831	1084	4.41997e+06	613	0.342	1466.5	0.0943642	1207	286.521		323.233	388.491	490.286	609.753	584.288	442.65	387.439	449.051	475.881	433.075	454.722	440.418	444.864
1778296_at	YOL007C	CSI2	0.22864	1085	66.6044	72	0.216	742	0.222583	1827	3204.19		451.87	2112.46	3656.06	2665.83	1271.47	658.17	1198.98	2060.93	1992.85	1642.52	1694.06	1783.62	1765.98
AFFX-r2-TagC_at	---	---	0.22888	1086	24337600000000	5116	0.308	1297.5	0.670614	3010.5	25.2528		151.857	135.22	126.626	149.449	149.707	133.058	134.757	136.717	144.988	140.873	136.685	133.107	126.604
1775307_at	YGR277C	CAB4	0.22903	1087	3672127937	1621	0.386	1717	0.328902	2199.5	329.018		1110.3	888.18	972.27	864.271	781.282	846.948	1043.97	1028.57	994.668	894.327	916.655	1010.18	1020.03
1779590_at	YKR008W	RSC4	0.22909	1088	1.81914e+08	1030	0.429	1945.5	0.020737	457.5	518.463		472.807	773.396	851.965	988.886	956.438	964.802	832.986	889.281	935.771	950.971	987.865	991.27	979.367
1770342_at	YPR055W	SEC8	0.22911	1089	5.13264e+08	1199	0.14	321	0.00624753	153	294.633		1107.56	938.078	1034.2	1170.26	1179.52	1201.58	1232.71	1099.74	1062.13	1064.01	1176.77	1148.39	1173.08
1773208_at	YHR077C	NMD2	0.22924	1090	7861973479	1783	0.236	855.5	0.146902	1495	451.553		1256.42	1057.6	1028.63	804.869	965.051	1097.7	1036.91	862.992	857.164	952.027	945.168	1048.31	984.148
1778491_at	YKR079C	TRZ1	0.22943	1091	1.80124e+07	756	0.316	1338	0.020737	457.5	448.309		1460.11	1245.16	1173.04	1011.8	1113.35	1219.75	1174.92	1101.08	1100.13	1070.75	1119.87	1179.77	1226.52
1775178_at	YGR040W	KSS1	0.22963	1092	69910530261	2447	0.599	2804	0.670614	3010.5	90.3472		320.273	404.841	410.62	395.085	371.168	338.204	324.89	359.479	349.643	344.366	347.297	348.12	344.534
1772976_at	YBR164C	ARL1	0.23102	1093	28596212115	2151	0.373	1656	0.222583	1827	837.871		3428.18	3075.11	2786.6	2590.31	2709.89	3007.52	3090.44	2803.73	2723.08	2758.81	2844.36	2730.97	2704.61
1778743_at	YMR054W	STV1	0.23106	1094	11534574556	1892	0.386	1717	0.0588615	940	1193.94		3007.96	2285.54	2550.95	3359.58	3479.48	3193.64	3055.57	2934.15	3206.94	3149.11	3152.8	2950.65	3072.53
1774594_at	YKL025C	PAN3	0.2311	1095	657547	470	0.108	147	0.0355577	681	415.836		1591.13	1244.33	1194.48	1175.29	1328.32	1388.82	1540.91	1364.29	1263.5	1341.22	1445.9	1587.59	1580.64
1774462_at	YNL236W	SIN4	0.23159	1096	4.07248e+08	1159	0.238	867.5	0.0588615	940	309.542		1238.71	1072.71	970.496	929.167	941.493	1112.5	1222.22	1069.88	1092.53	1059.06	1061.72	1065.92	1063.03
1772145_at	YLR371W	ROM2	0.23162	1097	24513190429	2091	0.568	2640	0.146902	1495	247.781		1243.79	1194.51	1119.38	1070.35	996.012	1073.95	1132.89	1090.24	1076.32	1070.69	1113.82	1100.51	1095.02
1771286_at	YDR541C	---	0.232	1098	3594462385	1614	0.501	2307	0.328902	2199.5	288.979		704.558	674.058	650.862	588.134	452.828	415.578	475.629	544.704	504.906	488.362	506.492	478.419	493.665
1779316_at	YCR079W	PTC6	0.23203	1099	740852000000	3412	0.253	971.5	0.146902	1495	124.293		503.777	524.155	568.328	617.457	560.903	493.165	536.577	560.041	549.865	520.421	543.1	541.538	546.578
1779163_at	YML112W	CTK3	0.23209	1100	1712489336	1436	0.261	1018.5	0.0355577	681	176.368		709.591	587.819	552.945	533.223	623.761	639.968	634.025	617.491	566.781	551.178	568.552	565.579	577.972
1773124_at	YDR179W-A	---	0.23223	1101	709421	475	0.235	845.5	0.222583	1827	353.79		596.457	569.791	654.875	808.805	702.35	521.043	455.016	497.17	619.314	606.625	598.496	508.9	529.716
1770720_at	YLR020C	YEH2	0.23226	1102	4001591308	1647	0.516	2400	0.328902	2199.5	686.885		1270.9	1742.13	1957.79	1753.09	1644.65	1592.21	1467.62	1628.18	1598.36	1611.15	1653.93	1507.58	1621.06
1769914_at	YDR076W	RAD55	0.23275	1103	12229018730	1903	0.464	2099.5	0.474795	2600	72.076		268.306	313.095	309.061	315.042	291.174	242.966	248.535	271.999	282.782	256.423	265.197	260.125	255.619
1776994_at	YEL002C	WBP1	0.2328	1104	6.14273e+08	1235	0.242	896	0.0588615	940	1239.22		6614.84	7521.22	7694.97	7604.96	6895.97	6455.75	7116.96	7099.22	7372.39	7266.99	7405.62	6870.73	7240.93
1772229_at	YKL163W	PIR3	0.23289	1105	6.75662	42	0.129	259.5	0.0943642	1207	1325.17		1078.86	1198.64	874.648	465.506	462.663	1359.81	1787.83	1518.08	944.223	743.43	979.853	1324.22	1302.55
1776069_at	YDR359C	EAF1	0.23297	1106	11969100000000	4739	0.414	1865.5	0.328902	2199.5	101.55		544.31	466.535	442.76	449.8	543.922	452.435	477.034	459.549	460.581	496.949	494.044	482.844	457.38
1772983_at	YCR099C	---	0.23313	1107	4232827142	1662	0.225	792.5	0.0943642	1207	49.5513		204.914	204.476	194.085	175.999	181.848	212.051	225.55	205.945	204.388	193.302	215.695	216.886	207.496
1771200_at	YOR258W	HNT3	0.23352	1108	2989960239	1567	0.433	1958.5	0.146902	1495	164.215		501.554	453.367	420.217	384.551	341.47	337.339	391.712	393.766	357.013	352.093	357.694	349.091	374.066
1773620_at	YGL050W	TYW3	0.23366	1109	1043530000000	3566	0.22	768.5	0.146902	1495	245.343		1028.12	1080.4	949.731	835.059	915.043	1008.9	964.309	882.333	850.826	890.635	949.946	880.591	913.94
1772638_at	YLR344W	RPL26A	0.23372	1110	17617400000000	4943	0.397	1768	0.670614	3010.5	931.59		17056.1	17680.2	17152.8	17143	16934.8	16904	17413.7	17392.1	17037	16916.5	17370.9	17192.7	16748.6
1777748_at	YPL225W	---	0.2339	1111	1381262246	1392	0.216	742	0.0943642	1207	1231.04		5388.66	4389.45	4388.89	4157.62	4315.41	4861.99	5060.45	4944.5	4357.28	4680.67	4404.36	4575.08	4583.74
1771382_at	YDR370C	---	0.23402	1112	1603368399	1418	0.291	1190	0.146902	1495	202.523		862.202	878.382	776.744	675.859	732.273	786.5	749.056	756.008	742.421	712.129	750.142	792.5	785.491
1773465_at	YLR087C	CSF1	0.23404	1113	39466969855	2253	0.433	1958.5	0.222583	1827	327.863		1439.14	1433.25	1423.62	1310.02	1182.91	1111.28	1142.14	1275.77	1215.67	1177.99	1141.32	1170.81	1140.59
1769770_at	YML064C	TEM1	0.23418	1114	1.94992e+06	557	0.144	347.5	0.0355577	681	370.183		770.712	776.6	795.922	968.333	1140.9	1127.56	930.365	806.563	834.431	882.083	1013.84	882.24	877.234
1773953_at	YGR193C	PDX1	0.23434	1115	2708467293	1536	0.192	606.5	0.00624753	153	474.729		918.884	911.944	974.078	1148.58	1282.16	1305.31	1243.9	1199.32	1125.95	1177.19	1221.74	1386.67	1241.77
1771302_at	YOR246C	---	0.23442	1116	5.96221e+07	878	0.241	887	0.328902	2199.5	752.364		2395.42	2363.74	2623.92	2982.83	3012.97	2584.35	2260.61	2359.88	2646.06	2556.78	2567.18	2468.7	2581.23
1777453_at	YIL139C	REV7	0.23452	1117	5.89489e+08	1227	0.355	1544	0.0943642	1207	227.745		660.826	558.129	476.471	433.081	466.94	565.179	569.385	506.157	461.15	486.546	470.137	499.7	462.968
1772967_at	YDR356W	SPC110	0.23476	1118	1360.28	175	0.219	762	0.146902	1495	422.358		434.378	557.384	763.743	765.713	579.616	356.796	343.355	434.321	533.055	509.977	486.252	433.997	458.525
1770073_s_at	YMR322C /// YOR391C /// YPL280W	HSP32 /// HSP33 /// SNO4	0.23547	1119	7601830000000	4525	0.106	141	0.0588615	940	102.474		348.29	248.864	247.428	349.902	320.572	254.305	273.541	306.115	289.135	275.789	261.502	342.886	291.632
1775332_at	YJL174W	KRE9	0.23576	1120	2467114316	1513	0.385	1711	0.0943642	1207	1367.8		3738.66	4793.62	4963.83	5106.46	4836.28	4390.67	3801.29	4112.65	4352.46	4279.05	4457.81	3959.26	4205.79
AFFX-r2-Bs-phe-M_at	---	---	0.23583	1121	9781502552	1847	0.56	2606.5	0.474795	2600	218.209		418.152	367.777	310.811	259.408	231.815	401.824	327.226	199.943	294.806	261.269	278.283	313.914	289.682
RPTR-Sc-J01347-2_at	---	---	0.23621	1122	8.60515e+07	925	0.253	971.5	0.328902	2199.5	2648.02		7796.52	7125.77	7868.35	9053.18	8847.71	7852.11	6763.02	6405.16	7348.86	7745.84	7840.55	7106.8	7184.09
AFFX-Scv2-r2-Bs-thr-3_s_at	---	---	0.23681	1123	2623838209	1530	0.657	3108	1	4765.5	519.819		858.361	850.613	670.416	534.053	452.783	881.971	732.89	362.153	639.462	507.672	599.981	602.899	631.119
AFFX-DapX-5_at	---	---	0.23714	1124	6.49891e+08	1244	0.551	2553	0.670614	3010.5	1347.11		1788.39	1827.95	1472.65	1037.37	833.261	1962.4	1516.86	615.286	1276.03	1002.42	1262.82	1336.62	1260.04
1771397_at	YDR458C	HEH2	0.23749	1125	10296031085	1863	0.329	1403.5	0.0355577	681	327.758		895.439	714.425	658.881	567.682	631.743	748.178	678.988	589.625	581.457	638.945	654.507	658.998	662.16
1774315_at	YDR436W	PPZ2	0.23755	1126	37762759239	2237	0.571	2659.5	0.328902	2199.5	127.244		497.522	383.093	377.264	385.897	405.056	453.162	504.508	489.702	445.388	448.364	482.103	469.562	470.856
1770112_at	YDR440W	DOT1	0.2376	1127	3.21566e+07	816	0.391	1745	0.0588615	940	675.125		897.924	1060.17	1407.36	1108.35	764.562	732.232	892.202	893.794	908.579	825.265	819.044	824.977	877.378
AFFX-r2-Bs-lys-5_at	---	---	0.23781	1128	58012342930	2377	0.493	2253.5	0.222583	1827	120.17		235.322	233.569	204.485	175.208	155.279	260.53	224.71	140.36	184.943	168.944	189.204	189.59	187.213
1778732_at	YBL044W	---	0.23783	1129	119720000000	2640	0.901	4619	1	4765.5	122.546		234.041	227.877	188.638	282.088	259.905	193.146	206.823	242.62	223.972	311.184	239.522	289.381	234.385
1774812_at	YKL020C	SPT23	0.23808	1130	39316919436	2251	0.429	1945.5	0.222583	1827	274.441		1258.61	1209.64	1041.23	1000.2	1041.77	1203.98	1139.9	1000.15	1012.28	984.166	1034.74	1018.83	1044.68
AFFX-Scv2-r2-Bs-lys-5_at	---	---	0.23822	1131	29675646562	2162	0.677	3217.5	1	4765.5	125.322		274.228	280.164	236.976	195.317	172.727	287.011	255.097	161.689	227.429	194.838	202.926	219.033	214.386
AFFX-PheX-M_at	---	---	0.23849	1132	2357247124	1505	0.572	2666	0.670614	3010.5	256.125		465.325	439.181	361.198	304.98	265.764	476.962	406.203	220.837	336.994	277.147	329.533	343.827	357.859
1780230_at	YDR254W	CHL4	0.2385	1133	3812239222	1635	0.263	1029.5	0.0943642	1207	171.13		345.8	314.403	457.439	485.533	427.849	432.855	417.841	389.549	430.84	462.608	460.216	483.064	479.925
1779900_at	YNL088W	TOP2	0.23871	1134	6273.61	248	0.359	1572.5	0.0588615	940	2561.61		1772.15	2720.31	4227.53	4135.2	2884.25	1959.36	1665.92	2003.42	2431.53	2310.38	2276.43	2170.43	2146.41
1776876_at	YPR008W	HAA1	0.23909	1135	68976114118	2444	0.737	3527	0.927999	3426	275.675		607.196	802.559	607.27	526.884	567.064	606.66	637.631	625.606	609.624	614.663	623.369	595.566	610.22
1778477_at	YIL138C	TPM2	0.23983	1136	1152332488	1358	0.059	19	0.0355577	681	427.692		928.871	1041.26	1209.88	1156.96	1300.09	1284.87	1085.27	1038.11	966.093	1160.58	1301.45	1351.96	1356.56
1778808_at	YDL078C	MDH3	0.23987	1137	7.80215e+08	1277	0.437	1973	0.0943642	1207	927.936		2274.71	1569.76	1491.91	1346.77	1442.7	1817.57	2120.09	2129.34	1937.1	1885.19	1937.31	1967.2	2102.88
1770098_at	YML125C	PGA3	0.24016	1138	7.78782e+07	914	0.102	124	0.00624753	153	1686.92		5692.23	4738.84	4837.26	5923.7	6256.52	5411.97	4657.53	4569.59	5733.24	6030.58	6170.06	5360.69	5505.9
1770829_at	YCR075W-A	---	0.2404	1139	418993340	1166	0.237	862.5	0.328902	2199.5	405.847		945.478	841.528	854.072	1070.31	1207.86	1074.9	975.294	982.247	1014.35	1176.29	1153.97	1143.2	1247.38
1771655_at	YDR227W	SIR4	0.24044	1140	2.66454e+08	1093	0.252	963.5	0.0588615	940	316.259		809.445	846.458	994.185	1098.46	1125.7	1029.9	834.546	820.162	923.054	909	945.446	889.855	927.155
1778299_at	YPR173C	VPS4	0.24063	1141	30051587987	2168	0.227	803.5	0.146902	1495	739.46		3136.53	3109.41	2812.03	2467.43	2499.64	2745.68	2925.23	2756.61	2705.13	2486.45	2625.47	2397.07	2403.8
AFFX-LysX-5_at	---	---	0.24099	1142	65835237966	2427	0.52	2418.5	0.670614	3010.5	94.3112		231.068	229.501	195.096	160.456	155.711	231.203	211.528	136.892	181.258	166.441	174.005	178.559	177.602
1778645_at	YDR128W	MTC5	0.24114	1143	430007	435	0.283	1146	0.00624753	153	429.495		1272.01	1049.09	981.927	842.515	902.37	1057.54	1069.38	1022.75	1002.4	990.731	1035.86	1008.56	1088.6
1769319_at	YIL157C	COA1	0.24122	1144	1106640000000	3592	0.64	3010.5	0.328902	2199.5	470.951		722.455	960.066	992.208	1193.41	1155.01	1024.68	1047.83	1162.25	1087.02	1046.53	1070.58	1146.08	1141.67
1776299_at	YGL067W	NPY1	0.24142	1145	2584450038	1525	0.555	2575.5	0.0355577	681	1653.07		3920.75	2867.6	2564.37	2389.62	2267.68	2359.03	2623.12	2483.84	2528.87	2339.59	2343.57	2291.76	2306.28
1777631_at	YPR095C	SYT1	0.24149	1146	1045870000000	3567	0.759	3656	0.474795	2600	155.352		606.261	596.942	668.038	531.704	512.686	540.507	573.834	556.056	545.784	550.586	542.06	583.673	549.887
1773901_at	YDR228C	PCF11	0.24183	1147	7.33877e+08	1269	0.345	1482.5	0.0943642	1207	153.369		1054.56	1071.78	1070.38	1012.86	1041.33	1133.54	1166.23	1031.9	1040.93	1020.6	1058.5	1093.31	1089.88
1771176_at	YBR023C	CHS3	0.24193	1148	1.74558e+06	551	0.316	1338	0.020737	457.5	2305.77		3090.26	4633.51	5312.03	4573.77	3522.66	3006.26	3088.6	3424.85	3687.52	3624.01	3605.57	3360.8	3453.73
1774459_at	YBL035C	POL12	0.24239	1149	2385.58	200	0.298	1243	0.0588615	940	1763.62		1259.37	1983.8	2266.6	1440.78	658.365	502.978	915.846	1179.21	1182.36	1084.03	1021.69	1059.65	1054.44
1779639_at	YOL062C	APM4	0.2424	1150.5	36313295560	2222	0.45	2032.5	0.474795	2600	409.723		2182.76	2071.41	1952.68	2017.18	2069.07	2362.4	2304.41	2038.03	2208.04	2091.47	2315.05	2161.07	2236.4
1778409_at	YHR111W	UBA4	0.2424	1150.5	1706902677	1435	0.252	963.5	0.00624753	153	293.007		1212.18	1110.88	1003.16	919.172	923.147	979.319	1026.49	989.297	1031.45	1005.12	966.851	963.121	998.194
1778598_at	YDR469W	SDC1	0.24272	1152	16602063883	1994	0.486	2212	0.222583	1827	346.079		1030.56	1061.26	1169.84	1292.22	1285.03	1048.35	983.347	990.002	946.145	1086.88	1030.03	1066.63	1000.98
1777473_at	YLR219W	MSC3	0.24293	1153	1373952363	1391	0.305	1284	0.0588615	940	405.213		742.098	750.845	797.66	1111.27	1147.31	976.539	868.723	953.816	1008.83	1019.18	1017.32	1059	1106.96
1775274_at	YDL220C	CDC13	0.24294	1154	6.14585e+08	1236	0.426	1931.5	0.328902	2199.5	208.522		478.229	503.512	604.768	582.589	432.235	396.246	433.444	482.839	477.951	463.233	467.074	475.922	447.958
1776081_at	YDR510W	SMT3	0.24317	1155	2.3411e+08	1070	0.0546	10	0.00624753	153	1910.47		6226.05	6029.27	6923.9	7567.52	7939.73	7664.66	7451.38	6603.67	6553.7	6856.87	7486.93	7378.33	7492.53
1769361_at	YDL159W	STE7	0.24327	1156	1118253508	1347	0.312	1318.5	0.146902	1495	64.7116		470.543	455.889	413.285	426.948	430.995	443.144	473.591	444.491	413.373	408.88	425.229	438.847	418.472
AFFX-YER022w3_at	---	---	0.24358	1157	22773515592	2076	0.196	628	0.146902	1495	203.929		576.044	621.408	648.586	621	664.327	690.431	701.259	632.158	598.803	626.649	670.617	779.973	745.019
1779132_at	YMR092C	AIP1	0.24371	1158	1051923051	1334	0.5	2303	0.222583	1827	1245.39		2564.91	2024.99	1821.45	1905.99	1996.13	2516.78	3066.84	2777.51	2608.6	2392.67	2692.73	2788.42	2862.48
1778485_at	YLR326W	---	0.24406	1159	602521	464	0.442	1996	0.328902	2199.5	568.643		631.681	687.502	1031.2	1072.39	741.11	560.781	503.751	596.877	669.781	624.462	563.824	571.627	556.998
1774618_at	YDR320C-A	DAD4	0.24441	1160	3343185568	1593	0.396	1762.5	0.222583	1827	515.281		1290.15	908.459	1026.21	1253.58	1423.74	1194.04	1008.6	1014.33	1036.75	1170.6	1105.06	1137.59	1149.89
1777859_at	YCR086W	CSM1	0.24473	1161	5.66516e+06	636	0.268	1061	0.0355577	681	407.978		614.028	526.381	640.563	853.829	844.785	572.722	445.851	469.585	592.523	625.591	559.679	518.536	536.57
1776020_at	YDR051C	DET1	0.24476	1162	17491144630	2010	0.546	2535	0.0943642	1207	891.498		2586.16	2023.37	1841.2	1721.61	1825.26	2162.8	2132.68	1741.91	1694.66	1723.42	1767.17	1750.1	1733.16
1773611_at	YPL184C	MRN1	0.24494	1163	1872714343	1450	0.351	1521	0.222583	1827	709.965		2620.87	2650.33	2820.34	3037.36	3122.81	2970.01	2587	2412.84	2612.54	2797.48	2678.85	2597.29	2585.46
1773043_at	YPR071W	---	0.24518	1164	42857175752	2283	0.596	2788.5	0.927999	3426	346.776		780.716	1079.75	838.296	870.191	790.996	794.987	732.973	906.026	864.608	733.995	759.867	788.321	825.594
1772620_at	YPL084W	BRO1	0.2453	1165	2447967110	1512	0.295	1223	0.0943642	1207	428.849		1034.92	1067.12	915.762	1049.81	1188.86	1306.64	1336.65	1243.93	1170.39	1148.63	1296.45	1334.47	1344.61
1778730_s_at	YBR031W /// YDR012W	RPL4A /// RPL4B	0.24535	1166	4279570000000	4248	0.0961	99	0.020737	457.5	1004.92		24035	23461.6	23816.2	24386.5	24356.1	24176.2	23595.6	24284.1	24314.8	24466.5	23565.2	23714.1	23864.2
1773183_at	YIR019C	MUC1	0.24541	1167	342230	422	0.246	915	0.000702443	18.5	287.666		527.593	588.086	685.219	815.259	677.33	579.158	536.774	587.324	624.845	592.379	585.63	557.667	550.267
1774231_at	YGL061C	DUO1	0.2456	1168	574245	460	0.337	1444	0.146902	1495	480.8		696.59	798.305	1047.36	1026.92	749.852	566.558	580.074	655.867	742.523	717.439	674.295	689.188	656.994
1773445_at	YGR263C	SAY1	0.24573	1169	1268848428	1371	0.144	347.5	0.00319583	73	223.988		723.652	591.253	566.874	542.631	528.82	519.87	598.944	600.343	619.227	548.217	542.862	499.665	560.324
1778656_at	YLR080W	EMP46	0.24581	1170	1176151288	1362	0.582	2715.5	0.146902	1495	134.314		271.601	251.042	259.04	206.225	170.95	137.286	172.898	178.32	177.629	166.317	171.313	160.076	157.595
1776731_at	YBR123C	TFC1	0.24596	1171	195963082	1042	0.176	515	0.0588615	940	565.809		816.352	703	775.803	1220.35	1268.81	1092.22	1026.94	1020.06	962.373	1057.54	1007.82	1197.73	1169.14
1772511_at	YMR096W	SNZ1	0.24604	1172	4.71446e+06	618	0.338	1449.5	0.146902	1495	432.339		748.327	770.024	937.652	902.653	687.352	505.313	510.89	645.495	713.84	606.068	578.509	530.593	553.148
1774947_at	YLR183C	TOS4	0.24612	1173	105.045	87	0.294	1213	0.146902	1495	1711.17		306.948	1029.78	2018.12	1469.34	702.017	417.514	581.433	936.077	920.477	798.84	812.67	825.151	842.314
1775854_s_at	YHL009W-A /// YHL009W-B /// YJL113W /// YJL114W /// YPL060C-A	---	0.24632	1174	292451000000	2986	0.798	3914.5	0.474795	2600	79.6041		226.181	285.236	245.552	290.294	233.143	216.048	220.624	243.017	248.505	210.69	237.79	225.218	221.511
1775709_at	YJL127C	SPT10	0.24687	1175	179046000000	2785	0.384	1706.5	0.474795	2600	207.422		590.831	590.923	601.917	753.764	699.241	591.384	546.342	671.101	639.228	628.118	580.314	639.937	589.08
1770768_at	YER139C	RTR1	0.24712	1176	185205000000	2798	0.74	3548	0.670614	3010.5	119.312		254.372	348.785	301.418	261.302	338.471	373.684	313.347	316.462	287.725	299.499	364.321	357.901	363.599
1776595_at	YMR234W	RNH1	0.24757	1177	87528103927	2526	0.715	3426	0.328902	2199.5	118.445		524.159	441.496	449.77	405.893	417.287	416.994	469.819	412.002	405.714	438.286	414.078	433.839	452.421
1779327_at	YJR154W	---	0.24804	1178	4354601847	1668	0.493	2253.5	0.328902	2199.5	76.7286		215.057	187.505	252.253	223.371	198.874	186.875	175.525	203.032	215.149	202.752	195.077	195.861	190.528
1776143_at	YIL126W	STH1	0.2481	1179	987092000000	3534	0.276	1110.5	0.0943642	1207	474.754		2345.26	1907.07	1877.17	2044.94	2283.97	2067.26	2188.81	1870.5	1935.83	2076.37	2106.81	1964.35	1961.33
1771809_at	YJL052C-A	---	0.2482	1180	110229000000000	5817	0.122	219	0.0116319	281	69.0775		275.685	235.011	217.003	286.081	257.603	227.59	228.389	253.891	257.306	233.555	229.238	248.965	248.92
1774204_at	YCL017C	NFS1	0.24824	1181	90597028244	2540	0.586	2733	0.328902	2199.5	421.474		2159.55	2435.57	2282.61	2369.37	2538.86	2186.17	2199.94	2564.55	2482.36	2377.64	2402.57	2143.08	2227.19
1775133_at	YJL036W	SNX4	0.24826	1182	1849902704	1447	0.496	2277.5	0.670614	3010.5	138.308		277.161	220.443	227.778	218.306	229.205	324.368	356.615	282.339	291.751	278.592	299.224	316.216	313.685
1775277_at	YKR007W	MEH1	0.24875	1183	30747828665	2179	0.254	977	0.0943642	1207	212.944		824.368	825.205	865.712	723.399	771.241	827.031	936.343	875.353	777.642	832.854	799.003	901.163	854.509
1775859_at	YER043C	SAH1	0.24885	1184	884206000000	3479	0.723	3455	0.927999	3426	2259.87		17156.2	19416	19183.3	19161.5	18994.7	18927.1	18259.1	18635.5	18823.5	19141.1	18766.3	18938.8	19086.5
1778018_at	YOR142W	LSC1	0.249	1185	573548000000	3291	0.697	3327	0.146902	1495	1585.05		6592.78	5007.73	5173.21	5486.43	5423.35	5639.36	5854.87	5603.41	5407.96	5400.76	5292.13	5497.67	5429.81
AFFX-ThrX-M_at	---	---	0.24912	1186	14424137508	1948	0.668	3171	0.670614	3010.5	432.96		728.261	705.105	594.869	495.165	423.069	783.597	625.727	350.637	558.894	477.086	514.417	563.833	537.734
1769638_at	YNL095C	---	0.24938	1187	2.00391e+06	558	0.177	522.5	0.0116319	281	502.809		853.844	1054.74	1224.45	1356.65	1279.86	1034.81	917.057	1024.87	1153.91	1061.05	1007.67	979.502	998.889
1771317_at	YMR071C	TVP18	0.24954	1188	1068694010	1337	0.335	1433.5	0.222583	1827	890.085		2916.46	2378.58	2222.16	2425.16	2701.74	2955.24	3112.24	2834.22	2688.54	2904.52	2998.52	2960.72	2992.95
1776269_at	YER151C	UBP3	0.24966	1189	21350569189	2057	0.234	838	0.146902	1495	361.865		1270.45	1256.31	1302.91	1424.32	1543.13	1609.44	1605.17	1463.09	1486.1	1439.65	1579.11	1618.17	1556.2
1774985_at	YJL070C	---	0.24968	1190.5	2.36981e+07	785	0.391	1745	0.020737	457.5	203.561		402.751	243.067	206.618	199.19	234.585	302.786	370.081	324.798	315.908	306.233	314.47	337.894	345.237
1775738_at	YBR184W	---	0.24968	1190.5	5.78572e+06	639	0.29	1186	0.146902	1495	85.1311		113.266	119.874	198.397	195.594	176.391	130.765	126.669	140.665	154.062	166.642	149.079	152.538	162.952
1779604_at	YGL148W	ARO2	0.25028	1192	16423108098	1991	0.32	1359.5	0.0355577	681	783.672		7512.84	8150.01	8195.51	8276.03	7998.56	7500.21	8189.12	8054.05	8283.88	7759.21	8023.47	7512.59	7748.03
1771367_at	YHR062C	RPP1	0.2505	1193	7.87662e+07	917	0.255	982.5	0.0943642	1207	415.959		1079.72	1213.83	1286.83	1336.84	1190.75	1003.11	971.762	1035.59	1143.51	1081.81	1050.78	920.879	977.996
1776151_at	YGL236C	MTO1	0.2506	1194	30508104580	2175	0.371	1645	0.0588615	940	102.743		528.168	526.094	484.729	456.68	425.602	442.028	430.902	450.44	462.601	444.467	425.426	430.836	442.874
1774057_at	YLR345W	---	0.25104	1195	3436807589	1600	0.528	2450.5	0.146902	1495	133.754		273.506	242.509	222.399	220.908	251.655	326.28	352.231	331.731	301.79	298.722	322.011	322.143	354.663
1779133_at	YGR238C	KEL2	0.25113	1196	1.30458e+07	715	0.295	1223	0.222583	1827	293.504		481.268	494.605	610.853	489.192	364.806	317.349	414.275	459.392	474.226	412.778	447.079	417.87	430.732
1774145_at	YDR310C	SUM1	0.25124	1197	629865000000	3335	0.735	3514.5	1	4765.5	450.909		2687.28	2375.83	2659.2	2477.41	2279.27	2236.37	2493.51	2451.86	2465.79	2261.36	2351.94	2339.16	2297.8
1775226_at	YBR063C	---	0.25126	1198	3117800086	1577	0.615	2890.5	0.0943642	1207	573.003		1506.33	1072.83	941.098	933.323	1030.43	1114.76	1126.89	1009.59	941.953	1005.2	975.335	1012.01	956.394
1779404_at	YJL061W	NUP82	0.25142	1199	1.32224e+07	718	0.385	1711	0.00624753	153	542.007		1607.46	1289.03	1265.96	1165.41	1065.46	1265.1	1356.82	1298.47	1231.06	1235.68	1290.52	1324.37	1344.56
1779584_at	YPL242C	IQG1	0.25164	1200	409.167	127	0.147	372	0.0355577	681	1545.08		564.056	569.694	591.941	934.776	1828.95	2109.14	1392.89	814.232	738.95	1062.04	1227.09	1229.46	1170.24
1770173_at	YDL229W	SSB1	0.25166	1201	1854290000000	3825	0.736	3521.5	0.328902	2199.5	1433.89		23001.1	23229.6	23284.5	23281.2	23510.5	23469.2	22730	23459.4	23262.4	23814.5	23455.3	24163.8	23456.7
1771085_at	YOL120C	RPL18A	0.25192	1202	523485000000	3251	0.361	1583	0.328902	2199.5	1171.04		19686.7	20224.3	20516.2	20429.7	20857.8	20789.3	20064.1	20357.4	19988.6	20667.1	20302	20550.4	20617.9
1776694_at	YGL159W	---	0.25201	1203	9.37163e+07	939	0.446	2011	0.0588615	940	327.292		917.872	769.813	720.21	590.58	629.72	651.437	695.865	686.685	619.606	641.047	660.243	657.669	724.471
1777318_at	YML119W	---	0.25208	1204	152.094	101	0.16	423	0.00624753	153	611.774		418.224	333.637	277.548	361.434	693.685	889.322	602.287	394.089	347.285	463.917	569.983	499.48	487.597
AFFX-r2-Bs-lys-3_at	---	---	0.25314	1205	25660441013	2109	0.484	2201	0.474795	2600	151.838		340.746	336.866	278.791	247.013	226.761	350.899	294.158	199.061	264.796	237.614	259.729	293.933	281.355
1770424_at	YGL013C	PDR1	0.25389	1206	9345886038	1827	0.399	1777	0.474795	2600	414.661		1092.64	996.186	937.598	1141.96	1352.26	1319.9	1272.85	1245.47	1278.17	1213.41	1343.26	1306.69	1334.73
1779403_at	YER158C	---	0.25398	1207	1.90256e+07	760	0.661	3135	0.0588615	940	453.77		626.676	703.369	519.244	357.952	269.251	249.599	280.623	301.403	286.014	277.791	300.927	251.52	272.289
1777391_at	YBR035C	PDX3	0.25441	1208	208023000000	2841	0.625	2940.5	0.670614	3010.5	698.95		2074.01	1661.56	1779.11	1868.62	1956.76	2066.36	2360.51	2231.13	2017.81	2046.82	2254.68	2126.2	2286.16
1778859_at	YDR080W	VPS41	0.25466	1209	1627342659	1422	0.158	413	0.0588615	940	120.243		677.878	699.94	661.184	584.303	579.697	624.128	632.667	666.153	624.47	594.261	643.975	663.234	646.72
1778764_at	YNL156C	NSG2	0.25469	1210	5.73429e+07	873	0.253	971.5	0.0588615	940	766.018		2442.47	2001.32	1756.24	1727.43	2041.16	2263.48	2456.82	2411.72	2177.27	2165.9	2362.64	2410.35	2493.45
1773646_at	YDL240W	LRG1	0.25481	1211	391941795	1154	0.203	657.5	0.020737	457.5	306.226		509.014	674.921	731.572	759.265	815.24	709.477	571.575	653.317	657.852	679.367	716.043	686.854	711.267
1770785_at	YPR193C	HPA2	0.25525	1212	15542420200	1967	0.624	2933	0.328902	2199.5	168.579		396.824	257.909	256.079	228.245	241.414	272.118	294.531	245.096	272.281	237.445	250.51	238.774	239.886
1777335_at	YJR066W	TOR1	0.25559	1213	10728883008	1869	0.571	2659.5	0.0588615	940	594.271		1666.24	1217.54	1071.97	1149.72	1160.3	1139.1	1271.59	1212.34	1202.1	1148.5	1132.92	1123.12	1169.06
1771013_at	YLR271W	---	0.25569	1214	3.7811e+08	1146	0.433	1958.5	0.0355577	681	98.9738		325.615	275.515	238.563	240.918	235.95	244.9	265.837	243.883	262.455	226.641	242.363	276.572	263.696
1771961_at	YPR111W	DBF20	0.25572	1215	299031834	1111	0.224	786	0.0355577	681	255.361		495.409	565.035	621.712	708.631	750.77	720.408	579.912	532.841	559.759	607.153	647.205	569.467	621.413
1771006_at	YDR375C	BCS1	0.2558	1216	3406206470	1599	0.183	558.5	0.020737	457.5	246.384		727.25	582.363	595.555	722.975	718.212	748.128	756.572	761.191	702.909	669.421	707.545	813.456	828.746
1777618_at	YDL180W	---	0.25633	1217	329764000000	3048	0.613	2876.5	0.670614	3010.5	168.355		711.525	577.185	590.187	577.112	617.253	666.319	650.12	572.747	543.17	544.415	581.624	563.287	558.261
1769961_at	YDL236W	PHO13	0.25636	1218	7234699871	1774	0.227	803.5	0.0943642	1207	1422.07		5505.49	5665.53	5044.6	4725.8	4398.99	4837.96	5064.82	4900.98	4828.72	4436.71	4474.34	4243.46	4300.21
1772534_s_at	YAR066W /// YHR214W	---	0.25661	1219	5.43432e+07	868	0.238	867.5	0.146902	1495	85.4678		172.356	222.116	254.982	249.274	230.083	196.758	169.514	210.466	221.138	194.028	196.24	186.978	188.612
AFFX-r2-TagIN-3_at	---	---	0.25736	1220	518055000000	3245	0.942	4962.5	1	4765.5	107.425		236.169	266.386	232.709	314.842	257.603	243.703	207.417	302.108	242.084	282.184	284.739	247.815	264.462
1774015_at	YBL066C	SEF1	0.25738	1221	21419843699	2059	0.818	4020	0.474795	2600	399.536		446.643	846.18	659.419	725.296	701.274	582.32	488.938	605.099	563.96	594.412	616.767	601.435	558.048
1779572_at	YML041C	VPS71	0.25747	1222	3184631501	1583	0.223	781.5	0.222583	1827	150.92		691.856	604.578	540.936	620.235	630.107	669.534	671.963	621.95	568.658	622.936	636.019	616.761	609.944
1778092_at	YGR200C	ELP2	0.25779	1223	13377099564	1931	0.632	2977	0.328902	2199.5	1125.63		4335.71	3764.67	3261.92	3301.44	3320.42	3427.82	3544.44	3285.83	3353.99	3210.08	3220.3	3324.04	3310.19
1772959_at	YBR213W	MET8	0.25781	1224	2125521515	1485	0.221	773	0.328902	2199.5	81.4208		387.337	406.314	409.245	369.314	348.081	345.87	395.616	367.365	376.222	344.096	336.339	327.824	338.319
1779759_at	YGR215W	RSM27	0.25797	1225	306531000000	3013	0.737	3527	1	4765.5	466.81		1494.87	1056.02	1091.09	1099.36	1163.61	1161.96	1254.68	1114.61	1041.39	1068.84	1028.06	1052.05	1079.4
1775884_at	YLR084C	RAX2	0.25808	1226	7968.37	258	0.189	594	0.0355577	681	1764.95		465.872	816.63	1333.8	1739.69	2230.82	2008.41	1397.94	1028.54	1115.37	1405.73	1441.87	1371.69	1317.55
1774513_at	YJL183W	MNN11	0.25841	1227	4.33479e+08	1173	0.369	1635.5	0.328902	2199.5	1579.22		3924.51	4108.79	4514.39	5012.82	4761.45	4076.19	3542.44	3433.6	4002.63	4092.45	4011.35	3780.3	3844.96
1778106_x_at	YLR462W	---	0.2593	1228	7.03468e+07	898	0.324	1378.5	0.146902	1495	150.119		263.262	361.654	376.734	301.535	268.989	266.44	242.172	280.478	293.319	275.494	226.615	260.778	256.186
1777021_at	YNR018W	AIM38	0.25938	1229	251308000000	2913	0.694	3307.5	1	4765.5	968.793		3807.67	3539.05	3342.61	3433.71	3558.83	3552.61	3964.32	3288.99	3237.25	2995.53	3283.37	3254.23	3278.98
1770562_at	YGR024C	THG1	0.25943	1230	2637485970	1532	0.356	1553	0.474795	2600	417.867		1967.01	1985.83	1776.27	1740.59	1950.38	2117.05	2158.45	2031.59	1916.62	2029.63	2069.29	2034.92	2065.22
AFFX-18srRnab_at	---	---	0.25956	1231	2979.48	210	0.881	4460	1	4765.5	17593.9		9070.15	6012.5	19469.9	3977.64	1876.06	16658.5	10994	2025.2	7111.61	7713.33	11268.9	14761.9	12238.1
1771505_at	YCR090C	---	0.25975	1232	1.3056e+06	519	0.0864	71	0.0116319	281	627.548		1357.08	1316.19	1259.45	1275.54	1591.12	1887	1875.31	1481.24	1298.98	1358.45	1557.94	1644.16	1639.76
1778735_at	YGR035C	---	0.25989	1233	2890391764	1557	0.314	1329	0.146902	1495	61.3636		189.01	165.91	171.757	216.818	227.274	193.09	179.303	199.421	201.679	206.569	222.134	211.969	215.629
1769875_at	YLR240W	VPS34	0.25992	1234	32954484056	2198	0.496	2277.5	0.474795	2600	207.157		983.846	1003.12	878.535	972.491	934.194	1085.69	1079.82	941.884	990.941	926.787	1051.91	994.033	1025.13
1770142_at	YEL021W	URA3	0.26002	1235	2502038534	1514	0.275	1101	0.0355577	681	398.484		1046.92	880.713	771.854	669.717	648.433	774.015	808.494	770.919	791.046	732.737	730.362	732.145	685.043
1775337_at	YHL015W-A	---	0.26011	1236	8.663e+08	1298	0.145	359	0.020737	457.5	28.9925		121.423	130.431	132.34	143.718	137.311	125.143	128.801	128.592	142.069	129.355	126.476	114.726	124.9
1778571_at	YDL087C	LUC7	0.26052	1237	279262000000	2963	0.65	3066	0.927999	3426	75.0889		299.594	292.224	276.738	292.409	330.155	351.827	280.404	312.761	312.434	295.233	322.041	310.622	322.837
AFFX-r2-Sc-18SrRNA-3_at	---	---	0.26055	1238	3113480000000	4090	0.83	4103.5	1	4765.5	81.9375		249.443	201.146	167.506	214.495	182.054	228.49	203.912	188.055	214.007	198.266	201.085	219.514	191.745
1777888_at	YHR151C	MTC6	0.26056	1239	2.02578e+08	1047	0.294	1213	0.146902	1495	495.072		1000.34	1045.69	944.768	891.132	1238.92	1386.2	1305.13	1047.07	947.75	1087.75	1216.52	1090.68	1143.37
1770902_at	YKL037W	AIM26	0.2607	1240	702403000000	3384	0.634	2987.5	1	4765.5	61.1719		170.587	183.352	161.986	219.033	175.945	169.875	157.861	180.055	193.365	181.719	181.877	175.675	182.197
1779605_at	YCL008C	STP22	0.26091	1241	12552438585	1912	0.196	628	0.020737	457.5	253.41		1031.41	894.859	830.624	777.997	783.342	821.964	872.27	856.342	890.856	803.427	836.416	784.819	802.448
1770793_at	YLR454W	FMP27	0.26125	1242	4.05389e+07	837	0.362	1589	0.020737	457.5	761.462		1710.27	1258.63	1163.72	1005.81	1027.39	1414.05	1767.27	1566.74	1494.53	1404.79	1520.78	1615.57	1665.6
1777561_at	YGR243W	FMP43	0.26131	1243	4441.77	229	0.275	1101	0.0943642	1207	1510.36		570.699	427.673	583.072	887.445	1500.45	1938.04	1933.59	1348.01	1078.19	1402.21	1774.85	1778.41	1577.16
1775489_at	YNL181W	---	0.26158	1244	6.89263e+07	896	0.225	792.5	0.0588615	940	915.94		1159.71	1643.24	2027.98	1775.43	1269.73	1112.04	1332.49	1539.13	1448.28	1391.2	1375.33	1421.24	1451.28
1778729_at	YAR029W	---	0.26204	1245	14238000000000	4842	0.658	3117	0.670614	3010.5	98.394		364.602	367.114	294.992	393.386	375.429	318.589	323.512	331.531	353.08	346.76	343.642	315.587	317.519
AFFX-25srRnad_at	---	---	0.26205	1246	25873669840	2111	0.912	4707.5	1	4765.5	196.046		228.86	218.263	219.92	214.286	180.728	376.774	237.188	199.287	279.147	249.91	274.526	317.579	261.779
1775142_at	YCR031C	RPS14A	0.26206	1247.5	2366520000000	3949	0.59	2753.5	0.670614	3010.5	592.088		20667.9	20242.2	20412.6	20650	20834.3	20724.7	20312.9	20440.1	20595.9	20765.8	20249.5	20767.2	20331.2
1773316_at	YEL063C	CAN1	0.26206	1247.5	1862682184	1448	0.698	3335.5	0.00624753	153	1204.72		2388.03	3592.75	3544.76	3543.11	3491.39	3469.3	3229.95	3489.77	3563.84	3497.61	3422.53	3220.61	3320.53
1780122_at	YOR067C	ALG8	0.26213	1249	1614900000000	3765	0.562	2615	0.146902	1495	620.788		2983.55	3579.33	3519.35	3484.79	3343.62	3317.43	3420.54	3604.34	3413.4	3545.12	3410.44	3361.75	3507.74
1773424_at	YER182W	FMP10	0.26236	1250	2.71696e+08	1098	0.184	567	0.0943642	1207	131.874		450.329	383.935	375.779	388.084	411.753	468.558	507.654	466.9	438.014	415.715	439.544	479.312	460.847
1773906_at	YIL134C-A	---	0.26239	1251	5279330000000	4343	0.927	4825.5	1	4765.5	14.1947		118.452	122.053	123.968	117.888	118.423	119.636	120.803	122.593	127.509	113.314	122.27	118.848	114.623
1774137_at	YEL039C	CYC7	0.26246	1252	3945.14	226	0.114	175	0.0355577	681	182.067		321.424	241.046	198.336	166.286	189.512	251.977	300.522	296.211	213.754	217.429	282.88	322.909	348.352
1770216_at	YPL195W	APL5	0.26271	1253	9659772043	1839	0.451	2039	0.0588615	940	613.487		2134.9	1793.98	1718.39	1717.29	1789.64	2038.91	2330.77	2098.22	2074.45	1991.17	2126.76	2191.35	2192.49
1779526_at	YOR114W	---	0.26311	1254	2244.99	194	0.412	1852	0.0588615	940	362.068		148.232	251.366	510.3	414.799	222.614	159.399	169.319	224.238	232.947	215.135	198.309	217.426	213.042
1770088_at	YIL166C	---	0.26312	1255	7531830000000	4522	0.997	5733	1	4765.5	222.77		442.593	564.115	401.813	624.583	469.091	457.939	473.514	555.552	510.746	503.016	509.678	483.724	475.578
1773112_at	YPL032C	SVL3	0.26325	1256	2315.84	197	0.17	473.5	0.0588615	940	1877.85		2441.38	2568.29	3408.75	3686.62	2986.71	2043.46	1808.77	2155.31	2754.56	2743.58	2560.29	2366.61	2367.6
1770212_at	YOR275C	RIM20	0.26338	1257	8425674587	1800	0.367	1620.5	0.328902	2199.5	93.9869		331.344	304.945	304.635	289.46	323.72	376.285	372.139	351.059	336.226	352.564	359.561	378.735	383.447
1773122_at	YLL043W	FPS1	0.26391	1258	8727510000000	4598	0.932	4867.5	1	4765.5	594.796		3013.9	2419.1	2727.54	2627.19	2819.6	2717.2	2845.35	2552.89	2610.58	2780.25	2850.34	2571.66	2841.74
1780209_at	YNL029C	KTR5	0.26401	1259	15350814009	1962	0.413	1858	0.474795	2600	280.02		852.546	948.589	727.225	668.569	746.633	773.601	863.183	826.334	754.735	777.125	798.519	730.363	756.997
1769609_at	YGR110W	CLD1	0.26412	1260	2.83309e+08	1105	0.266	1045	0.0355577	681	204.305		538.629	398.798	334.324	363.855	384.752	448.183	467.059	399.761	375.752	359.974	357.036	362.281	368.951
1769344_at	YLR050C	---	0.26421	1261	516.94	136	0.209	694	0.020737	457.5	2012.37		1655.68	2171.15	2737.38	2161.38	1337.57	725.014	995.799	1528.11	1697.42	1553.61	1343.76	1281.57	1413.3
1769758_at	YPL235W	RVB2	0.26424	1262	24054247062	2085	0.53	2462	0.328902	2199.5	425.149		2537.25	2656.05	2363.07	2378.75	2459.62	2608.93	2788.22	2668.58	2681.99	2535.36	2646.15	2695.72	2730.33
1773819_at	YLR390W-A	CCW14	0.26444	1263	15897639609	1972	0.424	1922.5	0.0588615	940	2501.79		9654.03	11362.7	10639.4	11692.3	11505.3	10487.9	9190.49	9801.07	10423.1	10665.8	10440.8	10237	10404.4
1779373_at	YPL144W	POC4	0.2646	1264	71834871637	2461	0.422	1913.5	0.0355577	681	749.213		2204.5	2005.06	1997.61	2477.28	2582.52	2158.05	1933.35	1833.31	1958.66	2044.13	2036.38	1908.04	1861.73
1779400_at	YIL165C	NIT1	0.26481	1265	1795340699	1443	0.629	2961.5	0.146902	1495	290.409		719.212	596.725	541.119	467.075	428.802	482.15	517.507	481.327	466.858	438.065	474.022	482.137	474.468
1771299_at	YDR347W	MRP1	0.26502	1266	18137073515	2017	0.158	413	0.020737	457.5	229.372		1084.31	1057.47	1100.57	1073.03	1155.63	1206.18	1259.27	1149.2	1143.99	1061.99	1173.95	1176.14	1286.85
1770543_at	YCR023C	---	0.26515	1267	1.66507e+08	1014	0.137	299	0.222583	1827	914.402		1832.17	2061.22	2604.92	2746.57	2551.56	2327.63	2116.64	2248.79	2438.72	2562.02	2557.6	2576.68	2642.14
1771189_at	YKL121W	DGR2	0.26534	1268	9.27585e+08	1314	0.213	719.5	0.0116319	281	161.997		492.419	371.257	337.018	344.263	356.771	428.034	499.015	467.429	428.866	409.259	426.462	414.36	437.657
1769373_at	YNL216W	RAP1	0.26542	1269	719966	476	0.145	359	0.00624753	153	566.308		1504.2	1251.85	1457.94	1803.88	1818.15	1661.61	1500.31	1464.62	1473.94	1596.43	1579.38	1557.78	1435.4
1776884_at	YPR063C	---	0.26543	1270	5.46215e+07	869	0.198	640.5	0.0116319	281	1324.79		4543.19	5451.21	5742.54	5771.52	5213.66	4567.65	4663.72	4934.83	5061.26	4890.72	4773.71	4446.73	4611.63
1770431_at	YKR062W	TFA2	0.26566	1271	16141800906	1984	0.501	2307	0.927999	3426	485.989		1582.42	1464	1459.16	1299.77	1338.09	1591.53	1785.76	1646.12	1549.96	1529.14	1652.06	1643.95	1646
1775484_at	YCR004C	YCP4	0.26589	1272	1.8037e+07	757	0.287	1174	0.0355577	681	1573.81		3817.67	2783.12	2243.86	2586.62	3103.53	3421.09	3677.8	3542.72	3309.13	3166.25	3574.55	3616.15	3716.78
1771868_at	YOR385W	---	0.26618	1273	30748500954	2180	0.812	3990	0.927999	3426	418.456		1060.5	749.378	642.048	705.352	674.253	665.781	759.781	737.175	710.003	676.709	665.745	774.512	668.151
RPTR-Sc-X58791-2_s_at	---	---	0.26621	1274	4510510000000	4271	0.796	3892.5	1	4765.5	67.4278		217.955	200.748	180.451	235.337	222.443	189.69	190.357	223.208	222.874	195.03	194.568	186.757	167.909
1776404_at	YDR362C	TFC6	0.26638	1275	1.33287e+07	720	0.219	762	0.020737	457.5	134.203		606.196	642.545	694.987	740.399	684.542	631.6	619.582	608.236	661.173	648.668	659.787	632.838	648.581
1779988_at	YAL009W	SPO7	0.26653	1276	1.45693e+06	530	0.245	910.5	0.000702443	18.5	201.244		852.31	719.242	668.657	651.066	674.03	719.137	742.876	704.689	702.986	693.611	710.767	759.779	735.878
1773253_at	YDR130C	FIN1	0.26668	1277	908635	491	0.181	548.5	0.0588615	940	191.998		310.168	307.945	351.49	463.019	450.273	362.764	271.021	315.301	355.728	368.468	367.966	365.145	382.624
1770168_s_at	YOR390W /// YPL279C	---	0.26709	1278	8.50263e+07	921	0.207	677	0.0355577	681	659.416		1167.16	1682.75	1815.74	1826.58	1787.17	1537.54	1253.62	1444.16	1516.25	1548.62	1621.92	1527.96	1540.88
1779762_at	YNL288W	CAF40	0.26725	1279	19045779974	2031	0.677	3217.5	0.474795	2600	773.435		1534.15	1940.76	1987.57	2113.37	2307.58	2013.79	2038.03	2112.19	2156.45	2200.16	2215.93	2080.22	2160.36
1769695_at	YDR363W	ESC2	0.26742	1280	1.44284e+08	988	0.624	2933	0.0588615	940	251.829		653.28	524.116	420.064	401.451	442.342	435.944	462.212	442.416	428.416	409.601	446.2	424.025	464.639
1772609_at	YKR041W	---	0.26766	1281	156213000000	2722	0.186	582	0.146902	1495	68.2524		196.725	160.936	152.118	220.37	208.183	210.313	171.559	178.765	192.984	192.861	192.924	170.917	178.268
1779800_at	YPL145C	KES1	0.26806	1282	4130727923	1653	0.61	2863	0.222583	1827	2220.69		3523.89	4934.25	5457.92	5518.01	5572.79	5135.93	4804.51	5449.05	5537.81	5599.38	5730.01	5460.22	5744.57
1779461_at	YOL111C	MDY2	0.26828	1283	3814738639	1636	0.346	1489	0.146902	1495	463.921		1360.07	1253.83	1402.65	1717.75	1638.1	1323.01	1385.28	1411.76	1535.38	1524.46	1561.92	1543.55	1555.34
1776958_at	YNL058C	---	0.26855	1284	0.153244	17	0.134	283	0.020737	457.5	1882.28		424.225	259.122	251.506	640.94	1701.54	2133.78	1620.43	899.489	632.265	965.697	1280.58	1328.65	1186.36
1776281_at	YKR030W	GMH1	0.2688	1285	109467000000	2609	0.458	2069.5	0.146902	1495	775.938		1473.74	1768.38	1836.8	1630.46	2132.23	2231.1	1933.04	1900.34	1870.75	2059.26	2133.66	2182.98	2249.68
1778451_s_at	YBR191W /// YPL079W	RPL21A /// RPL21B	0.26918	1286	80419933254	2500	0.571	2659.5	0.222583	1827	1251.01		19999.1	19416.4	19632.2	19507	19901.2	19957.5	19701.9	19661.9	19086.6	19793.4	19180.1	20337.6	19781.1
1779924_at	YER053C-A	---	0.2694	1287	1.94433e+07	765	0.281	1136.5	0.0355577	681	3667.82		7580.42	7174.99	4848.23	4587.5	7214.5	8255.32	7806.04	7307.15	6590.91	7513.29	7825.09	7389.38	7295.33
1777368_at	YMR292W	GOT1	0.2695	1288	6.23471e+06	650	0.266	1045	0.0355577	681	2392.31		5202.36	6061.94	7346.5	7108.54	6035.75	4954.19	5102.83	5635.21	5946.82	5725.11	5708.61	5615.63	5667.34
1774383_at	YDL084W	SUB2	0.26958	1289	1.63635e+08	1010	0.176	515	0.0588615	940	1451.35		14036.7	13024.6	12862.6	12767.7	12986.7	13395.4	13265	12585.3	12659.2	12668.6	13193.4	13149.4	13280.6
1777711_at	YPR049C	ATG11	0.26962	1290	28292162146	2149	0.479	2177	0.328902	2199.5	636.622		1569.34	1092.83	932.719	1016.19	957.098	963.047	1181.09	1074.54	1098.62	983.997	1023.55	946.817	975.3
1776343_at	YDL113C	ATG20	0.26964	1291	9.47812e+06	678	0.236	855.5	0.146902	1495	209.33		510.95	345.675	330.248	334.192	382.639	470.919	525.52	499.118	424.775	427.061	492.446	537.434	539.578
1776171_at	YOR335C	ALA1	0.26967	1292	108214000000	2603	0.478	2168.5	0.328902	2199.5	1462.69		11001.3	10760.2	10549.9	9707.06	9538.65	9751.7	10170.2	9916.05	10094.4	9608.61	10194	9642.21	9914.84
1779431_at	YHR035W	---	0.27024	1293	38469764295	2242	0.251	953.5	0.0355577	681	40.4379		240.548	240.147	225.346	233.497	214.776	223.047	222.359	224.759	234.939	235.094	222.95	200.11	221.453
1777371_at	YPL110C	GDE1	0.27025	1294	4429288442	1675	0.475	2148.5	0.0116319	281	487.678		1145.81	919.049	835.504	751.02	692.177	658.13	741.052	762.363	784.895	728.874	699.234	696.952	717.836
1779114_at	YGR152C	RSR1	0.27026	1295	1.58886e+07	742	0.33	1409.5	0.0588615	940	2474.65		1569.74	2803.75	4044.39	3187.56	1898.8	1659.28	2285.24	2498.17	2337.78	2150.08	2207.46	2380.75	2347.11
1771525_at	YNL161W	CBK1	0.27034	1296	9347849175	1828	0.102	124	0.00319583	73	361.739		998.573	1197.86	1239.04	1282.28	1360.31	1344.66	1198.08	1149.86	1180.29	1228.6	1279.62	1309.1	1310.23
1770998_at	YNR066C	---	0.27045	1297	1960550000000	3851	0.368	1628.5	0.328902	2199.5	84.8049		254.66	251.202	237.256	322.061	304.319	255.226	253.885	294.811	292.996	288.525	265.426	314.848	275.869
1773732_at	YGR184C	UBR1	0.27054	1298	2.17253e+07	774	0.314	1329	0.0355577	681	698.991		1545.14	950.834	880.844	846.146	968.096	1183.1	1351.15	1132.57	1178.34	1135.86	1133.89	1278.03	1301.52
1772342_at	YDL200C	MGT1	0.27061	1299	1262302193	1370	0.482	2191.5	0.328902	2199.5	316.604		756.378	653.752	525.849	477.869	439.774	539.323	567.507	511.006	478.216	451.123	480.832	465.35	449.314
1774768_at	YGR185C	TYS1	0.2707	1300	11193223405	1881	0.184	567	0.0355577	681	1523.91		9362.59	9812.63	9143.52	8480.62	8865.34	9155.92	9272.02	8844.67	8503.99	8288.72	8918.19	8959.4	8899.27
1774356_at	YHL026C	---	0.27099	1301	3.94471e+06	603	0.18	540.5	0.0588615	940	620.17		1126.74	972.8	648.056	534.642	830.663	1154.81	1060.79	714.118	668.743	661.747	809.8	717.945	720.412
1772101_at	YML060W	OGG1	0.2714	1302	1.31711e+06	521	0.303	1274	0.927999	3426	852.553		852.728	1334.9	1631.23	1680.82	1248.4	854.439	828.266	1244.33	1240.49	1215.47	1103.55	1289.37	1163.7
1778194_at	YBR038W	CHS2	0.27141	1303	0.243369	21	0.173	494	0.0588615	940	3332.63		343.929	343.75	421.32	1424.01	3284.38	3676.38	2451.83	1258.48	1087.96	1825.91	2299.78	1928.05	1817.6
1774110_at	YPL228W	CET1	0.27147	1304	29228624595	2156	0.268	1061	0.222583	1827	212.902		897.359	954.106	902.833	909.252	1038.12	1088.05	1071.39	1046.23	974.202	983.73	1026.46	1110.26	1066.68
1770671_at	YJL043W	---	0.27167	1305	7206550000000	4499	0.578	2698	0.474795	2600	82.7624		245.655	208.384	192.402	267.703	242.981	184.941	207.869	223.354	232.278	219.927	204.458	213.541	196.781
AFFX-25srRnae_at	---	---	0.27182	1306	261.263	113	0.473	2141	1	4765.5	11200.1		4835.31	3004.19	3690.71	2513.42	1210.16	10415	7491.87	2154.47	5686.72	4664.56	8510.68	12410.3	10391.8
1778345_at	YMR163C	INP2	0.27184	1307	2.07389e+07	771	0.459	2073.5	0.328902	2199.5	369.242		535.875	459.228	601.712	764.718	696.204	542.333	395.476	408.367	497.066	503.065	510.536	476.903	465.757
1777609_at	YFR046C	CNN1	0.27189	1308	7.52902e+08	1273	0.539	2506.5	0.0943642	1207	375.933		730.853	772.992	865.615	777.741	582.042	489.682	538.73	596.929	603.61	546.453	555.742	534.736	529.177
1775555_at	YDR484W	VPS52	0.27193	1309	1.39611e+07	727	0.363	1596	0.0588615	940	197.053		361.925	361.029	346.318	245.114	365.721	398.265	392.42	393.434	346.721	357.319	399.635	442.166	435.001
1769775_at	YJL192C	SOP4	0.27199	1310	4.14404e+08	1162	0.24	880	0.0355577	681	771.559		4308.62	4134.49	4017.33	3906.3	3912.32	4029.44	4512.29	4296.67	4138.24	3958.09	4304.31	4464.89	4677.86
1769919_at	YPL131W	RPL5	0.2724	1311	950630000000	3517	0.74	3548	0.670614	3010.5	717.96		23611.8	23728.3	23374.1	23660.6	23634.7	23527.4	23458.3	23693	23756.6	23516	23038.7	23224.5	23300.1
1770298_at	YPL081W	RPS9A	0.27292	1312	54271364252	2363	0.626	2947.5	0.927999	3426	1236.96		6088.63	5924.62	5025.09	5074.98	5315.01	5230.15	5426.82	5532.76	4851.68	5239.08	5019.45	5424.69	5158.87
1777723_at	YKL087C	CYT2	0.27298	1313	9499121789	1833	0.115	182	0.00624753	153	188.969		541.978	650.675	652.883	687.086	730.947	722.162	665.816	620.499	628.879	650.793	705.931	691.374	698.842
1770059_at	YKL219W	COS9	0.27302	1314	128787000000	2666	0.531	2469	0.020737	457.5	375.289		1004.08	853.027	736.396	762.886	663.783	651.04	694.772	747.092	706.487	708.78	697.233	628.789	686.675
1771686_at	YIR006C	PAN1	0.27325	1315	4.09094e+07	838	0.213	719.5	0.0355577	681	1340.46		4162.39	3283.72	2922.98	2821.93	2953.13	3218.61	3890.63	3701.69	3537.45	3279.58	3470.03	3615.03	3886.11
1778433_at	YOR129C	AFI1	0.27337	1316	1.31007e+08	975	0.268	1061	0.020737	457.5	365.647		544.679	658.6	768.922	866.594	910.326	831.091	599.595	568.769	608.388	661.175	697.082	665.296	666.801
1770009_at	YMR115W	MGR3	0.27348	1317	6.54742e+07	890	0.188	589	0.0355577	681	245.835		657.233	572.638	627.488	633.505	699.59	803.634	818.473	671.834	615.315	671.687	732.189	720.286	708.85
1775678_at	YLR142W	PUT1	0.27359	1318	234254000000	2891	0.582	2715.5	0.474795	2600	272.979		664.096	449.301	417.373	676.212	631.037	427.069	477.928	579.694	570.93	569.792	482.963	573.278	403.233
1770995_at	YBR077C	SLM4	0.2736	1319.5	25591187046	2107	0.126	238.5	0.0588615	940	475.502		1406.5	1630.31	1610.77	1791.48	1882	1606.88	1565.15	1607.72	1580.57	1769.03	1799.96	1867.97	1870.74
1772253_at	YOR250C	CLP1	0.2736	1319.5	3736809068	1626	0.321	1364	0.222583	1827	260.948		786.384	809.553	817.983	720.894	759.349	865.499	981.842	898.532	825.799	761.009	866.731	909.53	922.241
1772100_at	YGR274C	TAF1	0.27378	1321	61086226622	2395	0.453	2045.5	0.146902	1495	164.494		898.144	856.119	847.622	806.243	733.649	846.094	882.639	794.265	795.358	762.586	744.881	756.002	763.679
1777234_at	YGR119C	NUP57	0.27398	1322	165395000000	2741	0.215	735	0.222583	1827	196.728		1656.97	1605.12	1624.46	1604.91	1663.07	1736.03	1679.06	1584.75	1539.3	1668.63	1666.59	1610.92	1597.4
1771158_at	YLR342W-A	---	0.27399	1323	14633.8	273	0.3	1257.5	0.222583	1827	1848.66		2141.07	2113.13	3060.72	3020.81	1946.85	1212.06	1320.23	1765.33	2061.79	2071.51	1691.72	1710.8	1711.78
1772552_at	YDL064W	UBC9	0.2744	1324	1.49323e+07	736	0.141	328.5	0.0355577	681	675.343		2676.47	2402.41	2690.93	3077.75	3073.19	2548.9	2484.88	2500.13	2624.58	2782.05	2900.16	2773.2	2752.39
1776228_at	YPL222W	FMP40	0.27447	1325	1.09069e+08	958	0.504	2328	0.146902	1495	288.543		544.431	364.964	335.624	314.852	265.114	302.45	356.133	325.497	295.152	262.577	273.205	255.887	277.643
1769874_at	YPR155C	NCA2	0.27458	1326	2.49552e+08	1079	0.106	141	0.0355577	681	136.961		455.614	418.084	449.029	491.713	511.804	555.044	493.868	420.543	422.152	421.389	465.453	481.43	475.269
1774987_at	YGL126W	SCS3	0.27479	1327	11719889616	1895	0.583	2722.5	0.474795	2600	1151.07		1563.71	1764.8	2150.05	2635.41	2714.78	2380.31	2281.62	2474.48	2550.89	2439.06	2373.13	2614.77	2538.18
1774845_at	YML066C	SMA2	0.27485	1328	20653400000000	5028	0.282	1142.5	0.670614	3010.5	47.272		193.65	182.122	159.707	206.979	195.555	179.229	165.826	183.051	177.332	196.117	176.038	168.977	181.45
1776724_at	YLR238W	FAR10	0.27489	1329	1013233202	1327	0.231	823.5	0.0588615	940	89.5274		368.306	327.514	315.896	278.779	311.851	308.402	332.856	304.818	283.01	312.956	299.238	348.39	328.074
1776225_at	YHR162W	---	0.27496	1330	9027039462	1821	0.302	1267.5	0.0943642	1207	1370.33		10520	9919.06	9293.16	9189	9492.03	10048.6	10241	9554.8	9295.33	9149.7	9250.77	9237.52	9216.01
1776891_at	YPL232W	SSO1	0.27563	1331	2.22341e+07	779	0.217	748.5	0.020737	457.5	1590.16		3044.65	3054.83	3221.48	2701.43	2357.53	2903.94	3947.69	3314.97	2952.3	2589.34	2753.58	3121.61	2981.88
1775132_at	YNL282W	POP3	0.27571	1332	10870637373	1871	0.607	2849	0.670614	3010.5	253.47		525.815	708.225	672.07	634.837	564.303	495.497	454.755	525.416	540.928	503.35	511.692	496.762	504.393
1770878_at	YOR144C	ELG1	0.27575	1333	579242	462	0.477	2159	0.0588615	940	979.094		789.058	1223.62	1546.99	1014.26	626.162	567.897	753.576	773.539	778.749	730.359	729.814	733.691	756.218
1776872_at	YKL088W	CAB3	0.27596	1334	30740858654	2178	0.39	1738	0.328902	2199.5	195.76		552.361	716.968	748.121	642.483	642.989	579.749	622.953	680.295	650.096	570.984	616.992	595.21	591.933
1776926_at	YGL176C	---	0.27601	1335	3.526e+08	1133	0.207	677	0.0588615	940	122.81		630.415	667.43	751.123	714.833	684.902	628.38	671.825	640.733	707.574	660.968	651.746	628.314	657.109
1775542_at	YPL133C	RDS2	0.27638	1336	2104364697	1483	0.312	1318.5	0.0943642	1207	125.671		420.221	404.686	433.871	497.462	501.324	423.316	375.652	388.072	416.082	422.566	410.524	387.551	401.39
1772394_at	YML118W	NGL3	0.27652	1337	26857124378	2127	0.622	2924	0.927999	3426	75.4321		194.321	150.543	132.26	126.507	129.389	135.152	148.508	127.878	133.813	118.889	127.228	122.646	121.43
1771358_at	YHR178W	STB5	0.27755	1338	29499103677	2159	0.424	1922.5	0.328902	2199.5	139.473		394.458	346.672	395.595	445.969	486.145	432.7	416.244	451.714	419.79	464.401	436.857	470.753	463.664
1774886_at	YGR222W	PET54	0.2776	1339	70199011508	2451	0.324	1378.5	0.927999	3426	265.739		1057.2	1064.55	1069.5	930.058	937.751	1101.1	1147.34	1168.54	962.5	1071.73	1154.39	1162.4	1195.8
1776388_at	YMR267W	PPA2	0.27763	1340	3038249403	1572	0.178	526	0.020737	457.5	671.981		1330.68	1196.89	1298.65	1626.03	1696.08	1633.31	1431.7	1607.51	1465.39	1548.4	1602.16	1868.87	1773.19
1779623_at	YCR068W	ATG15	0.2785	1341	113538000000	2624	0.543	2520	0.222583	1827	116.645		350.807	399.536	377.489	410.836	419.734	398.085	326.827	400.787	443.472	428.958	405.785	401.184	415.613
1778498_at	YBR139W	---	0.27852	1342	1409.32	178	0.348	1498	0.328902	2199.5	2048.04		1372.12	743.263	550.167	693.156	1585.63	2431.53	2443.99	1977.73	1597.18	1868.5	2539.68	2408.05	2598.21
1779055_at	YDR190C	RVB1	0.27853	1343	308386000000	3015	0.343	1472	0.328902	2199.5	1371.05		3528.36	4652.07	3928.09	3281.02	3351.47	3938.43	4097.35	3987.98	3806.53	3642.96	3907.93	3735.23	3674.77
1775030_at	YHR110W	ERP5	0.27868	1344	9048.3	264	0.273	1089	0.0943642	1207	2042.03		1178.51	2097.76	2906.82	2211.05	1298.92	864.786	1204.93	1606.72	1594.63	1507.72	1422.87	1451.48	1512.06
1770767_at	YFL030W	AGX1	0.27878	1345	3787444409	1631	0.611	2868.5	0.222583	1827	260.855		529.147	336.557	295.788	299.453	294.733	293.356	337.453	321.853	308.914	285.623	290.328	268.292	281.723
1778073_at	YOL093W	TRM10	0.27939	1346	6.73099e+07	893	0.329	1403.5	0.020737	457.5	492.484		1117.01	1411.49	1352.44	1082.84	929.338	975.003	1023.25	1061.97	1032.77	977.485	959.832	919.003	942.159
1773161_at	YJL096W	MRPL49	0.27949	1347	1027540000000	3560	0.657	3108	0.328902	2199.5	274.572		1107.79	1034.57	1195.07	1004.52	1040.26	1108.86	1279.09	1200.63	1122.74	1086.82	1140.68	1147.71	1191.21
1772084_at	YBL016W	FUS3	0.27992	1348	2.54916e+08	1085	0.0706	31	0.000702443	18.5	359.723		974.797	1132.57	1004.24	891.642	904.181	772.845	858.012	950.584	996.097	1009.27	946.183	851.291	848.323
1777369_at	YER118C	SHO1	0.28006	1349	411699	430	0.365	1607	0.146902	1495	1472.69		1701.03	2049.4	2833.07	2450.88	1866.24	1404.13	1360.38	1603.35	1809.36	1750.37	1593.61	1562.56	1636.88
1780079_at	YEL041W	YEF1	0.2801	1350	18272262864	2021	0.721	3448.5	0.0588615	940	94.4342		300.691	216.812	206.257	231.986	241.555	242.492	235.139	240.564	228.437	215.978	230.257	236.25	237.646
1776429_at	YOR295W	UAF30	0.28022	1351	248211000000	2908	0.666	3162	0.927999	3426	55.0371		262.869	270.372	255.755	286.494	289.496	256.438	244.095	250.484	259.902	252.47	265.369	247.587	234.459
1779484_at	YCR107W	AAD3	0.2807	1352	824416000000	3456	0.695	3316.5	0.927999	3426	19.3562		172.71	173.265	185.79	169.125	177.32	169.699	173.522	180.371	187.124	187.506	168.149	179.126	177.256
AFFX-r2-Bs-phe-3_at	---	---	0.28079	1353	40561866185	2262	0.678	3225.5	1	4765.5	362.708		696.112	667.773	551.364	528.922	472.576	736.222	628.947	373.514	554.454	467.812	522.771	561.339	553.591
1773686_s_at	YIL173W /// YJL222W	VTH1 /// VTH2	0.2812	1354.5	2159040000000	3891	0.995	5676.5	1	4765.5	88.02		185.555	228.155	153.713	240.142	173.319	152.122	180.456	189.175	203.562	172.633	193.642	173.965	187.427
1777513_at	YOL091W	SPO21	0.2812	1354.5	17067901344	2001	0.491	2240.5	0.474795	2600	81.8172		282.514	266.421	271.602	275.366	242.443	200.697	204.828	243.118	257.236	224.27	219.517	223.63	213.479
1779696_at	YLR114C	AVL9	0.28154	1356	429303000000	3176	0.3	1257.5	0.0355577	681	107.859		248.809	287.125	293.581	297.219	307.1	348.382	323.686	292.116	285.071	324.214	308.036	341.197	356.668
1778268_at	YML074C	FPR3	0.28172	1357	199085000000	2823	0.276	1110.5	0.146902	1495	2392.25		9277.07	8667.86	7758.97	7547.62	7383.03	7333.32	8164.29	7723.69	7871.39	7273.61	7355.83	7094.61	6884.82
1774236_at	YMR006C	PLB2	0.28175	1358	563099	458	0.19	599	0.0355577	681	204.416		187.393	267.756	382.275	391.809	301.649	256.195	231.781	263.918	361.772	384.867	355.96	340.57	365.22
1775014_at	YML128C	MSC1	0.28191	1359	1.25206e+07	709	0.775	3762.5	0.474795	2600	629.11		937.284	378.312	319.681	308.174	361.896	464.186	496.798	488.159	481.609	437.768	501.604	480.161	465.457
1773984_at	YGR271W	SLH1	0.2827	1360	11506826	704	0.26	1011.5	0.0588615	940	562.32		1280.11	1151.8	966.747	753.209	717.79	894.089	957.5	871.965	798.484	786.952	870.823	979.729	956.226
1770352_at	YJL088W	ARG3	0.28308	1361	2623.5	205	0.0902	86	0.0355577	681	1812.26		2137.5	1909.19	1643.28	1638.54	2337.59	3339.54	3450.81	2522.79	1888.77	1917.31	2441.76	2762.11	2716.84
1774960_at	YJL116C	NCA3	0.28314	1362	4.59811	36	0.604	2834	0.00624753	153	3197.36		3509.47	2712.74	1299.85	577.673	328.754	312.111	488.816	673.044	576.719	502.655	399.173	322.373	344.842
1769566_at	YIL075C	RPN2	0.28321	1363	8.31451e+07	920	0.476	2153	0.222583	1827	2850.96		4530.24	2762.36	2867.14	3316.17	4024.18	5043.15	5613.32	4825.58	4728.98	4703.37	5000.47	5418.67	5506.33
1770529_at	YOL032W	OPI10	0.28356	1364	9.45084e+06	677	0.283	1146	0.146902	1495	291.775		514.736	373.836	363.832	362.547	460.71	573.076	654.322	522.048	452.405	489.956	548.474	548.443	522.458
RPTR-Sc-U55943-1_at	---	---	0.28405	1365	2527124207	1517	0.146	367	0.0355577	681	62.5698		163.463	143.436	164.869	205.352	197.482	164.993	142.782	155.403	172.701	163.545	157.209	144.937	152.223
1776539_at	YOR026W	BUB3	0.28412	1366	1.05443e+07	697	0.33	1409.5	0.0588615	940	624.002		653.088	977.571	1277.09	1223.54	1061.16	906.841	797.055	879.771	892.314	933.489	949.886	900.531	916.749
1771531_at	YJL139C	YUR1	0.28422	1367	644256000000	3344	0.734	3508.5	1	4765.5	115.105		697.29	783.062	726.483	739.843	728.935	701.648	699.83	797.728	723.236	682.623	711.038	688.479	688.373
1770128_at	YLR256W	HAP1	0.2843	1368	1197757136	1366	0.475	2148.5	0.222583	1827	265.424		406.25	390.025	405.298	508.632	599.09	652.239	655.449	530.274	576.141	599.081	627.258	609.405	600.606
1774237_at	YJR072C	NPA3	0.28432	1369	165534000000	2744	0.708	3394	0.0588615	940	1004.67		2935.62	2289.81	2125.73	1966.52	2003.87	2211.95	2308.82	1930.95	1992.9	2046.28	2050.07	2047.11	2000.58
1775835_at	YPL267W	ACM1	0.28433	1370	7196.71	253	0.362	1589	0.146902	1495	1249.9		557.357	1197.12	1594.78	1025.34	591.435	344.878	587.764	805.44	757.943	711.053	678.114	768.488	692.869
1771776_at	YPR025C	CCL1	0.28471	1371	16110308117	1979	0.359	1572.5	0.328902	2199.5	148.655		739.377	664.959	707.567	705.245	781.743	813.403	813.212	788.435	721.31	734.639	813.614	759.712	770.94
1769421_at	YGR056W	RSC1	0.28525	1372	263315000000	2934	0.732	3496.5	0.0943642	1207	348.485		1325.37	1112.7	976.886	1124.38	1175.35	1109.07	1185.78	1144.71	1131.5	1107.26	1115.23	1130.02	1150.04
1770957_at	YOR378W	---	0.28586	1373	1.08792e+08	957	0.184	567	0.0355577	681	78.1289		237.716	218.344	259.486	295.39	278.509	238.098	217.261	243.445	265.079	273.856	268.197	278.267	269.43
1780193_at	YDR334W	SWR1	0.28588	1374	1.08439e+08	956	0.23	817.5	0.146902	1495	725.951		1581.57	1295.81	1370.73	1378.67	1640.26	1860.48	2021.76	1677.77	1531.02	1614.59	1759.83	1865.04	1712.46
1769908_at	YLR262C	YPT6	0.28646	1375	60275769356	2388	0.173	494	0.00624753	153	441.405		1278.77	1484.18	1442.74	1512.6	1619.95	1720.17	1592.08	1516.13	1424.85	1523.22	1580.81	1650.22	1618
1776799_at	YPL104W	MSD1	0.28648	1376	1482204952	1407	0.138	306	0.0116319	281	214.946		760.36	588.85	562.319	545.414	592.454	652.233	749.987	690.624	650.439	633.754	627.496	613.522	656.935
1776009_at	YOR361C	PRT1	0.28667	1377	108204000000	2602	0.42	1900	0.0943642	1207	1548.4		7682.27	6495.04	6419.53	6305.81	6412.66	6365.56	6798.14	6570.24	6539.29	6133.87	6220.18	6170.73	6190.77
1772635_at	YNL314W	DAL82	0.28729	1378	23834300000000	5104	0.361	1583	0.146902	1495	243.777		809.957	616.82	566.179	792.899	720.287	615.283	592.872	719.841	727.575	669.369	664.983	658.232	630.888
1777079_at	YGR143W	SKN1	0.28734	1379	207147125	1050	0.467	2117	0.670614	3010.5	756.363		986.815	1321.24	804.348	564.877	1131.89	1303.42	1096.76	1122.7	858.318	923.533	1106.98	976.904	1015.47
1779866_at	YLR121C	YPS3	0.28755	1380	36532.2	305	0.169	468	0.0943642	1207	337.107		234.574	381.027	508.947	416.619	255.602	171.841	242.505	367.088	373.166	336.994	317.958	338.778	334.416
1770364_at	YCR011C	ADP1	0.2876	1381	21872852295	2066	0.328	1396.5	0.328902	2199.5	642.522		2361.8	2348.87	2400.87	2656.15	2873.08	2849.64	2880.64	2658.7	2727.69	2850.67	2991.4	2882.73	2937.72
AFFX-r2-TagIN-5_at	---	---	0.28803	1382	1638150919	1426	0.298	1243	0.0588615	940	74.5743		277.264	239.131	206.553	242.456	220.909	236.946	266.659	205.7	208.272	202.69	234.295	245.415	242.704
1772978_at	YDR430C	CYM1	0.28826	1383	212681000000	2852	0.652	3078	0.328902	2199.5	167.965		558.216	491.322	455.034	489.41	524.877	591.818	622.999	587.201	590.685	558.873	611.284	568.724	615.781
1776678_at	YOR276W	CAF20	0.28836	1384	19834374721	2040	0.241	887	0.0116319	281	1202.5		8715.53	8881.99	8573.43	8305.09	8439.76	8683.59	9292.25	8477.94	8267.48	8089.75	8719.48	8443.08	8514.63
1778281_at	YMR200W	ROT1	0.28843	1385	6.9961e+08	1256	0.477	2159	0.927999	3426	1047.65		1279.34	2139.84	2326.99	2049.2	1853.14	1632.52	1534.07	1810.29	1754.34	1801.55	1755.93	1701.86	1816.56
1771536_at	YER101C	AST2	0.28876	1386	1318890000000	3676	0.724	3460.5	0.927999	3426	136.299		450.885	364.477	347.289	353.782	320.623	374.276	374.957	338.304	314.586	323.926	369.336	321.738	338.827
1773675_at	YER042W	MXR1	0.28896	1387	6473.51	250	0.27	1073.5	0.146902	1495	2283.63		746.56	645.984	2221.06	2929.62	1942.21	1362.02	1322.16	1679.02	2109.1	2382.6	2471.15	2458.82	2476.35
1773434_at	YPL106C	SSE1	0.28897	1388	2770692648	1545	0.411	1846	0.0116319	281	2214.04		12495.9	10804	10421.9	10281.9	10598.6	11239	11750.2	11437.8	11262.5	11219.2	11446.6	11479.1	11546.4
1769557_at	YMR216C	SKY1	0.28911	1389.5	8140230000000	4561	0.601	2818.5	0.474795	2600	337.978		1574.78	1356.72	1379.49	1581.99	1614.11	1276.13	1330.05	1521	1469.8	1422.88	1495.51	1343.38	1377.7
1771948_at	YOR308C	SNU66	0.28911	1389.5	24699079114	2097	0.502	2315	0.328902	2199.5	140.213		444.406	402.051	374.404	311.715	304.193	353.585	383.755	316.765	343.805	322.076	316.291	324.527	312.829
1769418_at	YER114C	BOI2	0.2894	1391	1.211e+07	707	0.339	1454.5	0.146902	1495	622.879		983.466	1233.79	1275.84	1477.33	1606.34	1343	1168.59	1152.13	1255.22	1267.74	1270.36	1164.67	1196.67
1773633_at	YBR202W	MCM7	0.28943	1392	4.56537e+07	851	0.161	426.5	0.00624753	153	1605.11		2635.77	3028.36	2271.04	1423.24	2072.38	2806.71	2887.19	2114.16	1792.03	1912.2	2136.73	2093.84	2000.46
1771212_at	YLR306W	UBC12	0.28945	1393	45384071197	2304	0.579	2704	0.0943642	1207	191.022		474.691	367.541	352.826	314.809	304.165	283.669	328.336	327.145	341.188	309.797	318.859	312.829	312.64
1773710_at	YJR116W	---	0.28964	1394	161960	375	0.215	735	0.146902	1495	527.956		721.03	993.98	1248.99	1241.03	988.754	753.848	742.063	798.116	937.598	917.285	935.055	827.179	889.151
1775396_at	YCR075C	ERS1	0.28991	1395	5.90729e+07	876	0.202	653.5	0.0588615	940	293.743		475.682	495.797	706.693	769.425	705.327	565.631	550.806	589.433	652.271	660.63	676.905	653.893	697.219
1776914_at	YLR456W	---	0.28995	1396	676871000000	3369	0.145	359	0.00624753	153	80.1887		308.343	361.511	323.272	284.972	281.322	310.15	326.691	307.506	294.049	298.386	325.457	313.043	318.333
1778925_at	YMR231W	PEP5	0.29005	1397	37032985133	2229	0.41	1839.5	0.146902	1495	165.897		513.061	530.227	563.054	517.704	536.911	653.064	648.931	599.985	525.621	580.157	626.757	673.074	678.959
1775966_at	YNL010W	---	0.29011	1398	4010577906	1648	0.367	1620.5	0.0943642	1207	1478.83		3177.85	4477.1	4289.56	4656.68	4345.02	4147.02	3695.84	3605.27	3787.71	4008.8	4164.77	3816.83	3703.03
1773760_at	YBL102W	SFT2	0.29016	1399	221288000000	2866	0.519	2413	0.222583	1827	636.333		4317.55	4237.08	3943.96	3816.85	3774.56	3989.1	4047.57	3869.04	3681.22	3817.1	4047.84	3754.19	4025.42
1775694_at	YMR308C	PSE1	0.29033	1400	48579349940	2326	0.558	2593	0.0943642	1207	2475.23		9637.64	10247.8	9285.26	7934.57	7785.79	8056.63	8205.94	8101.02	8303.94	7772.59	8062.23	8077.93	8122.01
1777312_at	YHR025W	THR1	0.29039	1401	16149615100	1985	0.588	2741.5	0.0588615	940	2114		10073.7	11658.4	12116.2	12139.2	11704.2	10954.4	11445.5	11565.1	11666.8	11707.1	12187.7	11212	11912
AFFX-r2-Bs-thr-5_s_at	---	---	0.29096	1402	9760571857	1844	0.676	3208.5	0.670614	3010.5	380.33		701.528	659.242	552.752	476.659	390.603	704.932	584.653	324.602	522.175	424.615	499.049	528.225	520.751
1771230_at	YDR288W	NSE3	0.29126	1403	53227963797	2355	0.656	3100	0.328902	2199.5	191.424		670.027	653.813	624.053	478.603	482.006	531.109	530.333	526.12	505.391	480.879	506.289	523.66	491.097
1770788_at	YOR319W	HSH49	0.29133	1404	389890000000	3146	0.272	1081.5	0.146902	1495	170.267		546.003	648.995	584.761	608.92	716.27	687.287	633.866	629.79	608.673	597.937	659.984	667.661	697.496
1778053_at	YBR054W	YRO2	0.29135	1405	90.2771	83	0.145	359	0.00319583	73	7548.94		8700.29	6207.38	2513.39	1151.35	1814.03	4760.36	6243.71	6963.88	6243.44	5130.37	4767.99	4800.92	5077.01
1775069_at	YGL003C	CDH1	0.29183	1406	258163000000	2923	0.584	2726	0.927999	3426	83.8016		660.025	612.705	580.698	580.768	619.043	625.476	652.346	590.362	598.512	581.434	611.979	576.223	594.158
1774974_at	YML056C	IMD4	0.29227	1407	3.42888e+08	1128	0.116	189.5	0.020737	457.5	1969.58		12098.8	13580	14068.4	13865.7	13846.9	13109	12589.5	12623.7	13396.8	13485.4	13775.8	13270.4	13462.4
1774505_at	YGR129W	SYF2	0.2923	1408	5.23427e+08	1204	0.845	4209	0.328902	2199.5	585.007		1019.59	532.497	434.581	453.362	503.621	525.128	574.283	457.056	435.716	476.669	458.884	476.488	444.046
1774207_at	YGL141W	HUL5	0.29254	1409	9.10194e+08	1312	0.564	2622.5	0.222583	1827	327.91		643.204	509.152	469.683	473.094	536.981	660.341	797.593	747.862	651.308	651.508	720.155	740.661	768.206
1773022_at	YLR418C	CDC73	0.29263	1410	1.56953e+08	999	0.18	540.5	0.0355577	681	271.344		1402.44	1384.73	1226.56	1273.84	1286.21	1411.68	1489.06	1497.9	1333	1300.84	1396.39	1354.05	1398.35
1774172_at	YNL006W	LST8	0.29292	1411	101308000000	2573	0.529	2455.5	0.146902	1495	489.242		954.404	1061.43	1110.91	1275	1443.65	1365.14	1267.76	1330.52	1265.73	1275.22	1349.43	1278.02	1312.82
1771816_at	YPR118W	MRI1	0.29319	1412	222736000000	2869	0.755	3636	1	4765.5	1044.05		3907.64	3251.49	2971.7	3029.36	3126.82	3269.13	3353.28	3000.74	2894.37	2863.59	2950.34	2938.03	2887.15
AFFX-ThrX-5_at	---	---	0.29334	1413	4824273659	1694	0.58	2708	0.474795	2600	294.208		560.129	548.719	431.897	386.207	327.815	563.618	471.029	269.41	420.291	341.42	398.545	455.598	440.179
1775848_at	YGR006W	PRP18	0.29359	1414	385538000000	3140	0.692	3294	0.474795	2600	72.0384		266.285	292.239	278.49	295.313	280.784	276.457	259.067	331.105	305.045	279.962	274.985	280.712	268.054
1771840_at	YEL047C	---	0.29381	1415	1825.14	186	0.143	339	0.0588615	940	1199.74		631.4	969.187	1657.05	1831.14	1257.58	682.39	752.147	1077.67	1312.78	1441.21	1389.44	1270.57	1321.68
1775823_at	YMR021C	MAC1	0.2941	1416	1804490000000	3818	0.386	1717	0.474795	2600	123.62		490.295	570.164	526.396	474.837	492.346	482.713	478.753	533.706	493.855	446.544	510.671	515.569	524.689
1769397_s_at	YLR287C-A /// YOR182C	RPS30A /// RPS30B	0.29411	1417	299365000000	3000.5	0.61	2863	0.474795	2600	1336.16		17300.2	15984.3	16399.2	16399.8	17188.4	17000.1	16667.3	16968.8	15964.1	16580	16231.8	16708.7	16670.1
1772233_at	YGL136C	MRM2	0.29468	1418	10772596424	1870	0.467	2117	1	4765.5	301.444		888.917	629.793	621.778	605.956	649.403	746.081	792.002	658.681	594.316	591.819	607.568	602.088	587.473
1778878_s_at	YAR073W /// YHR216W	IMD1 /// IMD2	0.29488	1419	737568	480	0.606	2842.5	0.146902	1495	704.597		352.804	810.225	1057.4	889.816	855.152	814.53	665.532	797.667	764.927	806.524	774.092	743.792	734.571
1778704_at	YML121W	GTR1	0.29545	1420	147863000000	2708	0.485	2205.5	0.222583	1827	197.948		774.77	837.539	773.06	780.492	868.024	971.008	882.084	877.172	840.79	836.317	898.761	875.807	895.752
1775345_at	YPR072W	NOT5	0.29564	1421	752682342	1272	0.26	1011.5	0.222583	1827	366.826		2203.5	1934.34	1917.66	1878.61	1992.97	2117.65	2184.67	2202.98	2031.9	2055.95	2144.73	2245.43	2186.67
1777902_at	YGL241W	KAP114	0.29578	1422	183394000000	2794	0.779	3787.5	1	4765.5	307.446		871.759	840.756	933.812	706.923	626.367	703.573	769.917	695.822	691.755	700.191	686.185	719.33	683.255
1775428_at	YNL286W	CUS2	0.29647	1423	35236289767	2214	0.512	2375.5	0.927999	3426	142.21		635.03	511.32	521.817	493.909	527.617	577.302	584.304	542.328	492.82	518.006	513.844	519.93	503.871
1773389_at	YLR382C	NAM2	0.29651	1424	1435376310	1400	0.294	1213	0.0116319	281	267.153		492.096	560.343	680.044	538.111	479.268	412.891	492.551	536.791	480.292	486.184	475.759	470.734	533.917
1772892_at	YBL024W	NCL1	0.29665	1425	19347986671	2034	0.491	2240.5	0.222583	1827	3202.16		8116.42	6003.82	5048.1	5125.92	5269.19	5443.03	6022.11	5523.47	5430.63	5191.65	5099.84	4980.29	4914.27
1780134_at	YDR379W	RGA2	0.29666	1426	9.96497e+07	945	0.144	347.5	0.0943642	1207	390.703		831.824	865.144	733.715	612.998	705.319	806.73	808.458	835.32	677.975	764.259	779.644	1003.7	861.186
RPTR-Sc-A00196-1_s_at	---	---	0.29674	1427	9823070000000	4658	0.659	3125	1	4765.5	65.0873		206.11	167.926	150.83	215.917	177.462	166.569	170.357	187.452	197.968	170.186	157.683	154.493	158.098
1770023_at	YDL055C	PSA1	0.29677	1428	105203125	953	0.317	1343	0.0588615	940	7607.87		5310.26	7853.16	12000.2	12511.5	10710.1	9119.68	10299.2	12272.3	12918.1	12338.8	11096.7	11215.2	11734.5
1772313_at	YHR103W	SBE22	0.29695	1429	1168273810	1360	0.196	628	0.020737	457.5	852.519		1762.23	1442.12	1761.45	1768.2	1785.78	1981.32	2294.64	1945.47	1650.11	1623.85	1784.82	2228.07	2055.64
1770515_x_at	YLR461W /// YOL161C	PAU20 /// PAU4	0.29702	1430.5	2284765426	1502	0.521	2425	0.222583	1827	285.01		694.487	663.19	765.742	775.264	584.401	490.254	536.405	580.163	614.735	577.288	575.966	529.438	562.211
1779511_at	YMR316W	DIA1	0.29702	1430.5	2.52945e+08	1081	0.156	405	0.020737	457.5	70.7834		394.518	372.199	358.877	342.86	323.734	325.487	363.863	363.182	364.862	358.121	349.612	337.214	366.164
1778119_at	YAR003W	SWD1	0.29706	1432	9.53008e+06	679	0.407	1823.5	0.328902	2199.5	1045.12		813.659	1519.19	1858.77	1381.28	1068.34	978.758	960.37	1173	1246.35	1079.34	1195.71	1113.34	1149.93
1770554_at	YML117W	NAB6	0.29709	1433	10476083134	1864	0.469	2124.5	0.927999	3426	291.26		849.727	842.93	944.646	1134.19	1062.37	997.938	1019.03	1015.3	1076.35	1100.74	1098.57	1062.81	1074.07
AFFX-r2-Bs-lys-M_at	---	---	0.29721	1434	60781504060	2393	0.62	2915	0.474795	2600	123.195		266.776	244.863	211.409	189.444	155.088	263.204	219.195	143.581	200.421	172.615	205.975	200.42	200.989
1771513_at	YER089C	PTC2	0.29783	1435	24285329076	2088	0.238	867.5	0.222583	1827	661.262		3162.72	3276.38	3125.39	3021.69	2911.84	2623.68	2615.12	2811.8	3072.74	2837.66	2848.46	2668.28	2708.62
1770257_at	YNL313C	---	0.29809	1436	1566538246	1413	0.411	1846	0.0588615	940	1376.38		3184.51	2762.03	2677.79	2422.22	2012.32	1808.12	2106.41	2182.11	2284.33	2000.57	1970.92	1835.89	1820.72
1779351_at	YNL165W	---	0.29824	1437	5.69207e+06	637	0.29	1186	0.0588615	940	505.802		766.651	850.624	973.928	824.524	602.666	468.125	578.978	646.283	723.522	642.665	595.467	609.563	644.015
1771719_at	YMR180C	CTL1	0.29834	1438	12348000000000	4752	0.459	2073.5	0.328902	2199.5	169.649		711.046	690.438	630.846	800.495	746.534	671.656	634.831	665.538	702.101	667.809	691.713	635.33	696.887
1775402_at	YHR136C	SPL2	0.29864	1439	45401235326	2305	0.697	3327	0.670614	3010.5	1057.89		2848.81	3271.12	2328.41	2465.19	2554.1	2950.48	3226.27	3386.3	3156.69	2945.17	3104.42	3252.26	3306.31
1774080_at	YMR278W	PGM3	0.29873	1440	76114797506	2479	0.185	575	0.020737	457.5	155.113		408.105	454.63	467.289	512.036	533.086	520.841	476.872	497.941	496.017	502.268	544.032	554.303	563.219
1770140_x_at	YAL068C /// YBL108C-A /// YDR542W /// YGL261C /// YGR294W /// YHL046C	PAU10 /// PAU11 /// PAU12 /// PAU13 /// PAU8 /// PAU9	0.29926	1441	112520000000	2620	0.233	833	0.0588615	940	1075.73		2054.61	1424.42	1552.2	2500.14	2222.35	2125.18	1683.15	2249.02	2388.53	2260.76	1598.29	1945.65	1684.42
1770604_at	YBR112C	CYC8	0.29991	1442	5.09778e+07	861	0.208	685	0.0943642	1207	884.346		1145.72	1517.38	1970.25	2030.06	1766.47	1546.75	1492.86	1598.25	1760.74	1742.51	1791.17	1818.79	1803.24
AFFX-Scv2-r2-Bs-lys-3_at	---	---	0.3004	1443	49906935178	2333	0.536	2494.5	1	4765.5	236.842		521.14	489.661	392.196	381.903	328.942	519.016	437.924	284.298	376.189	328.934	384.927	386.815	367.834
1771231_at	YPL180W	TCO89	0.30047	1444	6963773562	1764	0.293	1204.5	0.0355577	681	108.232		732.85	642.366	675.34	700.025	737.881	723.271	711.81	730.998	705.29	694.132	723.954	739.783	750.598
1772232_at	YLR179C	---	0.30048	1445	3.07864e+08	1115	0.467	2117	0.0943642	1207	2804.59		3278.98	3526.3	4644.1	5781.92	5966.38	5155.35	5356.38	5346.28	5581.27	5634.99	6083.57	5581.21	5690.98
1769948_at	YMR283C	RIT1	0.30058	1446	2526217243	1516	0.219	762	0.0588615	940	318.822		826.385	709.294	619.252	507.563	593.675	659.649	649.858	546.832	527.946	576.357	614.962	638.957	621.14
RPTR-Sc-U57609-2_s_at	---	---	0.30076	1447	3267600000000	4123	0.827	4081.5	1	4765.5	50.132		203.162	209.795	193.423	235.14	209.064	195.207	185.008	220.549	213.865	192.562	195.57	198.143	186.784
1770166_at	YHR097C	---	0.30094	1448	75243500000000	5648	0.176	515	0.328902	2199.5	129.746		445.987	446.901	431.971	515.709	444.561	385.963	468.272	500.804	479.667	424.242	484.952	478.157	480.467
1779874_at	YNL041C	COG6	0.3011	1449	425126000000	3172	0.523	2435	0.670614	3010.5	234.886		748.86	814.904	874.606	764.531	839.115	893.771	910.865	824.824	776.872	840.221	895.166	983.746	943.026
1776092_at	YJR031C	GEA1	0.30171	1450	9.72502e+06	681	0.281	1136.5	0.0943642	1207	499.626		929.242	978.344	1207.72	1341.53	1285.85	1012.97	841.909	904.431	1061.34	1029.04	1013.92	1021.1	1022.48
1776117_at	YNL145W	MFA2	0.30174	1451	17632.8	280	0.252	963.5	0.0355577	681	9064.77		16059.9	16021.6	13025	6995.1	7483.45	11698.1	14231.6	14019.5	12562	12141.9	13426.2	13651.9	13852.1
1772477_at	YJR124C	---	0.30188	1452	46775643226	2311	0.39	1738	0.328902	2199.5	474.088		1883.21	1665.08	1688.51	1738.24	1729.05	1468.79	1465.27	1692.48	1749.9	1744.92	1625.64	1409.13	1456.95
1780027_at	YKL023W	---	0.3019	1453	36871460418	2226	0.259	1004.5	0.0588615	940	75.3674		387.641	351.87	331.258	312.274	321.928	350.643	384.038	327.514	367.529	322.22	328.061	325.944	329.934
1770996_at	YCR054C	CTR86	0.30193	1454	4385396933	1671	0.554	2567.5	0.328902	2199.5	284.277		756.578	689.04	579.382	472.301	491.371	552.657	496.383	579.477	475.849	485.421	493.51	485.45	496.936
1775764_at	YBL055C	---	0.30209	1455	1945633241	1464	0.235	845.5	0.0355577	681	471.115		1112.53	951.63	727.133	641.418	790.81	780.973	798.043	862.297	810.23	753.478	727.506	687.819	731.861
1777248_at	YIR003W	AIM21	0.30227	1456	109763000000	2610	0.211	706.5	0.222583	1827	196.994		1041.92	947.029	919.93	931.475	854.738	919.963	1051.73	987.44	1030.93	937.874	955.09	908.365	938.57
1775916_at	YNL193W	---	0.30237	1457	4920668803	1700	0.264	1034.5	0.0943642	1207	381.027		760.18	599.985	679.497	818.115	861.352	766.785	751.558	774.531	756.04	740.988	766.528	981.012	873.527
1774979_at	YER078C	ICP55	0.30244	1458	128941000000	2667	0.369	1635.5	0.222583	1827	218.061		521.988	556.301	605.607	556.608	616.999	720.971	699.151	662.965	595.927	631.6	656.16	740.049	730.639
1779897_at	YNR034W-A	---	0.30248	1459	52460000000000	5472	0.337	1444	1	4765.5	39.6472		242.812	226.046	214.404	254.051	242.671	222.865	225.03	249.018	248.007	245.929	246.336	224.211	251.72
1775263_at	YGL027C	CWH41	0.3031	1460	340701	421	0.31	1309	0.146902	1495	1338.41		1402.65	1777.54	2733.44	2505.27	1762.53	1395.03	1682.1	1680.4	1961	1840.81	1836.42	1777.93	1849.81
1776058_at	YJR024C	MDE1	0.30361	1461	68594854045	2441	0.547	2539	0.0943642	1207	1600.9		4845.75	4697.82	4254.96	3968.44	3517.08	3272.68	3425.48	3694.18	3590.83	3536.03	3545.3	3244.84	3458.69
1779081_at	YKL049C	CSE4	0.3039	1462	9.838e+06	684	0.355	1544	0.0355577	681	235.621		336.05	390.407	543.019	534.721	484.227	355.367	307.398	337.885	376.071	381.224	372.239	374.133	361.028
1770942_at	YPL045W	VPS16	0.30419	1463	99435400000000	5770	0.498	2294	0.927999	3426	127.58		508.735	636.315	564.106	535.399	534.461	591.438	579.278	524.738	550.145	542.175	596.798	559.667	577.646
1772341_at	YDR470C	UGO1	0.30433	1464	77180204213	2485	0.314	1329	0.0943642	1207	178.997		416.584	431.438	430.258	473.362	554.024	595.581	532.964	522.789	519.566	526.374	503.756	568.408	562.258
1780213_at	YNL158W	PGA1	0.30461	1465	92835542201	2550	0.896	4575.5	1	4765.5	390.524		375.938	722.107	689.9	676.818	766.463	731.706	618.585	712.891	710.245	702.313	731.821	708.226	745.376
1774952_at	YLR092W	SUL2	0.30577	1466	8514776221	1802	0.27	1073.5	0.0355577	681	52.7998		240.935	246.297	246.926	258.158	226.647	205.359	207.883	233.026	230.334	234.128	227.464	225.853	220.006
1777759_at	YHR194W	MDM31	0.30603	1467	1288566228	1378	0.253	971.5	0.0943642	1207	288.256		821.535	569.109	533.279	555.864	610.778	697.214	796.571	711.408	657.473	666.542	658.75	656.313	677.209
1771620_at	YPR162C	ORC4	0.30648	1468	325906000000	3043	0.701	3351.5	1	4765.5	366.133		1094.67	870.505	728.54	762.822	800.527	774.299	866.09	782.147	765.919	766.457	765.785	741.971	739.168
1780201_at	YDR268W	MSW1	0.30652	1469	27858963940	2143	0.348	1498	0.670614	3010.5	107.344		324.524	295.387	319.459	335.663	362.093	382.528	395.428	349.155	368.008	350.949	402.731	392.213	401.404
1774870_at	YER051W	JHD1	0.30654	1470	2059105008	1478	0.356	1553	0.328902	2199.5	124.194		468.311	459.284	404.42	417.026	482.399	521.408	528.614	494.601	459.403	478.035	505.611	477.354	496.769
1776790_at	YOR132W	VPS17	0.30667	1471	8067500000000	4553	0.162	429.5	0.0943642	1207	223.776		765.005	834.171	926.905	875.148	722.516	761.318	946.292	901.124	876.16	848.78	879.556	888.073	883.27
1774787_at	YMR233W	TRI1	0.30683	1472	62358748839	2405	0.231	823.5	0.0588615	940	121.489		541.014	570.985	524.272	473.235	489.013	531.233	518.752	510.75	449.496	455.786	499.997	498.354	494.432
1769936_at	YDR069C	DOA4	0.30707	1473	1844630908	1446	0.43	1951	0.670614	3010.5	217.132		657.332	599.285	508.609	544.21	633.306	692.291	721.622	709.651	664.701	645.613	725.741	724.893	713.046
1772965_at	YKR077W	MSA2	0.30733	1474	25789.6	293	0.508	2354	0.0588615	940	1841.6		1392.31	2283.34	1720.31	904.365	527.385	441.744	724.245	871.256	785.464	763.99	781.521	761.2	757.656
1779394_at	YDL027C	---	0.308	1475	298053000000	2997	0.516	2400	0.927999	3426	107.357		285.473	321.049	305.099	269.552	245.392	291.28	352.749	334.66	328.163	308.566	329.138	321.048	341.449
1777456_at	YKL215C	OXP1	0.3086	1476	3180082266	1582	0.332	1419.5	0.0943642	1207	223.042		630.206	718.452	735.846	783.156	707.586	734.91	688.937	746.098	853.248	776.159	766.517	716.954	746.856
1771344_at	YDR534C	FIT1	0.31106	1477	43717331915	2292	0.467	2117	0.222583	1827	262.415		616.998	723.48	665.532	816.817	704.92	621.193	554.402	637.774	694.048	640.516	601.59	595.766	658.153
1777498_at	YER120W	SCS2	0.31128	1478	18595208339	2024	0.46	2079	0.222583	1827	940.776		8823.96	8850.76	8676.23	9344.33	9598.11	8860.05	8793.26	8657.33	8947.56	8782.33	9216.7	8861.97	9040.95
1772944_at	YOR316C-A	---	0.31131	1479	6.95916e+08	1254	0.508	2354	0.222583	1827	341.382		339.52	340.042	350.702	515.797	567.844	429.513	361.904	477.227	452.841	520.493	427.676	680.902	527.752
1776196_at	YCR082W	AHC2	0.3116	1480	2.11696e+08	1055	0.256	988	0.146902	1495	1121.66		3558.03	2954.67	2811.72	2656.5	3049.71	3589.19	3770.8	3450.08	3253.92	3357.46	3688.14	3732.95	3778.17
1770911_at	YIR011C	STS1	0.31161	1481	24124687711	2086	0.462	2089.5	0.474795	2600	177.142		1471.34	1451.76	1294.2	1304.76	1384.02	1416.71	1465.73	1434.03	1438.46	1320.21	1438.85	1407.27	1370.88
1780155_at	YIL145C	PAN6	0.31174	1482	28249506237	2148	0.708	3394	0.474795	2600	1135.05		3319.55	2861.05	2403.9	2212.05	2261.35	2417.78	2523.64	2212.94	2416.07	2184.5	2376.19	2306.75	2348.66
1779594_at	YPL120W	VPS30	0.31177	1483	1920113208	1457	0.335	1433.5	0.474795	2600	113.286		517.676	527.69	442.75	451.964	475.801	555.739	556.035	507.736	517.624	484.752	531.303	514.9	516.663
1773354_at	YOL027C	MDM38	0.31192	1484	1501531625	1408	0.284	1152	0.0943642	1207	546.437		2395.42	1979.3	2138.72	2370.12	2451.45	2270.94	2356.12	2279.42	2271.3	2315.53	2452.53	2525.73	2482.15
1769713_at	YOL162W	---	0.31232	1485	1065790000000	3577	0.535	2490.5	0.670614	3010.5	51.1535		214.905	192.543	185.73	225.089	194.281	181.309	178.487	193.611	205.276	206.066	173.935	181.167	177.312
1775298_at	YDL018C	ERP3	0.31238	1486	2516.56	202	0.327	1392.5	0.0943642	1207	1833.03		916.137	1680.82	2342.38	1763.44	873.592	509.347	843.798	1173.85	1117.26	1007.42	1029.6	995.331	1049.78
1779982_at	YBL092W	RPL32	0.31264	1487	113521000000	2623	0.527	2446.5	0.670614	3010.5	811.994		22125.5	21608.2	21672.6	21347.2	21579.2	22029.6	21875.2	21788.3	21313.5	21921.5	21430.6	21988.6	21638
1778881_at	YDR198C	RKM2	0.31284	1488	67292407808	2432	0.306	1289	0.0588615	940	186.489		601.879	641.125	544.561	454.637	470.807	565.923	541.353	468.448	459.741	472.426	486.913	518.983	494.95
1778091_at	YDR302W	GPI11	0.31286	1489	4.47731e+06	616	0.128	254	0.020737	457.5	1208.61		1825.22	2049.56	2832.1	3033.83	2849.82	2187.17	2013.39	2044.23	2406.04	2502.79	2560.08	2379.76	2614.35
1769346_at	YOL008W	COQ10	0.31288	1490	6768527192	1758	0.219	762	0.0355577	681	260.097		753.333	615.74	508.419	546.401	597.45	612.786	582.266	565.188	493.236	575.553	605.256	598.051	576.077
1779858_at	YPL139C	UME1	0.31318	1491	7824940000000	4540	0.499	2301	0.0588615	940	277.651		1269.67	1042.4	1004.47	1033.81	1091.45	1095.14	1069.13	992.023	997.002	1057.23	1019.49	1020.65	1016.56
1778023_at	YDR176W	NGG1	0.31334	1492	106576000000	2595	0.195	620	0.0116319	281	166.764		620.931	588.399	711.273	696.493	728.362	725.272	755.163	648.364	661.134	676.766	707.079	728.403	725.254
1779450_at	YNR014W	---	0.31339	1493	183814000000	2795	0.53	2462	1	4765.5	77.5475		256.742	216.692	215.924	286.102	293.471	264.988	235.967	267.834	253.958	255.073	266.489	251.633	267.006
1775201_at	YPL257W	---	0.3136	1494	87121435948	2524	0.605	2837.5	0.328902	2199.5	49.487		252.235	289.853	264.217	273.942	256.852	251.29	240.366	250.574	264.969	251.904	256.048	241.565	252.566
1775440_at	YPR075C	OPY2	0.31369	1495	478214	445	0.271	1077.5	0.0355577	681	513.708		557.384	771.224	941.004	837.926	684.932	427.296	511.799	650.172	660.806	625.58	638.139	591.153	622.856
1771702_at	YJR152W	DAL5	0.31406	1496	12531900000000	4768	0.614	2883.5	1	4765.5	112.083		543.296	545.247	557.432	630.697	538.922	542.442	528.633	534.71	577.619	518.614	546.744	521.906	569.703
1777672_at	YOR051C	ETT1	0.31408	1497	32215581900	2192	0.183	558.5	0.222583	1827	175.866		1264.06	1195.24	1117.7	1088.34	1221.38	1167.6	1209.63	1088.2	1147.5	1178.14	1215.01	1256.85	1196.89
1774707_at	YOR261C	RPN8	0.31423	1498	1192039311	1364	0.422	1913.5	0.146902	1495	1715.2		3506.08	2957.27	3410.78	3066.81	3607.54	4392.01	4612.93	4309.12	3251.84	4088.41	4256.01	4672.47	4370.31
1780089_at	YER106W	MAM1	0.31451	1499	109025000000000	5813	0.822	4051.5	1	4765.5	13.5348		128.892	125.909	124.106	130.373	125.9	123.656	127.514	121.625	135.16	124.675	124.439	127.488	128.263
1777367_at	YBR156C	SLI15	0.31468	1500	2.62615e+07	796	0.579	2704	0.328902	2199.5	350.575		440.134	382.686	528.175	647.764	480.974	313.452	297.188	366.511	385.809	398.967	364.494	364.947	347.605
1774610_at	YOR350C	MNE1	0.31483	1501	3.18447e+06	591	0.488	2226.5	0.020737	457.5	149.477		464.057	364.093	320.183	314.58	327.915	350.349	347.262	323.495	330.09	317.22	327.942	356.716	358.723
1771977_at	YBR085C-A	---	0.315	1502	4.45754e+06	615	0.112	165.5	0.0355577	681	527.888		708	630.75	651.641	712.39	946.412	1158.64	1059.14	899.059	695.627	741.338	956.895	915.113	938.413
1775851_at	YKL026C	GPX1	0.31503	1503	6150850000000	4416	0.198	640.5	0.670614	3010.5	94.2001		358.996	268.724	264.888	359.088	353.686	317.589	292.857	312.737	316.672	333.782	277.38	331.111	330.617
1778795_at	YGL219C	MDM34	0.31505	1504	45310241691	2303	0.365	1607	0.222583	1827	230.009		580.955	604.053	618.61	589.018	691.197	765.548	741.133	708.978	676.294	697.272	728.131	807.643	810.964
1777657_at	YMR295C	---	0.31553	1505	453934	442	0.264	1034.5	0.146902	1495	3842.16		5015.79	5500.97	6384.1	7299.25	6612.08	4529.96	3457.09	4191.94	5120.33	5439.63	5144.63	4600.13	4695.69
AFFX-PheX-3_at	---	---	0.31564	1506	607218000000	3312	0.803	3938.5	1	4765.5	274.457		592.831	554.119	459.652	490.758	439.661	621.877	519.45	347.419	500.716	430.337	444.8	503.175	455.132
1773939_at	YDR108W	GSG1	0.31566	1507	4564610000000	4281	0.797	3905.5	1	4765.5	55.6592		475.946	453.522	476.837	475.813	472.236	494.856	500.571	458.204	501.739	466.816	467.214	509.181	498.35
1777145_at	YJR080C	AIM24	0.31599	1508	62458823186	2406	0.249	940.5	0.0943642	1207	228.624		794.628	962.226	917.586	782.862	813.787	884.537	980.075	881.428	845.345	751.45	822.769	839.257	860.604
AFFX-r2-Sc-URA3-3_at	---	---	0.3162	1509	16904533862	2000	0.51	2366.5	0.328902	2199.5	325.643		801.492	671.621	565.622	482.185	475.849	614.458	630.306	521.885	584.411	543.936	570.375	518.713	522.232
1780016_at	YML046W	PRP39	0.31622	1510	32401020975	2194	0.305	1284	0.474795	2600	259.897		890.309	1043.05	917.649	796.895	881.184	1056.79	1044.07	984.21	943.927	924.717	964.795	1015.07	999.185
1778867_at	YKL018W	SWD2	0.31633	1511	2625545393	1531	0.249	940.5	0.0943642	1207	484.014		1827.88	1848.55	1693.67	1540.86	1635.42	2024.88	1927.53	1759.56	1772.65	1702.12	1830.61	1798.6	1775.89
1778077_at	YJR015W	---	0.3168	1512	371092000000	3116	0.611	2868.5	1	4765.5	553.443		3634.02	4120.27	3938.3	4049.2	4187.46	3666.86	3744.98	4079.38	4118.2	4158.24	4077.39	3880.46	4165.11
1779322_at	YDR208W	MSS4	0.31697	1513	591910000000	3306	0.509	2362.5	0.927999	3426	401.005		1457.23	1263.64	1304.18	1422.06	1528.2	1519.18	1324.57	1127.19	1263.21	1285.21	1267.23	1300.61	1225.6
1776773_at	YDR011W	SNQ2	0.31707	1514	7.1539e+08	1263	0.248	932.5	0.222583	1827	2176.67		3151.6	3730.51	3718.82	4376.86	4896.15	4572.93	4169.89	4127.01	4346.32	4995.67	5309.88	5245.01	5328.27
1773539_at	YGL005C	COG7	0.31755	1515	553192000000	3276	0.236	855.5	0.0943642	1207	78.3889		433.987	472.533	457.722	400.963	436.165	476.106	455.04	402.077	397.718	423.401	434.685	470.512	445.244
AFFX-Scv2-r2-Bs-lys-M_at	---	---	0.31769	1516	315246000000	3025	0.642	3022.5	0.927999	3426	152.839		309.092	325.671	283.364	235.117	225.396	335.489	287.488	182.65	264.059	233.815	248.472	268.292	255.753
1777327_at	YDL090C	RAM1	0.3177	1517	305745000000	3012	0.725	3465.5	0.222583	1827	607.34		1379.28	924.096	858.29	947.577	825.148	814.677	946.062	974.331	858.627	835.24	836.207	827.805	771.944
1780192_at	YMR061W	RNA14	0.31828	1518	2266160000000	3919	0.435	1965.5	0.670614	3010.5	219.865		641.563	762.188	809.863	635.937	709.944	827.715	824.59	742.166	680	745.814	769.208	855.802	833.265
1777753_at	YER067W	RGI1	0.31831	1519	6.22532e+07	882	0.408	1831.5	0.222583	1827	154.596		160.526	147.713	155.634	157.549	179.367	241.31	302.31	257.238	200.394	199.589	243.605	276.497	300.283
1775917_at	YNL239W	LAP3	0.31854	1520	2127647281	1486	0.458	2069.5	0.0355577	681	1064.76		3089.94	2373.15	2058.39	2025.19	2049.84	2040.02	2263.94	2201.05	2289.6	2182.02	2050.46	2111.04	2178.86
1775092_at	YGR125W	---	0.31858	1521	18126439838	2016	0.347	1492.5	0.474795	2600	281.405		1575.7	1335.84	1360.1	1346.92	1341.18	1421.52	1459.1	1317.47	1294.3	1392.53	1498.96	1425.96	1509.25
1771104_at	YIL073C	SPO22	0.31866	1522	6457560000000	4435	0.602	2825	0.474795	2600	30.7888		145.836	125.487	124.216	136.279	119.557	120.733	132.033	131.139	130.629	128.501	125.381	115.047	120.138
1770459_at	YNR075W	COS10	0.31886	1523	8.57966e+07	923	0.298	1243	0.328902	2199.5	124.966		151.858	242.739	276.823	276.109	214.918	189.407	179.772	214.359	221.906	204.226	212.341	200.632	222.199
1772317_at	YGR264C	MES1	0.31888	1524	1066630000000	3578	0.798	3914.5	1	4765.5	1238.21		7641.39	8845.39	8248.66	7786.47	7653.71	8142.2	7979.79	8187.24	8113.47	7607.19	8022.93	7820.73	7693.39
1774565_at	YFR007W	YFH7	0.31902	1525	26859640639	2128	0.47	2128.5	0.670614	3010.5	118.697		434.834	373.752	399.647	392.326	384.383	432.838	472.277	463.793	423.702	413.326	444.745	483.75	492.449
1774993_at	YGL206C	CHC1	0.31934	1526	294308000000	2988	0.782	3802	1	4765.5	843.359		3389.02	3472.85	3055.08	2828.87	3241.19	3152.26	3345.07	3672.23	3314.11	3161.69	3577.39	3216.19	3527.92
1779165_s_at	YAR009C /// YBL005W-B /// YBR012W-B /// YER138C /// YGR027W-B /// YGR161C-D /// YJR027W /// YJR029W /// YLR157C-B /// YML039W /// YMR045C /// YNL284C-B /// YOL103W-B /// YOR142W-B /// YPL257W-B	---	0.31982	1527	6.41432e+07	885	0.523	2435	0.474795	2600	2348.41		2290.9	2034.65	2251.41	1795.45	2691.54	2639.18	2047.97	2684.09	1836.02	2567.29	2735.28	4143.87	3516.51
1775312_at	YKL207W	AIM27	0.31992	1528.5	34639424950	2210	0.474	2144	0.927999	3426	885.006		4997.7	4218.9	4146.38	4202.49	4202.3	4112.69	4722.67	4506.06	4467.91	4258.27	4411.79	4390.11	4580.77
1775635_at	YOL034W	SMC5	0.31992	1528.5	2.04521e+08	1049	0.354	1534.5	0.0355577	681	341.132		732.006	876.477	943.984	864.265	659.239	602.851	668.126	711.273	695.802	655.597	623.118	620.203	635.556
1779668_at	YDR115W	---	0.31998	1530	3068156286	1573	0.102	124	0.0943642	1207	342.744		1031.52	1105.83	1306	1239.95	1053.31	963.26	1048.23	1203.86	1220.29	1115.54	1120.16	1138.23	1166.27
1778282_at	YNL104C	LEU4	0.32002	1531	9835730000000	4659	0.116	189.5	0.146902	1495	1269		7466.78	7358.47	7845.31	8627.47	7747.37	7368.18	7998.3	8549.98	8530.65	7911.62	7933.95	7703.65	8416.24
1771862_at	YGL092W	NUP145	0.32014	1532	979403000000	3532	0.788	3842.5	1	4765.5	658.624		3678.65	3316.28	3244.32	3193.36	3269.41	3358.82	3359.55	3165.69	3177.42	3020.03	3246.33	3138.41	3150.33
1772238_at	YEL016C	NPP2	0.32028	1533	478714000000	3215	0.697	3327	0.222583	1827	352.573		913.645	561.073	617.811	772.681	747.998	724.451	692.999	587.218	710.179	700.464	699.915	705.95	746.758
1771464_at	YAL035W	FUN12	0.32052	1534	245457000000	2901	0.419	1892.5	0.222583	1827	2357.02		12718	11922.8	10965.9	10975.6	10512.7	10665.3	11206.7	10724.2	11295.3	10361	10577.2	10374.1	10429.6
1772915_at	YAL054C	ACS1	0.32067	1535	246542000000	2902	0.656	3100	0.927999	3426	267.297		591.427	708.993	717.078	850.807	858.724	749.05	722.833	804.751	766.944	790.638	741.621	811.442	790.462
1777639_at	YGR123C	PPT1	0.32106	1536	3193070000000	4109	0.828	4089.5	1	4765.5	259.234		1256.64	1365.26	1232.49	1150.46	1266.72	1106.02	1114.25	1287.37	1126.3	1223.67	1164.2	1114.93	1157.46
1773935_at	YOR193W	PEX27	0.32118	1537	725590000000	3401	0.523	2435	0.222583	1827	81.0274		329.611	332.371	360.742	322.96	335.671	370.016	381.702	359.918	318.195	359.596	361.42	399.222	362.422
1780183_at	YLR417W	VPS36	0.32177	1538	71960900000000	5627	0.166	453.5	0.0116319	281	222.625		551.136	674.284	773.761	646.407	609.647	683.868	726.083	665.42	630.949	622.066	681.108	654.191	658.933
1774889_at	YDR160W	SSY1	0.32187	1539	449581381	1180	0.49	2234.5	0.222583	1827	113.66		458.409	385.149	363.156	355.878	344.748	382.331	382.196	398.862	377.71	379.528	380.128	390.922	388.555
1779050_at	YPL255W	BBP1	0.3219	1540	6.00763e+07	880	0.301	1261.5	0.222583	1827	466.382		299.061	530.406	696.587	765.443	531.414	469.027	460.548	614.044	542.234	555.787	531.972	580.319	583.027
1771546_at	YMR004W	MVP1	0.32215	1541	5199690616	1708	0.355	1544	0.0355577	681	265.286		838.21	761.508	818.778	842.049	899.432	980.142	1026.79	825.572	836.719	868.689	941.881	879.209	902.581
1774227_at	YFR042W	KEG1	0.32231	1542	1.01568e+08	948	0.287	1174	0.0588615	940	628.924		818.102	1180.45	1447.03	1374.22	1220.92	1060.68	1071.91	1202.27	1177.58	1259.37	1286.54	1238.66	1251.5
1769511_at	YNR038W	DBP6	0.32262	1543	135779000000	2682	0.701	3351.5	0.328902	2199.5	912.009		2539.81	2235.61	1733.73	1627.81	2006.44	1956.85	1813.91	1892.51	1921.69	1810.68	1817.24	1875.55	1876.88
1773648_at	YDL130W	RPP1B	0.32268	1544	1321630000000	3679	0.653	3083.5	0.927999	3426	1001.81		21518.2	21739.1	21277.8	21913.5	21625.8	21577.3	21562.9	21482	21869	21719.9	21447.5	20911.7	21301.6
1773738_at	YKR028W	SAP190	0.32274	1545	1.92726e+08	1035	0.233	833	0.146902	1495	921.078		2045.34	1796.69	1675.86	1625.13	1865.24	2181.16	2546.21	2205.1	2077.27	1948.11	2040.44	2243.99	2203.98
1777910_at	YML109W	ZDS2	0.32281	1546	232269	397	0.381	1693.5	0.0588615	940	522.965		454.537	729.045	925.462	836.88	595.893	402.497	411.64	483.435	529.046	549.066	510.177	480.305	507.1
1777449_at	YIR014W	---	0.32284	1547	4.74424e+07	855	0.328	1396.5	0.328902	2199.5	163.131		257.177	173.669	185.24	251.606	288.657	288.805	327.019	268.715	285.148	275.795	311.126	336.8	323.504
1776609_at	YKL142W	MRP8	0.32297	1548	6.55571e+08	1246	0.512	2375.5	0.474795	2600	1089.91		2118.44	1714.35	1697.77	1706.35	1953.34	2488.27	2780.28	2604.13	2252.71	2278.32	2624.28	2717.17	2787.68
1777525_at	YOR220W	RCN2	0.32308	1549	1.41999e+08	984	0.394	1755	0.146902	1495	369.382		758.699	528.944	508.455	569.439	635.41	791.756	875.565	824.114	703.103	724.485	838.128	877.837	841.386
1771165_x_at	YEL069C	HXT13	0.32334	1550	20154800000000	5017	0.721	3448.5	0.328902	2199.5	22.9339		126.715	115.152	110.972	133.906	119.1	119.254	112.251	123.081	118.065	121.299	119.242	112.248	111.585
1774522_at	YDR073W	SNF11	0.32345	1551	7097022439	1769	0.296	1231	0.222583	1827	195.582		838.205	909.365	873.893	1003.75	1033.79	990.718	885.453	877.631	856.187	868.701	940.4	920.541	880.032
1778733_at	YBR279W	PAF1	0.32371	1552	1.07501e+08	954	0.168	464	0.0943642	1207	552.761		1937.55	1574.47	1424.16	1384.79	1550.41	1929.55	1869.45	1570.48	1517.78	1564.6	1532.67	1757.28	1503.69
1778519_at	YGR179C	OKP1	0.32376	1553	2.45033e+08	1077	0.318	1348.5	0.0588615	940	195.194		498.731	463.42	535.781	649.732	654.352	551.757	520.298	459.159	540.557	532.888	511.324	504.716	497.465
1771444_at	YBR079C	RPG1	0.32407	1554	375774000000	3122	0.294	1213	0.0588615	940	1680.87		7552.89	6579.99	6357.63	6381.39	6206.78	6475.84	7020.35	6531.54	6488.87	6135.36	5926.15	5975.11	5872.02
1771081_at	YER170W	ADK2	0.32454	1555	2.47787e+07	791	0.421	1907	0.328902	2199.5	322.677		194.778	376.081	517.455	407.963	304.168	280.982	283.973	362.771	332.433	309.351	347.828	322.178	332.597
1775540_at	YKL050C	---	0.3251	1556.5	4555883375	1681	0.589	2748	0.474795	2600	103.483		271.704	275.507	300.367	323.366	304.176	224.915	219.883	247.291	247.264	257.248	237.641	225.06	221.375
1770488_at	YHR158C	KEL1	0.3251	1556.5	2.75055e+08	1100	0.382	1699	0.222583	1827	445.686		426.627	654.209	872.313	761.498	630.172	583.678	576.871	655.921	671.807	686.037	632.789	691.334	688.695
1773085_at	YOR040W	GLO4	0.32536	1558	29929322291	2166	0.547	2539	0.0943642	1207	164.754		465.637	396.06	413.088	356.072	303.646	323.428	336.451	330.348	348.678	320.922	315.714	300.883	320.524
1776164_at	YJR036C	HUL4	0.32557	1559	1639769981	1428	0.422	1913.5	0.0943642	1207	97.9143		276.63	216.753	204.267	201.807	237.004	241.883	299.721	272.311	254.221	249.57	272.216	278.607	287.276
1773342_at	YGR202C	PCT1	0.32569	1560	324735000000	3042	0.377	1677.5	0.474795	2600	948.46		1916.81	1198	1307.51	1992.24	2030.31	1081.85	1563.95	1681.71	1568.48	1680.59	1585.09	1628.43	1684.25
RPTR-Sc-K01486-1_s_at	---	---	0.32593	1561	146230000000	2706	0.656	3100	1	4765.5	194.22		510.976	370.907	355.009	508.385	510.632	352.572	423.308	460.481	437.644	458.938	488.318	430.961	316.756
1774633_at	YKL094W	YJU3	0.32606	1562	61244735804	2396	0.306	1289	0.0943642	1207	780.023		1829.75	2178.01	2272.19	2508.61	2609.78	2430.7	2340.28	2367.88	2294.24	2327.4	2587.01	2350.62	2525.09
1777834_at	YGR100W	MDR1	0.32637	1563	15460874223	1966	0.45	2032.5	0.474795	2600	264.505		724.741	655.511	607.98	587.776	599.552	689.089	852.282	788.342	752.943	663.683	752.549	712.776	750.822
1776886_at	YGL232W	TAN1	0.32654	1564	397099000000	3148	0.626	2947.5	1	4765.5	241.812		1249.23	1318.71	1297.21	1160.46	1279.5	1315.64	1269.91	1213.72	1156.78	1254.8	1180.59	1398.6	1326.4
1770448_at	YOR074C	CDC21	0.32671	1565	476.3	134	0.308	1297.5	0.020737	457.5	1396.4		651.653	1210.94	1736.5	1331.23	642.871	340.097	515.874	817.975	835.174	785.481	746.133	742.562	749.262
1777997_at	YMR162C	DNF3	0.32728	1566	7169050000000	4493	0.273	1089	0.146902	1495	190.014		743.395	842.79	870.734	697.134	704.911	749.823	782.625	759.653	680.72	730.209	787.579	756.797	810.929
1777863_at	YPR034W	ARP7	0.32754	1567	7.33666e+06	667	0.208	685	0.0588615	940	468.731		711.802	913.972	1007.72	1180.53	1146.9	905.696	924.322	974.991	1049.08	959.554	974.67	873.511	914.405
1772142_at	YGR026W	---	0.32766	1568.5	9730296754	1843	0.363	1596	0.146902	1495	1095.26		2763.33	3076.04	3639.41	3858.59	3662.81	3177.08	3093.63	3461.5	3628.22	3521.07	3661.3	3574.37	3760.77
1778233_at	YLL061W	MMP1	0.32766	1568.5	54658.2	331	0.368	1628.5	0.0943642	1207	1383.81		546.841	757.354	1930.65	1825.62	949.991	756.794	862.165	1051.88	1142.62	1258.54	1237.5	1184.1	1180.47
1772608_at	YPL192C	PRM3	0.32785	1570	4660520475	1687	0.493	2253.5	0.474795	2600	636.492		737.322	728.632	647.314	972.519	947.499	835.116	673.289	812.251	784.474	846.171	763.648	1283.81	986.209
RPTR-Sc-AF298789-1_s_at	---	---	0.32786	1571	47092363594	2315	0.477	2159	0.0943642	1207	389.487		1357.85	1099.16	968.361	1017.07	1152.56	1156.28	1114.44	1116.69	1071.08	1025.28	1017.48	1030.13	1060.11
1778982_at	YJR086W	STE18	0.328	1572	25414177565	2102	0.339	1454.5	0.0943642	1207	326.246		1069.36	764.189	762.281	814.842	897.603	873.604	836.942	789.729	743.115	874.134	876.21	861.692	860.818
1770154_at	YML102W	CAC2	0.32832	1573	1420540000000	3708	0.862	4331	1	4765.5	466.594		2241.86	2034.11	2266.64	2176.42	1838.35	1800.04	1953.27	2009.11	1930.89	1991.79	1833.8	2025.64	1898.04
1774971_at	YGL133W	ITC1	0.32858	1574.5	1002060000000	3545	0.267	1053	0.146902	1495	89.3989		967.962	923.339	926.379	962.333	956.226	961.661	929.745	878.563	902.844	928.728	961.767	901.758	899.012
1776552_at	YLR182W	SWI6	0.32858	1574.5	2563235600	1523	0.307	1293.5	0.0943642	1207	237.607		559.194	612.505	734.77	792.596	716.624	633.893	554.989	602.45	628.535	668.066	595.249	672.936	652.089
1777007_at	YKL101W	HSL1	0.32859	1576	1935.89	189	0.246	915	0.0943642	1207	2349.48		579.62	1326.6	2929.1	2446.16	1334.22	780.333	1005.29	1591.29	1760.62	1719.04	1549.61	1671.24	1708.91
1775012_at	YGL216W	KIP3	0.32888	1577	727692	478	0.138	306	0.0116319	281	248.312		455.268	421.823	554.401	656.719	661.788	508.516	417.348	413.476	469.814	494.811	524.39	522.867	521.181
1773360_at	YMR192W	GYL1	0.32899	1578	6.99159e+07	897	0.1	114	0.020737	457.5	173.684		627.319	574.084	511.376	455.85	480.586	550.689	527.064	489.574	453.635	463.419	523.881	551.594	538.714
1773256_at	YMR144W	---	0.32902	1579	64439.5	336	0.254	977	0.0355577	681	423.77		306.663	472.195	662.902	730.433	610.295	382.2	327.953	390.184	450.273	449.995	452.801	458.222	445.472
1774998_at	YDR438W	THI74	0.32903	1580	425406000000	3173	0.592	2767	0.670614	3010.5	121.19		510.021	490.669	486.674	430.149	408.179	388.831	442.977	423.194	415.851	427.725	410.818	424.12	407.351
1771340_at	YLR267W	BOP2	0.3291	1581	34132500000000	5284	0.242	896	0.474795	2600	30.4178		123.039	107.437	107.003	137.421	128.942	117.831	121.613	128.207	127.056	120.82	121.13	121.715	128.374
AFFX-18srRnaa_at	---	---	0.32918	1582	3.41078e+06	597	0.919	4757	0.670614	3010.5	9707.56		3475.72	4765.69	12650.4	3927.37	2942.82	11998.4	6536.53	3050.43	5831.31	5865.79	8319.41	11091.5	9243.83
1771279_at	YBR143C	SUP45	0.32928	1583	432787000000	3180	0.624	2933	0.927999	3426	1497.43		10586.7	9815.16	9534.22	9230.19	9089.24	9823.7	9961.03	9263.21	9399.56	9357.66	9361.04	9275.33	9175.58
1769707_at	YNL118C	DCP2	0.3296	1584	144434000000	2702	0.273	1089	0.00624753	153	406.119		710.9	1024.56	990.355	1033.4	1114.9	1078.58	1009.87	942.762	979.967	999.773	1086.86	1117.02	1100.56
1775829_at	YML031W	NDC1	0.32966	1585	8.41101e+08	1293	0.341	1461.5	0.328902	2199.5	306.822		1600.66	1667.8	1817.25	1849.49	1715.23	1581.53	1642.1	1569.79	1702.36	1648.97	1726.66	1542.67	1650.24
1775926_at	YJL179W	PFD1	0.32975	1586	1060490000000	3574	0.619	2911	0.328902	2199.5	297.351		969.374	798.428	796.461	716.225	837.173	850.645	843.709	732.64	672.023	751.64	737.091	721.791	735.18
1775453_at	YNL321W	VNX1	0.32995	1587	8231466328	1796	0.278	1122.5	0.0116319	281	463.561		1175.9	1191.03	1468.6	1639.46	1519.06	1364.57	1328.15	1427.37	1461.7	1487.95	1618.96	1498.37	1619.58
1779810_at	YBR044C	TCM62	0.32998	1588	7.65964e+07	910	0.129	259.5	0.0116319	281	209.646		525.002	506.885	482.86	611.975	684.234	692.506	659.3	610.522	557.931	587.267	630.124	653.739	615.274
1775262_at	YGL116W	CDC20	0.33004	1589	2915.04	207	0.195	620	0.0588615	940	959.404		383.875	419.603	343.732	511.426	1120.2	1303.14	956.393	561.158	490.635	666.777	842.741	745.14	723.651
1774844_at	YOR323C	PRO2	0.33024	1590	301796000000	3003	0.193	610	0.020737	457.5	1352.6		6639.16	5972.24	5614.61	5531.74	5310.47	5466.86	6050.62	5796.62	6053.9	5594.88	5832.25	5286.56	5421.08
1777178_at	YJL128C	PBS2	0.3306	1591	31987400000000	5251	0.228	809	0.00624753	153	239.414		897.748	1082.68	1137.16	1039.93	969.353	1037.13	1053.75	1105.13	1059.63	1028.58	1080.83	1073.94	1090.58
1770851_at	YKR101W	SIR1	0.33112	1592	212656000000	2851	0.598	2799.5	0.222583	1827	187.401		589.383	489.882	526.853	514.418	450.367	401.981	436.266	469.553	471.393	440.486	446.129	406.732	409.112
1771432_at	YGR149W	---	0.33128	1593	1.70513e+08	1015	0.512	2375.5	0.670614	3010.5	589.387		879.591	558.859	550.073	747.242	803.799	890.988	1139.46	1000.43	885.111	892.858	972.786	1088.11	1061.16
1776115_at	YML014W	TRM9	0.33137	1594	374805000000	3121	0.218	755	0.0588615	940	394.671		1527.1	1465.94	1301.23	1307.56	1296.88	1283.04	1311.13	1366.18	1384.25	1252.65	1209	1182.92	1132.43
1771376_at	YLR231C	BNA5	0.33144	1595	20536123112	2046	0.383	1702.5	0.0355577	681	910.992		2163.61	1838.41	1419.18	1477.92	1370.84	1419.25	1452.15	1531.02	1514.02	1376.59	1333.56	1252.62	1291.14
1773673_at	YPR176C	BET2	0.3318	1596	1.07884e+08	955	0.163	433.5	0.146902	1495	595.328		2701.71	2320.9	2314.7	2352.16	2538.73	2735.74	2732.39	2492.25	2511.01	2567.25	2888.26	2842.72	2910.03
1777158_at	YMR258C	---	0.33186	1597	124031000000	2652	0.617	2899	0.670614	3010.5	181.842		844.592	812.372	696.609	702.689	770.692	842.773	878.451	864.943	854.434	826.086	869.588	823.252	859.971
AFFX-r2-Sc18SrRNA-M_at	---	---	0.33208	1598	5.42033e+08	1210	0.928	4834	1	4765.5	5856.37		7972.05	4615.52	8583.79	3960.13	2727.43	8091.42	6814.73	2819.7	5217.7	5859.2	6337.39	6647.08	6259.53
1779786_s_at	YJL138C /// YKR059W	TIF1 /// TIF2	0.33209	1599	672265000000	3365	0.481	2187	0.474795	2600	1157.31		17806.7	18247.3	18335.4	18958.4	18800.1	18845.2	18481.9	18737.9	18587.5	18901.4	18602.3	18964	18889.9
1777004_at	YLR455W	---	0.33236	1600	3.20665e+08	1119	0.414	1865.5	0.0588615	940	631.969		1247.5	1030.83	1451.55	1597.7	1484.01	1185.04	965.729	1071.93	1186.91	1197.35	1170.14	1079.46	1118.45
1777999_at	YJR061W	---	0.33238	1601	4.12474e+08	1161	0.343	1472	0.222583	1827	151.498		357.607	403.271	449.574	476.484	406.739	348.203	324.986	381.893	395.104	360.523	376.967	360.13	370.973
1771172_at	YLR328W	NMA1	0.33274	1602	7.05311e+08	1260	0.234	838	0.0588615	940	332.995		2503.23	2309.54	2228.33	2254.61	2555.39	2561.33	2474.62	2356.77	2342.58	2284.23	2300.29	2437.82	2352.78
1770419_at	YER013W	PRP22	0.3328	1603	171677000000	2763	0.591	2759.5	0.927999	3426	181.335		996.404	1006.75	833.691	833.764	880.946	950.487	937.294	844.059	830.451	825.417	827.636	830.78	835.472
1775278_at	YGR163W	GTR2	0.33297	1604	722116000000	3397	0.802	3933.5	1	4765.5	160.074		1197.06	1192	1220.66	1179.63	1172.23	1273.91	1260.67	1135.91	1124.74	1113.83	1190.76	1150.71	1215.18
1775280_at	YMR035W	IMP2	0.33299	1605	479813160	1191	0.317	1343	0.0943642	1207	272.713		897.493	680.878	631.534	656.293	761.398	863.677	873.377	831.401	792.617	849.81	799.064	886.473	904.247
1778001_at	YOR030W	DFG16	0.33312	1606	33468864895	2202	0.895	4567	1	4765.5	242.121		263.167	484.595	464.399	465.582	505.289	441.069	404.989	467.189	482.628	448.048	471.635	437.522	485.483
1776514_at	YBR231C	SWC5	0.33416	1607	17860701603	2012	0.12	211.5	0.0355577	681	112.88		414.64	378.093	345.647	334.266	301.76	331.371	395.305	375.193	378.571	367.591	361.328	333.337	341.014
1772377_at	YPL121C	MEI5	0.33418	1608	376790000000	3123	0.455	2054	0.927999	3426	14.7447		92.364	93.7253	94.8126	101.181	99.1125	97.245	93.6464	87.7529	102.498	93.4552	94.2955	89.1042	91.732
1778061_at	YGR021W	---	0.33432	1609	963450000000	3523	0.939	4936	1	4765.5	209.648		462.004	266.116	252.356	293.851	295.48	293.316	301.343	297.467	291.667	282.243	294.108	273.72	288.043
1770958_at	YBR273C	UBX7	0.33486	1610	15146159994	1957	0.678	3225.5	0.670614	3010.5	287.114		685.94	669.478	578.912	551.379	589.321	746.712	838.493	818.525	734.912	721.162	781.148	774.251	798.29
1774171_at	YLR459W	GAB1	0.33517	1611	2.19733e+07	776	0.206	672	0.020737	457.5	517.383		1521.45	1831	2022.61	2038.83	1893.82	1611.36	1538.96	1800.99	1994.14	1956.28	1936.79	1786.54	1972.57
1771644_at	YOL133W	HRT1	0.33518	1612	41300581727	2270	0.449	2025.5	0.474795	2600	397.889		804.986	847.337	898.561	927.647	1141.7	1098.8	1152.96	1110.35	988.632	1070.97	1202.87	1161.27	1176.07
1770837_at	YGR266W	---	0.33571	1613	1.0758e+07	699	0.104	132	0.020737	457.5	670.653		1752.25	1409.57	1194.54	1271.11	1414.43	1690.68	1865.19	1686.67	1495.92	1393.46	1539.93	1477.09	1547.4
RPTR-Sc-AF292559-4_s_at	---	---	0.33581	1614	69286400000000	5610	0.41	1839.5	0.0355577	681	64.8301		235.081	190.858	170.251	233.373	208.129	190.903	181.274	198.994	206.289	194.333	191.459	195.338	194.155
1778246_at	YER175C	TMT1	0.33608	1615	1098930000000	3586	0.641	3018.5	0.670614	3010.5	58.9014		388.251	417.531	381.44	393.794	395.19	398.568	367.679	374.136	411.521	396.146	383.36	366.32	358.63
1770821_at	YKR087C	OMA1	0.33647	1616	51196891578	2339	0.196	628	0.0943642	1207	244.442		1111.11	1191.8	1182.16	967.295	964.311	1063.3	1081.8	1032.31	981.996	947.361	1013.78	1083.3	1056.5
1776044_at	YGL158W	RCK1	0.33711	1617	310490000000	3016	0.652	3078	1	4765.5	23.6803		143.525	135.372	131.122	154.38	154.802	146.538	148.828	147.989	141.483	142.26	152.79	142.37	146.47
1777903_at	YJL198W	PHO90	0.33716	1618	14270775020	1943	0.251	953.5	0.146902	1495	770.784		2818.84	2308.73	2545.35	3047.35	3079.51	2486.07	2474.51	2363.4	2734.35	2703.99	2682.7	2609.77	2606.4
1775620_at	YNL215W	IES2	0.33725	1619	27419185922	2135	0.48	2182	0.146902	1495	573.197		1353.44	973.135	939.772	856.838	867.337	943.403	1036.24	926.844	881.478	852.595	799.999	806.716	780.24
1770013_at	YFL052W	---	0.33735	1620	5029490000000	4326	0.801	3927.5	1	4765.5	28.7299		185.446	171.873	170.1	175.084	173.67	161.927	158.897	179.458	186.536	158.435	171.009	162.735	157.806
1769708_at	YIL161W	---	0.33753	1621	8.8694e+08	1305	0.399	1777	0.670614	3010.5	376.505		963.183	1023.12	812.127	703.101	682.155	734.206	772.731	765.356	710.462	646.616	670.392	662.115	656.301
1775191_at	YIL089W	---	0.33762	1622	3034410000000	4079	0.779	3787.5	0.328902	2199.5	179.241		551.374	483.222	433.736	580.732	561.108	480.248	446.953	503.893	537.64	470.041	506.708	511.621	401.491
1772181_at	YKL133C	---	0.33784	1623	14331311913	1945	0.481	2187	0.222583	1827	50.4118		241.451	242.188	217.423	236.178	226.982	250.81	267.835	258.784	236.098	228.319	258.623	246.609	251.397
1770039_at	YLL051C	FRE6	0.33797	1624	27802851597	2141	0.57	2652.5	0.474795	2600	512.54		1424.26	1378.54	1290.97	1577.98	1421.38	1223.94	1095.4	1189.35	1350.63	1305.48	1237.6	1065.44	1106.92
1771337_at	YDL046W	NPC2	0.33801	1625	153708000000	2717	0.703	3362.5	0.927999	3426	791.02		4823.22	5444.32	5212.15	5486.22	5524.46	4977.06	4774.46	5129.99	5040.72	5023.94	5247.68	4733.44	5013.9
1776748_at	YLR449W	FPR4	0.33827	1626	353916000000	3089	0.507	2346.5	0.328902	2199.5	1896.05		7084.69	6271.73	5743.48	5429.38	5355.89	5500.95	6180.16	5345.09	5649.96	5413.79	5403.6	5188.64	5248.5
1778782_at	YOL115W	PAP2	0.33849	1628	610273000000	3315	0.685	3261.5	1	4765.5	121.214		753.193	781.318	764.364	799.383	809.334	774.457	743.103	696.712	688.12	758.082	757.543	754.978	728.908
1769640_at	YPL101W	ELP4	0.33849	1628	69185367462	2445	0.136	293	0.0355577	681	253.533		1395.94	1264.06	1245.39	1203.37	1234.34	1144.01	1247.84	1297.13	1310.1	1235.57	1152.43	1148.05	1142.41
1770928_at	YDR325W	YCG1	0.33849	1628	2.17756e+07	775	0.234	838	0.222583	1827	376.557		542.368	496.622	661.69	727.955	793.09	638.645	461.001	416.533	502.32	589.991	564.231	577.65	594.206
1778434_at	YLR119W	SRN2	0.33864	1630	2.65344e+07	798	0.228	809	0.020737	457.5	118.782		378.482	306.344	284.302	259.699	269.82	296.639	310.411	298.033	270.938	285.962	311.616	313.603	317.687
1772793_at	YCR065W	HCM1	0.33866	1631	13085.6	271	0.278	1122.5	0.0355577	681	1259.53		558.063	1326.63	1721.94	1291.9	919.595	462.409	627.532	1052.45	941.246	909.285	904.265	862.265	943.62
1773484_at	YBR049C	REB1	0.33889	1632	4723648048	1691	0.327	1392.5	0.0588615	940	409.193		473.84	611.369	665.738	793.215	883.033	858.935	730.445	750.907	749.464	741.213	759.377	793.099	789.251
1773412_at	YAR007C	RFA1	0.33909	1633	17022.1	279	0.213	719.5	0.0355577	681	3010.82		1624.61	3173.31	4106.8	2962.75	1416.1	1095.98	1969.63	2437.31	2387.77	2194.2	2027.16	2207.95	2316.99
1776969_at	YOR034C-A	---	0.33914	1634	5.99413e+08	1231	0.259	1004.5	0.0943642	1207	156.216		678.555	552.751	525.28	544.134	559.518	584.865	673.264	616.391	604.485	577.459	609.997	681.495	654.026
1779931_at	YDL042C	SIR2	0.33926	1635	706589000000	3387	0.542	2516	0.0588615	940	533.266		1697.93	1447.3	1437.86	1379.99	1247.61	1164.66	1374.96	1331.72	1386.68	1331.2	1310.25	1330.06	1272.78
1772089_at	YAL002W	VPS8	0.33939	1636	5189505542	1707	0.512	2375.5	0.474795	2600	237		596.132	437.207	359.132	389.341	403.306	434.654	470.438	443.653	454.649	446.428	412.839	451.667	434.343
AFFX-r2-Sc-WBP1-5_at	---	---	0.33957	1637	1.33202e+08	977	0.63	2969	0.670614	3010.5	2213.95		1743.64	3890.79	3957.59	3866.51	3467.21	3032.73	2720.94	3590.58	3581.32	3533.6	3735.91	3496.4	3773.21
1775975_at	YPL224C	MMT2	0.34054	1638	26920000000000	5155	0.171	481	0.020737	457.5	128.693		464.893	574.18	593.586	521.042	483.549	561.824	577.786	585.806	563.481	510.342	573.944	567.797	568.255
1772224_at	YDR202C	RAV2	0.34056	1639	4694201053	1690	0.486	2212	0.146902	1495	247.209		506.149	500.469	470.764	420.775	488.118	626.689	667.984	638.476	563.539	545.823	597.553	601.786	638.659
1778261_at	YNL099C	OCA1	0.34076	1640	1973885750	1470	0.17	473.5	0.0943642	1207	620.509		2033.7	1940.76	2111.68	2460.99	2437.77	2332.46	2052.81	1840.48	2248.45	2212.08	2079.43	1951.94	1966.33
1772694_at	YKR067W	GPT2	0.3409	1641	2184560986	1490	0.587	2736.5	0.670614	3010.5	573.78		1032.75	756.367	799.344	829.078	983.274	1160.36	1330.15	1265.64	1053.16	1123.83	1194.21	1213.44	1229.53
1777306_at	YDR229W	IVY1	0.34097	1642	43881238615	2294	0.956	5127	0.146902	1495	967.758		1597.45	726.509	629.688	937.392	843.057	720.664	860.567	897.737	779.906	779.92	815.358	958.418	727.694
1777726_at	YNL210W	MER1	0.34148	1643.5	10557600000000	4692	0.163	433.5	0.020737	457.5	64.0382		233.086	205.811	181.26	213.729	230.583	169.048	173.842	226.332	228.647	219.005	186.411	206.158	209.988
1774264_at	YGL054C	ERV14	0.34148	1643.5	3055950000000	4081	0.682	3242	1	4765.5	1461.42		4751.09	6006.31	5616.66	5536.47	6212.51	5682.34	4832.26	5115.05	5067.36	5498.42	5315.26	5626.63	5469.87
1770184_at	YDL155W	CLB3	0.34202	1645	2.63859e+07	797	0.267	1053	0.328902	2199.5	621.349		801.865	1162.16	1341.32	1423.21	1233.42	980.814	890.475	970.37	1084.53	1083.29	1053.74	1072.1	1091.93
1770067_at	YJR140C	HIR3	0.34207	1646	36649548737	2225	0.506	2340.5	0.328902	2199.5	151.375		704.023	734.716	749.423	772.208	719.28	661.088	626.097	634.612	710.171	666.829	655.956	620.833	626.687
1771395_at	YBR151W	APD1	0.34232	1647	13020005850	1923	0.504	2328	0.0943642	1207	875.979		2114.07	1970.67	1941.41	1994.41	2238.61	2673.92	2817.39	2555.37	2457.16	2426.41	2667.38	2782.88	2812.31
1779628_at	YDR033W	MRH1	0.34235	1648	291755000000	2983	0.729	3482	0.328902	2199.5	6298.46		15364.1	19000.9	13990.5	13211.5	18076.7	19510	18180.2	17211.6	16627.3	17090.9	18200.3	17421.5	17442.5
1771544_at	YDR395W	SXM1	0.34239	1649	173112000000	2768	0.401	1788.5	0.0588615	940	738.047		3461.6	3452.95	3203.13	2971.38	2830.62	2796.97	2822.01	2836.25	3015.8	2851.35	2755.43	2723.55	2744.16
1771473_at	YOR238W	---	0.34327	1650	4.16706e+08	1163	0.184	567	0.00624753	153	441.805		1038.17	1076.72	894.992	766.828	668.773	634.91	689.399	815.04	835.441	790.937	753.364	731.518	710.324
1772832_at	YFR009W	GCN20	0.34347	1651	176361000000	2779	0.462	2089.5	0.328902	2199.5	544.692		4376.98	4646.42	4297.42	4294.64	4337.48	4192.75	4630.63	4587.33	4454.2	4151.09	4272.14	4255.13	4101.73
1778014_at	YMR222C	FSH2	0.34417	1652	84504894150	2516	0.406	1817.5	0.328902	2199.5	470.36		1676.72	1580.65	1362.86	1342.08	1366.44	1434.99	1714.01	1812.44	1736.46	1543.82	1659.46	1557.37	1635.21
1770736_at	YLR396C	VPS33	0.34426	1653	1.04644e+08	952	0.24	880	0.00319583	73	360.579		752.783	619.357	515.924	571.705	647.868	758.328	876.503	736.152	722.963	681.452	721.451	723.435	746.81
1770532_at	YLR303W	MET17	0.34447	1654	36.9409	61	0.185	575	0.0943642	1207	5416.96		1222.3	964.852	4347.76	6381.81	4129.04	2423	1910.76	2861.11	4075.08	5069.15	5560.77	5474.32	5641.5
AFFX-r2-Bs-thr-M_s_at	---	---	0.34449	1655	61926800687	2400	0.868	4370.5	1	4765.5	555.067		1018.18	929.741	758.213	762.863	577.899	996.919	847.191	463.113	802.071	649.217	710.761	733.35	724.648
1772407_at	YNL044W	YIP3	0.34454	1656	9.11761e+06	676	0.154	399	0.020737	457.5	2241.2		6599.33	7060.44	7423.24	8160.39	7798.5	6617.23	5919.2	6158.96	6919.98	7269.89	7094.68	6745.09	6944.1
1772665_at	YPL125W	KAP120	0.34473	1657	2089090000000	3878	0.489	2231	0.0943642	1207	247.327		1516.63	1729.7	1681.99	1581.68	1668.58	1753.27	1724.37	1605.19	1505.95	1583.32	1691.95	1705.11	1717.36
1775381_at	YLR107W	REX3	0.34501	1658	15740205298	1970	0.592	2767	0.222583	1827	201.595		690.798	649.104	558.464	489.204	521.256	572.83	535.056	533.702	520.203	501.768	499.978	529.243	521.008
1771705_at	YER150W	SPI1	0.34528	1659	539378	456	0.861	4325.5	0.00319583	73	2099.65		2494.9	822.467	600.952	481.475	395.255	408.639	530.97	556.844	521.023	482.291	481.043	435.786	439.113
1779746_at	YNR008W	LRO1	0.34534	1660	3719126786	1625	0.374	1661.5	0.222583	1827	285.605		963.67	897.722	948.028	1051.69	872.918	768.422	839.247	889.121	1054.03	943.986	903.199	871.691	927.62
1774222_at	YKR074W	AIM29	0.3455	1661	10230582631	1860	0.619	2911	0.0943642	1207	1414.9		4033.49	4152.32	3562.04	2939.58	2737.42	2766.01	3145.8	3001.75	2825.43	2792.56	2940.15	2953.76	2947.27
1777942_at	YBR220C	---	0.34581	1662	3459487511	1601	0.293	1204.5	0.0943642	1207	308.538		1135.31	1398.56	1443.2	1443.84	1326.82	1216.55	1166.14	1309.75	1349.26	1166.54	1259.79	1138.49	1185.24
1771217_at	YDR452W	PPN1	0.34624	1663	1175020000000	3626	0.877	4430.5	0.474795	2600	1801.04		5822.51	4715.31	4213.76	4021.47	4091.83	4198.48	4377.33	4039.15	4140.4	4269.08	4310.49	4090.33	4236.26
1772891_at	YMR171C	EAR1	0.34626	1664	5568287094	1721	0.266	1045	0.222583	1827	775.575		1186.78	1256.58	1301.05	1791.8	1898.08	1389.44	1258.87	1438.69	1425.53	1505.22	1382.99	1962.35	1709.66
1778308_at	YDL116W	NUP84	0.34646	1665	97351408378	2563	0.427	1935.5	0.146902	1495	484.54		2562.26	2425.86	2176.28	2130.37	2219.1	2305.43	2309.51	2077.72	2148.03	2085.17	2280.57	2168.91	2276.85
1776270_at	YLR211C	---	0.347	1666	8.10265e+08	1286	0.285	1159.5	0.328902	2199.5	77.3784		273.228	277.955	280.462	256.657	266.882	312.328	334.035	289.173	279.649	258.592	286.693	284.495	303.002
1778295_at	YAL055W	PEX22	0.34716	1667	1278100304	1374	0.329	1403.5	0.222583	1827	179.023		480.146	398.002	400.695	475.194	503.722	529.779	544.57	512.167	487.834	500.427	509.956	577.026	502.293
1774196_at	YGR098C	ESP1	0.34748	1668	33721.5	302	0.234	838	0.020737	457.5	949.024		919.974	995.197	1487.87	1778.33	1620.14	1103.92	829.303	946.085	1152.3	1164.89	1182.04	1124.57	1201.17
1773900_at	YJR016C	ILV3	0.34758	1669	2851820000000	4049	0.899	4605	1	4765.5	2816.08		8917.41	11307.3	11568.5	11180	11177.6	10739.2	11061.6	11397.5	11668.9	11217.9	11733.5	11356.2	11444.4
1771206_at	YKL165C	MCD4	0.34768	1670	39552.9	312	0.228	809	0.146902	1495	2283.61		1506.86	2726.66	3790.47	3419.42	2226.8	1684.1	1894.88	2432.88	2662.74	2624.21	2495.13	2442.57	2625.95
1772347_at	YDR270W	CCC2	0.34791	1671	2493550000000	3975	0.259	1004.5	0.00624753	153	1152.47		2518.47	1615.75	1366.01	1433.49	1836.6	1704.54	1531.93	1531.26	1696.67	1714.95	1580.01	1377.58	1407.63
1778120_at	YLR017W	MEU1	0.34792	1672	58759240432	2380	0.46	2079	0.020737	457.5	1486.9		4354.32	3762.38	3403.89	3167.14	2992.39	2869.33	3237.74	3080.46	3230.27	3030.63	2947.73	2867.43	2888.07
1774744_at	YDR282C	---	0.34837	1673	262871000000	2933	0.287	1174	0.0943642	1207	70.1935		384.035	335.312	313.842	324.483	331.831	316.943	340.683	368.639	338.273	330.869	321.679	327.968	326.03
1778030_at	YLR163C	MAS1	0.34842	1674	1916341488	1455	0.183	558.5	0.0588615	940	536.86		1601.08	1362.04	1342.83	1439.03	1522.1	1744.87	1879.69	1672.2	1575.55	1529.01	1639.43	1626.52	1705
1777823_s_at	YLR313C	SPH1	0.34853	1675	3146.93	215.5	0.42	1900	0.020737	457.5	810.275		407.582	830.154	1065.7	679.569	369.943	255.428	363.77	441.797	463.997	445.428	433.415	409.376	435.188
1776262_at	YDR399W	HPT1	0.34929	1676	2.94119e+07	802	0.488	2226.5	0.0943642	1207	3497.11		5254.43	6052.59	6348.71	4926.39	3863.68	2851.61	2957.99	3543.76	3818.57	3703.8	3473.33	3257.18	3231.39
1774762_at	YER129W	SAK1	0.34953	1677	78924572516	2490	0.378	1682	0.0116319	281	282.885		653.756	804.587	860.01	852.398	936.641	927.885	850.795	800.031	816.375	844.207	852.143	856.103	847.965
1770508_at	YNL116W	DMA2	0.35	1678	1428680000000	3709	0.309	1303	0.328902	2199.5	280.469		1053.93	791.338	874.251	1011.74	1010.19	914.96	835.411	773.459	895.207	891.502	883.156	830.524	811.439
1775810_at	YNL194C	---	0.35048	1679	44810432827	2298	0.88	4453	0.670614	3010.5	395.608		720.016	360.185	324.408	403.332	332.415	334.696	367.9	469.663	376.17	359.844	379.377	383.236	353.092
AFFX-YER148w3_at	---	---	0.35067	1680	783938000000	3433	0.277	1118.5	0.0588615	940	742.701		4615.73	4369.62	4135.46	3933.13	4086.68	4361.45	4290.31	4024.02	3873.03	4132.47	3993.38	4172.88	3932.65
1779597_at	YKL184W	SPE1	0.351	1681	2325010000000	3938	0.94	4944.5	1	4765.5	1223.5		4674.68	5769.32	5274.26	4860.61	5567.32	5128.94	4545.82	5295.89	5199.94	5023.99	5276.16	4560.46	4800.57
1778237_at	YOR298W	MUM3	0.35109	1682	481280000000	3216	0.515	2396	0.670614	3010.5	371.169		772.154	400.985	406.332	639.088	632.775	485.801	480.44	527.008	567.747	531.381	464.83	519.542	442.345
1777053_at	YPR026W	ATH1	0.35157	1683	24532815853	2092	0.56	2606.5	0.146902	1495	105.19		302.676	229.383	218.779	240.885	259.298	272.568	323.968	318.505	297.36	280.104	292.954	312.207	321.443
1779343_at	YDR333C	---	0.35181	1684	142131000000	2696	0.286	1167.5	0.0943642	1207	244.274		1412.82	1464.81	1292.16	1261.15	1325.14	1491.54	1441.32	1247.27	1291.74	1304.58	1293.39	1345.93	1312.64
1778830_at	YAR050W	FLO1	0.35193	1685	717626000000	3394	0.794	3879.5	1	4765.5	74.0485		345.791	336.384	323.474	366.09	346.654	296.389	292.041	312.042	337.507	322.455	295.975	314.669	293.945
1769339_at	YML035C	AMD1	0.35204	1687	85138700000000	5700	0.891	4538.5	1	4765.5	481.399		1556.06	2037.46	1764.88	1614.59	1765.15	1762.48	1719.05	1698.22	1733.07	1677.29	1805.89	1848.09	1877.53
1771733_at	YGR084C	MRP13	0.35204	1687	422094000000	3169	0.506	2340.5	0.474795	2600	350.413		579.276	740.604	774.899	696.755	848.644	929.688	886.476	818.349	759.159	748.57	903.884	869.791	879.3
1770183_at	YJL193W	---	0.35204	1687	1136423589	1352	0.285	1159.5	0.474795	2600	484.878		1704.14	1795.68	1844.4	2021.03	1905.07	1758.24	1615.99	1635.7	1831.03	1751.45	1699.48	1536.15	1592.83
1776841_at	YER090W	TRP2	0.35258	1689	139439000000	2690	0.467	2117	0.474795	2600	389.034		2850.56	2640.98	2533.83	2689.55	2785.26	2748.54	2922.86	2669.78	2720.99	2713.78	2714.52	2667.01	2777.14
RPTR-Sc-J01347-1_s_at	---	---	0.35276	1690	2138146874	1488	0.17	473.5	0.0588615	940	139.336		376.754	293.601	303.456	402.197	389.603	329.174	294.792	262.861	319.856	346.035	380.063	289.106	308.111
1771731_at	YLR436C	ECM30	0.35278	1691	9113076979	1822	0.411	1846	0.328902	2199.5	173.679		740.253	738.274	788.365	797.727	787.59	728.751	639.915	639.906	694.072	813.585	703.54	698.744	697.347
1771088_at	YJR099W	YUH1	0.35287	1692	116960000000	2633	0.418	1885.5	0.328902	2199.5	238.477		706.284	512.765	467.807	538.244	529.484	548.91	606.184	583.181	571.913	529.692	525.236	541.696	538.146
1769952_at	YDL168W	SFA1	0.35312	1693	9.08011e+07	932	0.635	2993	0.146902	1495	2790		3796.44	2893.79	2529.74	2486.91	3029.49	4515.62	5276.91	4780.67	4401.45	4112.06	4512.42	4726.01	4788.32
1777882_at	YPL213W	LEA1	0.3532	1694	495403000000	3225	0.487	2219.5	0.0943642	1207	264.089		918.225	734.507	695.417	693.043	700.402	727.034	778.295	721.922	711.815	690.76	673.853	675.404	654.136
1771249_at	YDL008W	APC11	0.35341	1695	1675390000000	3783	0.35	1515.5	0.328902	2199.5	192.077		1184.93	1038.4	1042.55	1058.28	992.851	1019.14	1156.25	1132.14	1131.43	1084.78	1100.83	999.648	1069.69
1771837_at	YKL186C	MTR2	0.35377	1696	3545170000000	4161	0.251	953.5	0.927999	3426	533.574		2235.33	2264.2	2064.58	1898.28	1893.24	2149.27	2177.22	1826.6	1730.62	1892.65	1965.14	1880.75	1853.37
1777319_at	YHR153C	SPO16	0.35417	1697	27723.5	296	0.401	1788.5	0.328902	2199.5	950.361		361.945	814.376	1312.31	1035.06	673.973	432.947	424.598	676.527	688.413	667.275	580.949	752.726	637.385
1774461_at	YBR090C	---	0.35429	1698.5	9.94367e+06	687	0.13	265	0.0116319	281	444.158		596.748	890.313	935.454	1040.91	950.013	743.064	663.035	730.244	815.364	818.922	1009.32	781.714	859.919
1772893_at	YJL019W	MPS3	0.35429	1698.5	1.78293e+06	553	0.302	1267.5	0.0116319	281	401.691		639.876	709.523	901.719	871.788	631.736	500.028	552.206	601.208	682.101	642.698	641.707	625.534	613.898
1773501_at	YOL081W	IRA2	0.35441	1700	182283000000	2790	0.521	2425	0.670614	3010.5	925.466		4380.84	3994.37	3455.37	3670.73	3872.47	3906.53	3786.81	3489.1	3585.73	3520.26	3712.33	3667.38	3750.62
1775537_at	YNL146W	---	0.35457	1701	32344940339	2193	0.603	2829.5	0.328902	2199.5	50.7794		204.992	212.014	175.173	161.235	194.921	173.76	189.487	182.069	169.933	166.659	175.538	169.772	187.35
1771472_at	YKL019W	RAM2	0.3546	1702	382985000000	3136	0.258	998	0.020737	457.5	664.888		2259.64	1829.83	1755.59	1719.53	1688.79	1643.24	1878.72	1901.84	1787.8	1792.84	1715.2	1594.76	1610.56
1771734_at	YKL011C	CCE1	0.35472	1703	52924504475	2350	0.323	1373.5	0.146902	1495	104.68		532.986	451.524	461.008	519.994	547.272	556.204	539.623	477.884	462.841	451.717	503.709	463.592	514.054
1770834_at	YKL089W	MIF2	0.35493	1704	934644	494	0.466	2107.5	0.0943642	1207	613.11		571.233	796.629	972.778	807.862	489.053	359.668	404.219	490.064	514.224	523.355	450.726	479.688	483.993
1772263_at	YGR216C	GPI1	0.35519	1705	9415090000000	4630	0.941	4951.5	1	4765.5	207.922		1334.04	1502.72	1416.23	1404.17	1518.21	1456.42	1419.54	1399.69	1443.67	1494.34	1541.96	1420.99	1523.11
1771619_at	YGL047W	ALG13	0.35565	1706	1.59463e+08	1002	0.592	2767	0.146902	1495	354.51		462.886	380.122	366.732	393.13	502.667	673.588	721.242	627.331	571.593	613.437	670.319	678.067	702.051
1772550_x_at	YMR230W	RPS10B	0.35569	1707	283269000000	2972	0.832	4121	0.670614	3010.5	1848.92		16151.1	15094.8	14859.1	14659.4	14806.7	14593.5	14940.6	15133.3	14302.2	14708.2	14924.5	14737.2	14940.7
1778168_at	YLR085C	ARP6	0.35587	1708	4658140000000	4294	0.12	211.5	0.0355577	681	109.685		737.126	674.911	646.964	642.465	686.005	699.433	712.536	679.289	627.441	681.108	715.866	657.688	629.875
1775066_at	YOR173W	DCS2	0.35633	1709	2.70993e+07	799	0.313	1323	0.328902	2199.5	145.382		258.101	175.934	151.23	218.692	256.663	296.612	274.294	192.748	220.691	236.883	225.095	222.305	233.959
AFFX-Scv2-TrpnX-5_at	---	---	0.35647	1710	107175000000000	5802	0.246	915	0.0943642	1207	54.5765		213.101	184.707	176.244	216.759	217.987	189.812	183.621	230.82	203.456	191.636	193.054	194.344	193.901
1777580_at	YLR154C	RNH203	0.35677	1711	9.36617e+07	938	0.643	3028	0.146902	1495	1157.59		1785.93	1908.87	2370.86	2218.34	1694.64	1213.26	1226.97	1379.7	1456.98	1418.45	1283.6	1276.71	1233.8
1777909_at	YPL064C	CWC27	0.35709	1712	5988779678	1735	0.289	1183	0.146902	1495	195.717		655.057	523.493	459.339	480.996	514.693	615.59	624.249	505.882	522.482	553.838	531.891	539.895	521.063
1771078_at	YCL026C-A	FRM2	0.35764	1713	9516950000000	4638	0.295	1223	0.328902	2199.5	114.357		309.475	254.471	241.898	356.255	295.874	256.226	244.911	296.657	292.457	271.558	260.165	292.657	256.129
1778146_at	YNL056W	OCA2	0.35765	1714	5649062882	1724	0.341	1461.5	0.146902	1495	574.374		1386.43	1296.36	1285.12	1374.94	1608.44	1735.3	1461.38	1180.53	1160.93	1317.47	1454.44	1237.02	1307.78
1769378_at	YFL045C	SEC53	0.35787	1715	1.05365e+07	696	0.114	175	0.00319583	73	2972.89		12904.1	14275.6	15877	15649.2	14593.6	13362.2	13047.5	13785.8	14206.7	14511.2	14576.7	14298.2	14260.9
1770539_at	YLR387C	REH1	0.3584	1716	977696000000	3530	0.866	4358	1	4765.5	460.081		1438.6	1384.69	1446.13	1236.66	1481.06	1649.1	1631.78	1598.3	1510.09	1545.78	1696.74	1553.42	1647.11
1778775_at	YBR058C	UBP14	0.35862	1717	9.58172e+08	1320	0.442	1996	0.0355577	681	504.102		1783.58	1525.96	1400.98	1371.73	1279.48	1452.77	1576.49	1440.76	1481.54	1439.81	1479.87	1548.79	1507.57
1774777_at	YGR043C	NQM1	0.35864	1718	41494.6	316	0.929	4844	0.146902	1495	1621.32		1804.37	372.843	183.046	204.082	190.935	185.133	233.169	244.191	218.296	217.298	207.823	202.177	203.592
1775771_at	YBR195C	MSI1	0.35873	1719	31779846616	2188	0.517	2404.5	0.146902	1495	399.776		1041.76	932.795	898.917	791.353	678.672	671.693	751.462	702.2	776.875	692.167	694.148	680.032	641.985
1774404_at	YDR106W	ARP10	0.35883	1720	8373250000000	4576	0.835	4134	0.927999	3426	50.461		201.102	179.273	181.57	222.372	188.222	171.911	184.095	178.026	187.676	186.342	184.294	172.644	179.196
1775494_at	YER004W	FMP52	0.359	1721	111690000000	2615	0.537	2497	0.474795	2600	1338.03		3716.73	3820.61	3545.05	4055.88	4421.12	4679.67	4760.04	4429.55	4350.27	4411.56	4883.07	4585.65	4723.88
1775041_at	YPR061C	JID1	0.35935	1722	580118000000	3296	0.507	2346.5	0.927999	3426	56.8754		219.001	194.408	183.359	171.242	177.313	191.166	197.258	183.349	170.138	172.477	174.679	162.126	165.517
1776420_at	YNL053W	MSG5	0.35945	1723	3338800000000	4130	0.355	1544	0.146902	1495	502.413		1296.75	1014.81	794.333	939.05	1055.58	978.168	936.374	796.931	881.932	913.886	912.856	848.895	888.57
1773129_at	YLL002W	RTT109	0.35956	1724	54323969901	2364	0.565	2626.5	0.927999	3426	540.478		1102.86	890.886	1066.66	1278.98	1065.87	738.499	890.661	1051.07	1003.53	1016.46	913.584	1029.39	859.45
1774194_at	YPL177C	CUP9	0.36001	1725	14410384642	1947	0.255	982.5	0.222583	1827	326.866		1346.4	1673.26	1561.12	1489.71	1431.42	1367.99	1368.98	1355.41	1481.49	1485.41	1512.74	1382.57	1398.32
AFFX-Scv2-r2-Bs-thr-5_s_at	---	---	0.36043	1726	6235210025	1746	0.646	3044	0.474795	2600	410.727		718.665	661.816	542.358	480.147	373.512	707.433	572.438	307.939	496.124	413.059	510.392	505.431	514.443
1773128_at	YNL229C	URE2	0.36054	1727	528910000000	3254	0.345	1482.5	0.222583	1827	522.426		2395.84	2000.92	1994.43	1884.89	1873.41	2109.42	2184.98	2088.71	2088.17	1938.77	2054.18	1924.68	1875.47
1771670_at	YDR506C	---	0.36061	1728	4399828023	1673	0.441	1990	0.146902	1495	230.893		603.304	454.682	372.411	389.494	400.095	376.191	417.234	476.346	454.009	413.913	390.163	435.4	430.041
1770248_at	YNL011C	---	0.36087	1729	10588332743	1866	0.537	2497	0.670614	3010.5	181.084		517.075	471.185	472.674	471.502	483.023	611.068	649.698	601.037	540.81	556.583	633.432	633.383	652.27
1774548_at	YMR188C	MRPS17	0.36093	1730	552920000000	3274	0.792	3868	0.927999	3426	210.576		940.484	904.977	987.55	928.857	943.845	999.03	986.43	857.533	788.454	841.482	897.144	948.995	910.525
1777355_at	YDR138W	HPR1	0.36099	1731	264743000000	2935	0.697	3327	0.927999	3426	140.487		404.65	541.224	509.099	528.893	531.566	524.025	480.857	545.137	535.687	509.468	511.77	463.942	487.804
1774601_at	YLR057W	---	0.36164	1732	7972538387	1789	0.408	1831.5	0.222583	1827	601.942		1101.51	1055.74	894.491	753.362	1196.01	1355.3	1024.29	794.366	812.368	847.089	940.404	841.434	907.73
1777871_at	YCR046C	IMG1	0.36172	1733	2975720000000	4073	0.208	685	0.927999	3426	859.16		2236.01	2108.85	2086.38	2859.55	2739.86	2375.91	2440.22	2624.5	2654.93	2405.87	2357.92	2945.54	2769.2
1774560_at	YLR034C	SMF3	0.36191	1734	30121265405	2169	0.213	719.5	0.146902	1495	1034.08		2538.4	2689.76	2402.21	2638.75	3226.53	3248.85	2735.75	2597.05	3014.03	3436.29	3195.24	2673.68	2711.21
1779057_at	YPL186C	UIP4	0.36212	1735.5	6601860000000	4450	0.688	3275.5	0.474795	2600	132.934		316.755	200.19	183.821	247.667	239.159	205.788	198.83	227.333	226.318	223.357	206.034	243.909	191.364
1778961_at	YIL026C	IRR1	0.36212	1735.5	8587.12	260	0.374	1661.5	0.146902	1495	1156.77		558.263	1118.4	1533.09	1109.33	625.577	376.32	522.241	724.41	753.382	711.396	678.546	737.536	674.772
AFFX-r2-TagH_at	---	---	0.36268	1737	16195600000000	4906	0.375	1667.5	0.020737	457.5	85.5946		275.914	191.511	190.319	250.516	247.491	199.7	190.66	213.133	223.958	210.232	198.596	215.814	199.326
1771714_at	YGL190C	CDC55	0.36285	1738	414550000000	3162	0.368	1628.5	0.0943642	1207	289.962		745.203	814.75	810.597	820.067	916.175	958.206	938.6	908.832	872.163	914.576	939.481	993.299	1035.16
1772654_at	YBL082C /// YBL083C	ALG3	0.36294	1739	43852992330	2293	0.607	2849	0.222583	1827	861.16		2572.45	2534.67	2828	3112.22	3112.3	2564.39	2435.97	2251.14	2490.25	2593.18	2484.22	2361.31	2484.72
1772718_at	YKL080W	VMA5	0.36295	1740	800227000000	3440	0.381	1693.5	0.0943642	1207	1191.74		8813.1	8213.66	7960.1	7621.36	7643.49	7687.63	8253.23	8540.38	8228.66	8039	8534.9	7787.29	8034.04
1777955_at	YGR118W	RPS23A	0.36299	1741	655298000000	3350	0.8	3921.5	0.927999	3426	1228.48		18048.9	17714.8	18062.3	17588.2	18045.1	18250.7	17723.4	17476.1	17022.2	17650	17595.3	17733.7	18032.8
1779105_at	YLR258W	GSY2	0.36303	1742	67809032803	2436	0.466	2107.5	0.328902	2199.5	138.621		514.24	431.31	393.295	408.454	417.309	451.475	490.029	531.917	497.842	463.275	471.212	484.724	509.354
1773306_at	YNL293W	MSB3	0.36308	1743	5651070000000	4375	0.762	3677.5	1	4765.5	127.924		464.857	544.145	551.709	520.147	592.781	582.355	560.095	527.92	524.991	553.87	557.943	539.364	553.745
1774312_at	YDL231C	BRE4	0.36313	1744	40653620463	2264	0.517	2404.5	0.146902	1495	831.091		2100.71	1453.89	1321.38	1294.48	1339.64	1500.32	1542.42	1374.52	1498.01	1367.47	1328.57	1269.62	1329.78
1776528_at	YDL021W	GPM2	0.36329	1745	7594040000000	4524	0.61	2863	0.474795	2600	32.2602		131.791	103.096	112.101	135.356	126.9	121.504	119.609	129.752	128.025	122.337	132.552	124.141	121.816
1776127_at	YMR102C	---	0.36346	1746	198941000000	2822	0.458	2069.5	0.474795	2600	315.111		1361.41	1308.63	1137.22	1046.3	1189.99	1325.74	1273.95	1083.69	1065.45	1093.93	1079.86	1059.26	1096.8
1778453_s_at	YFL060C /// YNL334C	SNO2 /// SNO3	0.36396	1747	5.54558e+07	871	0.611	2868.5	0.222583	1827	433.168		574.738	759.665	799.246	668.54	447.122	366.078	398.852	497.431	428.109	409.692	423.857	414.642	394.415
1776046_at	YBR001C	NTH2	0.36404	1748	1135991845	1351	0.399	1777	0.328902	2199.5	381.655		1128.18	1070.35	930.966	848.411	777.926	829.782	924.958	872.846	798.632	746.521	773.438	781.378	799.864
1777898_at	YHR039C	MSC7	0.36417	1749	1467559106	1403	0.655	3093	0.474795	2600	1642.15		2724.95	2723.68	2604.69	2394.69	2359.09	3180.08	4001.24	3827.64	3169.31	2948.69	3299.5	3877.41	3886.54
1770876_at	YDL148C	NOP14	0.36431	1750	534500000000	3258	0.676	3208.5	0.670614	3010.5	611.659		2336.3	2730.56	2484.51	2343.45	2399.7	2314.94	2118.9	2329.4	2321.24	2337.54	2251.28	2188.16	2208.47
1770430_at	YHR001W	OSH7	0.36437	1751	2218325289	1495	0.326	1387.5	0.146902	1495	400.225		1185.61	1117.36	1004.93	1038.1	1252.19	1308.73	1327.41	1222.43	1212.45	1247.72	1405.16	1331.8	1324.72
1777543_at	YGL200C	EMP24	0.36448	1752	1.75196e+07	752	0.256	988	0.0943642	1207	3601.6		6585.29	8467.75	10093.5	10186.9	8667.48	7054.94	7030.51	7611.14	7984.01	8177.36	8047.42	7950.07	8090.47
1770357_at	YDR318W	MCM21	0.36459	1753	4.69276e+07	853	0.309	1303	0.146902	1495	143.25		399.279	430.396	526.783	521.46	461.311	415.743	383.533	395.763	422.568	451.842	424.719	405.45	433.819
1771751_at	YBR175W	SWD3	0.36523	1754	29559255071	2161	0.367	1620.5	0.328902	2199.5	565.352		1659.88	1212.14	1100.71	1094.52	1227.38	1359.9	1436.33	1276.32	1300.97	1221.94	1274.36	1162.34	1217.8
1772350_at	YGR175C	ERG1	0.36524	1755	500204000000	3228	0.814	3997.5	0.927999	3426	1826.01		6266	7361.36	7214.34	7822.85	7586.86	6926.41	7168.05	7858.02	7988.45	8092	7935.57	7937.31	7777.22
1775887_at	YPL098C	MGR2	0.36526	1756	314146000000	3022	0.557	2588	0.328902	2199.5	491.012		3042.61	2925.92	3085.25	3416.93	3415.49	3160.9	3329.1	3232.62	3336.46	3307.34	3390.79	3103.18	3276.17
1775873_at	YNL009W	IDP3	0.36528	1757	537967000000	3260	0.745	3578	1	4765.5	130.804		323.694	217.252	192.889	219.517	216.1	220.053	238.434	219.577	237.949	203.329	215.272	209.322	208.103
1779142_x_at	YLL025W	PAU17	0.36581	1758	107347000000	2600	0.4	1783.5	0.927999	3426	1161.91		2137.77	2252.87	2144.64	3253.96	3190.6	2635.32	2293.93	2877.3	2989.23	2742.44	2401.21	3299.68	2871.75
1773341_at	YMR105W-A	---	0.36596	1759	28213400000000	5184	0.382	1699	0.670614	3010.5	43.8752		168.362	142.986	130.876	155.618	151.816	139.251	136.924	142.917	152.734	147.569	139.176	129.425	124.486
1775415_at	YML002W	---	0.36601	1760	23894900000000	5109	0.979	5396.5	1	4765.5	82.7735		373.316	361.084	295.142	377.916	308.352	314.823	343.668	329.011	360.563	312.719	340.317	309.43	328.025
1775708_at	YDR494W	RSM28	0.3662	1761	4.02579e+06	605	0.209	694	0.146902	1495	247.834		861.11	859.905	786.127	735.54	780.418	901.151	983.374	875.891	784.384	787.253	845.732	833.855	830.257
1776859_at	YDL014W	NOP1	0.36625	1762	138803000000	2689	0.655	3093	0.670614	3010.5	2133.95		14585.6	16719.5	16444.7	16304.3	16297.4	15613.3	15039.5	14954.1	15868.7	15389.6	15407.5	15152.4	15165.1
1770134_at	YBL095W	---	0.36653	1763	9.01087e+08	1307	0.235	845.5	0.0355577	681	449.787		1193.16	954.21	1044.37	1404	1379.32	1259.24	1229.7	1150.97	1225.46	1275.45	1255.13	1182.46	1160.07
1770971_at	YDR064W	RPS13	0.36675	1764	4355590000000	4257	0.875	4419.5	1	4765.5	313.532		24334.6	24263.5	24271	24354.7	24222.9	24186.1	24225.2	24358.5	24163.4	24401.1	24119.6	24193.2	24087.6
1779446_at	YIL102C	---	0.36701	1765	3200470000000	4110	0.357	1559.5	0.474795	2600	15.8787		127.09	115.922	118.122	127.078	128.128	115.541	116.106	114.121	122.416	118.188	119.227	112.927	112.249
1773545_at	YMR107W	SPG4	0.36702	1766	18163200000000	4958	0.472	2136.5	0.670614	3010.5	21.7324		128.075	114.252	115.61	123.578	119.238	121.044	117.586	118.114	127.694	119.537	111.686	106.343	110.806
1770927_at	YJL030W	MAD2	0.36708	1767	517153000000	3244	0.703	3362.5	0.474795	2600	276.78		882.754	730.246	917.051	896.824	891.266	981.413	1007.03	891.714	859.372	921.005	939.571	929.879	918.661
1778606_at	YKR084C	HBS1	0.36714	1768	6300630000000	4423	0.906	4658.5	1	4765.5	196.308		1290.44	1223.97	1249.14	1256.39	1142.94	1198.7	1339.25	1307.96	1325.1	1289.28	1293.63	1263.6	1283.56
1771857_at	YDR129C	SAC6	0.36725	1769	2801943907	1549	0.293	1204.5	0.0588615	940	2061.7		5903.13	4862	4247.56	3999.62	3841.43	4199.02	4777.75	5009.19	5061.08	4603.22	4723.85	4648.91	4816.27
1774576_at	YNL201C	PSY2	0.36743	1770	860031000000	3469	0.219	762	0.0943642	1207	191.293		644.867	771.603	777.213	632.359	585.92	633.842	688.368	642.258	621.754	634.295	623.003	705.131	693.594
1773177_at	YIL016W	SNL1	0.36756	1771	117012000000000	5832	0.296	1231	0.222583	1827	52.0054		181.38	171.272	144.978	196.983	173.467	158.985	166.753	174.135	186.806	174.783	164.091	179.942	180.129
1770456_at	YDR001C	NTH1	0.36765	1772	50501956	859	0.496	2277.5	0.0588615	940	523.08		1004.38	562.34	481.3	514.293	581.878	747.67	906.28	870.069	791.25	773.814	824.372	839.029	901.025
1770725_at	YEL061C	CIN8	0.36786	1773	6011.94	245	0.211	706.5	0.146902	1495	523.619		229.721	386.631	661.161	753.34	633.714	366.934	267.456	373.016	465.188	451.046	450.837	477.365	494.495
1770036_at	YOL090W	MSH2	0.36836	1774	52050.1	329	0.307	1293.5	0.0943642	1207	2025.67		1066.17	2145.58	2901.97	2125.36	1144.3	876.306	1221.84	1598.68	1627.98	1473.22	1485.78	1542.79	1515.5
1773668_at	YOR115C	TRS33	0.36848	1775	994712000000	3539	0.92	4767.5	1	4765.5	529.208		1536.55	1261.4	1398.7	1314.43	1045.79	1007.35	1154.68	1060.07	1120.02	1125.5	1055.49	1122.07	1078.75
1772565_at	YLR199C	PBA1	0.36872	1776	4.46071e+08	1177	0.233	833	0.146902	1495	190.216		1285.67	1299.78	1215.97	1253.62	1319.59	1357.01	1406.19	1369.7	1252.65	1268.99	1349.61	1347.93	1331.93
1771853_at	YGL041C-B	---	0.3691	1777	18772042586	2028	0.407	1823.5	0.670614	3010.5	35.6717		144.456	139.046	138.927	131.601	160.898	161.134	167.273	137.739	138.688	147.935	146.034	145.659	149.293
1779968_at	YMR253C	---	0.36916	1778	1.12663e+08	960	0.215	735	0.146902	1495	159.829		326.308	323.64	269.519	286.586	374.226	411.873	429.348	420.505	342.166	340.452	371.547	421.105	398.378
1779001_at	YJR052W	RAD7	0.36931	1779	12472524214	1911	0.611	2868.5	0.328902	2199.5	261.1		742.208	668.791	578.424	481.108	489.995	518.455	559.832	493.667	507.958	487.523	495.225	491.552	498.539
1773047_at	YMR158C-A	---	0.37009	1780	1.91975e+08	1033	0.211	706.5	0.0943642	1207	104.006		294.912	261.797	266.686	219.201	236.328	250.782	265.08	258.585	221.647	241.044	253.03	323.207	305.456
1777795_at	YAL043C	PTA1	0.37019	1781	165453000000	2743	0.781	3797.5	0.474795	2600	371.693		1285.43	1154.29	1000.67	935.907	1006.63	1035.94	1046.23	963.53	999.412	913.74	1054.91	934.482	1024.09
1779494_at	YFL011W	HXT10	0.37024	1782	8661490000000	4592	0.164	441	0.0588615	940	76.9158		236.952	202.357	197.496	272.037	255.746	207	195.121	224.579	232.345	207.084	215.207	228.332	227.747
1775358_at	YEL069C	HXT13	0.37032	1783	7973720000000	4550	0.558	2593	1	4765.5	37.4968		119.696	115.93	110.419	146.117	126.617	113.476	111.841	110.728	129.474	108.62	115.14	109.228	116.082
1777509_at	YNL278W	CAF120	0.37038	1784	1.80616e+07	758	0.461	2085	0.222583	1827	684.088		487.045	801.311	1171.13	1095.31	800.186	670.022	722.55	770.874	784.873	724.033	784.937	771.247	765.627
1773203_at	YOR278W	HEM4	0.37049	1785	8277391268	1797	0.154	399	0.0588615	940	247.274		934.681	881.51	750.025	717.522	697.968	687.407	779.693	820.849	834.317	788.629	786.703	737.172	782.249
1774859_at	YER091C	MET6	0.3705	1786	158420	371	0.103	128.5	0.0588615	940	8815.42		5810.45	7444.82	12597.2	14625.9	12341.5	8960.76	7325.06	9000.75	10431.3	11238.3	12453.3	12198.1	12718.5
1771266_at	YER036C	ARB1	0.3706	1787	709807000000	3388	0.276	1110.5	0.020737	457.5	1549.33		12363	12450.3	11996.6	11794	11757.6	11849.8	11899.8	11902.6	12167.6	11617.9	11593.7	11046	10901
1774095_at	YOL025W	LAG2	0.37063	1788.5	67761305484	2435	0.609	2858	0.328902	2199.5	106.559		495.229	543.015	469.041	436.456	488.567	466.165	457.747	504.349	489.908	455.192	463.877	481.105	493.983
1778689_at	YBR111W-A	SUS1	0.37063	1788.5	999874	498	0.113	170	0.0355577	681	179.033		472.612	444.462	403.159	313.964	355.831	405.695	455.585	446.511	360.415	410.504	425.426	476.866	492.997
1778638_at	YGR046W	TAM41	0.37065	1790	87038167536	2523	0.261	1018.5	0.0588615	940	255.937		330.668	475.503	484.355	469.122	517.391	586.605	464.652	424.613	417.595	435.076	500.828	513.829	516.269
1779774_at	YLR247C	IRC20	0.3707	1791	1.20177e+06	514	0.142	334	0.0116319	281	529.685		1452.46	1338.72	1082.91	1234.72	1426.94	1612.6	1555.51	1413.01	1298.16	1293.97	1387.28	1339.91	1405.24
1777107_at	YOR268C	---	0.3711	1792	3772270000000	4186	0.215	735	0.146902	1495	111.19		284.434	275.081	243.466	354.125	332.415	259.768	242.935	289.708	308.531	289.62	253.234	324.831	292.77
1774343_at	YDR065W	RRG1	0.37119	1793	22105600000000	5067	0.258	998	0.474795	2600	241.919		593.575	552.248	483.153	725.072	662.02	579.116	556.944	662.3	643.711	600.251	542.016	631.973	591.631
1771447_at	YML105C	SEC65	0.37146	1794	2661310000000	4009	0.861	4325.5	0.670614	3010.5	336.389		2643.29	2715.55	2492.86	2538.24	2462.64	2564.15	2643.42	2473.75	2461.74	2387.31	2599.24	2379.16	2531.7
1771523_at	YDL160C-A	---	0.37171	1795	188612000000	2805	0.502	2315	0.222583	1827	241.808		875.466	905.059	826.827	802.635	691.971	663.251	703.904	734.495	722.69	746.22	702.302	719.753	706.63
1769312_at	YER059W	PCL6	0.3718	1796	149158000000	2710	0.581	2710	0.146902	1495	183.584		565.855	539.916	537.258	562.064	624.279	681.695	713.841	681.399	647.798	634.271	712.804	687.929	720.843
1774988_at	YDR402C	DIT2	0.37198	1797	3248930000000	4121	0.895	4567	1	4765.5	138.903		307.373	320.861	237.99	376.893	293.128	238.58	244.632	305.724	297.091	259.179	295.291	277.924	259.602
1776010_at	YJL190C	RPS22A	0.37315	1798	445006000000	3195	0.478	2168.5	0.670614	3010.5	1215.44		17618.8	16702.8	17336.8	17008.1	17805.5	17845.7	17753.2	17918.2	17071.6	17652.2	17400.9	17544.1	17759.2
1771233_at	YDL104C	QRI7	0.37402	1799	4208228913	1660	0.345	1482.5	0.146902	1495	113.718		375.409	397.009	402.407	349.808	297.202	305.69	339.853	323.095	331.551	305.556	305.768	288.69	295.59
1776711_at	YGR229C	SMI1	0.37415	1800	2.04651e+07	769	0.207	677	0.0588615	940	725.978		1060.12	1363.71	1672.36	1786.1	1626.79	1595.25	1397.73	1372.16	1422.45	1442.9	1564.71	1493.28	1350.81
1777620_at	YLL021W	SPA2	0.37432	1801	628307	467	0.225	792.5	0.146902	1495	1403.19		1706.53	2550.58	3109.72	2877.38	2174.26	1731.77	1749.76	1937.44	2395.71	2260.86	2180.72	2178.06	2209.52
1769804_at	YGL104C	VPS73	0.37441	1802	63138756332	2414	0.644	3034.5	1	4765.5	663.315		1161.7	562.874	552.371	886.939	836.172	618.881	667.245	796.788	864.236	827.103	629.96	700.794	498.382
1776216_at	YDR204W	COQ4	0.37476	1803	4.66595e+08	1187	0.801	3927.5	1	4765.5	378.604		611.567	446.145	393.405	378.023	448.718	577.649	747.935	744.704	666.365	638.149	689.502	673.055	756.627
1778566_at	YKL003C	MRP17	0.37486	1804	54176545306	2361	0.185	575	0.222583	1827	266.685		1204.57	1201.98	1255.15	1328.87	1386.39	1457.14	1468.67	1355.36	1270.77	1249.49	1453.75	1348.46	1432.83
1775922_at	YMR041C	ARA2	0.37489	1805	1039363770	1330	0.606	2842.5	0.0588615	940	518.799		914.93	599.117	569.326	507.986	442.565	396.131	509.41	485.482	498.382	475.252	428.022	407.387	418.667
1770887_at	YKL187C	---	0.37521	1806	6200566533	1744	0.485	2205.5	0.474795	2600	126.772		374.47	362.507	416.97	423.019	382.051	296.248	321.317	369.2	345.533	340.898	322.732	303.192	319.27
1780146_at	YPR189W	SKI3	0.37553	1807	897253000000	3486	0.724	3460.5	1	4765.5	604.115		1581.35	1087.85	1064.63	1111.51	1010.62	1105.26	1158.13	1070.23	1098.68	1029	988.83	984.843	977.235
1771415_at	YDR061W	---	0.37587	1808	6303791211	1747	0.373	1656	0.328902	2199.5	118.231		318.085	290.043	319.374	381.639	408.274	367.751	364.841	350.771	349.316	357.168	362.948	347.488	362.645
1776321_at	YAL063C-A	---	0.37644	1809	13311111702	1928	0.483	2196	0.222583	1827	100.358		303.094	325.206	315.165	312.368	262.568	239.772	243.63	263.344	258.37	257.865	246.405	224.847	236.619
1772361_at	YHR126C	ANS1	0.37689	1810	35751400000000	5301	0.286	1167.5	0.222583	1827	31.8591		158.442	138.662	126.583	152.672	156.834	141.578	136.443	139.356	140.554	144.561	134.683	140.23	138.673
1775600_at	YLR453C	RIF2	0.3769	1811	8085330000000	4555	0.929	4844	1	4765.5	60.4773		219.258	203.525	202.24	223.478	192.787	163.001	199.173	199.215	193.036	193	191.128	198.63	179.847
1769362_at	YCR024C-B	---	0.37693	1812	702839000000	3385	0.562	2615	0.670614	3010.5	3002.1		14308.3	13279.4	12229.7	13230.9	14762.4	14544.9	13850.1	13855.7	13991.5	15231.8	13844.8	14507.8	14112.2
1770437_at	YPR015C	---	0.37696	1813.5	31667000000000	5245	0.508	2354	0.146902	1495	51.765		184.451	181.825	161.863	213.628	193.214	165.455	171.065	186.155	182.985	175.416	177.376	183.244	174.555
1776908_at	YNL131W	TOM22	0.37696	1813.5	71411149775	2457	0.295	1223	0.222583	1827	843.233		3086.22	3226.76	3384.49	3579.42	3709.05	3779.6	3509.49	3579.96	3560.27	3815.51	3832.49	3900	3929.45
1777701_at	YMR032W	HOF1	0.37697	1815	0.277621	22	0.207	677	0.0355577	681	1735.92		171.268	147.441	147.311	498.054	1532.61	1883.23	1205.09	597.252	467.151	794.761	992.693	894.817	827.33
1774796_at	YJR108W	ABM1	0.37719	1816	3969960000000	4207	0.796	3892.5	0.474795	2600	75.9702		213.69	159.241	160.225	174.976	165.286	137.72	147.793	174.947	176.427	154.909	155.978	148.322	153.942
1773363_x_at	YLL066W-B	---	0.37736	1817	4669230000000	4296	0.293	1204.5	0.146902	1495	154.211		510.41	356.199	381.984	476.584	467.102	408.746	365.52	371.496	416.819	407.024	379.589	360.114	357.208
1775471_at	YBR253W	SRB6	0.37753	1818	458960000000	3203	0.8	3921.5	0.474795	2600	410.029		1495.03	1135.03	1107.25	1085	1099.08	1122.08	1210.24	1157.28	1087.72	1143.36	1213.77	1130.21	1142.76
1773228_at	YPR047W	MSF1	0.37758	1819	19547582316	2036	0.594	2776	0.670614	3010.5	78.5208		236.503	207.695	198.25	198.766	210.606	243.087	276.771	252.061	246.382	230.64	263.486	265.518	262.775
1777889_at	YPL008W	CHL1	0.3776	1820	311655000000	3018	0.704	3370.5	0.927999	3426	313.735		1113.89	1065.75	1050.74	1098.36	877.941	800.15	886.086	957.705	971.378	916.688	886.758	977.641	904.701
1778805_at	YFL051C	---	0.37767	1821	34203900000000	5287	0.299	1252	0.0943642	1207	62.2519		219.972	163.314	157.72	200.756	195.032	166.284	172.058	179.329	192.699	165.47	172.498	196.714	165.323
1776667_at	YBL080C	PET112	0.37791	1822	1892040000000	3837	0.485	2205.5	0.670614	3010.5	49.0446		192.066	209.803	240.529	212.506	224.294	229.9	212.61	215.429	218.855	222.392	241.111	233.6	230.534
1776417_at	YHR175W	CTR2	0.37793	1823	599099	463	0.13	265	0.0588615	940	1755.38		3220.39	3881.21	4326.4	4483.27	3726.03	3122.61	2727.89	3081.17	3569.59	3701.88	3686.86	3235.86	3423.7
1770344_at	YMR149W	SWP1	0.37847	1824	1015120000000	3553	0.418	1885.5	0.222583	1827	964.265		5876.39	6019.53	6079.48	6607.59	6840.66	6365.9	6378.04	6307.47	6402.82	6526.34	6152.8	6699.18	6637.85
1773672_at	YNL154C	YCK2	0.3788	1825	36385900000000	5311	0.691	3288.5	0.328902	2199.5	1073.28		2288.2	3183.4	3343.14	3267.71	3240.28	3173.8	3281.01	3361.48	3136.58	3128.27	3309.69	3265.58	3246.88
1777029_at	YFR040W	SAP155	0.37901	1826	1477370000000	3722	0.391	1745	0.146902	1495	324.215		554.599	726.089	743.023	694.281	770.37	833.76	783.68	743.172	694.916	715.26	809.728	834.36	878.814
1772473_at	YPR109W	---	0.37922	1827	262265000000	2931	0.736	3521.5	0.474795	2600	135.518		984.761	941.022	913.893	849.242	924.269	926.054	905.623	915.266	905.506	902.749	934.247	898.006	934.38
1776930_at	YNL115C	---	0.37925	1828	7.18437e+08	1264	0.402	1794	0.670614	3010.5	248.716		501.188	446.024	404.727	342.418	313.265	333.099	451.138	548.964	561.98	485.756	428.997	451.489	493.803
1776754_at	YOR140W	SFL1	0.37944	1829	2655316848	1533	0.681	3237	0.328902	2199.5	508.704		555.755	956.909	879.621	1009	1044.11	967.177	857.704	996.469	1064.46	956.65	967.025	842.251	916.318
1779113_at	YNL080C	EOS1	0.37968	1830	28090629559	2145	0.223	781.5	0.222583	1827	1160.22		4058.54	3058.7	2898.33	3081.42	2990.24	3414.67	3908.87	3559.29	3414.35	3268.46	3244.47	3221.24	3242.28
1770941_at	YKL048C	ELM1	0.37972	1831.5	28632762488	2152	0.701	3351.5	0.927999	3426	252.239		531.195	603.875	601.569	736.389	704.102	544.279	484.15	523.955	574.896	543.884	523.187	558.353	543.457
1770481_at	YNL307C	MCK1	0.37972	1831.5	6.33436e+08	1241	0.583	2722.5	0.222583	1827	2205.91		2338.45	3513.69	3575.7	4027.22	4152.73	4161.98	3511.41	4000.68	4066.51	4147.5	4544.35	3897.58	4047.72
1777855_at	YGR091W	PRP31	0.37975	1833	98421799573	2567	0.258	998	0.927999	3426	160.892		636.632	540.655	482.316	512.622	499.185	564.802	591.457	546.856	512.196	493.807	487.81	480.723	475.741
1776353_at	YMR211W	DML1	0.37994	1834	461003000000	3206	0.754	3629	1	4765.5	330.689		883.305	603.502	564.986	613.53	707.818	668.56	618.168	567.781	560.602	552.616	602.536	573.459	591.736
1769721_at	YDR331W	GPI8	0.3802	1835	1.79562e+08	1022	0.284	1152	0.222583	1827	630.735		1507.29	1609.33	1791.8	1700.15	1517.61	1161.06	1268.14	1438.84	1419.84	1506.21	1444.76	1303.91	1405.94
1779223_at	YML007W	YAP1	0.38029	1836	6376932729	1750	0.553	2560.5	0.328902	2199.5	839.133		1230.17	1338.99	1326.13	1445.79	1743.29	2069.3	1992.23	1855.17	1717.83	1772.07	2015.03	1983.55	1930.78
1774376_at	YDR158W	HOM2	0.3806	1837	899650000000	3490	0.495	2269	0.0943642	1207	4092.63		10044.3	11769.1	12649.9	13497.6	13937.3	13892.2	13735.6	13337.1	13411.8	13369.9	14067.9	13869.5	14136.9
1780032_at	YDR320C	SWA2	0.3807	1838.5	2712816672	1537	0.381	1693.5	0.328902	2199.5	197.83		790.518	628.934	592.689	596.811	701.618	674.724	674.766	649.11	675.358	640.365	670.702	713.994	688.639
1778806_at	YGR014W	MSB2	0.3807	1838.5	129279	364	0.179	531	0.0943642	1207	2813.36		1902.24	3461.05	4715.59	4284.9	3816.67	2732.22	2341.91	2744.02	3209.32	3515.27	3345.85	3299.4	3467.49
1771679_at	YIL090W	ICE2	0.38091	1840	346627000000	3077	0.487	2219.5	0.670614	3010.5	1019.26		2008.56	2876.37	2988.21	2889.53	3027.81	2831.6	2512.28	2709.15	2704.16	2769.87	2806.24	2883.57	2914.91
1778852_at	YPL027W	SMA1	0.38099	1841	2557370000000	3987	0.166	453.5	0.222583	1827	116.446		274.868	218.749	222.226	335.195	312.037	252.525	234.6	288.575	302.435	253.129	231.456	282.129	250.076
1772218_at	YMR063W	RIM9	0.38105	1842	7937002809	1787	0.827	4081.5	1	4765.5	205.211		239.329	338.346	303.017	431.361	343.794	313.591	295.513	365.493	421.211	444.539	397.952	444.44	433.823
1771100_at	YGL254W	FZF1	0.38149	1843	11506790781	1891	0.482	2191.5	0.222583	1827	182.472		351.073	532.783	533.544	522.822	501.56	476.4	447.96	480.654	520.864	454.775	464.318	449.357	462.382
1774938_at	YGL006W-A	---	0.38151	1844	29436485934	2157	0.706	3381.5	0.927999	3426	209.514		393.355	262.443	231.686	418.739	372.189	209.225	257.632	329.336	309.801	316.433	287.765	290.429	225.578
1779688_at	YLR164W	---	0.38165	1845	20978153794	2051	0.597	2794.5	1	4765.5	219.596		542.577	423.125	427.944	459.831	503.061	574.405	642.721	593.708	527.246	553.069	597.333	577.491	576.022
1773657_at	YBR146W	MRPS9	0.38234	1846	1154020000000	3616	0.448	2019.5	0.222583	1827	687.483		1166.49	1493.49	1624.57	1423.97	1565.4	1771.46	1719.13	1573.24	1435.11	1417.24	1658.93	1767.16	1853.97
1779332_at	YPR027C	---	0.38277	1847	99046500000000	5765	0.922	4787	1	4765.5	20.404		153.444	149.918	140.916	161.071	142.172	159.173	153.553	140.667	152.13	158.414	146.561	143.605	146.83
1769579_at	YGL121C	GPG1	0.38286	1848	39046104000	2247	0.97	5296.5	0.328902	2199.5	168.688		283.817	141.996	118.017	137.826	130.483	115.128	119.312	130.036	128.198	115.996	122.65	125.409	123.172
1778914_at	YJL160C	---	0.3829	1849	4621010000000	4290	0.406	1817.5	0.328902	2199.5	54.7259		196.921	167.317	173.93	212.673	205.548	196.262	187.016	200.383	222.043	198.674	199.374	213.753	199.102
1775043_at	YPR097W	---	0.383	1850	1262260000000	3660	0.677	3217.5	0.670614	3010.5	306.583		1396.13	1280.36	1426.73	1281.5	1219.17	1384.79	1500.55	1455.18	1379.83	1398.81	1395.71	1525.75	1512.25
1771214_at	YOR347C	PYK2	0.3832	1851	107194000000	2599	0.657	3108	0.670614	3010.5	173.983		398.06	428.481	367.725	402.083	359.295	373.763	422.057	533.278	450.936	391.513	401.449	439.783	438.758
1775486_s_at	YBR302C /// YML132W	COS2 /// COS3	0.38328	1852	494949000000	3224	0.67	3183	1	4765.5	3270.65		9554.37	7229.43	7351.29	7577.78	6283.72	6732.21	8417.14	7958.06	8395.46	7528.54	7978.08	7371.55	8073.89
1777137_at	YGR109W-B /// YIL080W	---	0.38336	1853	1162470000000	3619	0.852	4256.5	0.927999	3426	115.388		385.569	400.453	392.726	344.189	370.14	417.471	366.827	347.329	356.908	417.162	403.428	459.577	441.861
1771191_at	YCL034W	LSB5	0.3835	1854	6144899364	1741	0.56	2606.5	0.222583	1827	455.903		863.797	760.143	867.448	1156.27	1216.05	1161.82	1189.07	1057.03	1155.35	1143.99	1188.45	1087.48	1141.62
1770883_at	YOR228C	---	0.38363	1855	9.29507e+07	936	0.132	273.5	0.0588615	940	420.966		1042.91	833.291	623.804	621.943	692.905	900.296	963.688	871.336	786.804	743.089	751.443	732.523	712.435
1779275_at	YHR104W	GRE3	0.38366	1856	4.45448e+07	848	0.746	3584.5	0.474795	2600	1563.76		2165.66	1283.54	1167.91	1190.47	1438.63	2076.95	2722.84	2731.67	2434.85	2156.54	2341.05	2566.28	2598.22
1778790_at	YOR330C	MIP1	0.38368	1857	2592617125	1526	0.336	1439	0.0355577	681	280.021		701.806	615.01	636.597	825.442	856.865	781.385	812.967	783.489	802.807	820.4	857.745	895.031	821.518
1771577_at	YBR015C	MNN2	0.38402	1858	8.23819e+06	673	0.268	1061	0.222583	1827	2742.09		3114.92	4899.5	5857	5528.49	4595.73	3911.37	3426.37	4008.38	4529.54	4403	4399.95	4318.01	4485.57
1775476_at	YOL135C	MED7	0.3845	1859	27930000000000	5176	0.993	5619.5	1	4765.5	61.3586		504.309	521.71	471.463	512.506	532.821	491.436	496.042	486.066	480.519	476.68	494.286	500.653	481.629
1776153_at	YMR206W	---	0.38476	1860	3154570000000	4103	0.241	887	0.0588615	940	115.145		283.931	200.822	168.786	244.819	255.495	181.63	179.463	248.286	216.971	208.011	215.31	244.818	203.931
1773524_at	YMR281W	GPI12	0.38479	1861	4987080000000	4321	0.936	4908.5	1	4765.5	101.689		1231	1167.36	1165.18	1191.94	1202.85	1208.43	1205.12	1242.17	1212.6	1158.16	1259.85	1185.95	1244.39
1774005_at	YNL155W	---	0.38492	1862	3.19811e+07	815	0.614	2883.5	0.146902	1495	1637.73		1321.81	1247.69	1181.06	1354.43	1961.11	2818.79	2643.59	2475.87	2131.29	2278.09	2614.33	2649.2	2603.43
1773449_at	YEL064C	AVT2	0.38505	1863	6.44288e+06	656	0.321	1364	0.0943642	1207	239.9		372.848	453.638	565.332	521.518	394.339	325.432	349.352	401.225	416.901	383.223	390.267	385.81	394.943
1774982_at	YGR187C	HGH1	0.38506	1864	38995110313	2246	0.475	2148.5	0.670614	3010.5	993.809		4028.48	4105.67	3589.74	3336.5	3409.23	3469.55	3661.87	3518.34	3361.43	3111.86	3232.88	3305.96	3181.97
1775330_at	YOR233W	KIN4	0.38511	1865	12129820188	1902	0.42	1900	0.328902	2199.5	437.258		950.985	865.529	930.29	1176.54	1067.81	817.408	747.332	818.149	897.699	886.472	763.783	739.286	762.636
1770017_at	YGL006W	PMC1	0.38521	1866	7.27907e+08	1266	0.519	2413	0.328902	2199.5	660.503		1039.27	777.503	738.907	801.971	954.006	1187.16	1399.41	1326.84	1141.47	1097.28	1207.16	1230.28	1287.77
1773553_at	YDL161W	ENT1	0.38542	1867	52500087507	2349	0.364	1601	0.146902	1495	338.569		719.634	808.906	813.316	643.906	609.323	772.559	947.892	869.288	838.241	788.417	800.378	858.368	867.606
RPTR-Sc-AF292560-1_s_at	---	---	0.38561	1868	21563500000000	5053	0.439	1979.5	1	4765.5	38.1359		139.783	124.395	123.909	141.133	129.948	144.84	127.464	125.616	152.654	134.419	122.954	114.518	120.335
1770924_at	YMR132C	JLP2	0.38614	1869	13101453826	1925	0.443	2001	0.474795	2600	137.892		275.974	290.839	303.883	355.878	348.386	340.45	269.244	217.986	252.288	257.498	290.425	286.984	276.871
1777016_at	YBL081W	---	0.3864	1870	2939431218	1562	0.495	2269	0.670614	3010.5	643.587		1871.63	1860.58	1907.79	1940.47	1722.63	1435.53	1368.28	1508.91	1626.57	1657.15	1383.7	1296.88	1345.03
1779304_at	YDL141W	BPL1	0.3873	1871	37534579055	2234	0.624	2933	0.020737	457.5	945.976		1027.33	1501.97	1672.79	1664.21	1829.35	1973.31	1651.67	1650.25	1643.67	1686.94	1764.67	1680.35	1713.18
1773510_at	YDR471W	RPL27B	0.3881	1872	29049059314	2154	0.538	2501	0.670614	3010.5	872.39		15208.8	14945.3	14857.9	14630.1	14837.3	14761.9	15048.7	14754.4	14336.4	14486.8	14577.3	14516.4	14841.9
1780147_at	YGL144C	ROG1	0.38822	1873	287107000000	2978	0.803	3938.5	1	4765.5	159.748		522.218	442.462	455.491	405.481	362.47	377.817	442.713	391.949	377.915	367.875	398.228	383.257	382.634
1775417_at	YLR192C	HCR1	0.38844	1874	825817000000	3458	0.637	2998	1	4765.5	751.244		5710.91	6255.68	5896.22	5575.12	5504.44	5778.9	6012.48	5880.25	5947.8	5638.41	6060.52	5620.5	5745.3
1770452_at	YKL069W	---	0.38864	1875	6.5406e+08	1245	0.573	2672.5	0.670614	3010.5	800.521		1294.59	1370.13	1386.46	1690.72	1754.06	1358.82	1012.83	953.543	1133.84	1297.21	1310.8	1135.86	1220.07
1772147_at	YDL175C	AIR2	0.38885	1876	2713160000000	4020	0.942	4962.5	1	4765.5	132.885		720.791	849.617	796.595	853.676	839.143	783.054	760.508	787.638	825.972	774.997	756.512	838.568	748.901
1774321_at	YIR032C	DAL3	0.38887	1877	401810000000	3150	0.459	2073.5	0.0355577	681	89.5225		379.824	318.938	290.301	308.768	321.387	312.442	322.958	333.083	321.356	310.279	306.618	305.714	312.752
1771236_at	YGR036C	CAX4	0.38896	1878	19869994889	2041	0.326	1387.5	0.222583	1827	219.661		474.08	651.456	693.741	643.325	636.862	579.573	503.794	629.252	569.653	633.031	656.337	619.198	618.987
1769352_at	YDL048C	STP4	0.38905	1879	1185170000000	3629	0.592	2767	1	4765.5	545.576		1487.96	1088.33	952.579	1133.48	1021.82	1027.94	1146.56	1118.71	1165.52	975.686	987.908	992.652	942.384
1769759_at	YFL067W	---	0.3892	1880	173279000000	2769	0.561	2611	0.927999	3426	108.056		293.868	245.594	255.72	353.651	352.967	276.364	248.869	281.935	271.187	288.84	254.35	313.385	272.141
1774401_at	YGL008C	PMA1	0.38921	1881	2838950000000	4043	0.678	3225.5	1	4765.5	1980.7		18426.9	18947.6	17797	18802.8	19658.8	19777.7	18632.7	18828.5	19315.7	19579.9	18851	19145.9	18764.3
1773057_at	YLR383W	SMC6	0.38946	1882	24366.3	288	0.442	1996	0.0588615	940	1119.66		684.804	1097.75	1498.53	1057.02	588.085	378.869	483.877	602.894	677.653	635.117	600.265	593.838	601.32
1776384_at	YLL055W	YCT1	0.38955	1883	364648000000	3104	0.209	694	0.0943642	1207	119.128		522.768	482.257	436.979	427.896	427.933	476.276	493.778	465.691	491.853	439.933	470.298	403.64	443.026
1774012_at	YIR027C	DAL1	0.38958	1884	69737500000000	5613	0.683	3248.5	0.328902	2199.5	89.1648		278.274	261.321	208.026	297.191	262.365	252.873	242.01	267.331	275.804	242.609	249.954	226.182	248.194
1775725_s_at	YDR545W /// YEL076C-A /// YER190W /// YGR296W /// YIL177C /// YJL225C /// YLR464W /// YLR466W /// YLR467W /// YNL339C /// YOR396W /// YPL283C	YRF1-1 /// YRF1-2 /// YRF1-3 /// YRF1-4 /// YRF1-5 /// YRF1-6 /// YRF1-7 /// YRF1-8	0.3897	1885	317.312	121	0.503	2322.5	0.146902	1495	1726.97		259.032	1536.57	1986	722.639	340.48	353.208	462.077	675.124	670.989	594.293	583.542	606.198	645.955
1779268_at	YHR041C	SRB2	0.38971	1886	43658381163	2290	0.539	2506.5	0.328902	2199.5	1419.26		3446.84	2989.28	2886.29	2931.21	2646.79	2027.58	2337.98	2686.45	2604.41	2666.87	2493.51	2285.11	2404.9
1776145_at	YCR100C	---	0.39016	1887	104141000000	2585	0.708	3394	0.474795	2600	500.345		976.866	658.727	585.819	1038.02	858.095	610.298	691.333	818.357	827.05	812.604	700.171	841.961	537.672
1775978_at	YNL048W	ALG11	0.39022	1888	582729000000	3298	0.754	3629	0.927999	3426	353.504		1771.95	1723.58	1814.61	1779.78	1959.67	1807.29	1626.46	1722.01	1786.16	1930.97	1896.42	1765.48	1979.96
1772426_at	YEL020C	---	0.39031	1889	2246960000000	3913	0.663	3148.5	1	4765.5	118.443		765.524	721.385	668.481	661.727	750.782	724.319	757.969	723.895	729.77	651.87	744.15	647.081	712.211
1775466_at	YNL018C	---	0.39039	1890	38626900000000	5338	0.751	3614	0.927999	3426	25.4894		137.877	130.421	120.25	145.739	134.495	121.048	128.813	124.209	142.606	128.495	131.731	130.703	129.377
1778591_at	YNR044W	AGA1	0.39094	1891	477562	444	0.113	170	0.0355577	681	1167.16		1348.21	1604.19	1466.72	1145.88	850.14	916.482	970.853	1333.53	2017.3	1917.01	1471.37	1052.14	1219.28
1772574_at	YDR504C	SPG3	0.39118	1892	235636000000	2892	0.35	1515.5	0.328902	2199.5	334.663		2213.39	2141.54	2137.7	2318.4	2252.8	2244.85	2339.46	2283.92	2244.77	2194	2255.28	2472.36	2448.61
1778856_at	YHR116W	COX23	0.39181	1893	535874000000	3259	0.596	2788.5	1	4765.5	70.8008		283.885	260.296	261.702	288.122	312.176	307.706	321.643	322.154	304.36	286.841	331.097	308.668	319.506
1775354_at	YGL220W	FRA2	0.39185	1894	11097300000000	4708	0.789	3850.5	0.328902	2199.5	1300.3		4473.31	3595.44	3514.79	3541.07	3405.28	3173	3601.64	3554.57	3442.98	3537.89	3448.65	3366.34	3386.27
1779962_at	YMR139W	RIM11	0.39195	1895	1695652939	1433	0.528	2450.5	0.328902	2199.5	509.833		809.035	707.277	725.652	750.795	836.124	1035.17	1150.68	1040.96	938.011	944.154	1117.82	1136.61	1217.11
1776562_at	YPR129W	SCD6	0.392	1896	6641890000000	4452.5	0.658	3117	1	4765.5	468.772		1826.69	1357.92	1369.06	1783.59	1713.16	1501.35	1541.93	1572.05	1535.8	1600.12	1567.89	1567.31	1424.02
1773778_at	YKL106C-A	---	0.39206	1897	68721600000000	5606	0.318	1348.5	0.146902	1495	42.5062		195.518	161.558	155.919	192.9	186.734	153.011	159.063	185.359	173.223	163.8	161.975	163.166	162.219
1780187_at	YLL023C	POM33	0.39211	1898	8199863892	1793	0.144	347.5	0.0943642	1207	814.499		2879.24	2559.74	2237.41	2191.46	2267.25	2555.73	2880.43	3005.96	2836.57	2589.02	2616.39	2486.98	2684.31
1778950_at	YMR013C	SEC59	0.39245	1899	15899646030	1973	0.477	2159	0.328902	2199.5	342.76		1059.88	1316.64	1309.54	1231.66	1114.45	1080.02	991.608	1033.46	1076.48	1104.58	1022.58	1008.47	973.877
1773369_at	YML086C	ALO1	0.39263	1900	3.79221e+08	1147	0.268	1061	0.0588615	940	1205.34		5682.39	6060.24	5520.17	4854.9	4868.88	5034.3	5408.89	5623.09	5418.39	5313.22	5464.11	5373.99	5486.78
1777689_at	YOR307C	SLY41	0.39333	1901	2.54449e+07	792	0.102	124	0.0116319	281	501.79		1487.41	1584.38	1648.77	1775.14	1833.13	1527.92	1331.34	1366.03	1591.87	1679.77	1670.74	1655.23	1664.05
1776531_at	YDR074W	TPS2	0.39335	1902	5.12598e+07	862	0.629	2961.5	0.670614	3010.5	695.953		666.407	674.055	612.965	551.35	686.965	1047.09	1182.47	1142.64	867.025	904.226	1072.27	1200.41	1247.3
1771832_at	YEL054C	RPL12A	0.39354	1903	540213000000	3263	0.71	3409	0.670614	3010.5	971.58		16309.1	15596.3	15641.9	15989	16215.3	16154.9	15784.7	15877.3	15427.1	15960.2	15337.5	16306.3	15981.1
1773382_at	YFR018C	---	0.39386	1904	7127059304	1771	0.473	2141	0.927999	3426	428.003		1267.31	1480.9	1530.74	1515.64	1423.38	1262.89	1102.74	1199.45	1361.63	1255.84	1260.69	1141.3	1238.21
1777650_at	YMR243C	ZRC1	0.39405	1905	253235000000	2916	0.692	3294	1	4765.5	1634.84		5454.39	6698.01	6688.16	7087.1	7089.23	6740.2	6392.98	6711.22	6705.27	6694.23	6858.3	6503.19	7001.11
1772365_at	YLR108C	---	0.39407	1906	8.67843e+08	1299	0.27	1073.5	0.0588615	940	868.957		2389.88	1826.12	1696.18	2189.81	2374.4	2565.14	2325.14	2032.1	1747.2	1788.39	1909.95	1975.07	2032.53
1772686_at	YOL117W	RRI2	0.39417	1907	297579000000	2995	0.64	3010.5	0.670614	3010.5	32.2936		217.535	200.21	196.566	216.703	221.758	210.699	202.003	211.364	211.331	204.957	228.859	212.148	218.405
1774667_at	YGL049C	TIF4632	0.39492	1908	44646041724	2296	0.403	1801	0.474795	2600	385.254		768.065	788.139	840.521	905.694	996.204	1062.98	1109.71	966.345	992.782	990.627	1107.36	1099.19	1153.32
1775207_at	YDL197C	ASF2	0.39498	1909	3.76032e+07	830	0.37	1640.5	0.474795	2600	326.468		383.831	527.76	710.299	675.704	557.303	407.133	387.633	529.702	516.481	522.179	481.772	569.964	512.458
1778724_x_at	YLR466C-B	---	0.39514	1910	7892630000000	4544	0.498	2294	0.0588615	940	213.799		743.482	529.682	592.462	700.963	702.519	605.17	555.028	565.586	609.502	580.73	596.133	563.367	570.118
1774665_at	YLR324W	PEX30	0.39518	1911	3.54695e+08	1135	0.487	2219.5	0.146902	1495	293.643		307.335	288.505	318.783	362.189	432.661	541.313	556.685	490.577	452.823	476.901	534.259	557.77	582.148
1771065_at	YER093C-A	AIM11	0.39578	1912	952561000000	3518	0.643	3028	0.927999	3426	158.138		538.368	558.21	527.57	642.592	565.205	493.229	489.275	547.222	551.137	499.037	502.791	484.453	517.03
1778124_at	YHR017W	YSC83	0.39579	1913	28334942174	2150	0.288	1179	0.0943642	1207	244.322		654.908	653.979	670.256	771.058	833.576	898.301	893.025	789.035	770.391	792.278	846.679	819.775	836.899
1771574_at	YDR213W	UPC2	0.39588	1914	51441881641	2341	0.236	855.5	0.0355577	681	124.044		455.319	401.678	449.086	386.12	331.396	331.275	370.346	362.99	389.848	391.673	380.959	343.557	338.258
1775634_at	YLR314C	CDC3	0.39622	1915	11407201500	1888	0.0814	56	0.146902	1495	759.768		1720.67	1996.14	2448.4	2346.34	2280.03	2381.08	2019.46	1835.46	1935.11	2132.09	2290.19	2480.44	2329.65
1777271_at	YOL147C	PEX11	0.39631	1916	21465.5	287	0.238	867.5	0.0116319	281	1836.33		1431.74	2457.54	2937.27	2510.06	1795.05	1100.94	1354.54	1850.41	1901.65	1942.23	1910.73	1759.3	1834.56
1778051_at	YLR086W	SMC4	0.39645	1917	342648000000	3068	0.866	4358	1	4765.5	353.682		1028.65	918.946	1118.26	1203.39	1153	1018.66	849.712	899.83	908.167	916.929	928.27	948.868	897.535
1773063_at	YMR304W	UBP15	0.39649	1918	214365983	1059	0.538	2501	0.474795	2600	543.965		686.297	629.81	641.77	605.989	722.633	996.681	1088.17	972.423	814.351	877.651	1052.13	1084.15	1149.95
1778496_at	YDR422C	SIP1	0.39699	1919.5	13548700000000	4819	0.96	5181.5	1	4765.5	228.628		752.048	925.415	869.067	847.987	980.677	900.819	856.438	941.353	878.43	916.068	958.356	921.372	906.771
1771724_at	YAL053W	FLC2	0.39699	1919.5	1.7328e+06	550	0.319	1355.5	0.020737	457.5	1297.37		1561.53	2219.82	2858.9	2683.73	1914.03	1644.05	1746.14	1957.76	1873.18	1804.83	1723.23	1613.34	1702.28
1771184_at	YDR200C	VPS64	0.39712	1921	9513667011	1834	0.388	1725	0.0588615	940	222.766		647.763	692.007	861.363	869.244	870.529	798.515	730.922	677.488	692.782	727.502	743.668	726.852	709.206
1777477_at	YCR034W	FEN1	0.39743	1922	1285001343	1377	0.332	1419.5	0.328902	2199.5	2702.35		5326.19	7221.76	8028.53	7975.07	7442.98	6764.34	6025.7	6287.26	6954.96	6868.42	6912.38	6620.94	7178.5
1774265_at	YDR172W	SUP35	0.39747	1923	57082300000000	5520	0.991	5588	1	4765.5	1660.48		4597.42	6257.9	5634.5	5532.37	5559.28	5595.02	5500.83	5643.52	5619.27	5521.07	5724.54	5541.68	5658.55
1777442_at	YGL087C	MMS2	0.3975	1924	3.07817e+07	808	0.126	238.5	0.0355577	681	444.788		1550.79	1271.05	1172.66	1106	1250.32	1332.6	1293.72	1170.69	1172.92	1221.96	1379.4	1405.28	1438.97
1779126_at	YHL003C	LAG1	0.39753	1925	261684000000	2929	0.359	1572.5	0.222583	1827	804.112		3300.18	3165.35	3664.32	3703.35	3875.32	3392.44	3267.65	3592.01	3527.02	3799.74	3674.05	3969.46	3938.79
1776317_at	YKR006C	MRPL13	0.39771	1926	83496999992	2508	0.242	896	0.0588615	940	254.196		898.936	927.238	882.679	950.925	989.357	1136.87	1107.19	1058.49	998.391	972.852	1046.26	1052.4	1111.09
1776736_at	YLR419W	---	0.39776	1927	764807000000	3425	0.386	1717	0.328902	2199.5	363.048		1338.11	1209.75	1045.26	1074.72	1108.74	1034.46	1100.03	1127.4	1094.89	1049.02	1007.22	975.059	1001.71
1773044_at	YLR055C	SPT8	0.39779	1928	10077398121	1857	0.125	233	0.0116319	281	445.084		1760.96	1531.17	1315.87	1346.26	1391.77	1440.93	1617.83	1560.41	1522.63	1451.91	1357.11	1434.88	1363.59
1778832_at	YIR042C	---	0.39787	1929	1.63354e+08	1009	0.414	1865.5	0.222583	1827	240.664		264.797	413.28	460.692	505.461	449.189	373.313	340.602	344.077	378.148	370.3	384.299	355.662	386.268
1773575_at	YPR104C	FHL1	0.39806	1930	7.98104e+07	918	0.178	526	0.00624753	153	250.498		502.854	549.562	585.514	753.352	674.514	577.432	535.441	607.289	621.717	602.968	554.073	555.953	542.204
1775937_at	YMR030W-A	---	0.39847	1931	0.287966	23	0.192	606.5	0.0355577	681	1334.97		189.512	173.329	150.349	473.897	1272.62	1485.32	1118.31	511.512	433.583	681.336	857.444	804.399	714.848
1771887_at	YMR125W	STO1	0.39875	1932	1229000000000	3649	0.295	1223	0.328902	2199.5	744.667		2747.87	3492.54	3069.51	2777.97	2947.96	3331.81	3353.86	3195.26	2997.32	2936.02	3065.22	3260.33	3218.16
1775919_at	YJR125C	ENT3	0.39879	1933	2547697287	1520	0.294	1213	0.222583	1827	491.781		890.443	828.567	828.189	998.286	1077.74	1102.19	1146.2	1077.13	1015.54	1096.98	1128.35	1319.97	1237.37
AFFX-r2-Sc-SRB4-5_at	---	---	0.39904	1934	893827000000	3482	0.846	4215.5	1	4765.5	93.8014		196.004	284.274	289.005	282.783	277.691	289.805	228.21	285.256	267.51	270.042	284.32	267.906	280.543
1777655_at	YGR278W	CWC22	0.39915	1935	34483532884	2207	0.752	3619.5	0.474795	2600	273.139		717.992	536.306	505.305	527.433	460.088	482.32	523.126	495.88	501.765	479.9	444.852	496.73	494.076
1778532_at	YLR109W	AHP1	0.39934	1936	40770489712	2265	0.492	2247	0.146902	1495	4145.73		23857.5	20968	19751.2	19711.7	20939.1	22141.1	22945.6	22708.8	22596	22223	22554.4	22309.3	23086.7
1775390_at	YMR104C	YPK2	0.3995	1937.5	61987800000000	5558	0.801	3927.5	0.146902	1495	209.981		702.348	522.235	492.366	590.777	574.416	518.145	540.748	562.16	561.197	530.295	553.967	574.316	508.454
1776842_at	YHR132C	ECM14	0.3995	1937.5	178896000000	2784	0.544	2525	0.222583	1827	824.276		2898.71	3213.91	3032.15	2898.76	2705.83	2519.11	2415.41	2522.67	2634.15	2653.9	2551.56	2389.63	2492.69
1778620_at	YNL318C	HXT14	0.3996	1939	7172490000000	4496	0.106	141	0.0355577	681	46.0248		189.455	169.096	161.793	198.44	207.818	178.774	167.274	180.53	186.107	185.773	173.128	191.424	201.527
1770101_at	YBR028C	---	0.39967	1940	841117000000	3463	0.356	1553	0.222583	1827	195.756		852.208	743.797	838.484	916.355	939.552	794.984	744.185	795.797	805.648	797.081	807.62	751.752	804.832
1773498_at	YJR010W	MET3	0.39984	1941	30531242018	2177	0.521	2425	0.222583	1827	79.7749		428.889	428.944	473.614	457.804	471.312	422.676	393.84	439.328	431.017	433.205	444.785	402.957	435.045
1772007_at	YIL029C	---	0.3999	1942	16248300000000	4908	0.355	1544	0.0355577	681	125.874		389.177	284.138	263.303	347.695	346.007	269.955	319.365	335.472	321.607	312.564	317.231	359.345	300.876
1776845_at	YDL123W	SNA4	0.40084	1943	7.03442e+08	1259	0.463	2095	0.474795	2600	649.086		618.431	751.873	741.257	764.055	948.983	1161.21	1161.37	1097.56	885.334	994.295	1187.76	1240.51	1267.52
1770383_at	YPR069C	SPE3	0.40106	1944	13994900000000	4832	0.307	1293.5	0.222583	1827	774.307		7142.79	7680.99	7643.33	7451.89	7484.94	7813.38	7917.1	7350.77	7308.27	7468.25	7854.04	7603.98	7661.66
1779908_at	YJL058C	BIT61	0.40146	1945	3483074555	1605	0.516	2400	0.222583	1827	123.858		504.22	463.486	416.397	394.33	392.948	445.578	418.592	400.7	391.225	380.362	386.347	403.944	411.927
1779512_at	YBR254C	TRS20	0.40154	1946	173406000000	2770	0.335	1433.5	0.222583	1827	302.109		664.184	875.615	856.963	907.869	966.292	817.736	747.381	835.451	793.424	819.955	899.727	849.863	887.806
1777157_at	YML114C	TAF8	0.40168	1947	797520000000	3439	0.707	3387.5	0.670614	3010.5	201.355		977.322	782.684	819.665	814.692	907.438	835.935	879.207	775.967	821.598	798.842	869.727	829.939	852.002
1778428_at	YDL143W	CCT4	0.40186	1948	95984877782	2556	0.64	3010.5	0.670614	3010.5	1895.63		7875.41	8091.08	7550.91	7246.55	7576.53	8661.95	9075.97	8536.68	8513.48	8277.22	8685.14	9129.25	9142.18
1778205_at	YOL065C	INP54	0.40224	1949	1328180000000	3682	0.372	1650	0.222583	1827	341.892		821.442	637.458	680.643	979.349	915.056	833.26	838.184	925.497	900.57	874.862	827.947	931.174	886.338
RPTR-Sc-X58791-1_s_at	---	---	0.40226	1950	107955000000000	5807	0.247	924	0.0588615	940	37.1414		155.91	119.453	118.858	143.514	138.145	118.769	124.992	141.84	137.783	133.485	128.917	134.011	130.064
1777379_s_at	YMR242C /// YOR312C	RPL20A /// RPL20B	0.4023	1951	520387000000	3247	0.796	3892.5	1	4765.5	1192.92		16206.5	15509.4	15642.2	15236.7	15843.7	16050.6	15576.9	15772.8	15330.5	15727.8	15013.5	15993.9	15636.1
1770879_at	YDR381C-A	---	0.40263	1952.5	104045000000	2584	0.493	2253.5	0.670614	3010.5	326.107		830.672	704.855	591.744	613.94	588.445	658.226	701.043	621.628	576.287	549.65	532.714	509.647	504.566
1773837_at	YLR193C	UPS1	0.40263	1952.5	2417977668	1509	0.443	2001	0.146902	1495	141.063		746.183	798.743	840.553	856.359	887.246	821.105	832.3	842.349	838.817	845.299	855.86	801.816	825.166
1769407_at	YDR439W	LRS4	0.40318	1954	1458450000000	3715	0.851	4250.5	1	4765.5	47.4759		538.811	536.159	529.029	560.477	559.163	526.772	532.753	527.536	524.844	523.017	541.953	537.826	513.001
1777345_at	YKL197C	PEX1	0.40343	1955	24756100000000	5124	0.272	1081.5	0.328902	2199.5	231.707		778.152	615.787	599.557	794.749	709.569	563.042	644.554	708.819	728.434	665.682	626.28	711.714	608.74
1779856_at	YJL074C	SMC3	0.40345	1956	6767.42	252	0.389	1730.5	0.0588615	940	2308.69		1035.59	2187.04	2912.42	1909.28	887.499	603.735	941.168	1268.97	1249.59	1056.99	1114.35	1109.9	1176.29
1769828_at	YKL194C	MST1	0.40355	1957	170966000000	2761	0.668	3171	1	4765.5	136.803		275.656	313.019	323.227	276.232	329.028	371.236	412.459	375.185	336.157	326.981	377.525	386.755	405.099
1779871_at	YJL219W	HXT9	0.40358	1958	5779640000000	4391	0.339	1454.5	0.474795	2600	76.7465		290.412	236.383	218.891	295.637	277.235	269.073	243.306	268.899	270.74	243.92	271.099	267.312	271.051
1771911_at	YMR242C	RPL20A	0.40359	1959	45293100000000	5402.5	0.82	4031	1	4765.5	1466.26		18916.1	17449.8	17818.7	17801.6	18096.9	18072.5	17776.9	17887.5	17726	17819.6	17816.6	17600.6	17855.1
1770791_at	YNL263C	YIF1	0.40395	1960	5.14417e+07	863	0.225	792.5	0.222583	1827	2055.18		3396.11	4337.54	5125.32	4634.09	3621.29	3070.14	3592.65	4116.6	3918.38	3822.77	3970.4	3641.36	4003.03
1770889_at	YLL040C	VPS13	0.40397	1961	4.31166e+08	1172	0.547	2539	0.146902	1495	979.752		2087.82	1345.81	1190.28	1375.53	1555.28	1772.21	2170.03	1961.1	1895.02	1794.39	1984.68	2038.75	2071.53
1778364_at	YOL141W	PPM2	0.40415	1962.5	2903482224	1558	0.505	2333.5	0.328902	2199.5	195.572		290.292	480.891	436.894	485.864	434.883	383.165	320.602	419.987	415.319	374.151	365.916	363.999	379.769
1778141_at	YCL025C	AGP1	0.40415	1962.5	43108.4	319	0.211	706.5	0.0588615	940	988.707		1830.16	1826.29	1581.34	1500.26	1547.86	1864.9	2372.33	1892.34	1496.16	1383.63	1597.95	1680.12	1640.49
1770500_at	YBL027W	RPL19B	0.40418	1964	1034600000000	3563	0.759	3656	0.670614	3010.5	1158.8		16037.9	15754.9	16236.5	15598.1	16449.7	16593.6	16238.8	15921.3	15434.8	16227.1	15511.3	16437	16044.1
1774151_at	YNL219C	ALG9	0.40423	1965	627585000000	3332	0.656	3100	0.927999	3426	694.428		2463.83	2814.21	3055.51	3105.43	2786.23	2861.44	2819.01	2904.85	3048.94	3078.89	3129.82	3020.71	3158.26
1774480_at	YNL026W	SAM50	0.40507	1966	132043000000	2675	0.577	2693.5	1	4765.5	202.192		1056.01	1066.68	1058.04	1058.14	1060.69	1118.36	1195.59	1139.29	1064.71	1078.93	1213.62	1193.43	1258.2
1772780_at	YNL306W	MRPS18	0.4052	1967	22005113660	2069	0.14	321	0.00624753	153	602.128		1665.47	1587.68	1803.38	1809.22	2001.98	2189.81	2134.61	1948.25	1748.5	1865.46	1937.76	2019.34	2032.26
1777364_s_at	YGR109W-B /// YIL080W /// YIL082W-A	---	0.4055	1968	3715320000000	4180	0.885	4491.5	1	4765.5	194.305		565.653	759.616	656.381	640.127	722.847	749.378	598.14	647.881	704.998	714.075	759.958	744.643	721.923
1779559_at	YJR094W-A	RPL43B	0.40565	1969	81912829600	2504	0.458	2069.5	0.328902	2199.5	854.867		18319.6	17783.8	18047.1	18575.2	18504.6	18380.4	18356.7	18367.7	18143.7	18286.7	18192.9	18638.7	18270.7
1779824_at	YPL099C	AIM43	0.40596	1970	2771949501	1546	0.281	1136.5	0.146902	1495	109.534		472.509	535.015	526.017	497.782	461.714	425.481	444.236	495.944	467.255	470.241	453.793	465.382	478.022
1773691_at	YLR394W	CST9	0.40599	1971.5	32504800000000	5262	0.735	3514.5	1	4765.5	156.084		637.899	553.776	486.747	637.922	573.403	537.246	532.072	554.924	540.195	642.831	512.631	565.238	502.836
1775668_at	YHL014C	YLF2	0.40599	1971.5	2187670000000	3900	0.825	4069	0.328902	2199.5	73.3151		285.059	211.744	229.197	250.92	255.796	251.82	277.308	224.279	243.23	244.992	244.864	242.609	240.083
1772020_at	YKR010C	TOF2	0.40605	1973	3306242922	1591	0.494	2261	0.474795	2600	874.662		1568.59	1060.38	1140.43	1749.51	1651.21	972.97	961.777	1317.02	1279.05	1173.29	1057.91	924.953	874.845
1779843_at	YER147C	SCC4	0.40616	1974	3962883983	1644	0.513	2383	0.670614	3010.5	554.003		1359.6	1108.99	952.52	934.789	874.928	852.905	985.236	922.48	934.312	805.6	850.374	820.016	870.667
1777891_at	YKL179C	COY1	0.40653	1975	2287600000000	3928	0.497	2285	0.146902	1495	462.806		1062.2	1222.35	1273.93	1244.51	1368.96	1525	1438.72	1326.86	1340.15	1315.28	1399.58	1409.52	1430.33
1775558_at	YDR182W	CDC1	0.40654	1976	14940319282	1955	0.214	727.5	0.146902	1495	814.031		1013.87	1403.81	1606.23	1707.53	1651.37	1561.6	1417.86	1450.15	1573.79	1563.74	1683.1	1826.18	1827.9
1770339_at	YKL081W	TEF4	0.40659	1977	6070820000000	4410	0.367	1620.5	0.0943642	1207	961.912		16594.1	16203.2	16629.1	16496	16779.3	16568.9	16566.4	16367.1	16890.8	16665.9	16482.6	15928.9	16366
1775869_at	YAL049C	AIM2	0.40695	1978	3863523759	1640	0.411	1846	0.222583	1827	873.443		2722.45	2330.76	2099.19	1850.74	1849.01	2089.13	2446.09	2576.52	2536.58	2363.28	2329.43	2465.63	2501.75
1778955_at	YOR244W	ESA1	0.40699	1979	1354060000000	3691	0.641	3018.5	1	4765.5	203.279		1002.59	933.146	888.036	847.682	889.103	918.037	962.642	878.419	827.615	811.256	828.42	799.527	799.309
1778406_at	YBR059C	AKL1	0.40757	1980	2253204178	1497	0.742	3561	0.474795	2600	592.477		835.678	739.121	687.412	740.331	885.66	1136.62	1279.89	1174.73	1076	1050.53	1201.53	1147.26	1240.09
1774895_at	YJL023C	PET130	0.40796	1981	2279897099	1500	0.512	2375.5	0.222583	1827	140.898		405.937	360.03	332.194	265.039	294.667	313.378	298.419	314.896	273.025	294.294	294.243	305.576	333.307
1778232_at	YLR096W	KIN2	0.40818	1982	31138545143	2183	0.478	2168.5	0.328902	2199.5	458.048		1458.02	1625.16	1249.25	1167.11	1359.05	1464.23	1513.48	1366.27	1390.48	1324.88	1331.22	1311.56	1324.6
1778180_at	YLR378C	SEC61	0.40831	1983	4518280254	1678	0.276	1110.5	0.146902	1495	1943.76		11656.4	12315.6	13533.8	13600.1	12656.9	11912.4	12180.7	12332.8	12948.4	12296.3	12922	12118	12794.4
1780234_at	YMR154C	RIM13	0.40833	1984	30888340929	2181	0.164	441	0.0355577	681	42.5935		247.199	247.244	243.373	222.813	213.632	216.942	204.65	219.877	237.999	227.995	221.036	206.542	216.398
1777718_at	YGL058W	RAD6	0.40852	1985	1306230000000	3674	0.418	1885.5	0.0116319	281	769.509		1281.64	1785.49	1772.07	1856.25	1984.35	1889.61	1829.49	1827.79	1805.75	1805.76	1986.93	2014.51	2051.15
1774861_at	YPL010W	RET3	0.40868	1986	90176350397	2535	0.204	664.5	0.0943642	1207	768.419		3374.72	3195.93	3640.59	3571.76	3675.23	3471.02	3307.8	3404.69	3293.2	3681.33	3858.84	3899.18	3964.35
1771073_at	YIR030C	DCG1	0.40899	1987	51662013937	2344	0.535	2490.5	1	4765.5	131.636		453.462	351.54	364.83	357.642	390.479	435.133	452.516	377.439	321.826	327.437	355.142	344.018	338.281
1775952_at	YPR159W	KRE6	0.40925	1988	1.14731e+06	509	0.338	1449.5	0.328902	2199.5	3531.04		2912.38	5227.44	6443.42	5635.51	4355.65	3290.06	3443.98	4168.46	4362.53	4287.48	4455.98	4096.38	4372.31
1777257_at	YOR197W	MCA1	0.4095	1989	3833775400	1638	0.291	1190	0.328902	2199.5	1077.05		4402.31	3838.24	3593.07	3422.44	3325.26	3535.48	3887.2	3927.34	4015	3690.43	3839.55	3700.38	3947.42
1776013_at	YKR014C	YPT52	0.41016	1990	131450000000	2671	0.632	2977	0.927999	3426	638.128		2085.39	2249.83	2164.47	2005.42	2114.1	2448.18	2457.09	2390.71	2249.8	2254.94	2435.39	2582.9	2643.55
1775661_at	YLL001W	DNM1	0.41019	1991	67853968837	2437	0.201	650	0.0588615	940	423.318		765.063	923.443	988.898	1135.36	1104.44	1062.23	1012.66	985.29	990.56	995.952	1154.39	1052.28	1188.38
1773938_at	YKL086W	SRX1	0.4102	1992	47928474857	2324	0.539	2506.5	0.670614	3010.5	101.234		285.935	204.758	184.701	258.019	254.61	229.415	229.294	208.826	224.984	244.21	268.684	236.446	257.033
1771972_at	YHR189W	PTH1	0.4105	1993	3679350000000	4178	0.491	2240.5	0.474795	2600	65.1395		288.954	279.648	271.155	305.797	275.672	254.23	240.657	292.717	286.289	266.173	269.107	269.504	275.302
1776745_at	YDL017W	CDC7	0.41127	1994	4.35366e+07	846	0.342	1466.5	0.146902	1495	362.105		620.706	753.012	781.34	657.287	460.473	419.234	508.581	568.442	565.038	520.848	513.313	539.235	550.567
1777601_at	YPL249C	GYP5	0.41131	1995	1.88931e+08	1032	0.706	3381.5	0.670614	3010.5	304.993		427.309	325.774	275.929	295.55	350.332	460.151	580.922	510.588	474.967	463.673	495.585	539.261	516.221
1769481_at	YGR080W	TWF1	0.4114	1996	32155020759	2191	0.646	3044	0.328902	2199.5	289.848		680.976	668.342	608.065	638.184	732.645	851.258	893.701	862.377	809.352	792.179	860.803	897.913	897.722
1769655_at	YKL167C	MRP49	0.41148	1997	2422050000000	3963	0.45	2032.5	0.146902	1495	270.283		808.132	916.357	910.793	953.428	1007.47	1050.62	1051.32	1007.69	981.038	977.681	1046.52	1058.3	1078.42
1773607_at	YJL141C	YAK1	0.41183	1998	4645194011	1686	0.716	3431	0.670614	3010.5	333.621		628.338	576.064	473.209	479.832	593.99	713.984	745.816	772.678	732.131	673.332	743.993	757.261	806.83
1776807_at	YOL004W	SIN3	0.41197	1999	102388000000	2579	0.515	2396	0.670614	3010.5	712.851		2413.24	2296.06	2234.9	2440.75	2407.48	2627.33	2947.75	2565.83	2527.34	2524.3	2637.71	2740.44	2683.02
[truncated: 3,901 more rows]
