# Supplementary material for: SW1PerS: Sliding windows and 1-persistence scoring; discovering periodicity in gene expression time series data
Source: BMC Bioinformatics. 2015 Aug 16;16:257. doi: 10.1186/s12859-015-0645-6 (PMC4537550; doi:10.1186/s12859-015-0645-6)
Supplement: Additional file 2 — Rankings. These three files contain the biological data sets used in this paper, as well as the scores and rankings from all the algorithms presented here. In addition, they include filters so that users can re-order the probes by the score of a particular algorithm. [file 12859_2015_645_MOESM2_ESM.xls › 3433029521544421_add5.xlsx]

## Sheet: tu-ymc2005-v2_p264-360__rescomb
Probe	Sys_Name	Symbol	SW_score	SW_rank	DL_score	DL_rank	LS_p-value	LS_rank	JTK_p-value	JTK_rank	Max-Min	Norm Plot	0	24	48	72	96	120	144	168	192	216	240	264	288	312	336	360	384	408	432	456	480	504	528	552	576	600	624	648	672	696	720	744	768	792	816	840
7997_at	YPL252C	YAH1	0.01649	1	2.35562e+06	1112	1.52e-05	86.5	1.39987e-11	93.5	14.1228		8.88763	6.37572	5.5244	4.93138	4.71156	4.58497	5.58505	6.49425	13.9564	17.4283	18.7078	15.1025	15.9747	5.86818	5.6614	5.12329	4.55407	3.98163	4.54398	10.2192	9.56343	17.518	19.6803	15.7627	15.4811	5.95266	6.15272	3.45639	3.71901	3.8855	6.48079	14.4907	14.9297	13.685	15.1567	14.3008
8657_at	YOL086C	ADH1	0.01685	2	1.88125e+07	1941	2.07e-05	154.5	2.85217e-09	365	49.294		66.7775	55.6936	32.7151	26.7132	28.8698	25.1133	25.8256	23.512	47.2651	55.083	72.6929	57.467	72.806	54.2455	28.7415	26.266	26.3634	18.7347	21.001	33.0356	49.6274	49.6251	61.4142	52.2056	75.9096	50.9574	29.6708	20.2657	21.2965	21.3582	26.6257	50.4289	52.5121	47.4872	53.7027	55.3693
8216_at	YOR326W	MYO2	0.01691	3	2.84324e+07	3282.5	3.32e-05	252	2.85217e-09	365	5.88565		8.55959	6.61272	7.05562	5.78628	4.98878	5.72985	6.34019	5.95611	6.80751	9.59081	10.8744	8.60102	9.93456	6.51932	5.83296	6.49658	6.08138	4.92041	5.74317	6.7905	6.35429	9.0103	10.2918	9.07845	9.59707	6.88521	6.7319	4.3925	4.78099	4.81198	5.81888	5.75896	7.05275	7.32185	8.80586	8.94917
9481_at	YMR169C	ALD3	0.01702	4	6.60767	125.5	7.92e-06	20	1.81427e-12	53.5	3.39524		0.215664	1.96069	2.09648	3.60742	3.42424	2.58606	1.85265	0.84117	0.347458	0.219731	0.36758	0.212183	0.358209	1.34886	1.97065	3.63927	3.41026	2.19082	1.55713	0.730022	0.276571	0.239959	0.287554	0.179742	0.400488	1.81775	2.28959	3.8783	2.4907	1.72164	1.72119	0.47466	0.206593	0.284449	0.180991	0.258299
5585_at	YER145C	FTR1	0.01726	5	1.38158e+07	1742	1.27e-05	64	6.86776e-11	145.5	8.18141		8.20885	4.24624	3.87401	3.39483	3.81818	3.93682	4.88191	5.24765	10.1804	11.5762	9.86187	10.3543	9.15155	3.97955	4.05418	2.81164	3.39576	3.65714	4.40849	5.7149	11.3931	8.69104	10.1867	10.7934	7.0989	4.7503	4.18891	3.143	3.1343	3.33088	4.98573	8.06675	9.90659	7.46949	8.48433	9.93568
9397_at	YMR215W	GAS3	0.01732	6	449212	821	4.45e-05	323	1.93914e-11	100.5	5.80047		4.31782	2.99884	2.3723	1.10461	0.94725	1.19608	1.1441	1.25078	4.67433	3.00336	6.74772	4.26294	3.69805	2.82386	1.57111	1.08562	0.953177	0.833673	1.14459	2.24406	3.82057	3.61689	4.65558	5.03476	2.95726	2	1.89819	0.744422	0.80062	0.79937	1.14929	3.42398	2.03077	3.40453	3.72295	3.17635
9312_at	YMR305C	SCW10	0.0175	7	0.242459	76.5	2.37e-05	178.5	1.00648e-11	87.5	17.0963		8.33031	2.51214	1.80136	1.31721	0.813693	0.651416	0.72481	1.08986	10.5387	17.7478	16.258	10.4832	7.16533	2.56364	1.43567	1.21119	1.0078	0.482653	0.787664	2.27322	10.0846	17.8816	13.1985	11.2632	7.15507	2.61065	1.42873	0.865112	0.530992	0.588235	0.669594	3.51421	10.2209	12.7057	10.5217	9.64108
7368_i_at	YBR010W	HHT1	0.0176	8	5.78788e+06	1342	1.79e-05	119.5	9.12338e-08	763.5	40.5363		33.5528	39.4948	22.6368	17.1777	14.6128	13.2549	14.0964	10.3553	13.4625	24.7287	50.8916	38.668	43.2044	42.7159	25.9616	21.4418	16.534	12.5112	11.6249	10.4633	16.8389	39.4943	46.2543	38.998	41.199	40.6272	28.1063	11.145	12.9773	12.6744	15.0527	13.6156	15.2385	33.81	35.8878	35.7873
9929_at	YLR394W	CST9	0.0179	9	1.2713e+07	1705	3.83e-05	293	9.12338e-08	763.5	1.1635		1.05789	0.824277	0.629966	0.478065	0.463524	0.464052	0.392199	0.31139	0.995157	0.729821	1.47489	1.07614	1.10792	0.819318	0.555305	0.380137	0.372352	0.440816	0.482305	0.349892	1.10286	1.08548	1.25644	0.886792	1.0293	0.863905	0.678733	0.443205	0.331612	0.371849	0.387486	0.511743	1.24615	0.906496	1.02427	1.13797
10891_at	YJR143C	PMT4	0.01812	10	591489	868	8.96e-06	29	5.03477e-11	138.5	7.07157		5.74688	1.79538	2.39955	2.23172	2.3367	1.70697	2.00867	2.87461	6.12107	7.09193	8.77854	7.87411	5.37543	2.07841	1.92889	1.90753	1.97213	1.74592	1.86148	4.31965	7.42171	8.70958	7.83369	6.71897	6.44933	1.97041	1.94344	1.49493	1.66736	1.7563	2.8595	5.88381	6.10879	7.12008	7.10313	6.40975
8991_at	YNL131W	TOM22	0.01813	11	2.60859e+07	2450.5	9.22e-05	560	6.26044e-09	435.5	7.60494		6.65834	10.5723	7.36322	5.57368	4.43322	4.27451	3.76815	3.77325	2.96731	5.5213	8.52968	7.04772	8.75086	9.71705	6.55982	4.69749	4.26756	4.73265	3.54601	3.35313	2.74857	6.50463	7.74034	6.22046	11.2357	7.2213	6.65498	4.75254	4.46901	4.09454	4.0955	3.09023	6.22967	6.16437	7.08291	7.19709
7322_at	YBR054W	YRO2	0.01816	12.5	4.86902	120	1.17e-05	55	5.03477e-11	138.5	26.3835		0.945517	2.0578	7.15096	21.27	25.2155	27.329	19.2806	25.8443	5.70944	3.59193	3.86872	2.80508	1.59702	3.80909	7.63093	22.145	19.8116	24.3429	26.0101	13.8261	2.33257	5.73326	3.49249	1.09633	1.04518	1.99882	8.48982	18.7901	25.125	25.6313	18.8068	11.1866	5.67363	6.57382	3.0637	1.2666
8576_at	YOL031C	SIL1	0.01816	12.5	2.36075e+07	2236.5	1.76e-05	114	6.26044e-09	435.5	1.25163		1.4109	0.927168	0.937571	0.731159	0.542088	0.558824	0.5948	0.803553	1.63438	1.79372	1.48059	1.5868	1.31114	1.00909	0.919865	0.734018	0.682274	0.603061	0.616785	1.12635	1.60457	1.44696	1.42382	1.58193	1.10623	1.14556	0.852941	0.644016	0.628099	0.523109	0.648738	1.09147	1.8	1.34843	1.42568	1.27801
8617_at	YOL081W	IRA2	0.01831	14	2.23204e+07	2161.5	1.16e-05	52	5.4673e-10	235.5	6.76479		3.97276	8.08671	5.4597	8.66367	8.62065	10.4052	7.06609	8.00418	3.64044	3.80605	3.92694	3.7066	4.85649	7.25568	7.27878	9.47374	8.70346	8.80102	9.94641	6.42765	4.06743	4.32338	3.50644	3.24826	3.25031	5.8071	7.63009	9.64097	9.37293	10.2006	8.56422	5.90976	3.72418	4.04626	3.61577	3.67946
6630_at	YDL145C	COP1	0.01847	15	2.83131e+07	3060.5	3.04e-05	232	2.80335e-08	601.5	5.25144		7.74347	7.6948	6.95573	5.23847	5.47587	4.89542	5.33911	5.50052	8.39467	10.1469	9.1758	7.80914	9.40413	6.1625	5.89955	5.85959	3.71906	4.69286	4.72497	5.60259	8.98286	9.48198	7.98176	8.58689	8.73016	5.99527	6.06674	4.3428	3.95764	4.14601	4.38419	6.62176	8.21538	7.64961	7.54803	8.51348
8977_at	YNL100W	AIM37	0.01852	16	2.2444e+07	2171.5	3.8e-05	292	6.14586e-13	34.5	8.54778		8.14415	10.8855	9.48581	6.56918	5.08642	4.51307	4.53521	4.0815	2.33777	4.94955	7.23059	6.67614	10.2032	11.1727	7.807	5.01484	5.26533	4.43163	4.02427	2.81749	4.47543	5.13594	6.30043	5.5422	10.2991	9.40237	8.30317	5.49392	3.85744	4.25525	3.76509	2.27565	5.72198	5.74902	6.52477	7.35685
7392_at	YBL015W	ACH1	0.01866	17	317529	776.5	5.93e-05	415.5	2.18212e-09	343	39.8745		33.3269	17.5838	24.0897	14.7953	11.2637	9.19499	6.38028	7.75444	4.56174	20.6289	27.6233	25.9289	44.4363	29.0682	18.9628	14.5205	8.3612	8.07347	7.87664	4.80454	14.6594	21.3409	27.4281	21.7428	41.6081	23.6781	20.655	9.64402	9.27479	7.72059	7.23491	3.71446	27.6923	22.5856	26.3751	25.5892
8865_at	YNR017W	TIM23	0.01882	18	2.47794e+07	2332.5	8.62e-06	26	2.85217e-09	365	8.27793		10.9183	8.29017	7.042	6.68616	6.4321	4.88126	5.5428	6.75758	9.8862	13.1592	12.113	11.6751	12.0551	7.30682	5.82619	6.34475	5.39688	4.77857	4.84328	10.1447	11.0286	13.2595	13.9464	12.282	10.9988	8.49231	6.07919	4.42394	4.80992	4.17962	6.236	12.2447	12.6758	10.81	11.2882	11
7366_at	YBR007C	DSF2	0.01884	19	48659	552	1.74e-05	111.5	2.80335e-08	601.5	1.4431		0.959137	0.380347	0.38479	0.354331	0.261504	0.319172	0.310943	0.489028	1.7046	1.50336	1.47146	1.08325	1	0.25	0.232506	0.402968	0.377926	0.295918	0.411527	1.16955	1.63886	1.39032	1.42811	1.41609	0.887668	0.386982	0.350679	0.196755	0.283058	0.293067	0.477497	1.60445	1.55714	1.29331	1.22447	1.20228
9947_i_at	YLR367W	RPS22B	0.01888	20	78.391	177.5	0.000134	697	3.56683e-08	632	43.4688		14.5346	2.90289	3.31782	4.7829	4.69136	4.89869	4.68256	7.84013	46.3717	30.907	18.1644	24.9401	13.9219	2.70795	3.60497	2.55594	4.21516	4.50408	5.13448	17.7408	45.1531	25.8877	24.8283	20.3843	18.2112	1.55858	3.03846	3.46045	3.27169	4.44538	6.46103	32.4672	34.1637	23.6368	24.5389	25.0498
4918_at	YGR082W	TOM20	0.0189	21	5.93374e+06	1355.5	1.44e-05	77.5	3.07419e-10	210.5	9.15761		9.31669	6.54335	4.11464	3.73566	3.00449	3.15359	3.09317	3.41797	5.70702	10.0661	12.1621	8.8934	9.46958	5.46932	4.193	2.49429	2.98997	3.08878	3.25581	4.09719	7.64571	9.87024	10.0676	9.32373	12.8632	5.0568	2.45814	3.3925	3.01756	2.66702	4.30845	6.79604	8.44506	8.94488	8.53286	9.08091
6591_at	YDL095W	PMT1	0.01925	22	2.35548e+07	2233	0.000116	645	4.32148e-07	1036.5	3.88336		4.02838	3.75723	2.86493	2.76265	2.98317	2.32789	2.25677	2.31139	4.52421	6.14013	4.94292	4.68325	4.76923	3.08295	2.9763	2.7226	1.59978	2.00816	1.78868	2.11339	6.97714	5.62822	5.26717	5.19464	3.77656	2.6497	2.88009	2.17951	2.11157	2.03782	2.46652	4.49444	4.25714	5.69095	4.15167	4.33402
8358_at	YOR201C	MRM1	0.01936	23	2.57651e+07	2421	7.03e-06	14	1.70569e-10	182.5	3.19401		3.14415	2.18266	1.80704	1.98313	1.59708	1.88671	2.64789	2.49007	3.73608	4.00897	4.7911	3.81421	3.52124	1.99545	1.58014	2.01256	1.62876	1.92959	2.24469	3.69762	4.00229	4.03913	4.18562	3.86594	3.88034	2.72071	1.80543	1.74645	1.39669	1.69748	2.61581	4.05439	3.58242	3.61024	3.92619	3.55187
9315_at	YMR307W	GAS1	0.01937	24	2.74673e+06	1147	8.11e-05	520.5	5.35021e-07	1085	39.9367		34.9977	21.4069	28.5823	19.2193	16.0685	11.7691	12.9588	15.9269	51.7058	43.8655	45.3242	37.1107	39.4259	21.5477	21.0248	14.5674	11.9142	7.82143	10.27	33.162	41.04	37.1153	40.7586	35.5551	35.9878	19.8024	20.629	10.2323	9.07128	7.97584	12.9868	40.9518	36.6835	28.7707	32.3994	35.3247
7359_at	YBL002W	HTB2	0.01945	25	0.0211062	52	1.06e-05	46.5	8.27855e-16	6.5	20.6527		14.109	15.6682	4.99319	2.0315	0.519641	0.608932	0.669556	1.01985	2.48184	7.98879	21.1724	15.4142	13.2388	13.8659	5.38036	1.8379	0.807135	0.578571	0.794742	2.37797	3.72686	15.1885	18.882	19.5899	10.5726	12.0686	4.89027	1.4503	0.540289	0.616597	0.941822	2.92831	5.31538	18.2815	18.3407	16.0809
9685_at	YML025C	YML6	0.01949	26	1.86833e+07	1930.5	1e-05	36	4.10641e-10	223	3.32813		4.17707	3.67977	2.43927	1.98425	2.03816	1.5915	1.61863	1.88088	2.01211	3.90135	4.40297	3.48629	4.91963	3.21705	2.17494	2.10274	1.41806	1.46531	1.40243	1.74622	2.50514	4.49022	4.14592	4.67825	3.64103	2.42012	1.8948	1.18966	1.50723	1.34139	1.58507	1.79234	3.29451	3.74213	3.73104	3.75311
6854_at	YCR021C	HSP30	0.01973	27	1230.76	276	2.35e-05	177	2.91443e-13	28.5	14.803		0.685585	1.86243	2.66061	4.45107	9.98765	13.7146	15.4886	13.4044	3.73487	2.57287	2.55822	1.72792	1.67049	1.65114	2.24605	6.67694	12.961	12.7184	12.913	5.71706	3.88457	3.24614	1.5794	1.55313	1.46398	1.64024	2.33597	6.00913	11.7376	12.5074	14.0143	5.83807	3.32747	2.5	1.48635	1.73237
5088_at	YGL064C	MRH4	0.01987	28	55685.2	567.5	1.69e-05	104	7.25585e-10	253	1.63813		1.66969	0.542197	0.200908	0.32171	0.272727	0.394336	0.374865	0.53187	1.46731	1.52691	1.83904	1.59289	1.53502	0.435227	0.525959	0.281963	0.303233	0.564286	0.548028	0.792657	1.23886	1.54995	1.76717	1.92254	2.12332	0.736095	0.454751	0.359026	0.311983	0.397059	0.6191	0.987639	1.71538	1.33563	1.53286	1.68361
8683_at	YOL151W	GRE2	0.01989	29	14838.5	438	5.07e-06	4	2.29378e-10	196	13.6555		3.13394	6.28902	8.80477	12.072	15.8215	15.2702	15.9317	13.8161	4.04722	2.39238	2.27626	2.37259	2.6372	6.09773	8.23476	13.5114	13.5741	13.201	15.1496	10.9881	3.23314	2.36251	2.5633	2.6137	1.80952	4.94911	9.99208	10.4848	13.4752	13.3918	15.9045	8.46848	3.11758	2.4439	2.52781	2.61722
6372_at	YDR093W	DNF2	0.02003	30	8.76638e+06	1510	2.69e-05	211.5	3.56683e-08	632	1.22686		1.75142	1.02775	0.699205	0.628796	0.62963	0.537037	0.52546	0.524556	1.60775	1.61883	1.68037	1.13401	1.64179	0.768182	0.689616	0.570776	0.469342	0.439796	0.608696	0.687905	1.47657	1.54686	1.52039	1.73982	1.70574	1.12426	0.807692	0.556795	0.436983	0.509454	0.53787	1.14586	1.75714	1.42717	1.23862	1.50415
5005_at	YGL012W	ERG4	0.02007	31.5	51.9486	169	7.32e-05	485	6.86776e-11	145.5	21.2518		13.5596	4.42197	1.2202	1.97863	1.89338	1.66122	2.11051	3.50366	17.5012	22.472	16.96	10.6386	5.83353	3.81932	1.98871	2.16895	0.889632	1.29286	2.17088	6.46976	22.6423	14.2564	12.2854	11.0179	9.79121	2.85799	1.94118	1.48682	1.33058	1.19013	2.35016	9.7602	17.3363	11.624	10.1962	10.4201
6857_at	YCR024C	SLM5	0.02007	31.5	1.2823e+07	1712	2e-05	148	1.34051e-08	508	1.55289		1.86833	1.21965	0.814983	0.8009	0.555556	0.635076	0.764897	0.642633	0.558111	1.5157	2.10845	1.78579	1.95867	1.00909	0.793454	0.818493	0.723523	0.587755	0.822042	0.543197	1.28571	1.65499	1.95923	1.82324	1.8083	1.21893	0.984163	0.663286	0.599174	0.567227	0.64764	0.671199	1.69011	1.47441	1.65319	1.80083
8085_at	---	---	0.02014	33	1.87802e+07	1936	6.19e-05	429	1.147e-07	797	3.64095		2.75823	5.06474	4.01362	4.94263	4.06846	5.48366	4.14301	3.97074	2.12954	2.21188	2.24201	2.36244	1.84271	5.02045	4.0553	4.97374	5.10702	5.07653	4.81598	2.10691	3.52114	2.45932	1.74034	1.80735	1.52259	3.54201	4.73756	6.45639	5.61777	5.15966	4.44786	2.05068	2.47033	2.64272	2.06775	1.61618
6449_at	YDR034W-B	---	0.02017	34	1794.04	294	3.34e-05	253	8.0909e-09	455.5	7.36942		1.79228	4.30405	8.47787	6.01125	6.00224	5.05338	3.974	3.74399	2.20702	1.32175	1.10845	1.16853	1.37887	7.4875	7.96727	6.54224	6.21851	4.9551	3.28817	2.15227	1.38743	0.821833	0.815451	0.91857	1.22344	8.92781	8.04299	7.34888	6.7469	7.10504	2.65203	2.54017	1.03516	0.741142	0.768453	0.927386
6652_at	YDL168W	SFA1	0.02025	35	2.81179e+07	2910	1.51e-05	85	1.26399e-10	168.5	4.98132		3.42565	3.54798	3.68558	5.30034	6.9495	6.09041	5.20477	7.73563	5.85956	4.27354	2.76827	2.75431	2.94489	3.02727	4.29458	5.12215	7.25307	5.81429	6.01213	5.42009	4.592	3.88671	3.56009	3.41112	3.04518	3.49231	4.67308	5.80325	5.69112	6.45063	6.60703	5.97157	4.51099	3.71161	2.93225	3.50726
7927_at	YPL187W	MF(ALPHA)1	0.02033	36.5	605.172	234	1.01e-05	38	1.18628e-14	11.5	24.1272		7.61521	3.1815	0.961407	2.08436	3.05836	3.8976	5.44529	7.10763	16.6792	25.0886	19.0936	15.2822	13.3261	3.52955	1.62641	2.85046	4.35897	4.0102	4.82204	14.6944	20.0617	20.7158	19.2929	15.714	13.2271	3.42012	1.75	1.79817	3.19628	4.4937	6.55324	18.2905	22.9967	17.312	14.6299	11.9398
7299_at	YBR076W	ECM8	0.02033	36.5	566679	856	1.64e-05	98.5	1.71865e-08	537.5	0.660626		0.267877	0.513295	0.494892	0.782902	0.701459	0.654684	0.572048	0.407524	0.122276	0.169283	0.16895	0.222335	0.401837	0.590909	0.469526	0.663242	0.742475	0.672449	0.62184	0.150108	0.198857	0.140062	0.186695	0.173784	0.351648	0.460355	0.506787	0.741379	0.739669	0.897059	0.783754	0.174289	0.206593	0.220472	0.152679	0.210581
6430_at	YDR061W	---	0.02057	38	1.8651e+07	1927	1.85e-05	127.5	2.18212e-09	343	3.69379		5.21339	3.05896	2.02497	2.04274	2.03704	1.51961	1.54605	2.00104	1.87772	3.62108	4.81507	4.02741	5.15729	3.30909	2.27314	2.10959	1.96544	1.56837	1.50152	1.22786	2.96343	3.7621	4.42704	4.30884	4.94261	4.59053	2.59389	1.99594	1.84917	1.76786	2.07684	1.35105	3.25714	3.45669	3.81901	4.0166
10265_at	YLR056W	ERG3	0.02072	39	782595	921	1.25e-05	60.5	4.10641e-10	223	16.7134		10.9796	3.13526	4.72304	5.3667	7.28956	8.6939	13.8342	17.9269	16.8729	19.8487	17.1735	15.4061	10.713	2.825	4.01242	3.9669	6.01338	6.65	11.7331	15.9352	22.712	14.3574	16.7564	16.3793	9.78877	3.20473	4.70701	3.30832	5.52893	7.82983	14.1032	12.6082	19.5484	11.625	14.5895	13.2438
5994_at	YDR480W	DIG2	0.02076	40	9.22983e+06	1534	8.06e-05	517.5	2.25406e-06	1444.5	1.83164		1.62429	1.34451	0.837685	0.734533	0.815937	0.679739	0.778982	0.770115	0.469734	1.85874	2.30137	1.73604	1.76693	1.3375	1.09255	0.881279	0.735786	0.803061	0.681496	0.507559	1.47886	1.91864	1.94635	1.8143	2.09524	0.949112	1.03281	0.707911	0.629132	0.697479	0.686059	0.304079	1.40879	1.63189	1.62791	1.57884
9156_at	YNL283C	WSC2	0.02081	41	4.10375e+06	1256	3.94e-05	296	6.86776e-11	145.5	4.33971		3.77639	2.48324	2.36209	1.80877	1.40853	1.15686	1.37161	1.16092	1.17433	3.58744	5.49658	4.16345	3.59701	2.39091	1.94808	1.6153	1.43478	0.967347	1.24469	1.48812	1.40229	4.77446	5.15451	4.03575	2.83272	3.66627	2.181	1.38438	1.13843	0.941176	1.2843	1.5377	2.43516	4.25492	4.35794	3.69191
6237_at	YDR226W	ADK1	0.02099	42	1.7002e+07	1859	8.38e-05	530.5	3.34086e-06	1541	17.7231		17.4597	9.26127	8.38025	7.28234	7.06959	6.57843	7.59263	7.21003	17.6889	24.3016	20.1518	15.4863	18.8416	9.18864	8.10835	9.51598	8.34002	5.84388	7.43377	10.5367	20.2663	16.7878	17.5161	16.7776	18.9499	8.86746	8.89253	6.1288	6.31921	6.29832	6.77936	13.8875	20.6044	13.2904	14.3812	15.9907
9721_at	YML078W	CPR3	0.02102	43	2.84153e+07	3201	4.1e-05	303	1.26599e-09	299	16.4944		27.5868	26.0832	20.7072	21.2137	18.7733	17.2353	16.3846	17.4838	18.0835	24.2164	32.879	26.1777	29.4248	27.1909	19.6535	16.7363	16.6756	14.7133	15.6047	17.2689	23.5977	22.7209	28.5869	25.3992	36.5531	26.4509	18.7523	13.9138	13.4452	14.0672	19.4116	20.0284	24.1022	23.5945	26.0212	26.6992
8425_s_at	YDR385W /// YOR133W	EFT1 /// EFT2	0.02104	44	2.77386e+07	2756.5	1.82e-05	124	2.73444e-14	13.5	22.6118		15.8082	11.5572	8.66061	10.7042	14.2132	14.9771	15.6436	18.233	31.2724	24.6749	20.2854	18.467	15.2824	11.708	9.16479	11.6655	11.1527	13.4888	14.9838	20.9719	26.6286	20.1359	20.0376	18.574	11.2747	12.7882	9.41516	10.7667	11.2035	13.9338	16.7058	24.6156	25.6989	19.9596	19.2204	17.0643
4103_at	YIL022W	TIM44	0.02118	45	1.98412e+07	1980	0.000152	747	4.83078e-09	414.5	5.96234		6.3689	3.41503	2.79001	2.69741	1.86756	2.89978	3.22644	2.99687	3.80024	7.55718	7.82991	5.19797	7.41217	3.36818	3.40858	3.05479	2.61204	2.70918	2.69666	3.34773	4.84114	6.0309	6.61803	4.73088	8.77289	4.60118	2.2681	2.21197	2.1064	2.30672	3.61361	3.42151	6.53407	5.32382	5.24469	5.87033
9169_at	YNL315C	ATP11	0.02127	46	1.15072e+06	983	1.46e-05	80	3.71719e-09	390.5	12.9486		13.5085	10.3133	5.24404	4.34308	3.98204	3.56972	3.67497	3.23824	3	10.7242	15.9486	12.1411	14.7313	10.4023	5.18397	5.49087	4.16388	3.17959	3.02932	3.36933	5.93943	13.2204	14.5848	11.8481	11.3321	9.50769	5.13914	2.73631	3.11674	2.7605	3.89682	3.20148	9.08022	10.2195	10.911	11.7054
9887_at	YLR439W	MRPL4	0.02133	47.5	192017	710	1.81e-05	121.5	3.67724e-11	128	12.2543		11.6527	6.43584	3.53235	3.91676	2.95398	2.39434	3.18635	3.15569	3.56295	9.33632	12.6062	9.61726	14.6487	5.54773	3.14673	2.50342	2.86734	1.86224	2.75227	3.9892	6.424	10.8857	11.1577	12.1758	10.1954	5.70888	3.50792	2.28296	2.15909	1.48214	2.46652	2.39308	10.022	8.46457	9.79676	11.5695
6546_at	YDL052C	SLC1	0.02133	47.5	2.67848e+07	2522.5	2.48e-05	194	2.19778e-08	570	2.92406		3.29966	4.20809	3.55619	2.8144	2.633	2.44662	2.52763	2.41693	3.24697	5.26794	4.51256	4.98071	5.34099	3.4875	3.38036	2.74315	1.57525	2.54796	2.14358	2.61987	4.68	5.38002	5.30794	4.67031	3.86569	3.52189	3.01018	2.357	2.07438	1.87395	1.92865	2.44129	4.88681	4.70374	5.06775	5.01037
9714_at	YML085C	TUB1	0.0214	49	9.987e+06	1573	1.55e-05	90	4.83078e-09	414.5	16.0548		15.9614	19.0948	17.5335	12.7042	9.8743	6.72004	6.5623	5.66667	6.17433	7.70628	21.7215	18.801	18.8462	18.4818	15.1851	7.98858	8.74582	6.99694	4.36502	5.83261	6.59543	15.1411	22.941	13.4777	19.2821	17.2959	14.6686	8.86004	6.85744	6.66387	6.19649	8.23486	10.3198	14.4341	20.0061	19.4917
9896_f_at	YLR406C	RPL31B	0.02145	50	7.20682e+06	1432	0.000444	1162	2.18212e-09	343	38.5014		13.3973	4.23468	10.4166	11.1811	11.1392	11.8562	12.2644	16.1212	42.7361	21.7657	19.4566	20.131	8.83697	5.42159	8.03386	6.41438	11.2441	11.6622	14.3448	27.7203	31.9554	22.585	20.0268	15.999	10.2747	5.35976	11.259	10.9544	12.0041	14.9727	16.5148	32.6267	19.356	16.5285	19.8928	16.2168
7931_at	YPL183W-A	RTC6	0.02149	51.5	1.81785e+07	1904.5	3.57e-05	274	8.0909e-09	455.5	8.86469		9.86152	7.23468	4.53121	4.30371	4.36364	3.89216	4.12568	4.50052	4.60291	11.5045	12.7568	8.57767	9.84156	5.64659	4.62528	4.83105	3.9476	3.6449	3.79676	4.83369	9.81371	10.4253	10.3423	9.53227	11.3553	7.9858	4.59502	2.91785	3.39979	3.32668	4.68167	5.00371	9.74835	8.28642	8.35187	8.46266
10462_at	---	---	0.02149	51.5	2.48027e+07	2336	2.07e-05	154.5	9.59915e-10	274.5	14.1778		23.7821	18.9607	13.4404	13.3825	14.0213	10.281	10.6425	10.674	16.1404	21.5448	23.5936	24.4589	22.8978	18.6011	14.1343	10.8642	10.9922	9.41327	7.65925	7.05724	21.4286	20.4758	23.882	21.568	21.6435	15.3136	13.5	9.30122	10.6147	9.77101	11.1537	7.00494	17.0396	19.2707	20.6188	19.722
5768_at	YEL022W	GEA2	0.0215	53	2.61101e+07	2453.5	0.000165	771.5	1.71865e-08	537.5	0.6967		0.441544	0.261272	0.241771	0.181102	0.453423	0.3878	0.485374	0.409613	0.826877	0.877803	0.773973	0.628426	0.444317	0.214773	0.299097	0.410959	0.416945	0.408163	0.407482	0.4946	0.577143	0.684861	0.593348	0.572989	0.565324	0.334911	0.322398	0.348884	0.342975	0.361345	0.498353	0.475896	0.664835	0.603346	0.54095	0.575726
6704_at	YDL204W	RTN2	0.02156	54	1.53289	104	7.42e-06	17	4.10641e-10	223	10.2432		1.02951	9.82312	9.92735	10.3015	10.0505	10.9194	7.53629	6.70115	0.921308	1.02803	1.23402	0.676142	1.08611	6.38523	8.55756	9.4726	13.8339	10.1357	8.81901	2.33477	0.612571	1.53553	0.697425	0.798411	1.18437	8.90769	9.86878	12.3732	9.00207	9.52311	7.94182	1.83931	1.15385	1.40157	0.700708	0.744813
8506_at	YOR033C	EXO1	0.02166	55	1.84457e+07	1916	4.77e-05	340	4.83078e-09	414.5	1.05116		0.635641	0.618497	0.61521	0.411699	0.361392	0.395425	0.399783	0.480669	1.09443	1.41256	1.06164	0.962437	0.743973	0.593182	0.501129	0.44863	0.476031	0.389796	0.463094	0.668467	1.01943	1.11432	1.08369	1.12512	0.735043	0.898225	0.406109	0.421907	0.332645	0.326681	0.517014	0.830655	1.35714	1.00984	0.973711	0.719917
11030_at	YJR008W	---	0.0218	56	77378.3	602	6.44e-06	10	1.81427e-12	53.5	17.7647		9.73553	13.2405	19.7355	15.9786	14.6689	9.17538	12.1538	9.52142	2.16465	1.97085	4.83219	3.67919	10.3031	15.642	16.5418	15.7511	17.3779	11.298	9.10313	4.50648	3.89143	3.41813	3.15451	3.70407	10.4579	15.6805	18.4446	15.2677	14.4783	13.1387	12.9056	3.02967	3.37033	3.22146	4.0637	5.03112
4173_at	YIL093C	RSM25	0.02185	57	14131.2	432	8.41e-05	533.5	2.18212e-09	343	2.83489		2.67877	0.764162	0.587968	0.469066	0.290685	0.421569	0.512459	0.599791	0.583535	2.66592	3.12557	2.36751	2.77153	0.820455	0.589165	0.624429	0.478261	0.434694	0.445905	0.492441	0.980571	2.50875	2.51931	1.69315	3.61294	1.14083	0.501131	0.425964	0.379132	0.406513	0.638858	0.620519	1.68352	2.02165	2.19919	2.37552
7315_at	YBR047W	FMP23	0.02189	58	553612	851	4.27e-05	308.5	6.86776e-11	145.5	7.97535		2.30874	3.34451	3.68785	5.34421	5.77104	7.84423	9.22535	4.53814	1.57627	2.22422	1.25	1.58274	2.74168	3.81023	4.79233	6.38813	7.86845	7.42857	7.71284	2.4838	2.66514	1.94748	1.67167	1.69017	2.37729	2.48166	6.67986	4.94726	7.3719	9.08508	9.32821	2.21755	2.05494	1.87795	1.53994	1.59544
9442_s_at	YMR173W /// YMR173W-A	DDR48	0.02193	59	4.239e+06	1267	8.5e-06	24	1.66458e-09	322.5	15.2874		7.1941	14.0139	12.2951	18.4364	17.2738	18.5174	18.3109	16.5967	3.23002	7.00897	7.01712	4.57157	6.02755	12.9841	13.193	19.1301	20.8004	17.1541	19.1052	12.9741	8.70629	6.96395	5.8927	4.11619	6.68742	9.61065	13.1482	17.5558	17.0723	17.5861	18.4577	8.88628	9.26923	7.40157	4.70576	4.37033
9482_g_at	YMR169C /// YMR170C	ALD2 /// ALD3	0.02196	60	14783.3	436.5	6.45e-06	11	1.81427e-12	53.5	8.6464		1.45403	5.52948	5.08286	9.34421	9.47812	6.69172	6.32611	3.13375	0.831719	1.20516	1.20776	1.39594	2.2147	4.17273	5.4605	9.52283	8.42586	6.19592	4.62184	2.77862	1.26743	1.62513	1.47639	1.14697	2.34432	5.01065	6.15611	9.37525	7.32645	5.07983	5.92206	2.12237	1.54725	1.5561	1.27199	1.34232
10227_at	YLR108C	---	0.02205	61	24003.9	480	8.04e-05	516	3.34086e-06	1541	3.08637		1.40068	2.2578	2.10216	2.97188	3.37935	3.20697	3.28277	2.95089	0.292978	0.327354	0.630137	1.12386	1.40873	2.05455	2.307	2.01712	3.46823	3.3602	3.1456	0.951404	0.586286	0.666323	1.01073	1.12413	1.20513	2.69231	2.3043	2.82454	3.13017	3.45693	3.6213	0.449938	0.37033	0.890748	1.08999	1.2666
10346_at	YLR004C	THI73	0.02218	62	247546	739	7.47e-05	494	9.12338e-08	763.5	29.2223		14.5993	2.58035	4.08173	5.30484	8.50056	7.33333	12.9491	14.7513	31.8027	16.2197	18.8174	17.2843	14.0459	3.22955	3.77088	4.01142	9.39576	10.2265	11.6603	20.2117	23.6903	14.1885	19.0987	16.3287	15.1099	3.30178	4.19344	5.07099	8.52686	10.8624	13.7333	23.6119	18.2714	14.5866	19.4489	16.6608
7573_at	YPR175W	DPB2	0.02221	63	271.517	213	0.000282	981.5	4.52707e-08	661.5	1.97065		0.46084	0.346821	0.412032	0.0596176	0.194164	0.0958606	0.163597	0.106583	0.569007	2.03027	1.10731	0.787817	0.662457	0.3375	0.25395	0.186073	0.136009	0.15102	0.164813	0.212743	1.16114	1.31514	0.972103	0.85998	0.598291	0.500592	0.0678733	0.190669	0.089876	0.17542	0.162459	0.241038	1.19011	1.03445	0.848332	0.783195
6186_at	YDR309C	GIC2	0.02222	64	0.842719	89.5	0.000434	1148	4.056e-06	1597.5	4.05272		0.933031	0.233526	0.357548	0.23622	0.222222	0.154684	0.167931	0.284222	3.35351	4.2074	1.99201	1.95025	1.53387	0.244318	0.322799	0.219178	0.104794	0.177551	0.173913	1.13175	3.90629	2.55304	2.33691	1.95829	1.55922	0.127811	0.304299	0.344828	0.277893	0.338235	0.25247	1.41038	4.71319	1.51476	1.99899	1.90768
7108_at	YBR243C	ALG7	0.02226	65	2.67192e+07	2512.5	7.26e-05	481.5	5.35021e-07	1085	1.40342		2.30988	2.18844	1.30874	1.57143	1.53311	1.41939	1.21885	1.28736	2.30993	2.57287	2.30822	2.55127	2.62227	1.87614	1.58465	1.16781	1.13489	1.09796	1.2275	0.910367	3.05029	3.02678	2.84227	2.60079	1.78999	1.43432	1.30882	1.3854	1.18285	1.04202	1.21405	1.54635	2.25055	2.14567	2.59252	2.68257
7339_at	YBR026C	ETR1	0.02238	66	5579.36	358	1.43e-05	75.5	4.83078e-09	414.5	9.58314		3.02611	8.72254	10.7877	9.10124	6.91583	7.76688	4.87324	6.67189	1.2046	1.5	1.57306	1.64365	2.61424	8.87045	9.77878	8.56164	7.08027	8.27143	7.75126	4.10475	0.634286	1.70752	1.43133	1.67229	2.40049	6.51006	8.73303	10.2941	7.89669	8.24055	6.77936	3.06428	1.21429	1.91535	2.03438	2.24481
4077_at	YIR042C	---	0.02243	67	1.77016e+07	1889	6.82e-05	456	3.48321e-07	990	0.814735		0.883087	0.372254	0.341657	0.362205	0.457912	0.374728	0.411701	0.485893	0.456416	0.891256	1.15639	1.02843	0.954076	0.394318	0.390519	0.351598	0.490524	0.42551	0.451972	0.524838	0.771429	0.794027	1.2103	0.972195	0.891331	0.636686	0.227376	0.343813	0.354339	0.382353	0.565313	0.443758	0.758242	0.845472	0.91001	0.943983
5627_at	YER096W	SHC1	0.02245	68	1.01175	92	9.23e-06	30	6.14586e-13	34.5	3.20696		0.190692	0.634682	1.21339	1.44544	2.42424	2.62309	3.00867	3.35214	0.768765	0.36435	0.174658	0.145178	0.220436	0.5	1.13431	1.7911	1.84838	2.5051	2.65521	2.09287	0.570286	0.161689	0.0965665	0.152929	0.267399	0.847337	1.31109	1.71602	2.01343	2.70378	2.75192	1.73795	0.4	0.130906	0.109201	0.141079
9469_at	YMR158W	MRPS8	0.02249	69	3049.25	328	1.56e-05	91	1.70569e-10	182.5	6.2896		6.08173	2.17341	1.44722	0.915636	0.934905	0.71024	0.631636	1.13689	1.6477	5.17937	6.92123	6.03452	4.98393	2.77841	1.10045	1.0411	0.908584	0.978571	0.800809	0.99676	4.51429	5.68486	5.11588	6.60079	6.75702	2.33609	1.3405	1.17444	1.36467	0.931723	0.663008	1.81459	4.20659	5.53839	5.04651	5.27593
2259_at	YGL205W	POX1	0.0225	70	592.168	232	2.02e-05	150.5	1.35381e-13	23.5	3.12784		1.44722	2.30751	3.27582	2.96625	1.90685	1.98366	2.32936	1.60502	0.345036	0.147982	0.34589	0.490355	1.77842	2.98864	2.70542	3.03425	2.13043	1.88878	1.59757	0.450324	0.309714	0.226571	0.618026	0.95432	1.61416	1.92071	3.8224	1.88337	1.89153	1.64076	1.45554	0.38937	0.158242	0.355315	0.953488	1.38797
7724_at	YPR017C	DSS4	0.02251	71	2.76046e+07	2699	8.1e-05	519	1.43873e-07	833.5	0.570613		0.675369	0.357225	0.385925	0.310461	0.358025	0.30719	0.390032	0.451411	0.587167	0.877803	0.762557	0.658883	0.650976	0.435227	0.297968	0.293379	0.457079	0.326531	0.469161	0.510799	0.900571	0.671473	0.495708	0.721946	0.54823	0.486391	0.352941	0.363083	0.321281	0.341387	0.587267	0.694685	0.779121	0.667323	0.534884	0.549793
9198_s_at	YFL059W /// YNL333W	SNZ2 /// SNZ3	0.02258	72	7.26867	129	3.35e-05	255	1.26599e-09	299	31.1763		20.521	6.85434	3.22815	3.44994	2.85522	2.79521	3.12351	4.44932	5.83414	31.3901	33.9715	28.2294	29.8255	7.30114	2.47291	2.25685	2.56187	2.65306	3.00404	5.05724	26.8183	27.2235	32.1717	25.4032	34.6642	8.81183	2.16403	2.12576	2.2531	2.61345	4.32602	5.53276	32.6143	25.4154	28.3893	29.3164
7422_at	YBL075C	SSA3	0.02261	73	0.00521518	30	3.36e-06	1	5.03477e-11	138.5	36.001		0.814983	10.6486	19.9682	33.1372	36.8159	35.9793	34.2947	29.3824	6.54358	1.79484	1.63356	1.45888	1.28129	9.50341	22.4571	33.4269	30.01	29.7622	27.3286	17.5443	1.58743	2.0103	1.45064	1.19364	0.691087	6.90888	23.4977	28.1116	31.8306	31.6765	31.8222	14.6564	2.08132	2.0315	1.51972	1.28942
4776_at	YGR211W	ZPR1	0.02267	74	544402	849	3.05e-05	233.5	8.85857e-13	39.5	4.83651		0.804767	1.29827	2.00795	2.76378	4.14366	5.45534	5.39978	4.56426	2.67312	2.38901	2.4395	1.54315	0.618829	1.09091	1.84537	3.17237	3.67224	4.50714	5.38524	5.40497	1.74971	2.34809	1.9882	1.08044	0.929182	1.13018	1.21493	3.42799	4.08884	4.25735	6.27333	7.13721	2.1044	2.06693	1.77553	1.62552
8881_at	YNL014W	HEF3	0.02282	75	0.00252227	13.5	7.81e-06	19	2.67553e-11	113.5	20.6129		0.405221	3.60231	7.33712	13.5636	19.9315	19.2702	20.9458	15.0763	1.45278	0.33296	0.469178	0.394924	0.538462	3.58068	7.85327	14.6416	19.2152	14.8388	15.3832	9.38013	0.476571	0.277034	0.494635	0.25422	0.581197	3.54083	8.90385	10.6734	14.499	14.0693	18.2042	6.84672	0.463736	0.285433	0.296259	0.377593
6438_at	YDR023W	SES1	0.02287	76	2.77554e+07	2766.5	0.000114	638	1.79591e-05	2010	13.2545		11.4188	7.89133	7.916	7.29359	7.58474	7.32898	6.47671	7.83281	19.7312	14.7253	13.2374	13.1208	10.116	7.52273	8.14447	7.78082	7.46711	7.79592	7.35996	11.9568	17.5166	13.4099	14.0376	14.7607	11.8864	7.29349	8.26471	7.58722	6.94008	7.23319	8.69704	14.7367	16.5286	12.9094	13.9373	13.8237
5187_at	YGL192W	IME4	0.02292	77	2.83983e+07	3142.5	0.000556	1268	1.00283e-06	1230.5	0.645774		0.894438	1.14335	1.13848	0.937008	0.987654	0.898693	0.801733	0.785789	0.497579	0.65583	0.937215	0.701523	0.834673	1.08295	1.10835	1.16553	1.02453	1.07041	1.08089	0.426566	0.721143	0.681771	0.707082	0.621648	0.979243	1.13964	0.967195	1.19574	1.02583	0.934874	0.88584	0.459827	0.954945	0.674213	0.641052	0.769709
6335_at	YDR144C	MKC7	0.02293	78	3.20868e+06	1179	0.000425	1143	1.2315e-06	1284	1.02512		0.354143	0.249711	0.339387	0.303712	0.263749	0.247277	0.249187	0.256008	1.2724	0.808296	0.727169	0.913706	0.440873	0.263636	0.3386	0.273973	0.170569	0.197959	0.290192	0.410367	0.443429	1.0309	0.648069	0.66137	0.485958	0.314793	0.492081	0.205882	0.227273	0.220588	0.151482	0.411619	0.752747	0.785433	0.69363	0.742739
5232_at	YGL236C	MTO1	0.02295	79	995.274	257.5	1.92e-05	137	5.03477e-11	138.5	4.56308		4.33825	1.2185	0.451759	0.55793	0.50954	0.434641	0.657638	0.768025	2.15617	3.86323	4.99772	3.42335	4.72905	0.931818	0.58465	0.557078	0.542921	0.75102	0.915066	1.27646	3.15086	4.26262	4.4088	3.8858	3.88523	1.26509	0.506787	0.388438	0.5	0.595588	1.08891	1.42151	3.39341	3.01083	3.28413	3.81224
6098_at	YDR357C	---	0.02303	80	8.02155e+06	1474	6.25e-05	431	2.19778e-08	570	5.50249		4.01022	6.89595	6.50965	4.91451	5.21324	4.64052	4.10726	3.5047	1.39346	2.84641	2.40525	2.76142	2.48909	8.54205	6.91309	5.77511	5.79376	5.76224	4.36097	2.40821	2.12571	2.05973	1.99785	2.59583	3.12332	8.50651	7.40611	7.45132	7.44938	7.02521	3.36004	2.58096	2.46813	2.12992	2.38524	2.69606
4787_at	YGR221C	TOS2	0.02311	81	0.00252227	13.5	0.000231	886.5	9.12338e-08	763.5	1.05875		0.375709	0.0138728	0.0170261	0.00674916	0.0112233	0.00762527	0.0162514	0.00626959	0.0205811	1.06502	0.881279	0.479188	0.23651	0.0136364	0.00677201	0.0125571	0.0100334	0.00408163	0.00707786	0.0118791	0.220571	0.916581	0.631974	0.610725	0.446886	0.0497041	0.0282805	0.00507099	0.00516529	0.00630252	0.00548847	0.00494438	0.530769	0.731299	0.661274	0.523859
6170_at	YDR296W	MHR1	0.02314	82	3.27487e+06	1184	1.46e-05	80	2.85217e-09	365	9.16167		10.8434	6.99884	4.24745	3.018	3.29517	2.64052	2.82665	3.08464	2.60412	10.0034	9.37443	9.01117	11.7658	6.55455	3.83296	3.26712	3.61761	2.46837	3.03539	2.87797	6.88571	10.0433	9.4206	11.0943	7.42002	5.99882	4.35294	2.47667	2.59298	2.59979	3.16136	3.03337	7.18352	8.50295	8.5814	9.83921
4399_at	YHR149C	SKG6	0.02316	83	659.093	240	0.000127	673	4.83078e-09	414.5	1.95215		0.482406	0.146821	0.178207	0.169854	0.213244	0.127451	0.218852	0.299896	1.28935	2.0796	1.29224	0.779695	0.353617	0.198864	0.213318	0.152968	0.158305	0.0836735	0.151668	0.650108	1.20914	1.19361	0.878755	0.647468	0.542125	0.172781	0.136878	0.139959	0.14876	0.105042	0.254665	1	1.31209	0.872047	0.831142	0.606846
6995_at	YBL039W-B	---	0.02319	84	3.14928e+06	1171	3.73e-05	285	3.48321e-07	990	6.67309		4.14642	7.48786	7.05562	5.00675	4.02469	4.58388	3.83857	4.27064	0.81477	2.57848	2.36644	2.75533	3.66705	7.91591	6.44131	6.02283	6.91304	5.79286	4.21941	2.54536	1.53714	2.63131	2.03219	2.50745	3.59219	6.6426	8.63575	7.41582	6.85537	7.35609	4.25247	2.10383	1.71429	2.62106	2.21638	2.56743
4947_at	YGR066C	---	0.02322	85	3205.88	334	8.42e-05	535.5	7.25585e-10	253	0.775997		0.16118	0.172254	0.262202	0.332958	0.682379	0.839869	0.908992	0.753396	0.197337	0.143498	0.21347	0.132995	0.214696	0.223864	0.261851	0.43379	1.02899	1.07041	0.955511	0.453564	0.165714	0.130793	0.108369	0.113208	0.247863	0.342012	0.265837	0.448276	0.892562	1.06513	1.15917	0.201483	0.104396	0.100394	0.0879676	0.0943983
4377_at	YHR172W	SPC97	0.02323	86	569191	861	9.58e-05	571	1.26599e-09	299	1.66447		1.12826	0.6	0.61975	0.633296	0.455668	0.263617	0.358613	0.435737	0.461259	1.25224	1.92808	1.76447	1.49828	0.643182	0.744921	0.511416	0.468227	0.377551	0.438827	0.484881	0.454857	1.7034	2.43562	1.50546	1.31502	0.867456	0.567873	0.522312	0.231405	0.386555	0.339188	0.370828	0.692308	1.63583	1.59353	1.38485
11206_f_at	YJL177W	RPL17B	0.02324	87	2.327e+07	2208	0.000491	1207	2.80335e-08	601.5	47.8081		22.0726	10.7306	20.7367	24.5332	28.6689	28.2081	30.442	25.813	58.5387	39.1334	22.8242	27.7807	25.0172	11.6102	18.1005	16.9384	16.0513	23.8092	29.0222	37.7732	50.4549	35.1864	34.573	20.3754	15.7863	11.5112	21.1233	17.5233	18.9762	25.3351	22.9089	45.5303	42.7132	28.3947	30.004	25.7967
5135_at	YGL107C	RMD9	0.02338	88	4.08033e+06	1250.5	7.04e-05	470	1.71865e-08	537.5	7.54205		8.75823	3.61272	2.82293	2.76828	2.84175	2.40632	2.32286	1.93626	3.55932	8.0426	9.47831	7	9.43513	4.06364	3.15576	3.13584	1.9922	2.37449	1.77755	2.60259	4.30514	6.52626	6.55687	6.50149	10.6874	6.08639	2.38462	1.95538	2.44938	2.34139	2.7135	2.76885	5.43626	5.52756	6.44186	7.46266
4336_at	YHR176W	FMO1	0.0234	89	105300	647	0.000349	1061	2.25406e-06	1444.5	5.89881		5.01703	1.72832	1.07151	1.2261	1.49495	1.27124	1.50054	1.68757	1.30751	6.85426	6.97032	4.16447	5.07233	1.69205	1.42099	1.629	1.29431	1.27143	1.39029	1.77862	4.16914	5.25129	6.31652	4.19265	6.91453	1.22012	0.764706	1.2931	1.20351	1.18908	1.72887	2.17429	8.09451	4.72933	4.21234	4.60788
10278_at	YLR069C	MEF1	0.02347	90.5	14893.9	439	1.77e-05	115	1.70569e-10	182.5	10.4006		10.8445	6.20578	3.51532	2.28571	2.09989	1.40196	1.89382	1.67398	1.90557	6.51457	9.75	8.99188	11.8025	4.95795	2.84312	2.14726	2.3835	1.68265	1.48129	1.43844	4.064	8.79506	9.54399	9.66435	12.7863	5.33728	2.60973	1.64503	1.69938	1.65126	1.8079	1.37083	5.66813	7.19685	8.99899	9.81224
9966_at	YLR342W	FKS1	0.02347	90.5	34164.6	512	0.000237	900	1.50933e-06	1338	35.8122		18.4904	5.50405	6.83428	6.69516	6.32211	5.40305	4.99892	9.08777	40.8111	20.241	22.3196	20.4142	19.2813	6.3875	4.24718	3.45662	3.96656	3.43571	6.14156	23.2311	29.0286	23.2709	21.8337	18.136	15.4713	6.96923	6.6448	5.66734	4.3688	4.18908	8.26015	30.8714	16.9868	16.5876	22.3913	21.8413
5962_at	YDR493W	MZM1	0.02348	92.5	468827	829	2.84e-05	219	2.80335e-08	601.5	4.2345		4.32236	2.43584	1.18048	1.18448	1.11672	1.02723	0.747562	1.06479	1.37046	4.98206	3.94635	4.46904	4.2434	2.03977	1.31151	1.22717	1.11483	1.23673	1.02629	1.0162	3.41829	5.00824	4.25429	4.87388	4.16361	1.75976	1.32919	1.143	1.28822	1.06513	1.16465	1.35105	4.13626	4.4685	3.42872	4.19917
6597_at	YDL131W	LYS21	0.02348	92.5	2.77554e+07	2766.5	0.000112	626	5.13835e-12	70.5	14.9319		11.3212	5.83931	10.1442	8.59618	11.2727	12.2288	11.6121	14.6479	20.7712	16.1525	16.0559	12.6	10.8014	6.04091	9.02032	9.2968	11.6722	12.2551	15.0607	17.1436	20.9863	15.5407	15.2178	14.5859	10.5275	6.6355	8.61878	8.6501	10.2634	12.4538	13.472	25.4252	14.7747	13.8848	13.0485	13.1722
4834_at	YGR179C	OKP1	0.02349	94	2.78983e+07	2812	0.000483	1202	3.34086e-06	1541	1.53961		1.20204	1.15838	0.549376	0.799775	0.446689	0.800654	0.656555	0.684431	0.930993	1.21525	1.9863	1.47005	1.01952	1.01932	0.933408	0.511416	0.807135	0.783673	0.777553	0.696544	0.747429	1.20803	1.34335	1.3714	1.32723	1.04379	0.668552	0.818458	0.771694	0.776261	0.961581	0.718171	0.982418	1.16732	1.13751	1.23029
4222_at	YIL134W	FLX1	0.02354	95	5.53197e+06	1326	3.24e-05	244	7.24e-08	729	1.36284		1.1975	0.602312	0.451759	0.424072	0.356902	0.282135	0.410618	0.407524	1.10169	1.63453	1.64498	1.48528	1.05052	0.540909	0.591422	0.438356	0.755853	0.596939	0.37816	0.714903	1.28914	1.12152	1.47747	1.36544	1.58852	0.908876	0.492081	0.578093	0.478306	0.406513	0.591658	0.843016	1.21758	1.07185	1.38928	1.22822
9951_at	YLR370C	ARC18	0.02355	96	2.47327e+07	2328	2.77e-05	216	7.20662e-12	79	5.34783		4.9807	6.68439	5.06016	6.14623	4.67116	4.28649	2.93716	2.83177	1.33656	2.88565	3.02968	3.62132	4.43054	6.44205	5.72686	5.83105	4.36232	3.95306	3.45602	1.74406	3.24229	3.44593	3.64807	3.22244	4.90232	5.57041	5.79638	5.05375	4.82438	3.54622	3.1888	1.42892	3.72198	2.89173	3.46411	3.54875
9958_at	YLR377C	FBP1	0.0236	97	282662	757	4.59e-05	331	6.15396e-14	20	10.5622		7.76504	8.80578	12.4075	10.6873	8.62514	5.54248	5.19393	3.90596	2.57022	1.84529	3.46347	3.9401	9.59242	11.9216	11.754	9.97489	6.12486	3.71633	4.36906	2.96868	0.945143	2.51905	3.3015	3.76167	5.11966	16.1385	14.1606	8.08418	6.26963	4.32353	5.21185	2.10012	1.54506	3.18307	4.32861	4.80394
5260_at	YGL253W	HXK2	0.02362	98	120028	657.5	5.32e-05	379	2.80157e-07	948	22.4673		20.3156	4.86936	5.30079	4.96625	4.93378	4.34205	5.94583	7.45768	11.3305	21.7276	26.8094	16.6731	17.1481	3.97386	4.47291	4.85274	3.95318	3.79184	5.17593	8.27754	14.2811	19.7085	18.1127	16.0933	22.7961	3.3645	3.64932	3.94422	3.72934	3.43277	7.68167	6.88999	15.6901	15.8425	16.09	18.5187
9588_at	YMR058W	FET3	0.02368	99	0.0160242	50	2.41e-05	184.5	3.67724e-11	128	13.0439		10.6629	1.74913	1.27469	0.818898	0.69248	0.583878	0.690141	0.870428	6.92494	13.6278	8.90411	12.9401	9.7589	1.9375	0.856659	0.691781	0.490524	0.428571	0.667341	1.96004	13.5303	10.6818	12.2725	11.6356	10.9927	1.7503	1.01018	0.619675	0.503099	0.434874	0.787047	2.92831	12.8714	9.41634	11.1911	12.2085
8207_at	YOR317W	FAA1	0.02375	100	114.72	191.5	1.29e-05	67	1.00648e-11	87.5	20.084		5.90011	17.0647	21.2758	14.8751	12.2099	12.3224	8.8169	6.43887	2.69128	1.79036	1.19178	2.3066	8.3341	16.9057	16.193	17.6541	11.4203	11.0327	11.1294	6.30238	1.67657	0.913491	1.90236	1.73188	7.6044	13.4154	21.2636	15.213	10.5382	12.396	7.79363	2.15328	1.62088	1.1063	2.25278	3.55187
8855_at	YNR007C	ATG3	0.02376	101	2.01176e+07	1996	0.00225	1884.5	5.10995e-05	2332.5	2.33261		1.73439	2.67052	2.80477	2.52306	1.80022	2.64924	2.51679	2.26123	0.472155	1.31839	1.24886	1.47005	1.82319	2.64773	2.69187	2.92352	2.41026	2.58571	2.24874	1.14147	2.08686	1.5829	1.17275	1.46673	1.02808	3.01893	2.70136	2.65923	2.60227	2.60399	2.45664	0.698393	2.24176	1.81004	1.49141	1.68154
8951_at	YNL081C	SWS2	0.02379	102	1.84969e+07	1919	2.78e-05	217	9.59915e-10	274.5	4.92287		6.92395	4.94682	3.42338	2.90551	2.62402	2.12418	2.00108	2.00209	2.07506	4.66592	5.65068	5.54721	5.95637	5.1	3.22122	2.83904	3.69008	2.17041	1.76036	1.50432	2.47657	4.91864	5.30579	5.19861	6.17949	3.49349	3.45249	2.33469	2.51033	2.09769	2.27223	1.84054	4.75604	4.54528	4.96967	4.86722
3950_at	YNL180C	RHO5	0.02386	103	1.78888e+07	1893.5	6.49e-05	443	6.6101e-07	1131.5	2.97107		2.67083	3.86012	3.55619	3.46569	4.55219	4.06536	4.52113	3.09509	1.58111	1.74439	2.91096	1.93503	2.18485	3.24205	4.18172	4.98973	3.7447	4.95408	4.17492	3.08963	1.13714	1.54789	2.07618	1.75372	3.23443	4.19763	2.91629	4.94016	4.52686	4.34979	4.40944	3.00371	1.06593	2.04921	1.78969	1.70747
8596_at	YOL055C	THI20	0.02403	104	1.82736e+07	1908	0.000161	764.5	9.33384e-11	155	11.4891		7.90465	3.92717	3.81839	4.93026	5.85746	5.22222	6.59372	7.1024	15.3075	11.963	10.4703	8.74112	6.99082	3.08409	3.82731	5.13242	5.29766	5.22449	5.92619	7.59935	17.8343	10.2122	10.2103	7.16485	4.61294	4.43787	4.12104	4.15822	4.69421	4.29727	7.38749	10.6959	14.6319	9.2126	8.75531	7.42842
8314_g_at	YOR247W /// YOR248W	SRL1	0.02411	105	1.10438	95.5	1.49e-05	82.5	1.27073e-12	46	14.4537		13.983	9.17688	6.61748	4.45669	2.32548	1.12092	0.888407	0.76907	1.56295	7.62444	12.3756	14.7766	15.2227	7.50796	5.47291	4.19064	1.58082	0.843877	0.63094	0.50648	2.59314	13.759	16.4442	16.9474	14.5617	4.15858	5.88801	3.04868	1.56612	0.826681	0.715697	0.865266	2.79231	12.4518	13.1021	14.0737
9610_at	YMR032W	HOF1	0.02415	106.5	0.0117955	42.5	9.38e-06	32	7.20662e-12	79	3.52754		3.02157	3.6289	3.55505	3.25647	1.45903	0.582789	0.328277	0.101358	0.194915	0.140135	0.15411	0.706599	3.59357	3.52386	3.72573	2.44635	1.71572	0.465306	0.229525	0.149028	0.211429	0.118435	0.151288	1.79841	2.41514	2.83314	3.32692	2.11968	1.2345	0.457983	0.177827	0.170581	0.112088	0.114173	0.168857	1.72407
9761_at	YML124C	TUB3	0.02415	106.5	9.80131e+06	1568	1.94e-05	138.5	2.91443e-13	28.5	7.4298		7.4756	4.33988	4.22247	2.91226	2.82604	2.17865	2.62405	3.01149	3.95278	5.52466	9.60845	7.5665	6.71757	3.86364	3.3228	2.88014	2.64548	1.69592	2.39029	5.66739	3.40343	6.52111	7.90987	7.40715	5.93529	4.3645	3.06448	2.03144	1.93698	2.04727	2.2404	6.20396	4.85714	6.15157	7.19211	7.06846
8355_at	YOR198C	BFR1	0.02418	108	2.82621e+07	2985.5	6.19e-06	8	4.11413e-14	16.5	3.3316		3.83201	4.51561	3.62883	2.79753	2.29854	2.75381	2.76165	3.37304	4.38983	5.07511	5.63014	5.31574	4.43972	4.43182	3.53499	2.6758	2.54515	2.58673	3.0091	3.87473	3.96	5.67662	4.9721	4.61271	4.24176	3.51243	2.94005	2.82759	2.31302	2.51681	2.67947	3.99629	4.90769	6.22342	5.67442	5.08817
7227_at	YBR136W	MEC1	0.02419	109	2.77302e+07	2747.5	2.54e-05	200.5	8.0909e-09	455.5	0.766101		0.875142	1.15723	1.01362	1.08436	1.2009	1.28322	1.14518	1	0.81477	0.522422	0.517123	0.632487	0.847302	1.08068	1.11287	1.41895	1.33222	1.2	1.20324	0.720302	0.580571	0.643666	0.520386	0.829196	1.11722	1.28757	1.12443	1.28398	1.17769	1.14076	1.32602	0.757726	0.515385	0.709646	0.544995	0.654564
6812_at	YCR071C	IMG2	0.02424	110	857168	934.5	1.63e-05	96.5	9.33384e-11	155	3.22802		4.00227	3.00694	1.37344	1.2081	1.26487	0.87037	0.83857	1.06061	0.911622	3.36435	3.41438	3.19086	4.06659	2.44545	1.32731	1.0137	0.792642	0.883673	0.971689	0.683585	2.41714	3.54789	3.43562	4.98411	2.69353	2.74201	1.25452	0.947262	0.975207	0.903361	1.07025	1.04821	1.84835	2.86122	3.3822	3.87863
9388_at	YMR250W	GAD1	0.02431	111	56625.1	570	3.03e-05	230.5	7.24e-08	729	2.19061		0.61975	2.40925	1.36436	2.5703	2.44669	2.3366	1.69339	2.48798	0.48063	0.504484	0.48516	0.379695	0.745121	2.17841	1.77765	2.29224	2.23634	2.09898	1.85844	1.14039	0.579429	0.627188	0.380901	0.448858	0.663004	2.38935	1.68891	2.62576	2.51963	2.52941	1.99341	0.860321	0.423077	0.716535	0.467138	0.479253
6765_at	YCL048W-A	---	0.02435	112	0.00252227	13.5	1.44e-05	77.5	1.9916e-13	25.5	18.2003		0.593644	4.07399	4.6958	6.47469	11.1526	16.8834	18.48	18.348	10.6731	0.971973	0.27968	0.445685	0.680827	4.48295	4.61738	7.93607	8.2709	18.3286	16.638	11.8693	2.06057	0.609681	0.324034	0.273088	0.710623	4.00828	4.97851	8.99189	16.1777	19.0189	11.9089	10.3412	1.7022	0.649606	0.402427	0.40249
9623_at	YMR001C	CDC5	0.02436	113	454063	822	2.1e-05	157.5	7.20662e-12	79	2.66217		2.30761	3.1815	2.70488	1.79528	1.66667	0.66122	0.607801	0.519331	0.746973	0.710762	1.04338	1.90761	2.2411	3.49091	2.56321	2.10959	1.53623	0.835714	0.469161	1.03888	0.579429	0.800206	1.11159	2.90566	3.60195	2.69349	2.93778	1.3144	1.01859	0.641807	0.444566	1.25093	0.654945	0.742126	1.42164	2.36411
9185_at	YNL300W	TOS6	0.02438	114	0.0652869	65	9.13e-05	557.5	3.23178e-15	8.5	23.6423		7.91941	3.17803	1.91827	1.12148	1.12795	1.11329	1.44204	1.76594	3.29782	24.7556	20.6838	14.4376	11.5465	2.72159	1.77878	0.820776	1.0602	0.781633	1.07179	1.89309	5.24229	25.0319	21.6159	14.6882	10.928	3.36923	1.47511	0.65213	0.551653	0.720588	1.20856	2.29295	15.3198	18.6752	16.2315	13.861
4842_at	YGR142W	BTN2	0.02445	115	809334	926	2.7e-05	214	7.25585e-10	253	12.7186		3.35641	10.4844	11.5812	12.4792	14.1515	15.4281	14.9848	13.6249	2.71913	5.83184	5.75457	3.07614	2.70953	8.96705	11.8352	12.3573	13.9454	15.1908	13.7907	5.95356	3.83086	6.35118	4.1309	2.90169	3.84982	8.22012	6.94344	13.5862	14.1767	13.8855	14.4786	4.911	5.38352	5.54528	3.04247	3.15249
6153_at	YDR322W	MRPL35	0.02447	116.5	82648.3	611	4.9e-06	3	1.18628e-14	11.5	5.25247		5.54257	3.41503	1.61067	1.28684	1.2211	1.06209	1.09426	0.9279	2.13438	4.9574	6.18037	5.4203	5.28014	2.8	1.92325	1.17694	0.978818	1.21531	1.25784	1.42657	2.85371	5.16375	6.07189	5.75472	5.49451	3.42485	1.50113	1.38438	1.13326	0.933824	0.983535	1.99258	4.48242	5.12008	5.43782	5.72407
9925_at	YLR390W	ECM19	0.02447	116.5	4.89898e+06	1299	3.22e-05	243	1.147e-07	797	5.12687		4.33144	3.11907	2.2202	2.1676	1.7789	1.63072	1.73998	1.83072	1.27724	4.61659	6.40411	4.23046	5.66361	2.68864	2.15576	1.89954	1.58082	1.73469	1.07786	1.14255	2.94629	4.26982	4.99249	4.48759	4.85958	3.46154	2.93552	1.57911	1.7531	1.66807	1.06586	1.38319	4.11319	4.34744	4.89383	4.81639
9754_at	YML091C	RPM2	0.02449	118	1.46329e+07	1770	0.000194	816.5	1.00283e-06	1230.5	4.02981		6.42111	4.17341	2.99659	3.94038	3.54994	3.09913	3.04009	3.4117	4.12349	4.30269	6.19178	6.65178	7.02641	4.4375	3.35327	4.0468	2.48829	2.53878	2.63296	1.66631	5.18743	7.04634	7.08476	8.72791	4.64347	2.30888	3.19231	2.62373	2.40289	2.48109	2.2865	1.39555	5.68571	6.39173	6.97775	6.60685
9640_at	YMR018W	---	0.02451	119	11.246	141.5	3.35e-05	255	4.10641e-10	223	0.975563		0.14756	0.938728	1.00113	1.06749	0.780023	0.748366	0.593716	0.425287	0.216707	0.0919283	0.0958904	0.0984772	0.150402	1.32159	0.948081	0.794521	0.878484	0.784694	0.543984	0.134989	0.177143	0.0597322	0.107296	0.0834161	0.208791	1.25917	0.943439	1.24848	0.923554	0.689076	0.440176	0.117429	0.0747253	0.0954724	0.0647118	0.105809
8839_at	YNR036C	MRPS12	0.02454	120	1.5042e+07	1785	5.13e-05	367.5	5.4673e-10	235.5	15.4686		13.4677	19.2613	13.4359	10.5377	8.90236	7.33878	7.17335	6.44514	4.39588	13.0112	16.2021	13.6294	19.8645	17.9125	12.1603	8.34018	7.78707	6.55408	5.4004	4.20626	10.1726	13.6694	13.7918	10.7537	19.7619	18.9609	13.3371	7.87018	7.30785	7.02941	6.4303	3.71446	11.8154	12.9774	13.6572	14.1515
8575_at	YOL032W	OPI10	0.02455	121	249355	740	4.31e-05	312	4.056e-06	1597.5	3.31742		1.28377	3.73873	3.18729	3.65804	2.84512	3.20261	2.77573	2.6186	0.421308	1.16368	1.03311	0.905584	1.47876	3.31932	3.68059	3.75799	3.74693	3.30408	2.51062	0.781857	0.986286	1.24408	0.802575	0.91857	1.06838	4.81538	3.52376	3.65923	3.23244	3.30252	2.70252	0.645241	1.3967	1.11122	0.866532	0.91805
6683_g_at	YDL131W /// YDL182W	LYS20 /// LYS21	0.02457	122	2.03898e+07	2012.5	7.06e-05	471.5	1.93914e-11	100.5	35.4279		14.8445	6.78035	12.6901	12.9944	18.2278	18.4847	24.3066	28.8913	42.2082	27.8756	16.4201	21.5472	20.0597	8.79318	13.3104	14.6461	10.3802	19.3398	22.2609	32.7073	29.0091	22.6282	25.132	17.6365	15.5079	7.10769	12.7138	11.1582	14.9762	19.2395	19.1987	32.3844	31.1286	21.1969	20.8473	19.055
7893_at	YPL132W	COX11	0.02458	123	1.66114e+07	1844.5	6.87e-05	462	5.73188e-08	694	4.20714		3.91941	2.81618	1.92054	1.90439	1.50168	1.50109	1.35428	1.55486	1.42252	3.30942	3.25	3.22741	5.56142	2.67841	2.07449	1.94178	1.48049	1.52755	1.46512	0.885529	2.65943	2.99794	3.60944	2.95333	3.99756	2.7716	2.43326	1.52535	1.3719	1.60189	1.18332	0.94932	2.93077	3.08366	3.46006	3.41805
7352_at	YBL009W	ALK2	0.0246	124	1.72881e+07	1873	5.53e-05	389.5	5.13835e-12	70.5	1.41053		1.26901	1.04162	0.981839	0.872891	0.617284	0.557734	0.494041	0.835946	1.81598	1.30717	1.55023	1.90457	1.12744	0.951136	0.890519	0.761415	0.48495	0.665306	0.622851	1.12743	0.832	1.97425	2.02897	1.81728	1.13309	0.721893	0.739819	0.761663	0.544421	0.576681	0.732162	1.32509	1.28681	1.61909	2.18807	1.53838
4233_at	YIL123W	SIM1	0.02461	126	1032.23	264.5	8.42e-05	535.5	1.00648e-11	87.5	19.6972		10.6493	5.69017	3.38593	2.94938	2.19192	1.61329	1.82774	2.02821	2.01332	10.5381	21.3105	14.4041	12.2939	4.84659	3.95485	2.8847	1.9922	1.48878	1.69869	1.87689	2.05143	12.9743	19.0451	10.3505	16.8352	6.48521	2.40045	2.49189	1.68285	1.70168	2.08013	2.57602	3.76374	12.1073	14.3953	14.2822
10222_at	YLR103C	CDC45	0.02461	126	8252.85	393	0.000374	1088.5	8.65425e-06	1802	2.52392		0.772985	0.506358	0.466515	0.384702	0.326599	0.339869	0.47779	0.282132	0.443099	2.80605	2.14155	1.84162	0.687715	0.451136	0.468397	0.297945	0.358974	0.316327	0.375126	0.272138	1.67771	2.38414	1.90236	1.46276	0.726496	0.713609	0.461538	0.3357	0.348141	0.347689	0.246981	0.23115	2.27582	1.95177	1.87159	1.51245
4987_at	YGR014W	MSB2	0.02461	126	693652	905	2.46e-05	192	9.33384e-11	155	6.14399		4.72304	3.07052	2.08627	1.7694	0.809203	1.51852	1.21235	1.41797	2.65133	4.72085	6.9532	4.81929	3.07118	2.44091	1.77878	0.974886	1.06577	1.26224	1.44793	1.14903	2.42171	4.99897	5.34335	4.62562	3.86325	2.04379	1.09389	1.40669	1.08471	1.08298	1.78156	0.950556	2.53956	4.4685	4.74924	4.82573
7321_at	YBR053C	---	0.02465	128	7.30636e+06	1436	5.2e-05	372.5	5.73188e-08	694	7.44662		4.18161	5.2289	8.51078	7.09899	6.22671	5.8878	4.07367	5.32706	1.06416	2.74215	2.88128	2.88528	4.34099	7.50568	7.7912	7.46918	4.90747	6.07449	5.28615	2.33909	1.59543	3.10917	2.69099	2.43595	4.19292	5.66272	8.10068	6.13083	6.24587	6.07668	4.62678	1.40173	3.86593	3.32776	2.83215	2.94295
7857_at	YPL123C	RNY1	0.02466	129	82128.2	608	6.18e-05	428	8.14998e-07	1180	2.60414		1.02611	2.76879	2.40409	2.41732	1.58361	2.3268	1.85482	1.72518	0.164649	0.877803	0.695206	0.723858	1.3318	2.775	2.58916	2.36986	2.00669	2.28163	2.12942	0.686825	0.556571	0.943357	0.483906	0.60576	1.37363	2.2497	2.66403	2.83469	2.15702	2.13971	2.07135	0.289246	1.03626	0.973425	0.658241	0.665975
7130_g_at	YBR219C /// YBR220C	---	0.02473	130	1.82546e+07	1907	0.000184	803	8.14998e-07	1180	2.97646		1.94665	1.11676	1.46765	1.36445	1.32548	1.39978	1.36186	1.91641	4.09322	2.90022	2.76941	2.48934	1.95522	1.12386	1.57788	1.42694	0.9699	1.36939	1.46815	3.83045	3.12914	2.95675	2.67704	2.76564	2.05495	1.1432	1.27715	0.975659	1.1219	1.17122	1.65313	4.41904	3.25934	2.75098	2.43478	2.54772
9625_at	YMR003W	AIM34	0.02477	131	668839	895	2.1e-05	157.5	3.23178e-15	8.5	7.53246		6.79228	3.52254	2.27015	1.84702	1.43883	1.10566	1.70748	2.25705	2.10533	3.72646	8.63813	7.8731	6.54191	3.91705	2.32619	2.1153	1.20624	1.35102	1.55005	2.61339	3.93143	5.15242	7.29614	8.67428	5.57753	3.11953	2.80543	1.43103	1.69628	1.57353	1.68057	2.31397	2.13407	5.0876	6.46916	6.19917
4733_at	YGR257C	MTM1	0.02479	132	2.34046e+07	2216	0.000121	656	2.74674e-06	1492	3.61318		5.13507	1.98844	2.51532	2.39145	1.87654	2.20153	2.41387	2.5256	2.61743	5.1861	5.48973	4.44366	5.22847	2.70795	2.88262	2.58219	1.55518	2.58673	2.2366	2.4568	3.48343	4.49228	4.71352	4.26812	5.47375	4.45207	1.61086	1.54767	1.70661	1.90966	3.00659	2.11866	3.75495	3.66339	4.0819	4.20228
6693_at	YDL215C	GDH2	0.02481	133	2.48603e+06	1128	4.53e-05	327	2.85217e-09	365	9.60368		4.8025	10.6994	11.5891	8.52306	7.93491	7.24946	5.65655	5.76489	1.99516	1.98543	2.19406	3.53807	8.4271	12.5011	10.4165	8.58105	4.77258	8.32347	6.51567	3.4406	2.73257	2.79815	3.02897	2.20457	6.85226	8.65562	10.0023	9.15517	8.49483	7.67332	4.84742	2.28677	3.19341	3.15256	3.55005	4.09129
7301_at	YBR078W	ECM33	0.02487	134	5.93374e+06	1355.5	0.000456	1170.5	2.25406e-06	1444.5	35.0153		26.9955	20.2659	22.6129	18.0439	15.055	10.2135	10.7876	13.1348	45.2288	34.1883	28.0788	28.6508	34.8163	19.8511	18.6242	15.4669	11.4805	7.43776	9.56926	22.3132	42.0857	28.965	34.6931	33.4032	34.1868	17.329	17.6267	10.8753	8.01343	7.29832	12.0516	40.0396	30.2747	26.1535	26.4934	28.0819
7651_at	YPR119W	CLB2	0.0249	135.5	20735.7	466	1.23e-05	57.5	1.9916e-13	25.5	1.15056		0.894438	1.16185	1.29058	0.716535	0.453423	0.240741	0.309859	0.140021	0.153753	0.234305	0.302511	0.863959	1.07922	1.17955	1.07901	0.756849	0.432553	0.237755	0.191102	0.138229	0.24	0.243048	0.627682	1.44389	1.19536	0.901775	0.813348	0.529412	0.317149	0.191176	0.227223	0.156984	0.256044	0.23622	0.602629	1.13174
4225_at	YIL131C	FKH1	0.0249	135.5	2.45621e+07	2305.5	0.000482	1200	1.04283e-08	481	1.65111		1.20999	0.821965	0.803632	0.595051	0.649832	0.53268	0.629469	0.945664	1.39952	1.1009	2.18379	1.44162	1.02067	0.925	0.705418	0.561644	0.812709	0.710204	0.564206	0.850972	0.718857	1.35324	2.37661	1.75372	1.10745	1.00828	0.727376	0.611562	0.754132	0.610294	0.881449	0.824475	0.730769	1.35728	1.41658	1.21266
7302_at	YBR078W	ECM33	0.02494	137	9.50243e+06	1552	0.000477	1194.5	2.74674e-06	1492	35.8573		34.9535	27.1422	27.6935	24.5006	18	12.1863	14.0899	16.8412	48.0436	38.5516	36.0205	34.5878	43.8668	24.8648	24.2506	21.4543	15.0357	8.83878	11.6097	25.1587	49.12	30.622	39.5569	34.1063	40.5678	23.1278	24.6946	13.2302	10.219	8.32143	15.4709	40.618	35.1022	26.6378	31.1274	33.9564
8486_at	YOR058C	ASE1	0.02495	138	6.68361e+06	1408	4.99e-05	356.5	9.59915e-10	274.5	1.17183		0.981839	1.09133	1.35528	1.46232	0.919192	0.54793	0.346696	0.290491	0.761501	0.495516	0.648402	0.82132	1.16303	1.74318	1.51919	1.3242	0.587514	0.562245	0.527806	0.536717	0.505143	0.470649	0.375536	0.816286	0.941392	1.40947	1.6233	1.02333	0.595041	0.5	0.249177	0.358467	0.453846	0.573819	0.737108	1.10581
5718_at	YER018C	SPC25	0.02497	139	1.9481e+07	1965.5	0.00023	883	8.14998e-07	1180	4.10114		3.62429	2.40116	1.98638	1.65129	1.8844	1.34749	1.70098	1.51202	1.48668	4.05605	5.44863	3.14416	4.02296	2.43864	2.13883	2.129	1.57525	1.32347	1.31345	1.31857	3.46857	3.54789	3.9603	3.19166	4.37607	2.86982	2.27489	1.12373	1.48554	1.20483	1.72338	1.733	3.40989	2.55413	2.96663	2.74793
4795_at	YGR229C	SMI1	0.02498	140	1.76215e+06	1058	5.75e-05	402.5	6.26044e-09	435.5	2.9091		2.26107	1.34682	1.10329	0.726659	0.694725	0.575163	0.650054	1.24242	3.48426	3.04709	3.44977	2.48629	2.22618	1.36932	1.34312	0.982877	0.830546	0.885714	0.794742	3.08315	1.94857	2.57981	2.57833	2.46673	3.26984	1.66391	0.957014	0.764706	0.632231	0.627101	1.12623	2.57478	2.02308	2.23031	2.57836	2.49378
9287_s_at	YMR322C /// YOR391C /// YPL280W	HSP32 /// HSP33 /// SNO4	0.02499	141	88.876	181.5	1.79e-05	119.5	2.18212e-09	343	7.40072		1.95006	7.65318	7.66515	8.48032	8.07969	8.29303	7.94041	7.5977	1.34988	1.0796	1.11073	1.16244	1.78645	7.57727	6.80135	9.32991	11.1427	8.07143	8.27401	3.97408	0.667429	1.19979	0.887339	0.838133	2.73871	11.7763	8.93891	9.38235	8.40083	8.48004	9.51043	2.70581	1.35934	1.24016	0.993933	0.828838
8574_at	YOL033W	MSE1	0.025	142	100080	641.5	3.27e-05	248.5	7.17961e-06	1753.5	2.4301		2.35641	1.38035	0.702611	0.592801	0.430976	0.699346	0.726977	0.633229	0.552058	2.79596	2.83904	2.56041	2.86108	0.944318	0.634311	0.638128	0.575251	0.586735	0.610718	0.561555	1.328	3.12667	2.59549	2.62363	2.15018	1.29822	0.630091	0.640974	0.664256	0.560924	0.56202	0.414091	2.08462	2.60138	2.64813	2.33091
8009_at	YPL241C	CIN2	0.02505	143.5	6.19562e+06	1374.5	8.6e-05	539	1.147e-07	797	1.67101		1.33825	0.67052	0.61067	0.713161	0.460157	0.653595	0.622969	0.591432	0.560533	2.13117	1.78539	1.44873	1.48909	0.777273	0.573363	0.706621	0.54961	0.577551	0.553084	0.484881	1.52571	2.11637	1.603	1.85402	0.959707	0.700592	0.553167	0.545639	0.458678	0.487395	0.684962	0.818294	1.73297	1.87992	1.73711	1.42635
6880_at	YCR002C	CDC10	0.02505	143.5	2.52808e+07	2376.5	0.000148	732.5	5.73188e-08	694	4.93029		5.0454	5.26705	4.51646	3.91339	3.05275	3.03813	2.3727	2.27377	6.11743	6.97309	6.36187	7.20406	6.44087	5.18295	4.42551	3.13584	3.03902	3.07347	3.06067	2.54428	9.17486	6.47889	6.59442	7.50646	5.86935	4.18462	4.99095	3.69878	3.36983	3.08088	2.81449	5.089	5.82198	5.55512	6.39434	6.83817
11100_at	YJL057C	IKS1	0.02506	145	2.69674e+06	1142	2.37e-05	178.5	7.24e-08	729	1.91443		1.12599	1.56069	2.12145	2.01125	1.89787	1.21569	1.51354	1.21526	0.207022	0.411435	0.692922	0.44264	1.11711	1.9625	1.90181	1.55822	1.88629	1.64082	1.29929	0.62743	1.12914	0.802266	0.658798	0.727905	1.03785	1.84142	1.78959	1.88945	1.83574	1.70903	1.48847	0.400494	0.784615	0.751969	0.664307	0.80083
11180_at	YJL158C	CIS3	0.02507	146	14.7612	144	3.62e-05	277.5	2.67553e-11	113.5	18.1812		15.3212	6.13295	5.02838	3.34533	2.05612	1.22985	1.22752	1.80773	12.4068	8.9944	19.4087	10.9442	15.7268	5.19205	3.7246	3.2637	1.78149	0.738775	0.879676	7.51512	7.928	14.1061	19.0655	16.2542	13.3871	3.73254	2.8586	2.24239	1.32851	0.911765	0.894621	14.7033	5.98132	13.2392	17.0617	17.1722
7942_at	YPL173W	MRPL40	0.0251	147	1.03047e+06	962	2.41e-05	184.5	3.56683e-08	632	6.21065		7.12599	4.64393	2.92622	2.12261	1.95174	1.88235	1.85482	1.79624	1.85714	5.98543	6.00457	5.66599	8.00689	4.18523	2.31603	2.52397	1.3913	1.51531	1.83013	1.47948	5.38171	6.51802	6.30365	7.28203	7.48718	2.97396	2.39706	1.53651	1.5062	1.41282	1.89462	1.74784	5.47692	5.89272	5.35187	5.16909
7351_at	YBR037C	SCO1	0.02516	148	924118	945	0.000142	715	9.12338e-08	763.5	5.93665		5.50511	4.41734	2.34847	1.86839	1.80359	1.71133	1.79848	1.74713	0.670702	3.63901	5.01941	3.46497	6.60735	3.76705	2.04628	2.02854	1.77146	1.55408	1.44085	0.769978	2.78743	4.64882	4.62554	4.74181	6.90354	4.17396	2.02715	1.46146	1.42975	1.47269	1.80351	0.631644	3.56593	3.75394	3.4459	4.03112
8313_at	YOR247W	SRL1	0.02517	149	15.8859	145.5	1.52e-05	86.5	2.67553e-11	113.5	18.8431		16.1283	10.3468	8.17934	6.12036	3.57351	1.57734	1.3857	1.26019	2.29177	9.65022	15.6849	16.6142	20.1033	8.7875	7.88826	5.22489	3.12932	1.22041	1.17796	1.13283	3.032	16.4511	22.4421	21.3942	20.2674	9.25325	8.22059	3.37424	1.95351	1.28992	1.28321	0.996292	3.88901	12.8888	14.8332	17.0114
6183_at	YDR306C	---	0.02519	150.5	2.40626e+07	2273	0.000106	606	2.14648e-05	2068	2.76727		2.30988	2.98728	4.08286	4.02925	3.8541	4.07298	4.51788	3.6907	1.75061	2.0796	2.38584	2.0335	4.04937	3.13977	4.54176	4.31735	3.68116	4.19592	4.11527	2.08531	1.75771	2.00412	1.603	1.50149	3.97314	3.48757	5.01697	3.69067	4.18492	4.27206	2.7157	1.19036	2.49011	1.90256	2.02123	2.24066
6450_at	YDR035W	ARO3	0.02519	150.5	2.66538e+07	2508	0.000433	1146.5	3.34086e-06	1541	2.65494		1.94892	2.5711	4.60386	2.92688	3.42088	4.58388	4.37811	4.58621	3.26271	2.05493	2.11758	1.97563	2.36165	2.87727	3.56772	3.08904	3.84281	4.29286	4.72093	3.64147	3.06171	2.00618	2.03326	2.53128	1.43346	3.47219	3.42081	3.50913	4.55372	5.38445	3.93853	6.05192	1.8022	2.17913	2.18504	2.19502
6005_at	YDR444W	---	0.02522	152	2.83472e+07	3074	3.63e-05	279.5	2.29378e-10	196	1.05154		1.12599	1.12948	0.962543	0.804274	0.676768	0.746187	0.761647	0.77325	1.23487	1.27018	1.72831	1.30558	1.5132	1.14659	1.03047	1.04338	0.995541	0.735714	0.766431	0.87905	0.912	1.34295	1.73391	1.58491	1.32357	1.16331	0.855204	0.70284	0.680785	0.643908	0.796926	0.810878	1.16923	1.13583	1.24874	1.31017
11004_at	YJR030C	---	0.02527	153	1429.89	283	0.00231	1899.5	3.05129e-05	2164.5	2.36684		0.958002	0.750289	0.625426	0.451069	0.386083	0.277778	0.294691	0.398119	0.329298	2.64462	1.79224	1.22741	1.53387	0.514773	0.331828	0.113014	0.35563	0.345918	0.353893	0.235421	1.256	2.54686	1.6073	1.20457	0.659341	0.304142	0.168552	0.30426	0.418388	0.398109	0.221734	0.118665	2.99011	1.73228	1	1.04772
7418_at	YBL034C	STU1	0.02528	154	2.84239e+07	3233.5	9.63e-05	574	1.147e-07	797	2.325		2.98411	2.02775	2.00568	1.88189	1.31313	1.77887	1.95016	1.83804	2.39588	3.59753	3.63813	2.75127	2.70264	1.88295	1.90519	1.87785	1.95987	1.71633	1.95349	1.86285	2.86743	3.04634	2.74464	2.89076	2.48107	2.05799	1.81674	1.60649	1.69938	1.67647	1.83096	1.58344	2.59121	2.67913	2.49747	2.65353
6706_at	YDL202W	MRPL11	0.0253	155	8403.34	396	1.25e-05	60.5	6.14586e-13	34.5	4.60633		4.98411	2.00347	0.881952	0.790776	0.762065	0.671024	0.641387	0.819227	1.12228	3.63565	5.24772	3.81624	4.61194	1.76591	1.06095	0.961187	0.745819	0.693878	0.91911	1.14795	2.46514	4.31514	4.81545	5.30089	4.10256	2.07101	0.852941	0.659229	0.636364	0.662815	0.819978	1.41409	3.01538	3.99016	3.97978	4.36307
5642_at	YER069W	ARG5,6	0.02533	156	1.49085e+07	1778	8.02e-06	22	1.26599e-09	299	20.4603		7.40749	10.0682	17.8002	18.0337	23.5264	26.9009	27.8678	23.7283	17.9128	9.58408	10.7626	8.96853	9.29162	10.1125	19.1275	20.7078	28.4961	26.6306	28.9151	18.6814	12.6663	8.79403	9.95279	8.6713	12.9402	16.8237	23.3088	17.1531	23.4473	25.8298	29.0066	17.5859	9.73077	7.34646	9.43579	9.87033
8391_at	YOR144C	ELG1	0.02536	157.5	2.07334e+07	2037	0.000125	668.5	3.56683e-08	632	3.10894		2.02951	0.894798	0.802497	1.3667	1.62177	1.42266	1.74106	1.85684	1.63559	3.91144	3.18151	2.87716	1.54191	1.24318	1.07449	1.34589	1.6689	1.29388	1.33974	2.23758	3.14971	3.39341	2.91953	2.92552	1.28205	1.31716	1.23756	1.02535	1.48967	1.33718	1.61251	2.21632	3.38022	3.08465	2.82912	1.95124
9996_at	YLR327C	TMA10	0.02536	157.5	2.59412e+07	2432.5	0.000118	648.5	1.04283e-08	481	41.1156		30.1044	47.6566	56.5346	49.2205	38.5522	24.3159	27.3174	15.419	16.1041	22.4765	32.3573	25.6975	32.7876	51.5125	52.4616	34.4406	37.8863	32.25	25.7695	14.3661	28.6937	21.9186	27.7425	19.3833	35.2027	54.5408	47.2319	41.2099	37.2614	36.6229	26.955	15.5352	29.1253	24.1919	27.1213	27.5664
10350_at	YLR008C	PAM18	0.02538	159	2.77375e+06	1149	1.78e-05	117	2.80335e-08	601.5	4.23554		5.04654	2.63699	1.64586	1.55681	1.34231	1.29847	1.6208	2.16405	5.28208	4.61211	4.7911	5.53401	4.7256	2.51136	1.84086	1.65753	1.75251	1.42347	1.55713	4.56695	4.99543	4.96189	5.42275	4.85799	5.47009	2.5503	1.66629	1.41684	1.45351	1.70798	1.70143	6.0445	4.44286	4.65748	5.00607	5.0166
4243_at	YIL158W	AIM20	0.02545	160	9.51517	137.5	1.23e-05	57.5	7.74062e-15	10	5.36604		5.64813	5.35376	4.18161	2.98425	1.31201	0.82244	0.566631	0.641588	0.282082	0.560538	1.78082	3.20812	5.5178	5.01136	4.69074	3.28082	1.88406	0.946939	0.644085	0.384449	0.186286	0.632338	1.91094	3.08342	7.26862	7.53373	4.21719	2.33976	1.53409	0.914916	0.635565	0.206428	0.315385	0.70374	2.11325	3.85581
6444_at	YDR030C	RAD28	0.02547	161.5	4.17695e+06	1264	1.04e-05	42.5	1.26399e-10	168.5	1.53814		1.25085	1.26012	1.69921	1.98988	2.01683	1.85948	1.8039	1.66667	0.846247	0.4787	0.907534	0.948223	1.2411	1.43636	1.62302	1.94749	2.24972	1.92653	1.86754	1.26458	0.291429	0.592173	0.943133	0.969216	1.17338	1.49467	2.02715	1.82049	1.96591	1.99685	1.93524	1.0581	0.367033	0.538386	0.461072	0.874481
7078_at	YBR085C-A	---	0.02547	161.5	1.04308e+07	1593	1.74e-05	111.5	8.0909e-09	455.5	16.2047		13.672	19.5769	17.6561	20.6479	18.2334	20.6623	16.1268	16.5371	4.45763	8.70964	8.49658	7.91167	11.9828	18.9125	17.8251	23.5434	24.204	19.1765	17.821	9.26134	8.44114	7.54377	7.17382	8.19166	14.8938	25.4284	20.3846	21.5548	19.0165	20.1408	19.5137	6.74907	8.27912	7.00591	6.00809	8.32884
9445_at	YMR175W	SIP18	0.02548	163.5	0.242459	76.5	4.7e-06	2	8.0909e-09	455.5	37.7797		2.35755	22.9445	38.9898	39.6052	36.853	37.4477	36.3456	29.652	6.67312	2.83857	4.28767	3.85888	1.82549	24.9545	28.4616	39.0126	39.68	31.0449	34.4934	20.0972	2.048	4.49846	3.4485	1.21847	3.21856	28.8473	34.2726	36.1227	37.3781	37.4611	32.91	12.8368	2.54725	4.87697	3.34277	1.73237
9426_at	YMR199W	CLN1	0.02548	163.5	33.1857	160	8.47e-05	537	1.43873e-07	833.5	5.5538		4.28377	2.80578	2.66402	1.34083	0.702581	0.480392	0.509209	0.38767	0.348668	5.90247	3.12557	3.42741	3.68657	2.48409	1.78668	1.10046	1.05351	0.434694	0.450961	0.176026	1.47657	4.73018	3.73498	3.19662	3.93773	3.06036	1.72059	0.72211	0.595041	0.328782	0.332602	0.182942	2.81648	3.42815	3.51365	2.79979
5936_at	YDR512C	EMI1	0.02552	165	2.83046e+07	3049	0.0003	1002	5.35021e-07	1085	6.54242		9.18729	9.84509	6.48581	7.56693	5.90572	7.26362	5.47779	6.72832	3.30266	8.43498	5.84589	5.91878	6.6085	10.1023	10.0192	8.26712	8.50167	8.32857	4.92518	5.62635	4.47657	5.48919	4.71459	5.48957	7.04762	9.7432	9.78846	9.73935	9.63223	9.91492	7.2865	5.45735	5.07802	5.23032	4.99292	6.25415
7086_at	YBR268W	MRPL37	0.02556	166	82474.7	610	2.5e-05	196	5.4673e-10	235.5	12.155		12.5062	5.55607	3.07491	2.34421	1.91695	2.04684	2.28169	2.62173	3.7845	12.4697	14.0719	13.6751	11.318	5.36364	2.97291	3.05594	3.54181	2.46939	1.96967	2.79482	5.76114	10.1081	11.5805	12.1778	16.2002	6.09231	3.20362	2.43611	3.10021	3.20168	2.35126	3.11372	6.32088	9.99016	10.0768	11.7095
9918_at	YLR383W	SMC6	0.0256	167	2.71636e+07	2604	0.000529	1238.5	4.056e-06	1597.5	2.02476		1.64926	1.18613	1.20885	0.976378	1.15039	1.07625	1.11593	1.40334	1.19249	2.60426	3.00114	2.49543	1.79679	1.44545	1.03612	1.16895	1.35674	1.01633	1.14257	1.18143	1.19086	3.19258	2.32833	2.72691	1.67399	1.39527	1.26923	1.14199	1.35124	1.33929	1.12843	1.19654	1.61319	2.60335	2.12639	2.00726
10945_at	YJR061W	---	0.02564	168	5.91575e+06	1352	8.2e-05	523	3.48321e-07	990	1.48073		0.880817	1.53526	1.09989	1.74466	1.72727	1.72876	1.05634	1.46082	0.263923	0.461883	0.415525	0.606091	0.93341	1.81591	1.12077	1.49429	1.26087	1.6398	1.67139	1.2095	0.4	0.737384	0.507511	0.575968	0.967033	1.08757	1.20928	1.62982	1.58471	1.77311	1.41383	0.843016	0.595604	0.764764	0.42366	0.725104
7324_at	YBR056W	---	0.02566	169.5	619005	877	2.04e-05	152.5	2.80157e-07	948	3.03682		1.38025	2.68902	3.55619	3.07424	2.30864	2.86057	2.34561	2.30303	0.51937	0.748879	1.20548	0.833503	1.3341	2.28068	2.74153	2.74087	2.62096	2.91633	2.83316	1.0594	0.433143	0.992791	0.755365	0.66137	1.00733	2.5574	3.36652	3.6288	2.99277	3.42332	2.43469	0.793572	0.913187	1.09055	0.738119	1.3029
4489_at	YHR061C	GIC1	0.02566	169.5	4.08033e+06	1250.5	7.26e-05	481.5	4.83078e-09	414.5	0.907131		0.753689	0.963006	0.480136	0.416198	0.349046	0.298475	0.290357	0.354232	0.303874	0.467489	1.19749	0.634518	0.741676	0.886364	0.560948	0.513699	0.335563	0.12449	0.399393	0.331533	0.353143	0.508754	1.07082	1.02979	0.997558	0.728994	0.473982	0.371197	0.235537	0.212185	0.187706	0.278121	0.328571	0.76378	0.742164	0.707469
4820_at	YGR165W	MRPS35	0.02567	171	120251	659	0.000106	606	5.73188e-08	694	5.80491		6.3235	2.32601	1.09762	1.06524	1.08866	1.05011	1.46262	1.30825	1.89831	6.10202	6.85502	4.47817	5.49483	2.18636	1.47743	1.15639	1.05686	1.19898	1.05662	1.4406	2.82629	5.24408	4.31116	4.24528	8.22222	3.0568	1.4638	0.995943	1.09917	1.16912	1.50823	1.24351	3.25714	4.85335	4.13145	4.5695
7369_s_at	YBR010W /// YNL031C	HHT1 /// HHT2	0.02568	172	2.75377e+07	2681.5	2.69e-05	211.5	1.00283e-06	1230.5	13.9052		18.2111	21.9052	17.2656	13.3465	9.85297	10.6743	10.0347	8	8.27361	14.5056	19.8139	17.5086	17.9231	20.817	15.6061	12.3014	8.18952	9.90408	11.4702	6.7365	11.3154	18.5386	18.2908	18.2651	18.9133	23.4166	16.9989	12.2181	10.9339	11.6334	10.6806	9.30284	10.3176	18.3337	18.8615	18.9793
9953_at	YLR372W	SUR4	0.0257	173.5	100080	641.5	0.000256	937	1.50933e-06	1338	20.588		6.46652	2.32486	4.14188	3.97863	3.38159	2.93355	3.47021	5.0721	22.9128	10.7287	9.43493	12.0376	5.031	2.79432	3.81038	3.59247	2.30992	2.73367	3.73509	10.7991	13.5977	14.0391	13.9957	12.2493	5.9072	2.0426	3.49548	2.92394	2.52893	2.34034	4.20527	15.5785	8.33187	12.3848	13.1557	11.2656
5820_at	YDR461C-A	---	0.0257	173.5	4.08033e+06	1250.5	1.73e-05	110	6.26044e-09	435.5	7.11777		3.41998	7.59075	7.41884	7.20922	8.68799	7.57843	6.5883	5.81087	1.57022	3.91704	2.6016	2.29949	3.57291	8.23409	8.22235	8.97032	8.11706	8.05306	6.1092	4.02376	4.56	2.75077	2.25322	2.69414	4	9.92071	8.85747	7.75659	9.06818	9.52311	7.25467	4.22868	4.22088	2.61417	1.98989	2.32988
7928_at	YPL186C	UIP4	0.02571	175.5	47328.8	549	4.47e-05	325	2.25406e-06	1444.5	17.7978		6.11691	20.1283	14.3462	17.8189	13.9787	14.2963	12.9523	15.4817	2.33051	4.38565	2.85502	2.91878	8.98393	18.9875	18.5756	17.4064	16.5318	14.0898	12.724	9.73434	2.62286	5.15551	3.46352	3.55611	9.25275	19.7716	16.767	14.8895	15.2169	14.3582	13.3271	6.32756	5.36484	3.87894	3.02224	2.78216
6226_at	YDR261C	EXG2	0.02571	175.5	482216	832	9.57e-06	33	1.35381e-13	23.5	0.990739		0.832009	0.60578	0.291714	0.235096	0.177329	0.184096	0.250271	0.109718	0.48063	0.646861	1.10046	0.873096	0.714122	0.414773	0.252822	0.359589	0.211817	0.139796	0.178969	0.332613	0.484571	0.819773	0.813305	0.860973	0.631258	0.543195	0.321267	0.199797	0.225207	0.14916	0.187706	0.370828	0.453846	0.563976	0.735086	0.931535
9702_at	YML054C	CYB2	0.02572	177.5	10095.3	408	1.7e-05	105	2.67553e-11	113.5	49.6783		38.0715	46.1306	54.2781	51.2598	40.3771	30.707	26.8462	20.3271	6.29298	4.59978	8.34475	11.535	43.4053	60.3125	47.9041	40.0331	44.5006	25.1214	18.6309	9.06264	15.2914	4.94851	9.34335	11.4965	48.3333	57.4379	62.3235	37.2728	29.3574	28.6985	15.5181	10.1792	14.6824	5.7815	11.0506	19.4429
8096_at	---	---	0.02572	177.5	1.67544e+06	1046	7.23e-05	476.5	2.19778e-08	570	1.78621		0.679909	1.20925	1.67877	1.5658	1.15039	1.82789	1.97616	2.06061	1.40557	0.859865	0.96347	1.02538	0.274397	1.38182	1.26862	1.67009	1.94537	2.06939	2.56926	1.96004	0.763429	0.815654	0.585837	0.415094	0.43956	1.58698	1.88801	2.33773	2.55165	2.08508	1.74533	1.79234	0.465934	0.826772	0.656218	0.526971
7867_at	YPL113C	---	0.02574	179	122270	665.5	2.58e-05	206.5	4.83078e-09	414.5	9.03295		8.62316	10.0069	9.47219	10.1552	9.32772	9.32462	9.26977	8.59875	1.12228	2.44619	3.94521	3.23452	7.05281	10.333	10.7246	11.3847	11.6678	8.76122	7.24166	3.02808	1.73371	3.26571	2.80794	3.1708	8.59951	13.9633	12.3224	9.98073	10.6488	9.51471	9.87925	2.20519	2.03407	3.15945	3.02629	2.75519
8399_at	YOR152C	---	0.02579	180	901713	941	2.69e-05	211.5	1.50933e-06	1338	1.53089		0.802497	1.5896	1.13507	1.73791	1.46352	1.69499	1.38245	0.888192	0.207022	0.420404	0.525114	0.431472	0.6969	1.47727	1.18962	1.5605	1.74359	1.34898	1.21132	0.330454	0.708571	0.501545	0.401288	0.41708	0.579976	0.900592	1.38801	1.65416	1.32645	1.31933	1.1921	0.273177	0.493407	0.602362	0.461072	0.345436
9220_r_at	---	---	0.02581	181	1.39534e+07	1750	7.39e-05	492	5.35021e-07	1085	10.8234		8.20091	13.2451	14.3383	13.9381	10.5825	10.8094	9.93933	8.20376	8.45157	3.82511	3.51484	5.1736	5.46269	13.6455	12.3138	11.4167	12.2486	9.3949	12.4692	8.31102	5.68571	3.46035	5.01502	3.24429	7.13431	14.6178	12.2511	15.2454	11.3079	9.33929	10.6048	9.0136	5.44725	5.76575	5.94641	4.21473
9449_at	YMR179W	SPT21	0.02582	182	283847	759	0.00179	1774	8.4389e-05	2486	0.975931		0.514188	0.343353	0.395006	0.264342	0.140292	0.1939	0.185265	0.30094	0.128329	1.10426	0.751142	0.640609	0.23651	0.429545	0.227991	0.222603	0.265329	0.166327	0.246714	0.137149	0.52	0.938208	0.66309	0.693148	0.509158	0.415385	0.317873	0.221095	0.256198	0.219538	0.346872	0.0543881	0.838462	0.761811	0.651163	0.48444
6045_at	YDR438W	THI74	0.02584	183	2.29136e+07	2190	7.17e-05	474	2.19778e-08	570	1.42076		1.61294	1.33526	1.21453	1.16198	1.11336	1.01634	0.952329	0.703239	1.43099	1.5796	1.86187	1.97563	2.124	1.57045	1.37246	1.24087	0.720178	1.07959	0.901921	0.476242	1.53829	1.81874	2.04614	2.03078	1.5177	1.55385	1.35407	1.09736	0.940083	0.897059	0.591658	0.562423	1.88352	1.73031	1.81395	2.25519
5090_at	YGL062W	PYC1	0.02587	184	6.08813e+06	1366.5	7.41e-05	493	7.24e-08	729	26.3028		34.5812	15.6301	12.5153	9.50619	8.27834	9.32135	9.46587	10.5799	10.8475	27.3487	34.3288	25.8122	32.1917	15.9295	11.0926	9.46119	12.1037	9.82551	9.49949	8.96652	22.4811	24.5026	28.8519	28.8123	44.5421	23.4379	11.1753	10.7272	9.33574	10.5693	10.4588	8.61557	25.0286	20.8238	25.9515	29.5322
4432_at	YHR096C	HXT5	0.02596	185	1.62304e+06	1040	7.34e-06	16	1.27073e-12	46	24.7736		11.8717	18.8578	20.1294	28.7334	32.0314	28.2081	27.5699	20.3615	9.09927	9.47982	10.3002	7.25787	14.9277	15.2239	19.5034	32.6233	34.864	26.849	22.9949	17.7149	7.952	7.08857	6.6073	5.31778	15.8999	25.1349	20.4174	25.359	27.186	27.6082	32.5082	15.5476	8.2044	6.92323	6.41254	6.48029
7269_g_at	YBR089C-A /// YBR090C	NHP6B	0.02597	186	2.46861e+07	2320.5	7.23e-05	476.5	1.70569e-10	182.5	5.09434		3.16118	6.19538	6.7832	4.89651	3.82492	3.41394	2.41603	3.00627	1.68886	2.96188	2.27169	3.24772	2.98048	5.22045	5.74266	4.17352	4.07915	3.56735	3.1001	1.7203	1.51886	2.07106	2.38412	2.64647	2.55678	5.11953	4.9491	5.34686	3.79339	3.75	2.83864	1.8529	2.26484	2.41535	2.98787	3.44295
6682_at	YDL182W	LYS20	0.02598	187	1.32695e+06	1009	3.21e-05	242	8.85857e-13	39.5	44.4895		14.7821	4.64971	10.1396	10.6187	14.5432	17.817	26.3478	32.4932	49.1392	26.6469	22.7146	21.0315	21.3961	5.51705	9.4842	11.7352	10.388	18.8612	24.182	40.6955	41.0663	25.6117	25.7543	17.0983	17.5055	5.16686	9.02376	7.78296	13.2851	16.7836	25.6498	42.8541	37.0769	20.9941	21.908	19.0425
11205_i_at	YJL177W	RPL17B	0.02609	188	3.40582e+06	1195	0.000447	1167	6.26044e-09	435.5	49.7913		19.1351	5.75954	14.294	14.1834	16.8406	15.1688	22.0271	17.9718	55.5508	33.4753	24.5251	27.4437	22.0884	8.09886	13.1998	12.29	12.1059	14.8714	17.0556	34.4622	53.7931	29.8054	28.9979	24.5035	13.812	6.1787	11.3303	9.28702	12.9215	14.4307	16.1021	49.6539	40.178	25.503	26.634	25.0508
8788_at	YNR034W-A	---	0.0261	189	1.84767e+06	1072	0.000241	908.5	3.34086e-06	1541	31.8704		12.4234	37.6682	33.6186	31.8313	23.9237	22.7233	19.0596	16.5486	5.79782	11.528	15.0114	12.8508	11.5534	42.0761	29.0576	30.7192	34.7982	22.1031	18.7189	9.88229	5.88571	14.0999	9.17704	7.81033	11.6227	49.3408	38.8428	33.7414	29.3574	27.0714	23.0823	9.31644	9.08901	16.0157	11.6117	11.4481
9155_at	YNL284C	MRPL10	0.02614	190	142464	680.5	7.99e-06	21	1.81427e-12	53.5	9.69599		11.4745	7.47746	3.29285	3.05174	2.65657	2.31699	2.28927	1.77847	2.7046	7.67377	8.42808	9.73909	11.0103	6.92614	3.53612	2.93037	1.86845	2.2	1.83721	2.32073	7.39771	9.67868	10.0011	10.2642	10.6728	5.31479	3.23077	2.09533	2.22004	1.79412	2.2393	2.43634	8.0989	9.14764	9.46309	10.0322
10576_at	YKR013W	PRY2	0.02615	191	0.0117955	42.5	0.000504	1220.5	2.73444e-14	13.5	11.5067		3.46084	0.724855	0.329171	0.291339	0.349046	0.230937	0.411701	0.54023	0.955206	11.7377	4.48973	6.34924	2.86567	0.697727	0.387133	0.146119	0.272018	0.208163	0.349848	0.718143	2.02857	11.8311	7.57725	5.14201	2.99023	0.526627	0.29638	0.266734	0.232438	0.285714	0.312843	0.552534	5	6.76968	6.98686	5.49792
4246_at	YIL155C	GUT2	0.02625	192	1.07309e+07	1606	0.000113	631	1.04283e-08	481	26.3897		20.4904	29.926	26.857	22.9651	22.5903	20.8061	19.2178	15.9613	3.53632	11.8105	13.1416	12.6	19.76	28.0148	27.8284	23.4418	21.2754	22.4898	20.5248	9.75702	7.00229	9.7415	13.8036	10.9275	28.2442	39.1598	20.4423	27.1166	20.1942	18.3309	15.0944	8.77627	13.667	9.07087	12.2164	16.2137
5563_at	YER170W	ADK2	0.02627	193	82996.3	612	0.000231	886.5	2.25406e-06	1444.5	2.57717		2.9319	1.90289	0.963678	0.777278	0.823794	0.641612	0.63922	0.716823	0.354722	2.15022	2.18607	1.7269	2.91389	1.88864	1.19977	0.957763	0.662207	0.632653	0.620829	0.208423	1.248	2.26056	2.04506	1.63257	3.79976	1.85562	1.05204	0.65213	0.645661	0.742647	0.798024	0.18665	1.62308	2.15157	1.85642	1.74066
5067_at	YGL040C	HEM2	0.0263	194	835863	931	0.000123	661.5	4.056e-06	1597.5	9.42155		8.81612	2.97803	2.51646	2.5793	2.87205	2.66558	2.67606	2.52978	2.86562	8.95516	10.1107	8.42132	11.938	4.13636	3.00339	3.07877	2.90301	2.37245	2.24166	2.83369	6.25714	8.33574	11.1695	6.67924	12.6471	4.67219	1.71267	2.1359	2.2562	2.14811	3.31504	2.86774	7.63626	8.15256	8.52983	8.69295
6642_at	YDL178W	DLD2	0.02635	195	6.96361e+06	1423.5	1.46e-05	80	3.71719e-09	390.5	7.72776		5.97276	4.23121	3.44041	2.77953	2.64646	2.2756	2.42904	3.10136	8.16344	10.0034	8.63356	7.17157	6.97359	3.68409	3.3149	2.7089	2.30435	2.79898	2.39838	4.56263	9.30971	7.82595	6.9764	7.6286	7.41514	4.02604	3.13801	2.71095	2.42252	2.51996	2.76619	5.99011	8.68352	6.8189	7.56825	8.7334
7280_at	YBR099C	---	0.0264	196	350579	784	1.96e-05	141	4.91524e-06	1651	2.24688		0.702611	2.6578	2.50397	2.87627	2.94949	2.71569	2.72698	1.94566	0.891041	0.88565	1.05822	0.768528	0.900115	2.65	2.42889	3.18151	3.04905	2.68775	2.57634	0.463283	0.957714	0.829042	0.792918	0.845084	0.782662	2.73018	2.66742	2.66126	2.60847	2.50105	2	0.372064	0.971429	0.845472	0.568251	0.825726
10677_at	YKL107W	---	0.02643	197.5	6.60767	125.5	1.04e-05	42.5	3.67724e-11	128	5.02119		0.482406	1.99653	1.90692	3.70416	4.97194	4.9085	5.30444	4.49112	0.364407	0.334081	0.349315	0.283249	0.47302	1.97045	2.18397	3.5411	4.56299	3.93469	4.26694	1.79698	0.413714	0.676622	0.341202	0.304866	0.608059	1.73728	2.59389	3.55477	4.16322	4.30462	4.78375	1.06922	0.608791	0.557087	0.275025	0.297718
6456_at	YDR041W	RSM10	0.02643	197.5	1.71187e+06	1051.5	4.8e-05	341.5	5.35021e-07	1085	6.34244		8.04086	5.00809	2.61407	1.94938	2.00112	2.05991	2.17768	1.82236	3.9092	8.1648	5.21918	5.38579	7.31343	5.10114	2.74492	2.49543	1.48606	2.0551	1.80485	2.41361	7.59086	7.53244	6.79399	8.34459	6.07326	2.98343	2.61765	2.28398	2.29029	2.22689	1.53897	3.85785	8.24286	7.84055	5.05763	7.26971
8543_at	YOR025W	HST3	0.02647	199	1.52759e+06	1030	3.58e-05	276	1.26399e-10	168.5	0.57585		0.375709	0.439306	0.711691	0.635546	0.379349	0.291939	0.20585	0.135841	0.170702	0.141256	0.297945	0.461929	0.685419	0.727273	0.77088	0.557078	0.259755	0.346939	0.286148	0.13067	0.166857	0.267765	0.188841	0.572989	0.405372	0.598817	0.785068	0.660243	0.386364	0.292017	0.190999	0.0803461	0.272527	0.249016	0.492417	0.609958
7306_at	YBR038W	CHS2	0.02648	201	1.53289	104	6.66e-06	12	3.21821e-16	5	8.31207		6.05562	8.56994	6.35641	5.45332	2.5982	1.81808	0.670639	0.667712	0.257869	0.357623	0.705479	2.28731	4.88404	7.39545	6.3781	4.93607	3.19732	1.39898	0.593529	0.545356	0.371429	0.421215	1.17167	4.97319	6.3199	7.78343	6.3948	4.15619	2.51033	1.06092	0.475302	0.567367	0.326374	0.416339	1.27199	3.96992
9823_at	---	---	0.02648	201	1.81279e+07	1902	0.000291	993.5	1.50011e-05	1952.5	12.926		14.6856	8.17457	6.1067	7.11024	7.2312	6.73312	6.79415	9.3187	19.0327	14.2668	16.2169	14.068	15.9334	8.49659	6.93905	6.65411	5.99331	5.4398	6.86249	16.676	21.8343	13.9588	16.9152	17.9652	11.7595	6.59408	7.59163	6.21805	6.30682	6.30252	6.18661	19.9234	10.8242	11.8917	14.2902	14.0819
11359_at	YAL049C	AIM2	0.02648	201	1.8561e+07	1922.5	0.000125	668.5	2.24846e-07	905.5	8.1116		6.86152	8.02312	5.67083	8.982	9.81257	7.5305	7.39328	6.40543	1.70097	2.34193	2.28539	4.18173	6.3628	8.95682	9.40858	7.49201	6.68896	6.53776	6.17796	3.70086	4.91657	4.08548	3.62446	3.66336	6.44811	6.23787	10.6595	7.26166	7.16116	7.96744	6.48628	3.29048	4.55165	4.16339	3.77452	4.38278
7171_at	YBR169C	SSE2	0.02651	203	9103.18	399	1.07e-05	48	6.86776e-11	145.5	20.0423		3.45857	11.1202	11.4427	18.9584	20.2536	22.4575	21.1733	18.9227	2.41525	5.00897	4.84932	2.50558	3.7302	9.35341	12.2968	20.5183	27.5217	18.748	21.6876	9.03564	5.33943	5.59938	3.75858	2.89772	4.25763	12.871	13.362	16.7049	17.8895	18.6775	20.595	6.29048	6.5967	4.66043	2.34985	2.64834
5800_at	YDR379C-A	---	0.02654	204	1.03567e+07	1587	3.4e-05	262	2.74674e-06	1492	8.5859		7.13848	9.29827	8.2815	9.45894	10.2469	8.77887	9.14735	7.59457	1.66102	5.35762	4.64612	4.34416	5.11481	10.4682	10.07	10.1564	9.78484	9.81224	6.63296	4.22462	3.53714	4.6931	4.25322	3.73982	6.67521	12.7503	11.4955	11.5771	11.5248	11.916	8.06037	3.49938	4.08242	4.37795	3.52477	4.11826
7132_at	YBR222C	PCS60	0.02657	205	303257	767.5	1.43e-05	75.5	3.71719e-09	390.5	14.2197		2.1714	4.52832	9.5891	13.0855	13.3984	16.3911	16.078	12.8997	3.74334	3.76682	2.94178	3.67208	3.24455	4.43068	10.0293	12.6404	11.1683	15.1102	13.7159	7.15335	3.85486	4.01442	3.79828	3.83118	2.10501	2.74083	9.59955	9.96247	12.188	14.5672	11.5236	5.57602	3.73846	3.35433	3.70475	3.63278
7272_at	YBR091C	TIM12	0.02658	206.5	1.76395e+07	1883.5	1.78e-05	117	3.07419e-10	210.5	3.1526		2.62656	1.52717	1.2588	1.11361	0.877666	1.08824	1.23402	1.44619	3.20823	4.03027	3.56963	3.04873	2.24569	1.63295	1.36569	1.21918	1.00223	1.19898	1.05561	2	2.99314	2.88054	2.72747	2.49851	2.93529	1.4284	1.34842	1.21501	1.30165	1.3687	1.25467	2.20025	3.00659	2.45472	2.79373	3.04668
10902_at	YJR109C	CPA2	0.02658	206.5	2.59733e+07	2436.5	0.000375	1092	0.000161315	2714.5	11.4181		6.83995	6.60231	13.4313	10.0202	14.6364	14.0654	14.8071	13.0449	6.42131	3.38901	8.03196	7.89746	7.23192	7.86818	11.6061	9.94749	15.2954	15.0582	12.8301	10.4255	7.50743	5.88465	8.29506	7.09633	7.65812	7.78935	12.3529	9.42799	13.2614	16.1996	17.5181	9.56119	5.32527	6.85039	9.01011	8.55394
4162_at	YIL055C	---	0.0266	208	43484	538	0.00015	739.5	3.34086e-06	1541	1.83871		0.869466	1.66358	1.28831	1.70079	1.07744	2.11111	1.93716	1.60188	0.272397	0.475336	0.543379	0.352284	0.752009	1.63977	2.04515	1.88242	1.7893	2.17041	1.86653	0.803456	0.413714	0.479918	0.332618	0.275074	0.98779	2.05207	0.821267	1.99797	1.81198	1.81828	2.20527	0.480841	0.610989	0.400591	0.289181	0.366183
6337_at	YDR146C	SWI5	0.02663	209.5	0.00252227	13.5	1.61e-05	95	1.55147e-17	1.5	2.93209		1.44608	3.00231	2.20204	1.19123	0.546577	0.216776	0.121343	0.126437	0.0702179	0.11435	0.267123	0.779695	1.77038	2.28295	1.53725	1.24087	0.627648	0.219388	0.103134	0.0464363	0.016	0.0813594	0.258584	1.21549	1.57631	1.86272	1.52602	1.12677	0.453512	0.233193	0.104281	0.025958	0.0153846	0.137795	0.578362	1.57573
6147_at	YDR316W	OMS1	0.02663	209.5	120698	661.5	5.91e-05	413.5	3.56683e-08	632	6.74978		7.87287	3.29249	1.75823	1.41395	1.31538	1.12309	1.29144	1.57158	1.27482	6.36435	7.31164	5.98071	6.67853	2.98068	1.86907	1.42123	1.65998	1.35204	1.30131	1.42981	3.36457	5.61071	5.70923	5.5422	8.99756	2.66391	1.73529	1.42799	1.36054	1.43697	1.67947	1.24969	4.15714	5.08366	5.12336	6.03942
8517_at	YOR044W	IRC23	0.02665	211	5.23664e+06	1313.5	1.9e-05	134.5	1.26599e-09	299	4.38053		1.41884	3.00231	3.46879	3.95838	4.12907	4.47386	5.69989	5.79937	3.11138	2.07399	1.84247	1.97868	1.47072	2.55227	3.51467	5.29795	6.57079	4.52143	5.2912	4.7635	2.47086	1.97219	1.58584	1.13108	1.41636	4.73373	5.03959	4.02535	5.55062	5.20273	5.92097	3.74042	2.02308	1.81201	1.64408	1.29668
8886_at	YNL009W	IDP3	0.02667	212	0.0949044	66	1.68e-05	102	7.20662e-12	79	11.589		5.31215	11.9769	9.12259	9.66254	7.05387	7.88671	7.68906	5.74399	1.22397	0.387892	0.541096	0.719797	5.50517	12.825	10.3194	9.57991	10.1416	6.82347	6.58241	3.15875	0.497143	0.421215	0.545064	0.871897	3.73138	9.75148	10.7828	9.20385	7.84401	6.32983	5.57958	2.20519	0.356044	0.479331	0.679474	0.94917
7981_at	YPL223C	GRE1	0.02669	213	0.00252227	13.5	5.15e-05	369.5	7.20662e-12	79	21.6889		0.289444	2.25202	4.64813	6.40045	12.9764	19.5948	21.9783	19.5141	3.51695	0.455157	0.380137	0.33198	0.476464	1.85795	2.9842	7.01142	15.6878	16.5592	17.2093	9.5054	0.414857	0.331617	0.301502	0.272095	0.350427	0.981065	1.93778	5.12678	12.1302	16.73	19.7201	5.57726	0.532967	0.275591	0.308392	0.26971
6560_at	YDL082W	RPL13A	0.0267	214	137771	677	0.000698	1362	7.25585e-10	253	40.9746		5.69921	2.79538	6.78661	5.94713	8.5174	8.20261	9.57963	13.5152	43.77	24.1076	11.6986	15.3706	8.67738	3.57273	6.38826	6.78425	4.38573	8.83878	8.78261	25.797	30.448	19.4119	14.0182	13.3138	9.05617	2.44615	5.24095	4.68154	6.46694	7.27206	10.8408	35.4227	23.2769	15.2402	15.548	13.001
7817_at	YPL072W	UBP16	0.02671	215	1.33725e+07	1728	3.41e-05	264.5	4.83078e-09	414.5	0.832643		0.944381	0.884393	0.525539	0.395951	0.432099	0.398693	0.343445	0.365726	0.250605	0.392377	0.73516	1.08325	0.869116	0.85	0.436795	0.421233	0.3534	0.330612	0.392315	0.222462	0.501714	0.755922	0.877682	1.06653	0.884005	0.556213	0.492081	0.395538	0.373967	0.302521	0.288694	0.286774	0.378022	0.900591	0.948433	0.912863
5685_at	YER030W	CHZ1	0.02672	216	2.8008e+07	2858.5	0.00259	1951	0.000137494	2656.5	7.95656		9.40863	13.3815	9.17821	8.95051	7.79125	9.3976	5.90032	8.64263	5.42494	6.7074	5.99772	5.72183	6.07463	14.0795	9.8781	12.7489	8.3233	7.28571	6.39636	6.58423	6.64114	5.84655	4.80472	6.16981	5.77167	5.94083	11.4163	11.4858	11.7624	11.583	4.55324	7.03461	4.89231	6.16929	5.69565	6.47718
8518_at	YOR045W	TOM6	0.02674	217.5	1.49696e+07	1781	2.01e-05	149	1.93914e-11	100.5	23.492		32.0454	24.5988	14.0193	12.8268	10.3704	8.55338	9.29577	9.40961	11.063	22.1726	29.2968	27.1198	31.4455	20.7136	14.3025	12.2637	12.8651	7.94898	7.83215	9.33369	12.848	20.1215	26.8863	18.3873	21.8681	25.0237	15.0305	9.08114	9.74897	7.92857	8.29967	9.87763	19.7297	19.3445	23.3155	21.3143
4754_at	YGR234W	YHB1	0.02674	217.5	2.42769e+07	2291	0.000215	855.5	1.66458e-09	322.5	27.3004		33.1022	16.7329	14.1725	13.126	11.3434	12.2593	13.1484	16.1139	31.6308	33.6289	38.6438	26.5645	30.1447	19.5045	17.5903	14.9292	13.0557	13.5112	15.8251	19.027	23.1349	23.7724	30.7586	19.4419	43.7436	28.3101	16.2296	13.8337	11.1498	12.6113	16.2832	25.8344	28.1176	22.4449	27.815	29.7894
8008_at	YPL242C	IQG1	0.02678	219	2.41777e+06	1123.5	0.000101	589.5	1.04283e-08	481	1.94338		1.60159	2.20347	1.49035	1.62992	0.806959	0.875817	0.605634	0.657262	0.577482	0.26009	0.598174	0.88934	1.13777	2.03182	1.85666	1.41096	0.918618	0.873469	0.844287	0.474082	0.350857	0.329557	0.484979	0.539225	0.927961	1.87574	0.859729	2.03144	1.28616	0.72584	0.53787	0.527812	0.408791	0.548228	0.657229	0.436722
8151_s_at	YOR074C	CDC21	0.02679	220	36330	519	0.000643	1329	9.12338e-08	763.5	2.93013		1.2815	0.634682	0.625426	0.418448	0.323232	0.46841	0.554713	0.554859	0.437046	3.25336	2.64954	1.59492	1.29392	0.615909	0.560948	0.444064	0.535117	0.440816	0.575329	0.477322	1.76343	3.52729	1.62446	1.70308	1.28205	0.968047	0.49095	0.327586	0.393595	0.331933	0.486279	0.281829	2.31758	2.48031	1.79373	1.22614
8823_at	YNR020C	ATP23	0.02683	221	243953	737	1.28e-05	65	1.81427e-12	53.5	2.91982		3.1067	1.29017	0.772985	0.730034	0.627385	0.650327	0.787649	0.858934	0.909201	3.18386	3.40411	3.54721	2.58898	1.18068	0.677201	0.507991	0.71126	0.603061	0.785642	1.44924	2.41029	3.32235	3.10515	3.12314	2.6044	0.866272	1.00226	0.61359	0.811983	0.819328	0.886937	1.40667	2.63407	2.9124	2.92012	2.76763
5673_at	YER058W	PET117	0.02684	222	171.912	201.5	3.02e-05	229	8.14998e-07	1180	6.1551		5.35755	3.0289	0.85017	1.00787	0.94725	0.879085	0.476706	0.811912	0.353511	4.9417	4.86301	5.00914	6.50861	2.84659	0.945824	1.03196	0.530658	0.877551	0.465116	0.597192	2.42857	4.83625	6.05043	5.43396	4.34066	1.33136	0.803167	0.924949	0.975207	0.918067	0.586169	0.402967	3.38022	5.18504	5.36603	5.72199
5382_at	YFL007W	BLM10	0.02686	223.5	2.0424e+07	2014.5	1.97e-05	143	5.73188e-08	694	7.00612		4.48468	6.74335	6.04086	7.34646	9.90685	8.97168	8.01842	7.64577	2.90073	3.40359	3.4258	3.04873	4.9977	7.06136	7.86117	8.80365	7.48606	8.66735	7.62386	5.64255	2.65829	3.28939	3.83798	3.143	6.04029	8.2071	7.28507	7.83367	7.85331	8.42227	9.74204	5.56613	3.65495	3.15256	3.24671	3.61514
6926_at	YCL050C	APA1	0.02686	223.5	2.84239e+07	3233.5	0.000124	665	2.18212e-09	343	1.85611		1.67537	1.97919	1.77299	2.28684	2.57351	2.7451	2.53088	2.56635	3.53148	2.38677	2.63584	1.94822	1.74627	1.41023	1.95937	2.03767	2.48606	2.87959	2.82002	3.25378	2.95086	2.48301	2.33691	2.26117	1.49695	1.28166	1.70249	2.91481	2.50413	2.78151	2.75082	3.69716	2.8011	2.55413	2.12538	2.46369
5394_at	YFL037W	TUB2	0.02692	225	2.79827e+07	2844	6.09e-05	424.5	6.26044e-09	435.5	12.0212		19.9012	17.9318	14.16	12.0112	11.4108	9.32353	10.2806	9.50993	9.61017	15.6121	21.3447	16.0609	18.1091	17.1034	14.7844	12.9418	10.7213	9.15	8.87058	9.7257	8.232	15.8414	20.5365	14.9196	22.812	23.2355	14.8552	10.1663	7.79442	7.95168	10.3952	11.3152	10.7066	13.9902	15.093	15.8838
5327_at	YFR030W	MET10	0.02698	226	1.07176e+07	1602.5	0.000114	638	4.52707e-08	661.5	15.2201		14.4563	4.45549	5.31215	5.37233	5.5376	6.44662	7.40737	7.97806	19.6755	16.8946	18.7808	12.3553	11.4627	3.8	5.31038	5.4121	5.9175	6.46122	7.83316	11.2829	15.2469	12.5623	13.4828	10.7438	15.1087	4.26509	4.98416	5.46146	6.02273	6.09559	8.28211	16.5464	15.7011	11.1968	11.8372	12.4253
8344_at	YOR188W	MSB1	0.02702	227	2.77302e+07	2747.5	0.00113	1568.5	0.000188991	2768.5	1.65559		1.20772	1.12486	0.700341	1	1.21886	1.00763	1.14843	1.67085	2.35593	1.54709	1.73973	1.57665	1.67853	0.832955	0.952596	1.39612	0.956522	0.889796	1.06269	1.54428	1.78743	1.72091	2.05472	1.86792	0.981685	0.895858	0.943439	0.723124	0.952479	1.05357	1.05269	2.15946	0.896703	1.77067	1.76845	1.62759
6133_at	YDR347W	MRP1	0.02704	228	596017	872	4.96e-05	351	2.18212e-09	343	9.54468		11.4007	6.29249	2.9126	2.69741	2.49158	2.3366	2.68364	2.45873	2.92131	9.16256	11.8813	7.39797	11.5189	4.87386	3.18849	2.96005	3.08473	2.15408	2.49545	3.28618	5.27429	9.66529	9.49356	9.39821	13.7473	5.08639	3.38914	1.77282	1.92045	1.89601	2.48957	3.28059	6.9	7.6939	7.85642	8.44813
7785_at	YPL013C	MRPS16	0.0272	229	2.64907e+07	2491	1.57e-05	92	3.71719e-09	390.5	10.558		13.0965	10.8347	7.98978	7.62655	6.31313	5.6427	4.58722	6.04911	5.39104	13.7253	13.8619	15.1452	13.1871	10.7261	8.41196	7.65753	8.40357	6.51224	5.28918	6.52484	10.8274	13.1009	13.9624	14.8481	15.0366	12.7444	8.08371	7.95639	7.64876	7.01366	6.74753	6.78863	11.3659	13.2067	12.9151	13.5685
4149_at	YIL070C	MAM33	0.02724	230	2230.91	308.5	6.29e-05	433	1.93914e-11	100.5	24.824		20.2781	12.7815	4.29058	3.27334	3.08866	2.8061	3.87974	3.2163	4.59443	14.1278	27.6301	14.6071	17.3892	11.4523	3.30926	4.08676	3.03233	2.36122	3.43984	2.73542	10.7509	11.3285	18.9185	18.0874	29.3578	7.90888	3.46154	2.60649	2.75723	2.54097	1.84632	2.98269	9.27912	14.4567	15.9333	17.4243
9704_at	YML052W	SUR7	0.02727	231	6393.77	369	7.53e-06	18	1.21215e-16	4	14.6775		12.0284	16.7653	15.9217	10.739	6.2009	2.32135	2.56771	2.08777	3.03632	3.54821	7.19292	9.69645	16.5063	14.1511	12.3296	8.629	5.29097	2.12347	1.74419	1.65335	4.06171	3.05046	8.06974	10.8788	16.1465	19.0781	14.5532	4.97059	3.45455	2.76366	1.45774	1.88133	3.7956	3.23228	7.6724	11.7137
7556_at	YPL189C-A	COA2	0.02728	232	8.80146e+06	1512	2.92e-05	224.5	1.27073e-12	46	6.88101		6.20204	9.55029	9.02384	7.37683	5.72615	5.49237	4.10401	4.25392	2.69613	2.66928	2.98059	3.92995	4.43054	10.5023	8.7009	7.35274	4.87179	5.69082	4.47624	2.97084	1.84229	2.32956	2.60193	4.52036	7.28083	11.1775	10.3495	6.95842	6.33988	5.82983	4.48518	2.12361	2.78462	2.45965	3.20526	4.5529
8537_at	YOR019W	---	0.02732	233	1.28104e+06	997	2.34e-05	176	1.71865e-08	537.5	0.690647		0.31328	0.686705	0.421112	0.804274	0.808081	0.687364	0.798483	0.594566	0.117433	0.251121	0.263699	0.232487	0.287026	0.756818	0.761851	0.97032	0.853958	0.869388	0.658241	0.325054	0.309714	0.249228	0.251073	0.193644	0.181929	0.550296	0.574661	0.896552	0.605372	0.926471	0.709111	0.464771	0.286813	0.233268	0.210313	0.180498
10977_at	YJR048W	CYC1	0.02734	234	39533.6	525	1.63e-05	96.5	2.29378e-10	196	33.1113		38.6356	37.1318	28.9841	20.117	13.5993	8.16885	7.35861	7.02299	9.39104	22.0953	26.387	31.3614	40.1343	34.8375	22.9605	12.8059	7.50167	6.12449	4.8635	5.61339	39.7771	25.7034	36.3004	28.0139	43.6044	27.9456	21.6233	12.0538	7.13843	5.98004	7.11526	5.80346	29.8264	25.5344	35.4368	35.3703
4943_at	YGR062C	COX18	0.02743	235	2.24295e+07	2169	0.00104	1526.5	1.50933e-06	1338	4.94332		4.20885	2.3237	2.25085	2.21035	2.27722	2.20915	2.47021	2.34274	2.56174	7.15247	7.09475	3.19086	4.52813	2.39886	2.18623	2.50685	2.3155	2.01939	2.25885	2.62311	4.10171	5.41916	4.60515	3.83118	5.63736	3.16331	1.86312	1.50406	1.68802	2.01576	2.51372	2.20396	5.22747	4.13976	3.55814	3.71784
10099_at	YLR251W	SYM1	0.02744	237	2.12677e+06	1097	1.75e-05	113	2.85217e-09	365	3.47348		2.12826	2.70289	2.76731	3.57593	4.09091	3.76471	3.84832	2.87043	0.617433	1.04036	1.47831	1.15939	2.05052	3.34318	2.53273	3.61416	3.76254	3.38061	3.2184	1.42873	1.06514	1.51905	1.05579	0.969216	1.72283	2.93728	3.10294	3.78905	4.28306	4.82248	2.94512	1.16316	1.1011	1.52854	0.814965	0.931535
4244_at	YIL157C	COA1	0.02744	237	7.18634e+06	1431	0.000413	1131	1.00283e-06	1230.5	8.21375		9.87968	9.53988	4.43246	4.33071	3.68799	3.71024	3.4377	3.28736	2.03511	8.36659	10.2489	6.95228	10.2078	8.53977	5.807	4.44863	4.27648	4.19898	2.78766	1.76674	2.57714	7.91761	7.43991	5.33962	13.9072	9.8284	4.13801	3.77485	3.79236	3.26155	4.24369	2.17676	5.12967	6.97441	6.68049	7.43983
7584_at	YPR141C	KAR3	0.02744	237	2.77554e+07	2766.5	0.000118	648.5	1.26599e-09	299	2.27564		1.77299	1.55376	1.11464	1.15748	0.964085	1.06209	1.27627	1.28736	1.32324	2.07623	3.23973	2.28122	1.81975	1.51364	1.44244	1.08333	1.31104	1.08163	1.26694	1.18898	1.84571	2.29454	2.74893	2.0854	1.97558	1.82959	1.43891	0.896552	0.830579	1.01576	1.1899	0.919654	1.47033	1.60039	1.78261	1.83299
6806_at	YCR065W	HCM1	0.02746	239	2.21033e+07	2140	0.000547	1259	8.14998e-07	1180	2.33213		1.3723	1.51098	1.36209	0.928009	0.739618	0.962963	0.804984	1.00313	1.96852	3.07175	2.06164	1.77259	1.11022	1.07045	1.36117	1.1016	0.930881	0.720408	0.816987	0.774298	1.97371	2.16478	2.46137	2.10228	1.15507	1.60592	1.4095	0.809331	0.786157	0.707983	0.735456	1.23239	2.05385	1.60039	1.80283	1.5861
6373_g_at	YDR093W /// YDR094W	DNF2	0.02747	240	7.43119e+06	1445	0.000111	622.5	2.14648e-05	2068	3.80828		5.03519	2.84277	1.84222	1.89089	2.08979	1.71351	1.75406	1.94253	5.52179	5.1917	5.02854	3.65381	5.15729	2.39318	1.98758	2.01484	1.55184	1.37449	1.40647	2.2041	6.46743	4.87951	4.79399	4.5422	4.88645	3.32544	2.20023	1.34077	1.44938	1.22584	1.99341	4.15698	5.12857	3.72047	3.49646	3.97822
6351_at	YDR116C	MRPL1	0.02749	241	49395	555	1.96e-05	141	6.86776e-11	145.5	3.33447		2.958	1.68555	0.992055	0.709786	0.728395	0.530501	0.552546	0.679206	1.477	3.6009	3.01941	3.86497	3.12974	1.48068	1.1535	0.873288	0.574136	0.995918	0.798787	1.0432	2.12686	3.80844	3.06867	3.95829	2.17582	1.4284	0.807692	0.822515	0.666322	0.685924	0.508233	0.880099	3.82967	3.14075	3.94135	4.07261
7184_at	YBR183W	YPC1	0.02752	242	2.59688e+06	1134	3.48e-05	270	1.39987e-11	93.5	4.55021		3.67877	4.25318	5.53689	4.91339	4.18855	3.53159	3.31744	3.0512	0.986683	1.16144	2.19863	2.0132	3.48106	5.96705	6.14108	5.62785	2.18618	3.43673	2.6997	1.1879	1.12914	1.48919	1.57725	1.72195	2.79121	4.8284	5.96719	3.97059	4.21074	3.70588	2.0955	0.809641	1.89121	1.60925	1.65521	2.18568
4732_at	YGR256W	GND2	0.02755	243	88.876	181.5	5.58e-06	5	5.03477e-11	138.5	28.0253		3.21112	12.4532	15.6833	22.9764	29.5522	27.9902	27.7941	17.6771	4.64528	4.20628	4.77283	1.5269	4.41561	15.3886	19.0937	30.1039	23.8629	23.7888	21.6431	16.4838	3.44229	5.22657	3.28112	1.32075	4.71551	19.1657	16.1833	21.93	22.7655	23.2227	28.528	14.0841	4.06374	4.42717	2.07988	1.64938
7923_at	YPL147W	PXA1	0.02762	244.5	0.0117955	42.5	8.78e-06	27	1.00648e-11	87.5	12.216		6.90011	12.5792	10.4529	10.5681	9.98092	9.50327	7.32828	6.88506	1.07264	0.363229	0.559361	0.794924	6.95867	11.1943	10.1716	10.3664	11.8283	8.72857	5.91102	2.80454	0.310857	0.348095	0.428112	0.709037	7.78388	13.942	10.914	10.4077	10.4008	9.05042	7.82547	1.90853	0.371429	0.483268	0.648129	0.792531
9149_at	YNL290W	RFC3	0.02762	244.5	2.67438e+07	2515	0.000295	998.5	2.25406e-06	1444.5	2.48646		2.084	1.35491	1.88082	1.37233	1.07071	0.958606	1.36295	1.41902	2.17797	3.44507	1.94635	2.267	1.79679	1.36932	1.21332	1.30708	1.55184	1.03061	1.21638	2.35853	2.71314	2.30896	2.34335	2.18073	1.97802	1.8284	1.68665	0.935091	0.977273	0.826681	1.49287	2.822	2.52967	2.27953	2.27401	1.83714
5588_at	YER103W	SSA4	0.02763	246.5	46258.6	546	2.33e-05	175	2.85217e-09	365	12.2946		2.30193	6.20925	4.87287	10.3397	13.7576	11.7298	11.5038	10.0826	1.48789	3.25561	2.83904	1.46294	2.29851	5.07727	6.31377	12.161	9.4961	9.91633	9.30233	5.37365	1.976	3.5551	2.21352	1.51936	2.43468	5.09349	5.58145	9.12272	9.21281	8.76681	11.1811	3.30161	3.27473	3.04429	1.42366	1.8361
11325_at	YAR002C-A	ERP1	0.02763	246.5	2.83557e+07	3088	0.000268	959.5	1.80059e-07	868.5	6.43324		8.35074	6.40578	6.76731	6.5748	6.2312	5.55991	6.63055	6.17555	7.21792	7.40695	11.9932	6.91167	8.50058	7.09886	5.68962	6.3242	3.94649	5.14796	4.28716	6.11663	11.144	9.73532	10.6813	10.143	9.54457	4.97633	6.49321	4.97566	5.81508	5.27626	6.78815	8.53399	8.9022	9.04331	10.5672	9.65249
6154_at	YDR322C-A	TIM11	0.02764	248	2.8101e+07	2884.5	0.000158	754	1.84625e-06	1391	20.3102		34.6425	22.0948	19.63	16.1609	16.5589	14.8551	15.3987	14.3323	14.6077	31.7892	32.0674	25.7959	28.9357	24.2364	19.6298	18.9612	19.0814	13.5643	13.3236	12.8985	27.2446	24.863	28.1513	25.7041	35.5226	21.7408	20.8066	14.7951	14.7975	16.0704	14.6608	13.4994	27.9462	22.3671	23.821	27.6566
10569_at	YKR006C	MRPL13	0.02765	249	290222	760.5	2.54e-05	200.5	3.71719e-09	390.5	7.93718		8.57662	5.35607	2.65721	2.4162	2.05387	1.53704	2.04659	2.0721	1.44068	4.44395	9.37785	7.00812	9.32147	4.93977	2.57449	1.85845	1.99666	1.73469	1.69363	1.85745	3.64114	7.26571	8.10837	7.33366	9.62149	4.11243	2.44344	1.51927	1.7562	1.85714	2.07903	1.53399	4.07692	5.92323	7.24166	7.9917
5643_at	YER070W	RNR1	0.02767	250.5	0.506735	85	0.00082	1416	5.03477e-11	138.5	26.6246		5.82406	1.82428	1.55619	0.973003	0.81257	0.883442	1.13543	1.30408	1.86925	27.4372	14.6518	9.61523	5.65442	1.67727	1.22912	0.832192	0.956522	0.82449	1.12437	1.36177	11.2663	18.2173	13.5225	9.38332	6.50549	2.4426	1.45249	0.655172	0.649793	0.59874	0.856202	0.815822	16.7626	11.5266	9.81395	8.74585
9310_at	YMR304W	UBP15	0.02767	250.5	1.39898e+06	1015	4.54e-05	328	1.71865e-08	537.5	6.31532		4.63337	6.86012	5.60953	5.98763	3.66667	4.78214	4.11484	2.81609	0.544794	2.12332	1.92123	1.93503	2.79219	7.48068	6.39955	6.17922	4.33891	4.27653	3.83519	2.90713	1.10857	2.23275	1.98927	2.11221	5.02808	6.95385	6.29072	5.32353	5.25413	3.53782	4.27003	1.46972	1.96484	2.11516	1.68655	2.19191
11226_at	YJL200C	ACO2	0.02774	252	1821.22	295	0.000214	853.5	3.6479e-12	65	17.6702		4.12486	0.553757	1.11464	2.40382	3.44108	4.0512	5.58613	6.9697	18.224	7.70964	6.48744	7.67208	4.44776	0.705682	1.69074	1.43836	2.74136	4.30102	6.72801	13.4017	10.0091	7.46859	5.86159	7.39126	2.93773	0.628402	1.61765	2.27789	3.66322	4.63445	5.82217	15.2089	8.05494	7.15551	6.1365	7.06743
10045_at	YLR286C	CTS1	0.02775	253.5	3.46824	110.5	2.21e-05	167.5	2.18212e-09	343	66.85		2.92282	8.42543	45.6141	69.7728	60.6577	49.4248	40.1939	23.5057	19.0061	4.12108	4.46918	3.29949	3.67853	11.4261	52.5282	65.3836	56.1806	31.699	28.1405	14.7117	10.032	4.34604	4.6824	3.75372	3.74115	17.1266	55.1244	42.643	41.5775	35.374	28.0494	19.8022	6.08571	3.93406	3.78564	2.89938
8684_at	YOL150C	---	0.02775	253.5	1848.66	296	2.15e-05	164	2.18212e-09	343	2.20105		0.186152	0.824277	1.06583	1.35771	2.38721	1.49673	1.51788	1.64681	0.37046	0.298206	0.336758	0.300508	0.432836	1.01136	1.30361	2.06735	2.4136	1.43673	1.7361	1.07127	0.267429	0.247168	0.370172	0.1857	0.433455	0.501775	0.942308	1.01826	1.61674	1.66071	1.82108	0.925834	0.220879	0.269685	0.205258	0.182573
5602_at	YER118C	SHO1	0.02776	255	9.18156e+06	1529.5	0.000271	964	1.50011e-05	1952.5	1.85439		0.927355	0.695954	0.376844	0.667042	0.538721	0.882353	0.748646	0.871473	2.23124	2.04709	1.13927	1.39086	0.75775	0.605682	0.747178	0.889269	0.509476	0.788776	0.61274	1.21274	1.85943	1.72503	1.44099	1.6147	0.577534	0.344379	0.735294	0.6643	0.715909	0.730042	0.521405	1.93943	1.4967	1.7313	1.54803	1.29046
7464_at	YBL078C	ATG8	0.02779	256	6.23586e+06	1380	1.06e-05	46.5	9.59915e-10	274.5	14.1925		6.68331	13.4983	18.1657	18.5073	17.0258	17.1885	15.7042	14.2236	4.31477	5.4574	5.44292	6.68223	8.96671	14.5864	18.5023	19.3436	12.5674	16.3071	14.7523	7.15119	5.15886	5.92688	5.34764	3.59186	7.35165	11.3503	17.5679	15.2576	18.3368	14.876	13.1548	6.81088	7.46703	5.86614	5.55915	6.10373
7170_at	YBR168W	PEX32	0.02783	257	462227	827	3.75e-05	286.5	1.26399e-10	168.5	1.81291		1.23496	2.03931	1.70034	1.23735	0.863075	1.35512	0.989166	0.823407	0.226392	0.235426	0.405251	0.561421	0.985075	2.01477	1.56546	1.38813	1.3311	1.08265	0.821031	0.420086	0.293714	0.30896	0.506438	0.636544	1.31502	2.11716	1.8405	1.37221	1.33368	1.23109	1.04391	0.505562	0.462637	0.463583	0.413549	0.537344
7645_at	YPR113W	PIS1	0.02784	258	14238.5	433	8.78e-05	545	2.19778e-08	570	9.29676		7.20885	2.72948	1.84563	1.47694	1.28956	1.48148	1.97075	2.98224	10.3559	10.5863	8.35274	6.67513	6.40184	2.78977	1.33634	1.90411	1.73133	1.45612	1.7452	5.76026	11.1246	7.41916	7.0912	6.8004	9.35531	2.94675	1.52149	1.29513	1.37397	1.42542	2.15917	8.94685	9.54286	5.98031	5.1365	5.7749
5084_at	YGL068W	MNP1	0.02785	259.5	745.837	247.5	3.41e-05	264.5	2.67553e-11	113.5	14.7866		16.0238	6.92601	2.56754	1.78403	1.67901	1.43028	1.23727	1.91641	2.18281	9.63789	15.9007	12.7249	14.0103	5.89886	2.80474	2.29452	1.89409	1.9949	1.5723	1.93521	4.67886	10.5345	12.6717	10.4568	19.0659	9.01538	2.3371	1.92799	1.83574	1.77941	1.79583	1.4796	5.5967	9.03543	11.3903	11.5643
9564_at	YMR078C	CTF18	0.02785	259.5	314555	772.5	8.64e-05	541	3.07419e-10	210.5	1.31354		0.733258	0.320231	0.366629	0.350956	0.270483	0.250545	0.248104	0.297806	0.377724	1.16592	1.56164	1.1533	0.749713	0.307955	0.327314	0.28653	0.259755	0.22449	0.241658	0.318575	0.624	1.21009	1.24249	0.734856	0.665446	0.36213	0.25	0.239351	0.26343	0.209034	0.290889	0.24351	1.0033	1.30118	1.28716	0.979253
5662_at	YER050C	RSM18	0.02787	261	1.14736e+07	1640	3.4e-05	262	1.80059e-07	868.5	4.72345		6.13507	5.02312	3.11464	2.1901	1.71493	1.94118	1.89057	1.47962	1.41162	5.65807	4.42352	4.70254	5.45465	4.20795	3.0553	2.2774	1.85619	2	1.49039	1.76566	3.27314	4.64779	4.55901	5.62562	5.99756	4.12544	2.3733	2.62069	2.27686	2.30987	1.77168	1.81582	4.6978	4.92421	3.69464	5.30083
5719_at	YER019W	ISC1	0.02789	262	2.76464e+07	2721	0.000293	996	6.6101e-07	1131.5	1.76946		3.16005	2.05202	1.62543	1.60405	1.87767	1.50109	1.64464	1.50157	1.523	3.08969	3.27055	2.37056	3.09185	1.89773	1.93905	1.85845	1.32887	1.30204	1.32255	1.34233	3.05486	2.94748	3.36373	2.80834	3.16361	2.09941	1.75339	1.47363	1.29855	1.19748	1.63447	1.70334	3.44066	2.46949	2.2821	2.20332
8397_at	YOR150W	MRPL23	0.0279	263	1.76349e+06	1059	2.4e-05	181.5	3.71719e-09	390.5	13.9748		14.7684	13.1318	5.07719	5.027	4.8642	4.02288	4.25894	3.95925	2.11017	8.68049	11.1301	11.7685	16.085	10.4614	5.32731	5.1895	4.1728	3.2051	3.31041	2.90713	6.60686	10.6375	12.4034	11.6723	15.1856	8.50414	5.431	3.37627	3.51963	3.22374	4.17344	2.47713	7.01429	10.3346	10.9009	11.2448
6744_at	---	---	0.02791	264	1.38581e+07	1745	4.99e-05	356.5	3.71719e-09	390.5	1.42405		1.04767	1.82775	1.24631	1.84364	1.96857	1.66013	1.74973	1.34483	0.993947	0.92713	0.544521	0.830457	0.995408	2.05682	2.10835	1.91667	2.25418	2.1398	1.2366	0.649028	1.38171	0.701339	0.793991	0.789474	1.07448	1.29941	2.17647	2.09736	2.4938	2.69538	1.64764	0.868974	0.671429	0.810039	0.588473	0.827801
4479_at	YHR049C-A	---	0.02795	265	6.89704e+06	1416	0.00127	1616.5	1.84625e-06	1391	0.423626		0.312145	0.172254	0.105562	0.0843645	0.207632	0.127451	0.150596	0.208986	0.360775	0.328475	0.507991	0.286294	0.283582	0.0852273	0.0959368	0.101598	0.147157	0.123469	0.203236	0.390929	0.224	0.250257	0.311159	0.246276	0.332112	0.15503	0.0893665	0.104462	0.0940083	0.141807	0.17124	0.482077	0.235165	0.219488	0.320526	0.21473
7186_at	YBR185C	MBA1	0.02801	266	91271.9	629	1.18e-05	56	3.67724e-11	128	7.79556		9.38706	4.88555	2.8252	2.11024	1.91021	1.5915	1.68581	2.06061	1.96731	6.6009	7.94521	8.66904	7.85534	5.46705	2.97856	2.25114	1.10479	1.72551	1.25885	1.55184	2.712	6.4758	8.13841	6.56703	8.99878	3.68876	2.79412	1.80122	1.9907	1.82038	1.4281	1.43881	5.60769	7.10433	7.65723	8.28734
8455_at	YOR118W	RTC5	0.02808	267	2.84409e+07	3409.5	5e-05	358.5	1.43873e-07	833.5	1.04123		1.24177	1.25087	1.57548	1.57255	1.90685	1.66558	1.40195	1.18809	0.865617	1.06951	1.26826	1.05381	1.26751	1.33295	1.22009	1.77626	1.70569	1.54898	1.39029	1.16847	1.17829	1.09372	1.04077	0.937438	1.03907	1.27337	1.50226	1.71501	1.86054	1.81513	1.72228	1.00371	1.03077	1.23031	0.889788	0.891079
10386_s_at	YHL033C /// YLL045C	RPL8A /// RPL8B	0.02815	268	1.48144e+07	1776	0.000436	1149.5	1.26599e-09	299	34.371		12.9467	5.90867	13.3473	13.9651	16.5511	17.4989	18.8754	14.3919	40.2797	26.2152	22.6678	20.6437	14.0884	5.14659	9.36456	12.4509	14.2776	13.1204	17.9606	31.2495	30.2663	23.931	20.8906	18.5422	9.86203	7.33254	12.8665	11.9361	14.1043	16.5672	16.3513	38.3288	23.2418	20.9222	20.7806	19.4326
7763_at	YPR011C	---	0.02819	269	2.53361e+07	2379	0.000335	1045	1.50933e-06	1338	4.4282		4.80477	2.89595	2.95914	2.5748	2.50842	2.14815	2.40953	2.44723	2.43826	5.91592	5.34475	4.19188	6.57635	3.10682	2.69074	2.41096	2.33891	2.12245	2.07482	2.0216	4.304	4.90319	4.27682	4.16783	6.12821	2.89112	2.68326	2.04462	1.94835	2.10609	2.4753	2.04574	5.28352	4.14173	4.05763	4.5249
5390_at	YFL041W	FET5	0.0282	270	2.81688e+07	2935.5	0.000134	697	4.056e-06	1597.5	3.21083		5.16799	4.7896	3.084	3.08211	3.43434	2.68736	2.81257	2.78997	2.58596	5.19619	4.23174	4.07614	5.79679	4.46477	3.6693	3.12557	1.95875	2.88776	2.33873	2.5108	4.80686	4.862	4.35837	4.79047	6.30769	4.99882	3.66629	2.52941	2.41942	2.56197	3.01976	2.97157	4.64506	4.22441	4.25177	4.90664
8975_at	YNL102W	POL1	0.02827	271	69513.2	590	0.000145	723.5	3.71719e-09	390.5	6.16693		1.92054	1.21618	1.43927	1.11024	1.02581	1.00763	0.99675	1.20063	1.15617	7.16368	4.80251	4.31066	3.37084	1.48864	1.30023	0.900685	0.895206	0.963265	0.947422	1.2257	3.61029	5.46138	5.11373	3.35452	2.86813	1.43432	1.30995	0.781947	0.789256	0.939076	0.787047	1.04944	4.91319	4.95079	4.92113	3.75415
6913_at	YCL014W	BUD3	0.02828	272	2.64338e+07	2482	5.29e-05	377.5	1.00648e-11	87.5	1.68716		2.29739	2.28786	1.58456	1.4207	1.17396	0.925926	1.07801	1.01567	1.66465	1.02018	2.49658	2.41117	2.61309	1.91932	1.58014	1.27511	1.12932	1.18163	1.10212	1.39525	1.48571	1.62101	2.75322	3.00199	2.79365	1.88521	1.34389	1.15112	1.11054	0.85084	1.1416	1.88628	1.28022	1.71063	2.20324	2.65871
6506_at	YDL045W-A	MRP10	0.02831	273	1.24948e+07	1691	1.25e-05	60.5	2.85217e-09	365	7.01985		9.72191	6.64393	4.49035	3.04724	2.88777	2.84641	2.70206	2.95925	3.17797	7.67937	8.31849	7.43452	8.17451	5.01591	4.05643	2.99772	2.29543	3.13571	3.02831	2.52484	5.57371	7.54274	7.59549	8.41609	9.10256	5.02367	3.93326	3.27181	2.96488	2.93908	3.19539	2.4932	6.8011	6.28445	7.44995	8.81328
6909_at	YCL018W	LEU2	0.02838	274	2.04013e+06	1092	5.57e-05	392.5	1.50933e-06	1338	23.6889		21.2247	9.0659	11.6583	8.70191	7.93715	7.71024	8.91224	14.9718	21.4419	31.3991	27.1221	20.1127	21.2939	9.29432	8.73476	7.74315	7.33668	6.06531	7.61881	30.2181	26.4	22.9125	20.3702	18.2622	20.801	7.5645	8.06222	5.32252	5.05372	5.43172	8.67618	25.2843	25.3604	19.1112	19.7765	22.4678
4847_at	YGR147C	NAT2	0.02839	275	2.82621e+07	2985.5	0.00211	1854	5.94578e-06	1702.5	3.85705		4.30874	2.79191	1.15437	2.09899	1.66891	2.2549	2.25352	2.5256	2.63923	4.09978	5.01142	3.55838	2.95522	3.09659	2.32054	1.84018	2.5039	2.19796	2.53488	2.3121	2.53943	3.49948	3.03433	3.62066	4.34188	3.33728	1.92421	2.24442	2.54236	1.99895	3.17563	2.42274	2.90549	3.16634	2.85238	3.34647
6881_at	YCR003W	MRPL32	0.0284	276	65267.9	581	1.89e-05	132.5	1.04283e-08	481	5.6325		5.44154	2.76532	1.15437	1.03375	1.23008	0.940087	1.04009	1.07001	1.23123	5.35762	4.63584	6.57259	5.70264	3.33636	1.75959	1.26712	1.21405	1.20612	0.920121	0.883369	3.87086	4.57364	5.18455	6.48361	5.63736	2.31479	1.56335	1.31339	1.40393	1.57038	1.26345	1.28801	3.46593	4.41535	5.28109	5.79979
9515_at	YMR118C	---	0.02846	277	1.20263	99	5.04e-05	362	7.20662e-12	79	10.6969		0.591373	1.41965	1.94438	4.09111	7.22896	8.939	11.2384	10.6991	1.37288	0.54148	0.545662	0.569543	0.712974	1.35455	1.73251	4.74201	6.15496	8.66531	9.50556	4.42441	0.580571	0.762101	0.815451	0.350546	0.781441	1.28521	2.23869	4.19574	7.33058	10.0557	10.9297	3.01483	0.689011	0.854331	0.450961	0.501037
5746_at	YER001W	MNN1	0.0285	278	6584.9	370	2.31e-05	172.5	1.04283e-08	481	4.48046		1.27923	0.349133	0.452894	0.807649	0.820427	0.79085	1.00325	1.27482	2.48063	4.8296	4.75228	4.04061	2.08266	0.577273	0.639955	1.02169	0.84058	0.981633	1.23964	2.90821	3.088	3.83522	3.72961	3.25521	2.31013	0.533728	0.44457	0.735294	0.802686	0.823529	1.08013	3.02349	3.91209	3.4872	4.32356	3.45436
10141_at	YLR203C	MSS51	0.02852	279	1.23572e+07	1682	8.14e-05	522	2.74674e-06	1492	6.6411		6.8706	9.72948	4.87401	4.6288	4.3064	3.74074	3.99458	3.12121	3.08838	7.61099	8.04338	6.67817	9.48795	8.46364	4.46275	3.55594	3.6689	2.95408	2.96259	2.43737	7.88686	8.95057	8.55901	7.3714	10.5128	7.42959	4.27941	2.55172	3.09401	2.7584	3.96268	2.60198	8.73517	8.41535	7.95652	7.96162
7313_at	YBR045C	GIP1	0.02854	280	0.133395	68	0.000188	810	8.65425e-06	1802	2.27449		0.203178	2.33642	1.39614	1.11024	1.14366	1.49129	1.44312	0.626959	0.198547	0.152466	0.130137	0.0619289	0.323766	1.30114	1.00451	1.29224	1.88629	1.39898	1.5632	0.139309	0.177143	0.0947477	0.0675966	0.187686	0.336996	1.92899	1.49208	1.22312	1.68802	1.57878	1.75741	0.10136	0.10989	0.0659449	0.091001	0.153527
7451_at	YBL090W	MRP21	0.02856	281	2.94154e+06	1161	1.86e-05	129.5	1.04283e-08	481	2.28436		2.79682	1.22312	0.745743	0.8009	0.708193	0.650327	0.512459	0.606061	0.85109	2.3509	2.55365	2.53503	2.44087	1.73068	0.986456	0.684932	0.77369	0.711224	0.740142	0.86933	2.01943	2.51699	2.13305	2.85104	2.87057	1.80473	1.12896	0.749493	0.855372	0.794118	0.81449	1.03214	1.63626	2.30807	2.21436	2.01141
5556_at	YER163C	---	0.02857	282	74585.8	597	3.55e-05	272	1.2315e-06	1284	3.5021		4.02497	1.5422	0.884223	0.565804	0.784512	0.522876	0.665222	0.809822	1.8293	3.98431	3.28425	2.60406	3.89782	1.55909	0.930023	0.736301	0.605351	0.981633	0.667341	1.50648	2.94743	3.50566	2.92597	3.16286	4.16972	1.71598	0.675339	0.72211	0.782025	0.736345	0.893524	1.80841	3.54945	2.62205	2.7634	3.28838
4413_at	YHR120W	MSH1	0.02858	283	2.07542e+07	2043.5	0.000123	661.5	2.19778e-08	570	1.20012		1.12713	0.610405	0.581158	0.514061	0.487093	0.565359	0.596966	0.639498	1.57748	1.38565	1.68721	1.27411	0.858783	0.602273	0.467269	0.574201	0.800446	0.454082	0.614762	0.904968	0.938286	1.25232	1.21781	1.31976	1.61905	0.83787	0.514706	0.436105	0.495868	0.646008	0.692645	1.25711	0.79011	1.18209	1.26694	1.18568
5667_at	YER055C	HIS1	0.02863	284	1.42433e+06	1019	0.000396	1106	9.33384e-11	155	23.8644		4.70488	2.33295	3.7151	4.53543	7.83389	9.24292	13.2048	11.3856	26.1973	11.0594	9.66324	10.9107	6.20896	2.72614	5.23702	5.58562	8.11706	10.1918	11.3104	19.4924	19.3966	10.0587	11.9453	12.7855	5.23932	3.12071	4.63009	4.52231	8.32335	11.4076	12.3535	28.6786	12.8429	9.51772	10.7209	10.4004
4756_at	YGR236C	SPG1	0.02864	285	1.10438	95.5	0.00016	760.5	1.71865e-08	537.5	27.2694		3.1067	29.6694	22.2463	22.7165	20.3996	20.8943	17.013	14.1714	6.39225	2.63789	2.58562	2.4	3.79908	32.2023	28.491	26.8744	26.6477	20.45	16.1507	7.60259	1.336	1.86612	1.32082	1.39225	6.90842	48.2757	26.4095	25.355	23.2376	21.3235	17.6432	9.34611	2.23626	1.75984	1.78362	2.23963
8604_at	YOL048C	RRT8	0.02865	286	6.47463e+06	1398.5	5.81e-05	406	8.14998e-07	1180	4.00377		2.27242	4.79191	2.90125	4.23847	3.71493	3.62636	2.66631	2.42529	0.788136	1.75336	1.50457	1.27208	2.79449	4.56705	4.55192	4.60388	2.83389	3.43469	2.70779	1.25594	1.90743	1.64058	1.35086	1.17974	1.51404	3.39172	4.47851	3.92698	3.65186	3.33298	2.92316	1.0445	2.05714	1.3376	1.14055	1.20954
8703_at	YOL131W	---	0.02867	287	8.72106	134.5	0.000481	1198	5.10995e-05	2332.5	0.199964		0.0669694	0.104046	0.077185	0.0888639	0.200898	0.162309	0.138678	0.204807	0.00484261	0.0112108	0.0445205	0.035533	0.0447761	0.129545	0.01693	0.194064	0.241918	0.167347	0.201213	0.160907	0.0194286	0.0411946	0.0343348	0.00595829	0.00732601	0.0994083	0.0848416	0.118661	0.146694	0.203782	0.239297	0.0679852	0.0318681	0.0393701	0.0424671	0.0487552
6065_at	YDR414C	ERD1	0.02875	288	2.50763e+07	2360.5	0.000222	866	4.91524e-06	1651	0.544835		0.561862	0.383815	0.346198	0.251969	0.353535	0.281046	0.31636	0.363636	0.506053	0.794843	0.796804	0.634518	0.425947	0.260227	0.323928	0.166667	0.423634	0.426531	0.343782	0.24838	0.483429	0.677652	0.626609	0.622642	0.514041	0.273373	0.403846	0.306288	0.28719	0.394958	0.268935	0.379481	0.565934	0.641732	0.654196	0.615145
5317_s_at	YFL042C	---	0.02879	289	2.1945e+07	2133.5	0.000223	868.5	1.84625e-06	1391	1.09164		0.91941	1.31561	1.2168	1.08999	1.1807	0.962963	0.99675	0.734587	0.223971	0.747758	0.729452	0.51269	0.927669	1.33182	1.34086	1.23402	0.851728	1.09286	1.00101	0.423326	0.677714	0.811535	0.677039	0.581927	1.0928	1.26035	1.27941	1.4787	1.04236	0.976891	0.77168	0.362175	0.869231	0.699803	0.50455	0.732365
5234_at	YGL234W	ADE5,7	0.0288	290	1.6321e+07	1828.5	0.000877	1443	3.07419e-10	210.5	26.0224		11.1328	5.90983	7.27128	7.19798	8.90348	8.73312	10.2644	10.9498	31.9322	23.1065	16.7477	14.6294	11.5878	5.64545	7.93002	8.8105	8.03233	9.25816	10.0081	14.4482	33.3189	14.8363	17	14.431	10.5201	7.65681	7.08484	6.69777	8.22624	8.90966	12.4621	19.6551	24.7264	11.8484	14.0182	15.8444
6656_at	YDL164C	CDC9	0.02885	291	8.28117e+06	1494	0.00286	1993.5	0.000161315	2714.5	2.80565		1.2588	0.901734	1.05789	0.699663	0.964085	0.8061	0.791983	0.877743	0.490315	3.29596	2.09475	1.63249	1.31114	0.835227	0.888262	0.777397	0.790412	0.757143	0.706774	0.561555	2.16229	2.59629	1.81652	1.78947	1.19292	0.95858	1.07579	0.640974	0.666322	0.704832	0.815587	0.379481	2.01209	1.97736	1.76138	1.58091
8408_at	YOR161C	PNS1	0.02888	292.5	7.61522	131.5	7e-06	13	5.13835e-12	70.5	8.02433		1.85585	5.25549	4.67877	7.2216	8.44557	8.00871	6.86566	5.14316	1.33777	0.811659	0.421233	0.474112	2.76808	6.23864	5.76411	7.28539	5.45708	6.95918	5.62993	2.12851	1.49257	0.859938	0.399142	0.345581	1.98901	3.77396	6.24434	6.33164	5.54959	6.58403	5.58617	1.23239	1.39121	0.669291	0.382204	0.440871
7694_at	YPR074C	TKL1	0.02888	292.5	190800	709	6.83e-05	458	2.24846e-07	905.5	22.779		13.4381	4.89595	5.93757	5.09899	4.85073	4.05882	5.15493	9.2999	26.8378	15.3756	16.4247	15.4701	15.3617	4.80568	4.78894	4.15411	3.07804	4.11735	5.75632	18.2873	16	15.3903	16.3927	16.29	13.9121	4.64852	3.85181	3.89757	3.26756	3.71218	7.26015	23.1941	16.4154	15.2264	16.547	16.6068
4568_at	YHL040C	ARN1	0.02893	294	7181.08	376	3.4e-05	262	1.71865e-08	537.5	5.36673		3.35187	0.824277	0.451759	0.822272	1.0404	1.02505	1.3857	1.82236	3.87409	3.22982	5.81849	4.36954	2.19977	0.743182	0.688488	0.969178	0.603122	0.502041	1.35996	3.98056	3.344	3.85273	6.01288	5.94538	3.70818	1.31834	0.811086	0.805274	0.721074	0.872899	1.82766	2.65389	2.11648	3.98524	4.96866	3.79876
7646_at	YPR114W	---	0.02899	295	1.2798e+07	1710	9.67e-05	577	1.50933e-06	1338	6.2018		6.18161	3.63931	3.97503	2.67492	2.2413	2.88126	3.36403	3.63323	8.4431	7.71413	7.71119	6.09442	6.96671	3.15227	2.77765	2.87671	4.40803	2.02347	3.39232	5.52592	9.53371	7.71679	7.74785	7.37637	6.96825	4.4497	3.32692	2.74645	2.19525	2.70168	2.76619	8.81829	7.78901	5.83465	5.44793	6.22095
11078_at	YJL034W	KAR2	0.02902	296	2.54389e+07	2391	0.000513	1227	1.00283e-06	1230.5	24.5017		11.2327	15.9873	15.7775	23.1901	29.4703	26.5795	23.2719	23.9624	4.96852	18.0504	16.1941	12.6051	10.8186	13.9011	16.8002	22.9703	25.7146	21.7837	20.9727	17.3099	21.0457	17.8218	10.1921	14.0308	8.32357	11.8544	17.9593	19.359	24.53	24.1071	21.9034	12.9802	19.4659	15.5581	12.1031	11.1442
5963_at	YDR494W	RSM28	0.02903	297.5	2.04751e+06	1093	3.91e-05	294	2.80157e-07	948	6.66514		7.84563	7.05087	3.10783	2.90889	2.35915	2.0098	2.1571	1.57367	1.7276	5.52691	3.58562	7.35533	8.23881	5.81364	4.80813	2.76941	1.34671	2.39592	1.81496	1.41901	3.944	6.33574	6.63627	7.5283	5.54457	3.72663	2.01584	3.31643	2.53822	1.95483	1.76509	1.76514	5.66044	6.32283	5.87462	6.15975
9034_at	YNL179C	---	0.02903	297.5	5.91874e+06	1353.5	2.19e-05	165	6.26044e-09	435.5	0.506016		0.291714	0.57341	0.669694	0.587177	0.655443	0.59695	0.339112	0.321839	0.307506	0.163677	0.30137	0.20203	0.28473	0.688636	0.575621	0.631279	0.673356	0.519388	0.534884	0.194384	0.177143	0.185376	0.197425	0.313803	0.514041	0.791716	0.692308	0.544625	0.525826	0.42437	0.418222	0.241038	0.223077	0.160433	0.143579	0.215768
7409_at	YBL043W	ECM13	0.02906	299	2.18518e+07	2127.5	0.00209	1850	0.00130665	3440	7.78238		7.54597	4.88324	6.53802	4.96288	5.60943	5.622	5.67497	4.17973	6.55448	9.21076	7.629	8.70355	11.9621	4.80114	5.35327	5.14269	3.79041	5.01327	4.92315	2.2257	7.45257	9.81771	10.162	8.89176	10.0024	3.7858	5.16742	3.43306	4.54649	4.33403	5.37322	2.01112	8.26264	7.80315	8.55005	8.92012
4970_at	YGR044C	RME1	0.02909	300	518.037	225	5.98e-06	7	1.26599e-09	299	5.80227		1.33712	2.34913	5.52667	5.15748	6.18967	5.26035	5.42145	3.78265	0.387409	0.73991	1.09247	0.595939	1.35936	3.12727	5.70203	6.43607	5.46823	5.0051	4.49949	1.58639	0.702857	0.941298	0.733906	0.630586	2.0464	4.46509	5.60747	4.4716	4.81715	4.21849	4.79693	1.04697	0.834066	0.753937	0.54095	0.641079
9150_at	YNL289W	PCL1	0.02911	301	0.00252227	13.5	0.00078	1397.5	2.67553e-11	113.5	7.16478		0.718502	0.513295	0.282633	0.163105	0.0145903	0.110022	0.185265	0.231975	0.251816	7.17937	3.08562	3.0203	1.02181	0.495455	0.233634	0.173516	0.108138	0.0653061	0.139535	0.188985	3.03886	4.72709	4.17275	2.90169	0.842491	0.55858	0.184389	0.0922921	0.0630165	0.0640756	0.109769	0.0939431	4.75495	3.4498	3.61982	2.38485
6296_at	YDR194C	MSS116	0.02912	302	1.18408e+07	1659	1.65e-05	100	2.91443e-13	28.5	7.31702		9.75255	4.91561	3.54824	2.88301	2.82941	2.78758	2.43554	2.76698	3.53995	7.35426	7.2089	7.82132	9.12859	4.55909	3.36907	2.95776	2.42921	2.46531	2.75632	3.06048	4.08914	7.07724	7.80579	8.68123	7.96581	4.08639	3.38462	2.81744	2.46591	2.76996	2.3809	4.21508	5.6033	5.44193	7.65622	8.59751
10058_at	YLR256W	HAP1	0.02913	303	7.10819e+06	1427	6.32e-06	9	1.27073e-12	46	6.74439		2.3916	5.87283	6.33144	7.70754	8.80022	8.18954	7.97616	7.03657	4.76876	3.22646	2.89041	2.05584	2.31917	3.90568	6.38826	8.37215	8.11037	7.08469	8.05561	3.52808	4.59657	3.44284	1.90343	2.63853	2.40415	5.40118	7.66855	6.59026	7.91736	7.52311	6.8112	3.96044	3.56374	2.95768	2.03438	2.10685
8433_at	YOR141C	ARP8	0.02915	304	2.78226e+07	2793	2.31e-05	172.5	4.10641e-10	223	2.01645		2.86039	3.13988	3.51873	3.36558	3.04714	3.16231	3.12784	2.79728	1.55085	1.55493	1.50228	1.6731	2.81975	3.00455	3.19865	3.69635	3.17614	2.88265	2.9181	1.71166	2.128	1.43975	1.72103	2.17776	2.30647	3.58935	3.73303	3.1501	3.05062	3.0105	3.48518	2.04944	1.6978	1.45374	1.81699	1.55602
4312_at	YHR198C	AIM18	0.02916	305.5	1.05625e+07	1596	0.00114	1572.5	2.56128e-05	2120	3.3775		4.07605	3.2659	1.93757	2.06187	1.71493	1.54575	1.22427	1.20063	0.698547	3.17265	3.59589	2.40508	3.25144	2.98977	2.23363	1.51256	2.37124	1.98776	1.4277	0.86933	0.968	2.60144	3.01609	2.46574	4.29548	4.30888	1.65724	2.23935	1.69112	1.59874	1.68825	0.595797	2.47582	2.77461	2.71891	2.4668
7082_at	YBR262C	AIM5	0.02916	305.5	1.6845e+07	1853.5	6.41e-05	440.5	1.26599e-09	299	14.4122		19.5006	13.4798	8.77412	7.30709	6.0853	6.22331	6.08234	5.59875	5.08838	14.0561	13.4361	13.8274	17.9162	12.217	8.46953	7.47717	8.07804	6.09796	5.43074	5.09287	9.55771	11.8208	14.2586	15.3932	25.3211	14.9302	8.8914	6.47465	6.09091	6.1355	6.73985	4.93696	10.2626	11.5394	12.5561	16.029
6786_at	YCR091W	KIN82	0.02922	307	4.03606e+06	1243	0.000166	773.5	4.32148e-07	1036.5	0.745094		0.368899	0.834682	0.69353	0.466817	0.38945	0.448802	0.358613	0.315569	0.0895884	0.221973	0.195205	0.166497	0.585534	0.4	0.714447	0.492009	0.401338	0.493878	0.376137	0.159827	0.242286	0.246138	0.145923	0.250248	0.43956	0.710059	0.624434	0.692698	0.411157	0.342437	0.315038	0.148331	0.212088	0.214567	0.182002	0.19917
9380_at	YMR241W	YHM2	0.02923	308	1.24891e+06	995	0.000181	799.5	2.24846e-07	905.5	16.7705		12.0965	3.97225	4.82293	4.63667	2.80359	2.99564	2.41712	5.86625	19.1877	9.60874	11.8447	10.2416	7.27669	4.03409	4.28781	3.75228	3.42809	2.88673	3.9636	11.7138	11.5623	11.7992	10.7049	11.2483	9.57631	3.88521	3.72172	3.61663	3.24277	3.1229	4.96487	16.293	11.5692	10.6516	10.815	10.6234
5937_at	YDR513W	GRX2	0.02924	309	2.72382e+07	2624	0.000164	769.5	3.48321e-07	990	17.646		17.445	22.4717	19.7367	18.7098	19.2559	18.8192	17.5959	17.1881	4.82567	15.8565	15.5069	10.5838	14.3754	21.7773	21.7257	20.5845	22.5463	19.3939	17.4287	12.1847	12.9783	12.2585	10.2489	10.6296	18.591	20.8497	23.7952	21.068	19.5651	20.4422	18.3875	9.24104	14.8077	10.622	9.84328	11.5508
8315_i_at	YOR247W /// YOR248W	SRL1	0.02926	310	0.00252227	13.5	2.69e-05	211.5	1.27073e-12	46	7.48928		7.63337	3.97803	2.97162	1.85489	0.96633	0.200436	0.144095	0.254963	0.325666	3.42489	5.73174	6.74518	6.38691	3.43636	2.40068	1.96119	0.405797	0.216327	0.21638	0.074514	0.891429	6.80947	7.09335	9.57498	5.24542	1.68876	2.59502	1.25355	0.608471	0.183824	0.154775	0.331273	1.05824	6.68602	6.73306	7.43568
7068_at	YBR295W	PCA1	0.02929	311	1.0722e+07	1604.5	3.36e-05	257	4.32148e-07	1036.5	4.50013		3.43133	6.33064	5.53121	5.76378	5.32099	5.54793	5.62297	5.38767	1.83051	2.53139	2.54452	2.00609	4.15155	6.53068	6.20655	6.43607	7.56076	5.70612	5.3913	3.58423	2.37829	2.35324	2.04399	2.35452	5.52503	7.42959	7.47398	5.56085	6.04545	5.79517	5.8595	2.54883	2.34176	2.10236	1.84833	2.25415
4969_at	YGR043C	NQM1	0.0293	312	1.10438	95.5	1.54e-05	89	1.80059e-07	868.5	16.4731		3.437	17.4416	13.1419	13.306	17.4052	16.098	14.5146	14.1076	2.55327	1.5639	2.2089	0.968528	2.89208	15.6545	14.1117	14.1404	16.2709	14.8755	14.2386	8.2581	0.710857	1.64676	1.15773	0.839126	4.69841	14.2651	12.1301	16.3032	15.6353	13.6943	15.8024	6.40544	0.928571	1.52165	0.949444	1.18361
11062_at	YJL051W	IRC8	0.02931	313	78.391	177.5	1.25e-05	60.5	6.15396e-14	20	2.19152		2.27923	2.29017	1.83087	1.48144	0.888889	0.38671	0.227519	0.180773	0.171913	0.0986547	0.199772	0.749239	2.28014	2.07045	1.68962	1.23059	0.684504	0.303061	0.228514	0.169546	0.246857	0.272915	0.51073	1.37339	2.31746	2.00355	1.9095	0.940162	0.510331	0.304622	0.264544	0.220025	0.145055	0.248031	0.669363	1.37863
10961_at	YJR077C	MIR1	0.02934	314	2.06299e+07	2029.5	7.87e-05	510	4.52707e-08	661.5	40.8765		46.9285	43.0023	38.9648	28.7458	27.8373	18.988	21.9101	24.7189	27.0121	42.1289	50.9155	38.8497	59.8645	42.3182	28.6862	27.1929	21.0446	14.8061	14.6289	24.0961	55.3531	36.1998	45.1191	42.9305	60.0672	37.1101	26.8722	14.9189	15.1498	14.9002	21.8913	32.7614	44.7593	34.8091	40.8625	42.2438
4487_at	YHR059W	FYV4	0.02935	315	37241.5	520	6.48e-05	442	1.34051e-08	508	3.22055		2.97843	1.25665	0.583428	0.505062	0.640853	0.409586	0.548212	0.453501	0.627119	1.65135	3.63014	2.3665	2.19173	1.34205	0.507901	0.589041	0.502787	0.294898	0.560162	0.531317	1.168	1.70443	2.05472	2.55909	2.53968	1.06036	0.434389	0.589249	0.556818	0.504202	0.522503	0.296663	1.25934	2.40945	2.39535	1.80083
4394_at	YHR144C	DCD1	0.02936	316.5	3.18879e+06	1176.5	0.000268	959.5	8.0909e-09	455.5	2.29614		1.20545	0.801156	0.62202	0.732283	0.794613	0.767974	1.20693	1.31661	2.8632	2.91816	2.69521	1.87716	1.29851	0.621591	0.91535	0.809361	0.998885	0.823469	1.05561	2.88013	1.65029	2.46344	2.34657	1.71301	1.82784	0.809467	0.591629	0.577079	0.632231	0.653361	1.22283	4.02225	2.31429	1.68209	1.88574	1.85685
10056_at	YLR254C	NDL1	0.02936	316.5	2.39635e+07	2262.5	0.000103	595.5	4.32148e-07	1036.5	3.56025		2.3042	5.1237	3.11351	4.48256	4.31762	3.96732	4.06826	4.47649	2.5109	2.40583	2.14155	1.56345	2.64753	5.01136	4.51693	4.51826	4.60201	4.04898	3.60263	3.0108	2.40114	2.54789	1.54828	1.715	2.88034	4.35621	4.52036	4.16329	4.38636	4.53466	3.77058	3.49815	2.23297	2.37008	1.40142	1.46784
5034_at	YGL028C	SCW11	0.02937	318	0.842719	89.5	5.89e-05	412	9.12338e-08	763.5	7.13795		0.398411	1.41156	7.48468	6.73003	6.32548	5.05338	3.0065	1.26437	1.70581	0.496637	0.633562	0.385787	0.346728	2.58864	9.45372	6.34475	5.81717	4.84184	2.43377	1.30886	0.292571	0.477858	0.563305	0.363456	0.750916	6.23432	8.20023	6.78702	4.81715	3.73424	2.28211	3.64153	0.502198	0.406496	0.482305	0.337137
11044_at	YJL023C	PET130	0.02939	319	2.59171e+07	2430	0.000484	1203	8.65425e-06	1802	0.839038		0.858116	0.972254	1.2202	1.05624	0.964085	0.606754	1.00867	0.969697	0.607748	0.381166	0.626712	0.415228	0.712974	1.27159	1.16027	0.94863	1.05574	1.13776	0.768453	0.544276	0.931429	0.438723	0.519313	0.606753	0.832723	0.940828	1.11765	1.28702	1.31198	1.4979	1.18222	0.510507	0.542857	0.562008	0.579373	0.712656
7545_at	YPR193C	HPA2	0.02941	320.5	1.07309e+06	969	5.5e-05	386	9.12338e-08	763.5	3.72449		1.10216	2.95607	2.13848	3.22722	4.08979	3.52832	1.43337	1.67398	0.598063	0.799327	0.365297	0.543147	1.75431	2.90568	2.86117	2.72032	1.90635	2.95408	2.909	0.913607	1.48457	0.904222	0.878755	1.08044	0.962149	2.32544	2.77941	2.99594	2.72727	3.20378	2.0483	1.60074	1.13736	1.21949	0.853387	1.09544
5085_at	YGL067W	NPY1	0.02941	320.5	2.82536e+07	2970	0.000456	1170.5	1.147e-07	797	2.81334		4.1294	2.47283	2.08854	1.96063	2.37037	2.0719	2.23185	2.1954	4.58111	4.77354	4.77397	2.87107	3.43628	2.39091	2.40406	2.15639	1.92085	2.37551	2.16582	2.79158	3.95657	4.02987	3.42597	2.84906	4.1453	3.60473	1.9819	2.02536	1.93182	2.01155	2.29748	2.71941	4.25604	3.29429	3.18605	3.25519
10807_at	---	---	0.02943	322.5	5.4092	123	8.77e-05	544	5.4673e-10	235.5	0.596026		0.0760499	0.198844	0.207718	0.307087	0.390572	0.438998	0.503792	0.62069	0.182809	0.0246637	0.0342466	0.0477157	0.0344432	0.125	0.238149	0.1621	0.380156	0.42449	0.719919	0.287257	0.148571	0.0762101	0.0504292	0.0148957	0.03663	0.0485207	0.135747	0.361055	0.387397	0.588235	0.36663	0.0716935	0.137363	0.0285433	0.0293225	0.0446058
10306_at	YLR010C	TEN1	0.02943	322.5	2.06989e+07	2036	5.77e-05	404	1.147e-07	797	0.688412		0.498297	0.965318	0.956867	0.771654	0.895623	0.690632	0.550379	0.675026	0.337772	0.276906	0.344749	0.654822	0.56372	0.845455	0.963883	0.714612	0.837235	1	0.72093	0.613391	0.318857	0.378991	0.488197	0.477656	0.822955	0.688757	0.968326	1.1927	1.09298	0.997899	0.841932	0.437577	0.295604	0.389764	0.498483	0.3361
6759_at	YCL057C-A	---	0.02946	324	2.04788e+07	2020.5	0.000578	1288	1.80059e-07	868.5	13.967		16.7151	13.7769	9.49035	8.92126	8.19192	7.58388	9.13218	8.28422	7.10533	17.3128	9.92352	13.5137	21.0723	12.2625	9.12641	9.4121	5.07135	5.32449	5.49444	6.08855	19.5737	13.0041	14.03	16.9682	19.8303	9.22722	9.85633	5.48276	6.07438	6.06303	6.35675	8.36712	16.2198	12.0797	13.0829	16.6162
6447_at	YDR033W	MRH1	0.02951	326	1.56432e+06	1037	0.000293	996	1.43873e-07	833.5	30.472		18.4665	9.75723	4.46992	8.07987	16.0752	22.2353	25.2784	29.395	34.9419	22.4092	18.8322	13.5482	20.9357	7.87841	3.93792	9.97374	15.4983	16.9	25.2214	27.7127	23.088	19.5098	14.9667	17.4012	21.8547	5.19408	4.17647	6.28195	12.1839	19.1922	26.0812	34.9394	18.3802	15.935	11.7219	15.8102
7871_at	YPL109C	---	0.02951	326	5.77608e+06	1340.5	2.02e-05	150.5	1.66458e-09	322.5	6.47973		4.38592	6.23815	7.10443	6.62655	5.71044	5.81046	5.48862	3.90491	0.624697	2.31054	2.84247	2.68629	4.50517	6.11932	6.43228	7.52511	5.1806	5.07449	5.0273	2.30454	2.62171	2.27497	2.6191	3.63158	5.53236	5.63787	7.41516	5.71602	5.67769	4.68487	5.87157	2.00494	2.81099	2.58366	2.48837	2.02801
6503_at	YDL004W	ATP16	0.02951	326	2.82621e+07	2985.5	0.000208	842.5	2.80157e-07	948	23.0715		28.3666	25.4717	24.4801	21.8346	20.7138	13.3399	18.7963	15.8652	8.03753	26.657	28.6005	24.797	31.1091	26.5705	23.5542	23.4087	22.7224	16.4929	15.1962	13.689	24.6651	23.9856	29.6749	28.7249	32.0391	22.0899	23.5656	19.4696	15.2521	16.7794	17.3897	15.8492	26.1396	22.4537	25.8049	26.8807
9291_at	YML081C-A	ATP18	0.02952	328	2.84068e+07	3173	5.28e-05	376	1.26399e-10	168.5	22.5504		28.4257	31.5734	27.3507	26.0135	21.6869	18.3181	18.7226	15.9613	9.023	20.8318	22.3288	26.0051	26.8542	29.1784	26.7325	24.8379	17.3534	17.3235	15.1223	14.8078	22.464	15.6694	26.3627	22.6008	29.4078	29.7929	24.8462	20.4645	19.249	15.9412	19.4402	16.0569	18.6165	21.4163	24.6502	21.9108
4172_at	YIL094C	LYS12	0.02956	329	84750.9	619	3.27e-05	248.5	1.70569e-10	182.5	18.6968		9.21453	1.68092	2.20204	3.28121	3.44332	4.47712	5.86782	8.07628	20.3777	17.5852	16.9635	11.7807	7.38921	1.74886	3.05982	3.66895	4.33779	6.21429	6.74115	13.8099	11.1177	11.4758	12.2425	9.13605	9.66667	2.79053	1.52036	3.86815	4.375	5.29937	7.98024	11.9209	13.5	11.252	11.0364	10.4689
7253_g_at	YBR116C /// YBR117C	TKL2	0.02957	330	0.00252227	13.5	7.21e-06	15	1.71865e-08	537.5	25.4952		0.346198	11.2451	20.37	25.8414	25.3861	23.683	18.3445	15.8192	2.21913	0.372197	0.56621	0.434518	0.494834	15.8239	21.6874	25.2557	12.5061	20.2673	16.6016	6.52052	0.217143	0.518023	0.535408	0.238332	0.351648	10.1077	19.5633	19.785	21.7107	20.2637	12.5851	3.76514	0.642857	0.582677	0.485339	0.44917
10360_at	YLL026W	HSP104	0.02959	331	8.17295e+06	1483	7.88e-05	511.5	1.00283e-06	1230.5	16.8622		7.18729	18.3457	17.7968	19.9494	18.3648	18.6318	18.2665	11.2947	3.08717	8.18274	9.85274	6.45178	6.33066	16.7761	15.0045	12.8265	22.32	16.4939	15.001	10.6717	4.824	10.9949	6.50429	6.60675	6.71917	15.8911	17.8145	20.0953	19.5486	19.3435	18.3161	7.55377	10.733	10.5856	6.49848	6.82469
5679_at	YER024W	YAT2	0.0296	332	690786	903.5	4.39e-05	320	9.33384e-11	155	26.2796		20.3303	29.2566	16.5664	18.0315	18.716	15.1111	11.6121	7.8255	2.977	6.18722	8.15753	8.7533	22.977	31.8239	28.044	19.4589	15.1137	13.4561	7.58847	3.45896	6.48114	7.49125	8.29185	7.78153	17.2466	30.2746	22.6075	17.003	17.2851	13.6586	9.69594	3.65142	5.5033	7.61221	7.37614	7.90975
8213_at	YOR323C	PRO2	0.02963	333	2.83131e+07	3060.5	0.00106	1538.5	9.12338e-08	763.5	12.3942		6.06924	4.93873	7.97162	7.46682	7.36925	8.0098	9.68797	9.4953	17.3329	12.0123	9.32306	8.21827	9.63146	5.72386	7.2167	7.25913	6.56522	7.6	8.37614	12.4579	14.0434	9.92585	9.69635	7.48759	9.35043	5.17752	7.75905	6.06085	6.33574	7.70273	10.1811	14.246	12.6077	8.49016	8.54398	9.44398
7901_at	YPL124W	SPC29	0.02965	334	1.63826e+06	1042	0.00027	962	8.14998e-07	1180	0.988086		0.439274	0.608092	0.500567	0.4027	0.304153	0.240741	0.263272	0.360502	0.161017	1.1491	0.966895	1.06193	0.729047	0.444318	0.430023	0.317352	0.331104	0.269388	0.321537	0.220302	0.521143	1.10402	0.907725	0.772592	0.622711	0.377515	0.487557	0.273834	0.198347	0.257353	0.298573	0.123609	0.731868	0.927165	0.890799	0.897303
5083_at	YGL069C	---	0.02966	335	2.06242	107.5	0.00077	1395	3.34086e-06	1541	0.374758		0.395006	0.0936416	0.0408627	0.0202475	0.0628507	0.0206972	0.0238353	0.030303	0.0714286	0.318386	0.311644	0.260914	0.376579	0.163636	0.0327314	0.0262557	0.0289855	0.0234694	0.065723	0.0237581	0.128	0.299691	0.180257	0.197617	0.54823	0.205917	0.0248869	0.0172414	0.0278926	0.0241597	0.0263447	0.0148331	0.0351648	0.283465	0.210313	0.130705
9444_at	YMR174C	PAI3	0.02969	336	33.1857	160	9.95e-06	35	4.52707e-08	661.5	20.2665		3.03973	17.4844	22.0431	22.0124	19.3603	20.915	19.481	15.8694	3.4201	2.07287	2.80594	1.77665	2.63605	16.4761	14.5508	21.7945	21.7313	18.2673	18.0799	11.6091	1.86171	3.23996	2.07725	1.63257	3.81929	22.697	21.6606	20.0822	19.0279	18.9989	19.2239	8.95426	2.33736	3.04626	2.19312	1.89315
5245_at	YGL225W	VRG4	0.0297	337	1.52395e+06	1028.5	0.000133	693.5	9.59915e-10	274.5	11.7539		6.66175	3.60578	3.30647	3.3937	3.33558	3.41612	2.95125	4.52038	14.3801	14.7052	14.621	9.43046	5.38806	3.76705	3.70767	3.39384	2.24192	2.94082	3.9636	9.88013	7.464	11.0999	11.8401	6.6852	7.35409	3.46154	2.99661	3.13793	2.8781	2.76155	3.75302	15.2942	8.95495	9.75886	9.31143	8.62552
8218_at	YOR328W	PDR10	0.02975	338	28103.5	494.5	4.37e-05	317.5	3.07419e-10	210.5	11.179		2.21566	4.81503	4.80931	6.47919	8.8945	10.4314	12.6024	12.116	1.90436	2.38677	2.31164	1.42335	2.54535	4.77159	5.02596	7.76941	11.1516	9.66939	10.8018	7.94384	2.19543	2.11843	1.19099	1.62463	2.79609	5.67811	6.00566	5.88641	8.55579	9.6313	13.8551	4.40544	2.62967	1.75886	1.5905	1.69813
7252_at	YBR116C	---	0.02976	339	0.00521518	30	2.11e-05	160	5.73188e-08	694	11.1331		0.385925	5.82312	11.3405	8.35208	9.69809	8.35185	5.24377	7.13584	1.68886	0.207399	0.478311	0.490355	0.564868	7.61364	8.15801	8.3847	4.84727	9.71429	9.07786	3.13175	0.173714	0.483007	0.5397	0.290963	0.507936	3.95266	8.96154	11.3256	8.67665	10.3887	4.65423	2.98517	0.485714	0.562992	0.467138	0.430498
7229_at	YBR138C	---	0.02977	340	5.11879e+06	1309	3.43e-05	266.5	4.2429e-13	31	0.797791		0.700341	0.923699	0.709421	0.494938	0.230079	0.291939	0.250271	0.306165	0.125908	0.192825	0.358447	0.352284	0.633754	0.826136	0.658014	0.555936	0.45039	0.328571	0.355915	0.187905	0.222857	0.260556	0.26824	0.433962	0.683761	1.01893	0.716063	0.517241	0.389463	0.318277	0.240395	0.153276	0.169231	0.306102	0.292214	0.409751
6051_at	YDR400W	URH1	0.02981	341	2.54361e+06	1131.5	7.23e-05	476.5	1.50011e-05	1952.5	2.19007		1.1294	0.551445	0.405221	0.452193	0.564534	0.526144	0.463705	0.619645	2.02058	2.59529	1.9121	1.51777	1.24225	0.578409	0.455982	0.777397	0.474916	0.580612	0.529828	0.855292	1.70057	1.96601	1.35837	1.48163	1.13797	0.448521	0.662896	0.641988	0.630165	0.594538	0.431394	1.27689	1.41648	1.83071	1.50758	1.71992
4827_at	YGR172C	YIP1	0.02984	342	2.73295e+07	2644	0.00013	682.5	6.6101e-07	1131.5	1.73857		1.47446	1.17225	1.0227	0.922385	0.975309	1.19281	0.959913	1.186	1.99153	2.43386	2.66096	1.76954	1.98852	0.931818	1.39278	0.98516	1.16499	1.42041	1.27401	1.49568	1.37943	2.30896	2.4367	1.73883	2.43468	1.43077	0.885747	1.23428	1.1343	1.03466	1.16575	1.77503	2.34945	1.96949	2.24874	2.13797
9638_at	YMR016C	SOK2	0.02992	343	1.43829e+06	1021	0.000871	1440.5	4.056e-06	1597.5	3.00029		1.78093	0.724855	0.748014	0.716535	0.649832	0.736383	0.825569	1.2466	3.65012	1.76906	2.00685	2.21827	1.75316	0.697727	0.562077	0.755708	0.670011	0.763265	0.848332	3.05832	2.34629	1.89598	2.02575	2.33069	2.0464	0.855621	0.608597	0.46856	0.665289	0.694328	1.08452	3.7775	2.0022	1.61024	1.8453	2.10685
4618_at	---	---	0.02993	344	7776.21	383	0.00014	710	2.25406e-06	1444.5	1.91696		0.584563	1.59653	1.34733	2.10461	1.56453	1.27124	1.60672	1.38454	0.187651	0.63565	0.541096	0.834518	0.828932	1.55227	1.68172	1.43037	2.26979	1.51837	1.5814	0.617711	0.222857	0.234809	0.421674	0.199603	1.21612	0.908876	0.909502	1.39757	1.83988	1.93067	2.22722	0.284302	0.351648	0.316929	0.267947	0.279046
6298_at	YDR196C	CAB5	0.02997	345	1.84138e+07	1915	8.26e-05	525	1.84625e-06	1391	5.41743		5.77412	7.36416	6.87514	6.01912	6.18294	6.12527	5.01408	5.7534	1.94673	3.76345	3.52283	2.95838	4.63375	7.39886	6.89165	5.34703	6.81271	5.68673	5.6815	3.42657	3.184	2.67147	2.08262	3.01787	2.60684	8.48284	7.34842	6.50406	6.7407	6.59979	4.9528	2.9864	2.44835	2.72736	2.31244	2.73133
5780_at	YEL055C	POL5	0.02998	346	2108.18	301	0.000678	1350	3.07419e-10	210.5	5.95194		2.01022	0.484393	0.431328	0.401575	0.523008	0.650327	0.843987	1.57471	6.35351	2.69507	2.28539	2.12386	1.70723	0.263636	0.445824	0.714612	0.615385	0.732653	0.841254	3.28834	3.55429	2.32647	2.54828	2.11122	1.9768	0.416568	0.348416	0.368154	0.658058	0.747899	0.860593	4.50556	2.76044	1.9813	2.43478	2.50415
7707_i_at	YPR043W	RPL43A	0.03006	347	2.84409e+07	3409.5	0.00191	1808	1.2315e-06	1284	21.7421		16.1873	14.4601	23.1612	17.8076	15.9506	22.4455	18.9567	23.162	36.2022	24.1144	25.2397	19.6975	16.9323	12.492	18.4266	17.1632	16.7581	18.6092	22.273	25.9374	25.6971	22.6076	18.8079	19.71	17.7521	15.6095	19.0848	17.0903	17.9194	20.7637	22.8562	26.5735	25.5582	20.25	22.6097	21.2147
5785_at	YEL050C	RML2	0.03007	348.5	120028	657.5	1.86e-05	129.5	2.85217e-09	365	6.91168		8.2168	3.68324	1.84677	1.50844	1.97419	1.4085	1.44637	1.30512	2.29419	6.90695	7.38699	6.5066	7.42939	3.55568	2.10609	1.74087	1.4961	1.48163	1.50253	1.93197	3.90286	6.91761	7.32189	6.46077	9.08059	3.31361	1.52149	1.7931	1.52273	1.53046	1.49177	2.25834	5.21648	6.94291	6.80283	7.29564
9895_i_at	YLR406C	RPL31B	0.03007	348.5	2.15526e+07	2094.5	0.00159	1714	1.147e-07	797	34.7727		12.1691	5.51907	12.9535	15.0832	16.119	16.6972	17.1907	14.6395	40.2918	23.7354	13.9235	21.4274	10.4466	8.2375	13.2393	12.5959	13.6555	14.4163	15.4459	25.8488	35.2651	20.9876	21.7425	17.574	11.9328	7.09822	12.6934	14.1572	15.0671	15.9275	19.3688	35.4944	24.4868	19.6929	20.4186	17.723
6639_at	YDL135C	RDI1	0.03008	350	2.79236e+07	2824.5	0.00121	1591	1.79591e-05	2010	4.99558		6.48468	5.57341	4.42338	3.82565	3.86532	3.24837	2.11159	3.6907	1.72639	6.72197	6.54338	5.63452	5.01722	5.38182	4.84876	3.8516	4.47269	3.82245	3.1729	2.92765	3.63086	5.89392	5.57725	4.65343	6.0061	6.45562	4.72059	4.90771	3.89153	4.03151	3.47311	2.40667	5.11758	5.16831	5.2821	4.88174
5778_at	YEL057C	---	0.03009	351	872.901	253.5	1.16e-05	52	1.27073e-12	46	3.46911		2.49376	3.79422	2.88082	2.64229	2.46577	2.22113	1.77681	1.12644	0.393462	0.325112	0.455479	0.373604	2.05626	3.14432	3.31603	3.16895	2.55184	2.12857	1.21436	0.601512	0.322286	0.508754	0.38412	0.459782	2.25275	3.93136	3.02376	2.58012	2.22521	1.79412	1.49396	0.501854	0.308791	0.373031	0.416582	0.563278
11362_at	YAL046C	AIM1	0.0301	352	1.2693e+07	1703	6.34e-05	437	6.6101e-07	1131.5	5.01871		4.84109	3.96532	2.07718	2.42857	2.06173	2.17756	2.28927	1.84117	1.83777	4.8083	3.32763	4.77665	6.85649	3.71023	1.9921	1.60274	1.22854	1.85102	2.22851	2.46868	4.09943	4.79918	4.36588	5.09931	4.8022	2.59172	2.43326	1.51826	1.56921	1.93908	1.72777	2	4.99231	4.5315	5.23054	5.32469
6348_at	YDR113C	PDS1	0.03011	353	5.26153e+06	1316	7.25e-05	479.5	1.66458e-09	322.5	1.04057		0.486947	0.595376	0.518729	0.40045	0.326599	0.32244	0.458288	0.382445	0.575061	1.07287	1.36301	1.12792	0.846154	0.601136	0.633183	0.381279	0.32107	0.415306	0.226491	0.431965	0.732571	1.276	1.37124	0.956306	0.637363	0.501775	0.538462	0.435091	0.36157	0.264706	0.284303	0.285538	0.953846	1.20177	1.32861	1.07054
4160_at	YIL057C	RGI2	0.03012	354	6362.28	368	2.86e-05	220	9.59915e-10	274.5	45.1652		40.5709	54.9387	50.9024	48.0619	42.6061	42.0719	38.9469	27.0763	11.6077	9.77354	13.734	11.2213	33.9392	51.4386	58.3036	53.6827	55.3623	36.6306	33.3711	15.703	3.59886	9.35324	9.03112	11.2512	52.3541	75.4012	45.7975	41.3367	41.9948	40.9128	37.5401	9.0309	6.22308	8.8061	9.56724	15.1494
7754_at	YPR002W	PDH1	0.03014	355.5	5158.36	354.5	0.000262	947	6.14586e-13	34.5	31.7757		26.6833	32.741	11.6436	13.7852	9.42088	8.22767	4.34344	3.41484	1.80751	3.58296	4.55365	5.19594	33.5832	27.6716	16.2878	15.8813	11.8082	7.27857	6.05966	3.61339	1.856	4.63749	7.02468	9.14896	28.0232	26.9515	18.1324	9.82252	8.7469	8.55147	5.11745	3.26823	1.97143	5.84449	7.42872	9.94917
5035_at	YGL027C	CWH41	0.03014	355.5	2.54627e+07	2393.5	0.00461	2237.5	0.000853117	3289.5	3.82703		3.33371	1.66127	1.79909	1.69516	1.98092	1.72767	1.99458	1.90073	1.36804	5.19507	5.11986	3.26497	2.9713	1.8875	1.96953	1.66667	2.301	1.69898	1.78564	1.50864	1.78514	4.6622	3.32082	2.26614	4.36508	2.30533	1.83824	1.53245	1.66012	1.47899	1.82766	1.72559	2.66923	3.44291	3.05865	2.99066
5615_at	YER087W	AIM10	0.03016	357	5.90377e+06	1350.5	2.96e-05	228	1.147e-07	797	1.9023		2.59478	2.08786	0.715096	0.782902	0.69248	0.783224	1.00433	0.820272	0.699758	2.03924	2.03995	1.9797	2.53157	1.55682	0.928894	1.05708	0.754738	0.607143	0.570273	0.795896	1.52229	2.31514	2.07618	2.59682	1.78022	0.989349	1.05543	0.739351	0.738636	0.779412	0.615807	0.708282	1.5967	2.3061	2.09505	2.59959
5353_at	YFR011C	AIM13	0.03018	358	9.53122e+06	1555	9.26e-06	31	9.33384e-11	155	4.9303		7.03973	6.22197	2.70942	2.78628	2.25365	2.48039	2.10943	2.11285	2.48063	6.08632	6.68493	6.66193	6.01493	4.90568	3.65801	2.03311	2.07915	2.0898	2.21234	3.0216	5.31543	6.04428	7.18455	5.58788	5.19902	3.09231	3.60407	2.69574	2.33678	2.00945	1.8573	3.50062	5.42637	6.60433	7.71992	7.73651
6549_at	YDL049C	KNH1	0.03019	359	1.9969e+07	1986	0.000215	855.5	2.18212e-09	343	5.30796		5.12713	4.96763	4.22815	3.42295	3.23906	3.01307	2.3987	2.6907	0.639225	1.61323	2.4726	3.31269	5.94719	4.66477	4.46953	3.3379	1.83166	2.3898	1.96057	2.18467	1.52343	2.26159	3.20815	3.52632	4.67766	4.00473	3.66516	2.714	2.84814	2.69958	3.18551	1.90606	1.82088	2.59547	3.30233	3.49274
4824_at	YGR169C	PUS6	0.03021	360	4.40913e+06	1278.5	0.000334	1042.5	3.48321e-07	990	2.5119		1.82293	0.865896	0.669694	0.716535	0.73064	0.723312	0.833153	1.12957	3.1816	2.45067	2.72146	1.72893	1.68083	0.932955	0.858916	0.630137	0.71126	0.640816	0.883721	2.12527	1.48686	1.94748	2.15987	1.83714	2.39194	1.12663	0.527149	0.688641	0.595041	0.683824	0.87157	3.04697	2.11319	1.58465	1.51769	1.72614
5640_at	YER067W	RGI1	0.03024	362	12242	424	0.000118	648.5	7.25585e-10	253	21.9999		16.5846	24.0277	20.6561	15.5613	12.349	10.9161	6.27736	3.02508	2.02785	10.9989	8.89726	8.52995	14.2526	26.7136	23.1907	16.8516	14.6945	9.62755	4.50051	1.32613	8.25714	9.36972	5.63412	6.86594	20.177	34.1894	23.4197	14.6734	13.3709	10.0651	4.73546	1.30655	10.0385	7.35236	6.46107	8.12552
5349_at	YFR007W	YFH7	0.03024	362	8.21016e+06	1485.5	0.000665	1344	0.00011702	2596.5	2.45803		2.71056	2.04855	1.084	1.04949	0.991021	0.852941	1.03467	0.864159	0.690073	2.45628	1.77283	1.69543	3.14811	1.75682	1.21783	0.776256	0.749164	0.87551	0.831142	0.587473	2.17029	2.14624	1.79292	2.22542	3.74237	1.28166	1.01923	0.740365	0.770661	0.714286	1.07355	0.723115	2.11758	1.93898	1.7452	2.16494
6902_at	YCL030C	HIS4	0.03024	362	2.68668e+07	2537.5	0.00137	1643.5	7.17961e-06	1753.5	15.8477		9.90125	7.41618	12.9285	9.31834	13.1571	15.1111	19.7172	17.14	23.2639	20.4361	21.7591	19.9868	16.3192	7.54659	10.1298	11.1724	9.78818	15.0571	16.8392	10.608	23.968	18.5788	20.9431	17.0099	12.8266	7.66627	13.1324	7.3925	12.8192	15.6366	14.933	10.2435	26.5824	15.4528	18.2063	15.9958
4814_at	YGR204W	ADE3	0.03025	364	1.61215e+07	1824.5	0.000328	1033	7.17961e-06	1753.5	16.7006		15.6901	6.42775	7.20772	7.13273	7.28283	8.26797	9.02167	9.76593	23.1283	19.1794	21.3744	15.7452	16.194	6.95568	8.57111	8.26712	8.14604	7.11122	8.48129	13.054	26.4823	14.8517	18.0161	14.2294	19.9341	10.7053	7.42081	6.03651	6.59607	7.09664	9.44896	22.0037	21.6044	12.7096	14.726	16.2718
4498_at	YHR024C	MAS2	0.03026	365.5	952199	951	4.22e-05	306.5	2.80335e-08	601.5	1.98057		2.00454	1.01387	0.472191	0.460068	0.751964	0.484749	0.6013	0.497388	1.17676	1.66816	2.44064	1.89036	1.16762	0.807955	0.599323	0.570776	0.42252	0.407143	0.773509	0.861771	1.81486	1.8723	1.80472	2.46971	1.67033	0.947929	0.430995	0.630832	0.600207	0.351891	0.734358	0.396786	1.23626	2.25197	1.98079	1.36618
6727_at	YDL225W	SHS1	0.03026	365.5	2.77806e+07	2776.5	0.00174	1760	6.04928e-05	2391.5	1.81354		2.30647	2.25665	1.36663	1.42182	1.09203	1.31808	1.4507	1.12957	2.90557	2.64686	2.2089	2.29645	2.20092	2.36818	1.66704	1.31279	1.13155	1.45408	1.2002	1.71274	3.45486	2.47374	2.33906	2.65144	1.62882	1.7645	1.75566	1.26572	1.22417	1.38866	0.941822	2.55501	1.72527	2.20276	1.80991	2.23651
9132_at	YNL262W	POL2	0.03027	367.5	1.7099e+07	1864	0.000225	873	1.79591e-05	2010	3.92098		3.42338	2.92601	2.4983	2.19123	2.02469	2.12418	1.99892	2.00313	1.477	5.39798	5.24429	3.3797	4.26062	2.41932	2.39729	2.11073	1.86065	1.89694	1.89889	1.64579	4.752	5.75077	5.4603	3.58689	3.9243	3.33965	2.01697	1.58824	1.6157	1.55672	2.08013	1.49567	5.0033	4.66831	4.63498	4.27905
9365_at	YMR271C	URA10	0.03027	367.5	2.07473e+07	2040.5	0.000109	618.5	2.24846e-07	905.5	0.876447		0.835414	0.938728	0.868331	1.17548	0.901235	0.977124	0.971831	0.832811	0.299031	0.419283	0.571918	0.594924	0.626866	1.02045	0.765237	1.05594	1.33222	1.01939	0.954499	0.777538	0.344	0.554068	0.409871	0.362463	0.957265	1.29822	0.996606	1.43002	1.18802	1.18067	1.15587	0.635352	0.414286	0.605315	0.528817	0.61307
7718_g_at	YPR052C /// YPR053C	NHP6A	0.0303	369	2.84068e+07	3173	3.57e-05	274	2.80335e-08	601.5	10.25		13.765	14.0786	15.9909	12.0157	10.6004	9.41177	8.19285	9.1651	5.74092	7.56839	13.0525	13.8355	12.4145	13.5227	13.3905	12.2865	11.4259	9.0051	9.01921	7.91901	6.74286	9.14521	13.4378	15.1013	13.7448	16.6	14.4457	10.9797	9.6405	9.77101	10.0834	9.10754	7.4	9.04035	12.7179	12.7635
6134_at	YDR348C	---	0.03034	370.5	5.94274e+06	1357	2.94e-05	226.5	3.56683e-08	632	2.24512		2.15437	1.31445	1.31896	0.809899	0.775533	0.678649	0.843987	1.18391	2.23245	2.92377	2.82648	2.12386	2.01837	1.36136	1.20542	0.930365	0.882943	0.776531	0.835187	2.61123	3.104	2.77343	2.53326	2.22344	2.62882	1.18698	1.14819	0.895538	0.666322	0.831933	1	3.18294	2.75495	2.39665	2.27503	2.3444
10068_i_at	YLR264W	RPS28B	0.03034	370.5	7.63884e+06	1457	0.000245	917	2.85217e-09	365	44.1612		14.5437	7.72139	13.7208	16.036	18.1908	15.3932	16.0661	23.8077	51.8826	34.6054	30.0057	29.0416	17.0241	8.73977	14.6467	13.968	13.0111	18.3939	13.1507	33.8164	42.7463	29.1596	33.9785	20.4141	16.4872	6.61538	12.7952	9.93306	14.3306	18.9254	20.2108	49.6477	42.6451	24.7982	26.2427	23.5622
8375_at	YOR173W	DCS2	0.03036	372	4430.18	344.5	5.06e-05	363	8.14998e-07	1180	18.8892		7.90465	20.296	18.3848	17.9145	13.9001	15.7026	15.3954	13.9091	1.40678	4.19731	3.63813	2.31269	7.4535	19.3455	16.2585	18.7249	17.6589	13.3347	14.0071	5.12311	4.73829	4.51699	2.18455	3.16783	8.08181	23.4686	19.3507	15.9442	15.4742	14.2763	16.2272	3.85785	4.90769	3.78051	2.4459	2.59959
10334_at	YLL009C	COX17	0.03038	373	4707.46	348	0.000112	626	2.25406e-06	1444.5	15.511		15.1317	6.46705	2.57435	2.77953	2.85859	2.45643	1.80065	2.17241	0.897094	8.06839	12.0388	16.4081	10.8863	5.9125	2.67607	2.25457	3.53289	2.70714	1.83519	1.85745	3.04571	11.2709	11.4989	17.3297	16.0733	5.90651	3.1233	3.40061	3.75103	3.52206	2.47201	1.42645	4.83077	11.0049	12.4348	11.8932
5666_at	YER054C	GIP2	0.03041	374.5	2.7039	109	0.000112	626	2.24846e-07	905.5	7.30505		1.916	7.65665	4.33371	4.87514	4.15825	4.66013	3.2156	2.98851	0.423729	0.568386	0.351598	0.382741	2.11022	6.32955	5.43341	3.87785	4.88517	4.55204	4.01719	0.910367	0.538286	0.598352	0.35515	0.416087	1.32845	8.31006	5.36652	5.21805	4.62603	3.8666	3.35895	0.902349	0.554945	0.484252	0.256825	0.421162
9148_at	YNL291C	MID1	0.03041	374.5	2.84324e+07	3282.5	0.000186	806.5	2.80157e-07	948	1.49681		1.75709	1.42775	1.49262	1.32396	1.211	1.08279	1.37811	1.30825	1.80508	2.5796	2.17352	1.90457	1.52583	1.07045	1.21783	1.51941	1.35117	1.25	1.30637	1.61015	2.24	1.81359	2.07511	1.93347	1.68254	1.36686	1.58937	1.13793	1.1312	0.968487	1.44457	1.96786	1.92527	2.06791	1.90597	1.54149
6459_at	YDL003W	MCD1	0.03043	376	0.0160242	50	0.000485	1204	4.83078e-09	414.5	2.52093		0.6084	0.338728	0.205448	0.179978	0.139169	0.0708061	0.0216685	0.113898	0.0326877	2.5426	1.91781	1.38883	0.525832	0.3375	0.174944	0.167808	0.119287	0.0510204	0.0980789	0.206263	0.556571	2.0999	1.52146	1.4429	0.417582	0.268639	0.165158	0.153144	0.0681818	0.0882353	0.0208562	0.10754	1.05934	1.38189	1.40546	1.14627
7058_at	YBR285W	---	0.03044	377.5	222451	722.5	0.000384	1096	2.24846e-07	905.5	4.32255		4.81044	4.22543	4.6765	3.65242	2.6229	2.89216	3.09317	2.90491	0.487893	0.571749	1.11301	1.67614	3.6395	5.9875	4.80248	3.57991	1.58528	3.30612	2.80991	0.772138	1.04114	1.40783	1.353	1.35948	5.10501	4.03669	4.66063	3.46856	3.60641	3.52626	2.26894	0.590853	2.14835	1.61122	1.48938	2.0083
6042_at	YDR435C	PPM1	0.03044	377.5	1.48808e+07	1777	0.000799	1405	6.04928e-05	2391.5	2.95598		1.92395	3.57341	2.56981	2.78853	2.48485	2.5915	2.33478	2.08255	0.617433	1.50448	2.06279	1.7797	3.06774	3.05227	2.86117	2.50799	1.84615	3.1551	2.65824	1.15119	1.18057	1.52832	1.05687	1.44787	3.06471	3.92426	3.10068	3.01318	2.8688	2.6124	1.39297	0.532756	1.93407	1.60138	1.62892	2.05498
7876_at	YPL104W	MSD1	0.03046	379.5	869623	937	3.46e-05	269	5.73188e-08	694	5.30623		4.97389	3.73526	1.56754	1.61417	1.81706	1.47603	1.55688	1.48171	0.694915	3.79933	4.31164	4.26599	6.00115	3.15682	1.85102	1.46575	1.20401	1.30918	1.15672	1.46004	3.06743	4.73429	4.95064	5.29096	5.3138	1.67574	1.28959	1.22008	1.30269	0.921218	1.56092	1.63412	3.11319	5.16929	4.39535	4.57676
3804_f_at	tQ(UUG)B /// tQ(UUG)C /// tQ(UUG)D1 /// tQ(UUG)D2 /// tQ(UUG)D3 /// tQ(UUG)E1 /// tQ(UUG)H /// tQ(UUG)L	---	0.03046	379.5	6.29414e+17	8408	0.923	6976.5	1	8173.5	0.821731		0.441544	0.498266	0.351873	0.436445	0.62514	0.568627	0.540628	0.545455	0.783293	1.14238	0.847032	1.1736	0.469575	0.579545	0.617382	0.44863	0.558528	0.592857	0.397371	0.292657	0.310857	0.472709	0.624463	0.358491	0.857143	0.701775	0.391403	0.711968	0.729339	0.761555	0.801317	0.521632	0.89011	0.759843	0.713852	0.788382
10906_at	YJR113C	RSM7	0.03052	381	1.59062e+07	1815	0.000171	783.5	8.65425e-06	1802	13.7055		15.6277	12.0266	7.58116	6.85039	6.19416	5.31373	7.15926	5.8976	4.5678	11.8251	14.1952	10.3117	18.2733	11.175	7.36569	7.15525	6.61761	4.74388	4.77755	4.72246	12.9737	12.2348	13.5848	12.1797	20.1966	12.0095	8.13801	4.19371	5.2469	4.84664	7.02744	4.46724	12.4857	10.4085	12.0647	12.3942
8167_at	YOR368W	RAD17	0.03053	382	1.23523e+07	1681	6.59e-05	447	2.67553e-11	113.5	0.504391		0.354143	0.216185	0.22815	0.215973	0.0830528	0.163399	0.180932	0.220481	0.262712	0.587444	0.473744	0.418274	0.332951	0.263636	0.194131	0.113014	0.186176	0.186735	0.242669	0.215983	0.517714	0.525232	0.42382	0.308838	0.30525	0.249704	0.142534	0.175456	0.122934	0.221639	0.211855	0.349815	0.325275	0.629921	0.439838	0.291494
7712_at	YPR047W	MSF1	0.03055	383	1488.78	284	3.05e-05	233.5	4.52707e-08	661.5	2.65798		2.80931	1.50751	0.648127	0.498313	0.326599	0.299564	0.290357	0.464995	0.151332	1.61099	2.4669	1.80203	2.18944	1.06136	0.560948	0.420091	0.457079	0.381633	0.476239	0.286177	0.733714	2.2379	1.87446	2.00397	2.35409	1.77041	0.547511	0.524341	0.32438	0.364496	0.443469	0.154512	1.44176	2.16732	1.8544	2.13485
6072_at	YDR375C	BCS1	0.03071	384	724967	911	4.92e-05	346	4.52707e-08	661.5	4.66137		5.61294	3.16069	1.64472	1.21147	1.11223	1.23638	1.38787	1.41693	0.951574	3.06278	4.18379	3.74822	5.58553	2.43182	1.60609	1.22717	1.39242	1.23265	1.2093	0.931965	1.66743	4.05458	4.05365	5.02781	6.1221	2.99527	1.64367	1.01116	1.27789	1.03992	1.00878	0.814586	2.62967	3.15846	3.63701	4.59232
7594_at	YPR151C	SUE1	0.03072	386	49.4451	165.5	1.71e-05	107	9.15294e-14	22	34.5512		17.2792	36.2855	30.4007	26.1744	23.0213	19.1656	16.7107	12.418	2.65375	1.73431	2.11644	4.71472	18.9564	36.6534	33.2878	25.6895	19.3434	17.8867	14.1436	5.17927	4.08571	1.48713	2.75322	6.77656	20.8559	31.6462	32.155	21.1085	18.9463	16.583	16.5313	4.38566	3.39341	1.83858	3.18301	6.54046
7733_at	YPR026W	ATH1	0.03072	386	52670	561.5	1.49e-05	82.5	8.14998e-07	1180	7.0317		3.57208	7.61156	7.96027	6.55118	7.24018	6.77124	6.11701	4.67398	0.928571	1.81502	1.38014	1.13706	3.96326	7.04318	6.58126	7.38699	6.7369	5.40612	5.67644	2.05724	2.43886	1.84758	1.14378	1.57994	5.00366	7.00947	7.9491	6.29209	6.62087	5.78887	6.81998	1.46477	2.47582	1.71457	1.2184	1.46266
7803_at	YPL040C	ISM1	0.03072	386	1.13172e+06	978.5	2.53e-05	199	1.26599e-09	299	2.68367		3.33144	2.01734	1.40068	1.07874	1.03143	0.969499	0.995666	0.703239	1.09201	2.3778	2.4669	2.65279	3.38691	1.79886	1.01693	1.06849	0.617614	0.787755	0.887765	0.460043	2.18629	2.81359	3.40773	3.73287	3.62882	1.30651	1.17195	0.843813	0.819215	0.75	0.904501	0.751545	2.11429	2.91929	2.82002	2.96473
6378_at	YDR098C	GRX3	0.03073	388	2.25901e+07	2181	0.000198	827	2.56128e-05	2120	4.14076		4.09194	1.9052	2.34733	2.28684	2.51178	2.08279	2.30661	3.31557	5.89467	6.04596	5.16438	4.87919	4.3961	1.97159	2.34989	2.65868	2.51059	2.46837	2.64408	5.14363	6.672	4.88157	4.54721	4.93843	3.87302	1.73018	2.56448	2.21907	2.4876	2.70168	2.27991	6.65142	4.97912	3.62795	4.37816	4.53734
10607_at	YKL045W	PRI2	0.03075	389	3.85544e+06	1233	0.00252	1938	3.34086e-06	1541	4.3019		2.18048	0.812717	1.14188	0.854893	1.00337	0.816993	0.956663	0.804598	0.915254	5.1065	2.88927	1.92386	1.9116	1.13182	0.600451	0.584475	0.917503	0.764286	1.09505	1.2905	2.20343	4.00824	2.16845	1.74081	2.17705	1.2568	1.28959	0.71501	0.737603	0.846639	0.858397	0.907293	2.81758	2.09744	2.3003	1.75104
9197_s_at	YFL060C /// YNL334C	SNO2 /// SNO3	0.03077	390.5	21083.2	469.5	6.82e-05	456	2.85217e-09	365	10.6436		4.49149	1.46936	1.90579	2.19348	2.0101	2.3671	2.9935	3.76907	4.59927	10.5762	12.113	9.06599	6.99196	1.69205	1.94357	1.71689	2.33222	2.08367	2.38625	4.89417	14.0423	10.6282	10.5043	7.50844	7.81807	1.87574	2.19683	1.45538	1.70455	2.24055	3.01866	5.45983	14.4868	9.02854	9.28109	9.13174
8840_at	YNR037C	RSM19	0.03077	390.5	1.90056e+06	1082	1.39e-05	73	9.59915e-10	274.5	6.56508		5.64813	4.29595	2.40182	2.39033	1.80584	1.74401	1.74215	1.72309	1.96247	4.58296	6.95091	6.19594	8.28818	4.47386	2.89842	2.00571	2.20513	1.95	1.62386	1.86285	3.10057	6.07003	7.04399	5.83317	7.64225	4.72308	2.6957	1.9858	1.73347	1.94433	1.48628	1.58591	4.65714	5.69783	6.91102	7.20643
7191_f_at	YBR189W	RPS9B	0.03082	392.5	2.21972e+07	2146	0.0011	1555.5	3.34086e-06	1541	40.4867		14.3712	8.58959	20.3961	16.5647	14.2884	17.6863	17.0802	23.0836	49.0763	34.9563	25.7591	21.7827	14.2434	9.26591	17.2743	16.0034	12.9588	18.0184	19.9424	28.3909	35.016	26.4346	24.0676	21.5422	12.8608	6.69941	16.6335	14.9442	14.5775	15.917	15.9352	31.4648	30.8505	21.2215	22.8069	23.4056
7824_at	YPL065W	VPS28	0.03082	392.5	2.84409e+07	3409.5	0.000405	1125.5	2.56128e-05	2120	1.14214		1.48354	2.01272	2.12486	2.34533	1.95847	2.17865	1.21993	1.51515	1.59322	1.40359	1.2032	1.48426	1.46498	1.84545	2.33521	2.00913	2.13489	1.92959	2.12032	1.24514	1.18057	1.48404	1.35086	1.22145	1.06227	1.59882	2.18439	1.96653	1.92459	2.33824	1.53897	1.4623	1.58791	1.64862	1.38119	1.36929
4220_at	YIL136W	OM45	0.03084	394.5	15856.2	445	4.69e-05	337.5	1.43873e-07	833.5	27.5387		8.2361	29.6671	25.0863	21.8898	25.9933	18.8094	17.2947	10.8819	2.12833	5.9787	5.96575	3.80609	10.2285	29.0693	20.9887	27.3436	29.8462	22.4122	12.1871	8.68251	4.872	5.84037	4.56009	4.46375	12.8791	36.1728	23.6889	21.9777	22.1012	17.8424	20.2964	6.60445	7.72308	6.27953	3.65723	4.05913
9451_at	YMR181C	---	0.03084	394.5	397118	803	5.13e-05	367.5	1.84625e-06	1391	5.41575		2.44268	4.76763	6.44722	5.84927	4.22671	4.80937	2.78548	4.37409	1.22881	1.16704	1.57078	1.03147	2.23421	4.63182	5.43002	4.48059	5.26979	3.62551	4.36198	4.18143	1.26857	1.38517	1.30365	1.07944	2.05372	5.85089	5.92647	4.66329	4.91322	3.7479	4.70582	3.87886	1.51978	0.990157	1.09808	1.15041
6487_at	YDL020C	RPN4	0.03085	396	2.41466e+07	2280	0.000113	631	3.62923e-05	2214	7.1813		5.08059	12.1965	11.7333	11.667	11.2705	11.1525	11.857	10.931	8.50605	6.75785	5.80251	5.01523	7.90471	9.63977	12.7122	13.0011	12.0814	12.5582	12.3134	4.65011	5.91771	6.81874	4.91094	4.2423	6.47863	8.68047	12.1867	12.644	12.0279	12.1166	8.45006	3.31397	8.85055	6.2815	5.94439	6.67635
9029_at	YNL185C	MRPL19	0.03086	397	75400	599	5.9e-06	6	4.11413e-14	16.5	3.71791		3.69126	2.87052	1.24404	0.739033	0.885522	1.05338	0.825569	1.0094	1.52542	3.43722	4.23744	3.94416	4.45695	2.72841	1.2754	1.13584	0.617614	0.75102	1.02831	1.51188	3.384	4.76004	4.79506	4.79543	3.27473	2.34793	1.42421	1.08012	0.599174	0.887605	0.912184	1.15822	3.63297	4.31299	4.2821	3.80913
5698_at	YER043C	SAH1	0.03089	398.5	4.08969e+06	1254.5	0.000251	923.5	8.0909e-09	455.5	18.8061		21.6561	10.9584	7.25653	6.83465	5.367	4.50871	4.65114	7.45455	23.3148	13.3857	17.234	16.0264	18.8312	9.23068	8.73251	7.68836	5.29208	5.36224	5.72801	15.3801	14.1646	12.0433	16.5032	17.7746	24.9133	11.1006	7.96154	6.40365	4.22004	3.85924	6.4742	16.8146	13.2571	11.8346	16.4823	18.834
6585_at	YDL101C	DUN1	0.03089	398.5	2.67766e+07	2521	0.00214	1861	0.00197871	3614.5	1.08573		1.13507	0.964162	1.17821	0.869516	0.684624	0.686275	0.618635	0.664577	0.432203	1.51794	1.47831	1.16853	1.25832	0.869318	1.08691	0.692922	0.761427	0.737755	0.718908	0.466523	0.930286	1.44181	1.42704	1.3714	0.86569	0.990533	1.16063	1.06187	0.643595	0.760504	0.578485	0.440049	1.22747	1.39567	1.07988	1.29979
8504_at	YOR031W	CRS5	0.03093	400.5	2.16792e+06	1102	1.16e-05	52	2.85217e-09	365	15.9361		6.68672	21.0439	22.3757	22.1294	20.8305	21.5381	21.5504	18.4483	6.46005	9.52466	7.92352	6.43959	8.91963	20.575	21.2167	21.5103	23.0669	19.8602	18.6279	9.95572	9.02286	5.96807	5.3573	5.38431	10.9634	24.4414	25.2941	22.8418	22.8264	24.3845	18.9802	7.5513	8.24176	6.26181	5.6997	6.34129
7506_at	YPL119C-A	---	0.03093	400.5	6.44921e+06	1393.5	2.73e-05	215	2.19778e-08	570	6.90835		3.34279	5.09827	4.82406	7.03037	6.97419	8.51852	6.22102	5.92059	1.61017	2.35987	2.33904	1.76447	3.71871	5.02841	6.56095	7.32078	7.12375	6.69082	6.01011	2.78834	2.57486	2.54068	2.61052	2.65541	3.14896	4.58935	6.90385	5.99493	6.88843	6.30147	8.72338	1.87886	3.87143	2.42224	2.04651	2.03216
11094_at	YJL063C	MRPL8	0.03097	402	73135	593	6.09e-05	424.5	1.00283e-06	1230.5	12.5935		13.4268	7.05896	3.80817	3.00225	2.52413	2.4793	3.09534	2.24347	2.33172	8.56727	13.5833	8.69949	14.837	5.41364	2.31828	2.46461	3.77481	2.37245	2.40344	2.15767	7.63086	10.0247	8.97425	10.2294	12.9402	6.67337	3.56787	1.7069	2.39876	1.70588	2.20527	1.9555	7.79121	8.43209	9.07583	10.0456
9870_s_at	YLR312W-A	MRPL15	0.03098	403.5	939845	949	1.16e-05	52	8.85857e-13	39.5	5.56197		6.70715	3.2104	2.15778	1.60517	1.45791	1.33115	1.14518	1.24451	2.39709	4.42377	4.11758	5.7533	4.69805	3.31364	1.91761	1.91667	1.20959	1.30408	1.41456	1.78186	3.54514	5.67353	5.81438	5.16981	6.91697	3.66509	1.87217	1.58114	1.34401	1.26576	1.62349	1.9864	4.73517	5.44685	5.85541	5.8973
8482_at	YOR054C	VHS3	0.03098	403.5	1.82706e+06	1066	7.7e-05	504.5	2.24846e-07	905.5	3.5532		1.81498	4.23699	3.11578	3.30934	3.37037	3.30501	2.16901	2.10554	0.686441	1.09529	0.68379	1.02335	2.29851	3.86591	2.93567	3.64041	3.30658	2.67449	1.94439	0.698704	1.86514	1.28836	0.921674	1.09732	1.08425	2.90533	2.93891	4.07404	2.09401	2.6334	1.77936	0.833127	0.851648	1.45571	0.902932	0.967842
11255_at	YJL217W	REE1	0.03101	405	2138.43	305	0.000308	1009.5	8.27855e-16	6.5	24.8492		10.6958	26.2197	16.4574	11.2587	8.61055	5.00436	3.59047	2.42006	1.37046	1.83408	2.42237	3.07513	12.2032	28.8864	15.9007	9.22146	6.02118	3.62959	2.33468	1.80022	2.52686	2.54171	3.71245	4.14796	17.0842	19.942	16.1131	6.93205	5.0062	3.67857	2.7607	1.82077	2.51538	2.66043	3.84024	5.46162
5146_at	YGL143C	MRF1	0.03104	406	89245.1	625	2.43e-05	188.5	3.56683e-08	632	3.73213		2.58797	1.73757	0.469921	0.776153	0.873176	0.680828	0.658722	0.561129	1.05932	3.07287	4.20205	3.33807	2.20321	1.79886	0.748307	0.844749	0.557414	0.709184	0.659252	0.606911	1.66971	2.40783	3.34549	3.37041	2.11966	1.30769	0.797511	0.806288	0.806818	0.704832	0.50494	0.861557	2.33626	3.14075	3.49444	3.54772
4808_at	YGR198W	YPP1	0.03106	407	2.67192e+07	2512.5	0.000118	648.5	1.84625e-06	1391	1.91257		2.09648	1.56416	1.37117	1.18335	1.27273	1.17647	1.18418	1.54754	2.95036	2.91816	3.08904	2.31777	2.2698	1.32386	1.67494	1.55023	1.10814	1.18673	1.20324	2.51404	2.07771	2.78991	2.33155	2.0864	2.85226	2.28876	1.06335	1.07505	1.15702	0.956933	1.34358	2.02843	2.55385	2.07087	2.04651	2.22095
6869_at	YCR034W	FEN1	0.03107	408	1.84216e+06	1070.5	0.00108	1547.5	7.24e-08	729	7.11394		3.01135	1.93179	1.64813	1.86052	1.91919	1.58824	2.39545	2.44932	8.70218	4.4148	4.14041	5.04365	3.86912	1.64773	1.91874	1.92808	1.06466	1.58878	1.5996	3.83585	6.35657	5.36457	6.21566	6.70606	2.57631	1.95858	1.81222	1.39858	1.42252	1.70063	2.10428	9.25587	3.26923	4.67028	5.09707	4.81432
8836_at	YNR033W	ABZ1	0.03109	409	2.84324e+07	3282.5	0.00251	1936.5	2.14648e-05	2068	2.52996		2.81158	2.45665	2.79455	2.42857	2.50168	2.25054	2.33153	2.31034	1.60896	2.5583	2.69178	2.7269	4.13892	2.59773	2.40293	2.30822	1.9922	2.12551	1.93225	2.08315	1.496	2.84449	3.29614	2.34955	4.13797	2.8213	2.33258	2.01318	1.77479	2.0084	1.83754	1.68727	2.13297	2.89567	3.40748	3.38174
4126_at	YIL045W	PIG2	0.03113	410	92765	630.5	0.000133	693.5	2.25406e-06	1444.5	5.23085		2.18956	4.47052	3.26447	4.15073	5.60494	5.18518	4.73781	3.96029	0.374092	1.73879	1.98288	1.47005	1.61538	3.96591	4.25508	4.129	6.05017	2.90306	5.71587	1.47624	0.614857	1.51596	0.996781	0.876862	2.41758	3.35858	2.16176	6.41379	5.17149	5.84454	4.12075	1.67614	1.49341	1.71752	1.28716	1.37552
2840_s_at	YLR342W	FKS1	0.03116	411	1537.04	286	0.000255	934.5	8.65425e-06	1802	11.1198		6.01362	1.2289	1.25426	1.96063	1.86756	1.72113	1.86132	1.95716	12.3487	7.80493	5.38813	4.58883	6.67394	1.56818	1.26524	1.18265	1.44482	0.969388	1.64712	5.51296	12.5646	7.98352	9.41416	7.58093	3.67155	0.815385	1.45136	1.13793	1.44938	1.39076	1.15258	10.6601	7.97692	7.48031	6.47219	4.79979
5075_i_at	YGL076C	RPL7A	0.03118	412	2.16023e+07	2107	0.00101	1508	7.24e-08	729	46.4746		16.8854	14.1121	12.6005	19.9606	24.284	22.5403	26.3727	26.2278	59.0751	38.7971	35.3756	24.7147	12.9116	14.267	18.7901	23.1256	14.5028	17.95	23.2993	33.0594	54.152	23.3811	29.6921	27.8719	13.7033	10.0757	18.8066	15.5639	19.1973	17.979	26.5697	42.6378	39.0923	26.127	26.5571	25.778
7403_at	YBL049W	MOH1	0.03119	413	5.52624e+06	1325	1.81e-05	121.5	6.14586e-13	34.5	4.84726		1.33144	3.61272	3.02724	4.65017	5.98653	5.81481	4.31419	4.48694	2.21671	3.1861	1.13927	1.34924	2.12285	3.92841	3.81941	4.17694	5.81048	4.66224	5.33367	2.31641	3.95543	2.08548	1.83584	1.32175	2.06593	3.24142	4.57466	4.80325	5.85124	6.98634	4.69374	4.31273	1.64725	2.15453	1.6087	1.361
6559_f_at	YDL083C	RPS16B	0.0312	414	1.9481e+07	1965.5	0.000206	838.5	2.18212e-09	343	35.888		13.3871	7.50058	13.3598	12.6232	13.5971	15.6089	16.6815	20.9864	43.3886	33.1525	22.0628	21.197	18.6935	6.90455	13.3273	11.895	10.0301	15.5643	17.4297	28.1371	32.0914	24.3594	20.1384	17.6912	16.6117	6.60592	11.5057	11.1623	13.1663	15.0903	14.0472	27.6972	27.2516	20.3002	20.8261	21.5882
6199_at	YDR279W	RNH202	0.03122	415	2.84239e+07	3233.5	0.00319	2039	5.10995e-05	2332.5	0.944335		1.1067	0.852023	0.842225	0.84027	0.653199	0.760349	0.771398	0.905956	0.973366	1.59753	1.17352	1.18985	1.14925	0.725	1.01242	0.794521	0.745819	0.978571	0.83822	1.05508	1.18857	1.46138	1.12876	0.953327	1.38339	0.951479	0.811086	0.936106	0.794421	0.904412	0.546652	0.672435	1.5022	1.20374	1.27806	1.04046
4397_at	YHR147C	MRPL6	0.03124	416	1.02674e+06	959	7.52e-05	498	9.12338e-08	763.5	4.62914		5.67877	3.9341	1.4983	1.96175	1.87654	1.52614	1.17335	1.25705	1.04964	3.49552	3.82991	5.27005	4.4558	4.31364	2.24831	1.87671	1.43144	1.09592	1.19616	1.06156	1.17486	4.46344	5.05901	3.95531	7.75458	3.61538	1.60747	1.97566	1.35641	1.75	1.48518	1.09394	2.88242	4.42224	4.77856	4.96058
8508_at	YOR035C	SHE4	0.03126	417	2.61585e+07	2463.5	0.000572	1280.5	1.25092e-05	1899.5	2.13254		1.84563	1.83815	2.59137	2.46569	2.35354	2.54466	2.36078	2.53083	0.458838	1.50785	1.29224	1.44264	2.25832	1.79659	2.26862	2.97146	2.51394	2.36122	1.83923	1.58639	1.17829	1.46241	1.55901	1.85303	1.75946	1.87456	2.45362	2.27789	2.55992	2.50945	2.60922	0.903585	1.58462	1.64862	1.39939	1.29668
7148_at	YBR192W	RIM2	0.03129	418	1.11781e+07	1626	5.99e-05	420.5	2.80335e-08	601.5	3.33824		1.33939	1.26474	1.39728	0.888639	0.870932	0.75817	0.885157	1.28527	2.21308	4.09641	2.62785	2.47513	1.77038	1.14205	1.10835	0.817352	1.33668	1.27653	0.797776	2.38877	2.33486	3.22554	2.77575	2.8709	1.72894	1.47456	1.09729	1.26369	0.969008	1.15861	1.2382	2.83066	3.00879	2.90945	2.73913	2.44813
7195_at	YBR149W	ARA1	0.03133	419.5	3.39546e+06	1192.5	0.000206	838.5	1.43873e-07	833.5	27.9023		10.9864	14.5457	30.3212	19.829	14.7621	16.5142	11.1831	14.4222	2.41889	4.18386	6.85959	7.2934	9.48909	19.258	21.7246	18.1404	10.5775	15.7653	16.8574	8.26134	4.05714	7.37796	7.86266	4.86395	7.6569	14.0793	21.5848	19.3529	17.7417	16.4653	8.87267	7.64524	9.38901	8.01968	6.92012	7.84336
5735_at	YEL011W	GLC3	0.03133	419.5	8.91122e+06	1520.5	5.45e-05	384.5	2.19778e-08	570	26.8281		21.7843	31.6659	25.4608	26.6929	23.3064	22.8224	24.727	18.9801	4.83777	12.38	7.71347	9.54112	20.6912	25.0523	28.3488	27.5753	24.8874	21.2255	17.4176	8.7311	13.0309	11.6447	8.74356	12.5104	21.4078	35.0391	27.9921	24.3083	23.9112	20.2637	19.4105	8.51669	15.2143	10.4065	6.84024	11.9761
7417_at	YBL035C	POL12	0.03136	421	984464	954	0.00188	1799	1.84625e-06	1391	5.93979		1.55846	0.995376	1.06129	1.04162	0.703704	0.904139	1.24377	1.2278	0.983051	6.6435	4.06279	3.09137	1.82319	1.06818	1.18397	0.871005	1.301	1.00408	1.10313	1.2851	4.44457	4.95881	3.46674	2.50645	1.67277	1.26035	1.14027	0.961461	1.06715	1.14706	1.17124	0.882571	5.2033	3.26673	2.95551	2.5529
9999_at	YLR330W	CHS5	0.03137	422	2.84409e+07	3409.5	0.000234	896	5.73188e-08	694	2.88022		4.90125	6.01272	6.01703	4.9955	4.15264	3.51089	3.74973	3.17764	3.1368	3.66592	5.07078	4.37868	5.46613	6.41932	5.21332	3.53539	4.58974	3.53878	3.04044	3.30994	3.904	4.12049	4.55901	4.33664	6.29182	6.72663	5.52262	3.53144	3.2345	3.38866	4.07574	2.90235	5.0011	4.25295	4.43883	5.04046
8929_at	YNL058C	---	0.03139	423	130.511	195.5	1.71e-05	107	1.26399e-10	168.5	3.07396		2.4983	3.25318	2.17253	2.91564	1.70258	0.85403	0.408451	0.341693	0.31477	0.234305	0.179224	0.514721	2.25947	2.64659	2.15124	2.46005	1.5641	0.606122	0.35996	0.386609	0.254857	0.250257	0.314378	0.774578	2.78266	2.78225	2.28959	1.61866	1.32025	0.513655	0.375412	0.323857	0.226374	0.197835	0.389282	1.40249
7673_at	YPR097W	---	0.03143	424	2.1581e+07	2101	0.000121	656	1.2315e-06	1284	5.27846		2.39728	5.05318	3.45516	5.29471	6.47138	5.5915	3.0195	2.37304	1.79782	2.53812	1.19292	2.12081	4.1837	4.41932	5.38375	5.89155	4.22297	4.4051	4.45096	1.77214	2.90857	2.39135	2.17704	2.7289	3.56777	3.11953	4.98643	4.41177	5.27789	4.98109	3.59934	2.85167	1.74725	3.40551	2.52679	2.46992
5702_at	YER003C	PMI40	0.03144	425	1.93553e+07	1962	0.000239	905	7.17961e-06	1753.5	13.0111		6.9807	6.45549	3.93984	5.76265	5.56005	5.51416	5.46262	5.42633	4.71186	13.0437	16.9509	11.7848	11.1917	7.22841	5.57675	5.44406	3.61093	5.93673	5.36704	5.62527	5.792	13.9619	13.7318	10.0874	11.3468	6.28994	3.54186	5.74341	5.15186	5.29202	5.08891	5.2089	9.11868	13.0699	12.9838	11.9855
7681_at	YPR061C	JID1	0.03146	426	2.14959e+07	2093	0.00117	1579.5	1.79591e-05	2010	1.64922		1.5857	2.07746	1.6118	1.80427	1.28283	1.52832	1.57963	1.09822	0.743341	0.80157	0.494292	0.782741	2.14351	2.30455	1.9763	1.79452	1.14158	1.35306	1.14965	1.2581	1.49943	0.563337	0.697425	0.99007	1.60806	1.87337	2.04864	1.66937	1.40909	1.48214	1.69704	1.50433	0.727472	0.702756	0.706774	1.11411
9538_at	YMR096W	SNZ1	0.03151	427	1.9734e+07	1976	0.000398	1111.5	2.67553e-11	113.5	5.0747		2.4756	2.08786	2.3462	2.31946	2.37486	2.35185	3.44204	4.06792	4	7.16256	7.10731	3.68426	3.37543	2.06477	1.97178	1.64612	2.25753	1.81531	3.25278	3.65443	7.472	5.6725	4.1309	3.15988	3.21612	2.36686	2.28281	1.89655	2.41426	2.17332	3.3315	3.64524	8.62088	4.74114	3.79778	3.05913
9801_at	YML131W	---	0.03153	428	10181.1	411.5	0.000151	743.5	5.35021e-07	1085	6.09688		2.28036	5.42081	6.82633	5.02587	4.37598	4.92593	2.02059	4.06897	1.53511	0.783632	0.729452	0.827411	1.56372	5.76705	4.00677	4.5605	7.07915	4.79796	6.0546	3.39741	1.02857	1.138	0.843348	0.781529	1.74359	7.01775	5.1086	7.70487	4.55579	3.10084	4.73326	2.2707	0.89011	1.46358	1.09808	1.13693
7959_at	YPL199C	---	0.03154	429	1.93022e+06	1084	0.00714	2464.5	9.33384e-11	155	10.0644		2.48241	1.25549	1.16686	1.61192	1.40516	1.52832	1.91874	2.32706	11.2312	5.20852	3.07763	3.07208	2.24225	1.31591	1.34312	1.59132	1.83501	1.71122	1.62588	3.79158	8.63543	4.02369	3.34227	3.43098	2.4591	1.49467	1.09389	1.19168	1.52273	1.7542	1.93963	7.53152	3.47363	3.69685	3.31041	2.99793
4875_at	YGR130C	---	0.03158	430	1.0779e+06	972	0.000106	606	4.52707e-08	661.5	6.19399		4.40068	5.68092	6.83201	4.92238	4.46128	4.5	3.99133	3.23093	0.638015	2.50785	2.26256	1.56041	3.90126	6.55568	6.69752	5.90868	5.19398	5.05816	4.10212	1.81749	1.50971	1.99176	1.71781	2.21152	4.8779	9.72426	4.9095	5.97566	4.63946	4.23845	4.16795	1.00494	2.40659	1.82185	1.63701	2.1805
6043_at	YDR436W	PPZ2	0.03159	431	1.99892e+07	1988	0.000163	768	1.00283e-06	1230.5	2.87091		1.90806	3.60578	2.5891	3.25872	3.47699	2.95643	2.63164	2.39289	0.734867	1.70964	1.61416	1.49949	2.58209	3.20341	3.72912	3.26712	2.12152	3.14592	2.15268	1.22138	1.78514	1.49846	1.10944	1.42502	2.12088	3.71124	3.25226	2.93408	2.92562	2.72059	2.08013	0.807169	2.26923	1.48228	1.3185	1.65145
4452_at	YHR071W	PCL5	0.03162	432	2.69326e+07	2565.5	0.000108	614	1.34051e-08	508	6.4565		4.42792	4.48902	5.61294	5.47244	7.91807	10.3965	10.5428	9.65622	6.28814	5.38453	6.05251	4.08629	4.47187	3.21364	5.98758	5.30708	8.3233	10.6112	10.454	8.37149	4.456	4.80227	5.11695	3.85104	4.94994	6.12189	4.21606	5.37627	7.73864	10.2153	12.2689	6.70705	5.91429	4.37795	4.55207	4.35581
6595_at	YDL133W	---	0.03165	433	2.6507e+07	2492.5	2.5e-05	196	7.24e-08	729	2.33688		2.74347	3.46474	3.51532	3.13723	3.94501	3.38889	2.89816	2.94566	1.93826	2.08744	1.73516	1.60812	2.21699	3.36023	3.52483	3.30822	3.43924	3.34796	3.32356	1.77754	2.20914	1.77755	1.63519	1.89672	2.52503	4.06036	4.08484	3.68864	3.48864	3.68172	3.4786	2.04326	1.97363	1.63878	0.945399	1.56743
10984_at	YJR055W	HIT1	0.03169	434.5	1.49752e+07	1782	0.0287	3282	0.00385612	3890.5	0.419953		0.189557	0.210405	0.140749	0.140607	0.413019	0.327887	0.24052	0.327064	0.524213	0.10426	0.155251	0.179695	0.189437	0.161364	0.172686	0.307078	0.241918	0.332653	0.318504	0.591793	0.258286	0.130793	0.171674	0.157895	0.201465	0.130178	0.227376	0.261663	0.202479	0.37395	0.420417	0.726823	0.154945	0.187008	0.204247	0.167012
4742_at	YGR266W	---	0.03169	434.5	1.9942e+07	1984	0.000179	796	2.18212e-09	343	2.36902		2.61862	3.41503	2.30079	2.39933	2	2.2037	1.71073	1.75758	1.046	1.25448	1.65069	1.44264	2.5775	2.77159	3.2167	2.23059	2.16054	2.24694	1.56522	1.26674	0.753143	0.831102	1.08906	1.09831	2.8779	4.41657	2.77376	2.65923	2.08471	2.3666	2.10757	1.2843	0.985714	1.15157	1.20121	1.63485
7190_i_at	YBR189W	RPS9B	0.0317	436	2.18304e+07	2124	0.000883	1447.5	5.35021e-07	1085	24.2964		9.81271	4.63699	13.857	9.09561	8.43547	11.7048	10.6511	15.3501	28.9334	20.0067	15.0537	13.1005	6.67509	5.45	10.6422	7.49429	7.83947	11.352	12.7078	18.2538	17.2366	15.7693	12.3927	13.6455	7.55922	4.27337	9.28167	9.17647	8.76136	11.2479	10.0878	17.7095	15.4967	15.1791	14.6593	14.0819
10154_at	YLR174W	IDP2	0.03173	437	1.2813e+07	1711	1.82e-05	124	2.5784e-12	60	10.8399		10.7787	11.8058	12.7673	11.0056	9.34905	8.40959	7.54388	6.49112	1.92736	2.56951	5.04224	6.0599	11.3249	13.0443	11.0192	9.82534	10.534	7.80102	6.51062	4.79374	5.05371	4.10505	5.32082	5.19563	11.3932	13.4722	11.31	8.88438	8.01343	7.47794	7.45884	3.7466	3.73407	4.74508	5.90091	6.5778
9592_at	YMR062C	ARG7	0.03177	438	2.81179e+07	2910	0.000464	1184.5	6.6101e-07	1131.5	6.21688		3.62429	4.03584	6.75823	6.15636	9.51515	9.08497	6.97508	9.84117	5.6017	5.22646	4.87215	5.06802	4.87715	4.54318	5.85666	5.86416	7.79376	9.00918	9.5905	7.21598	5.45943	6.1792	5.08369	5.64449	3.91209	3.86982	6.08824	5.16126	7.6095	8.83718	13.1625	7.10878	4.8044	4.61909	5.25784	4.83817
6245_at	YDR234W	LYS4	0.03183	439	374.423	219	0.00042	1135.5	4.83078e-09	414.5	16.9644		5.45176	0.964162	1.2622	1.50506	2.0651	2.61111	4.64464	6.42842	17.9286	7.94731	4.25457	7.30051	5.67049	0.811364	1.36005	1.78196	0.994426	2.16633	3.49646	9.2041	17.3783	8.56849	9.25966	9.74181	4.01343	0.801183	1.1595	1.35801	1.67562	2.29517	4.62678	18.4487	10.6934	7.77264	7.63397	7.21266
11065_at	YJL048C	UBX6	0.03185	441	166980	702.5	2.5e-05	196	2.29378e-10	196	13.2294		7.76731	13.8832	11.4994	13.7053	14.6644	12.634	7.82882	9.4326	2.07869	1.43498	1.48744	4.68528	7.71527	16.4636	14.8093	12.1792	8.93534	10.1878	10.7189	5.47084	5.18057	2.25644	3.24356	5.0149	8.17338	10.5669	15.3314	11.0943	10.1653	11.7405	9.94072	4.8974	3.67253	2.97539	3.39535	5.55602
4213_at	YIL098C	FMC1	0.03185	441	217778	718	0.000173	787	1.25092e-05	1899.5	5.15014		5.52327	2.03468	1.37117	1.04049	1.08418	1.04248	1.10726	1.12017	1.1138	5.51121	6.19064	4.7066	5.01378	2.39318	1.57562	1.58219	2.02453	1.61633	1.10415	1.0054	2.56686	3.96807	4.14914	4.17974	7.37973	3	1.11538	1.45233	1.43698	1.38866	1.54446	0.585909	3.35494	3.81496	4.16582	4.82469
6697_at	YDL211C	---	0.03185	441	2.7371e+07	2649.5	0.000195	819.5	7.25585e-10	253	0.702751		0.366629	0.343353	0.392736	0.286839	0.271605	0.263617	0.358613	0.375131	0.514528	0.966368	0.665525	0.569543	0.493685	0.321591	0.340858	0.207763	0.268673	0.386735	0.339737	0.384449	0.513143	0.679712	0.669528	0.441907	0.395604	0.379882	0.393665	0.295132	0.267562	0.336134	0.264544	0.390606	0.4	0.570866	0.583418	0.659751
4829_at	YGR174C	CBP4	0.03191	443.5	5.05918e+06	1305.5	0.000602	1304	8.0909e-09	455.5	6.25102		6.60045	7.06821	3.88195	3.10349	2.37935	2.77451	3.05742	2.69906	0.817191	3.56054	5.2831	4.23959	6.28243	6.24205	4.42212	3.44406	3.54292	3.18878	2.83013	1.22354	1.37371	3.48301	4.23712	3.52532	9.49206	5.88876	3.10407	3.3073	2.98864	2.54517	2.57519	0.830655	2.56484	3.23917	3.69464	4.56017
8578_at	YOL029C	---	0.03191	443.5	2.75544e+07	2687	0.00111	1561.5	8.14998e-07	1180	2.60165		2.10556	1.58266	1.66629	1.45107	1.07632	1.16449	1.61105	1.84326	3.67797	2.37444	2.41895	2.42335	2.21929	1.81818	1.7167	1.43493	1.58194	1.3102	1.42568	3.03672	3.096	2.22451	2.61266	3.06157	2.64469	2.01302	1.6595	1.04361	1.1374	1.18277	1.57958	3.19407	2.3044	1.79921	2.40849	2.35892
6797_at	YCR102C	---	0.03194	445	6.00304e+06	1359.5	0.0069	2436.5	1.50011e-05	1952.5	10.4539		5.09762	4.83353	2.79796	2.23622	3.03255	2.82571	3.16793	2.39394	12.6901	7.44283	7.31279	5.59492	5.49828	4.87614	3.12415	2.46119	2.80936	2.38061	2.59252	0.969762	9.824	5.78064	6.19421	6.44886	5.58364	6.49231	4.3405	2.20893	3.10847	3.18172	2.5697	2.89246	8.27692	5.35138	5.21335	5.70228
9852_at	YLR448W	RPL6B	0.03199	446	3.69558e+06	1219	0.000442	1159.5	9.59915e-10	274.5	52.0461		16.9058	7.15491	10.1771	14.2542	18.1773	17.2996	19.7096	26	59.201	36.2848	31.1404	22.734	19.3525	8.09773	13.7246	16.3893	16.7258	14.8286	16.3397	36.1404	58.1166	30.1761	29.0086	28.2423	18.0427	5.59763	13.4989	9.81846	13.7025	15.6859	19.6235	53.8628	35.4692	26.4282	26.0718	24.3133
6715_at	YDL238C	GUD1	0.032	447	9.43685e+06	1549.5	6.67e-05	451.5	4.32148e-07	1036.5	1.57487		1.27582	1.51214	1.47106	1.69179	1.80247	1.52723	1.47021	1.2372	0.227603	0.67713	0.589041	0.580711	1.41906	1.15114	1.6377	1.71804	1.90412	1.46429	1.30738	0.530238	0.844571	0.686921	0.694206	0.891758	1.53846	1.37396	1.69118	1.4574	1.35641	1.30987	1.4742	0.406675	1.00769	0.749016	0.572295	0.761411
5606_at	YER121W	---	0.03201	448	1.10438	95.5	3.76e-05	288	1.34051e-08	508	19.9681		8.40976	21.1295	17.6947	17.1485	15.9158	14.1296	10.5298	7.72518	1.85472	1.47534	1.67009	1.16142	11.2721	26.033	15.0564	19.4749	13.1249	14.298	8.81395	4.25594	1.064	1.26262	1.12554	1.14796	13.4212	24.6509	14.026	15.429	16.2913	15.5273	13.9473	3.0581	1.66813	1.28248	1.10617	1.60166
5789_at	YEL046C	GLY1	0.03202	449	2.13053e+07	2079	7.32e-05	485	5.13835e-12	70.5	9.29313		6.24631	2.61387	4.93871	4.66929	7.22559	9.12963	11.4626	11.907	8.45278	9.06054	7.82648	6.95939	6.02067	2.81591	4.47291	5.56164	6.87402	7.93571	9.79778	12.5551	9.09714	8.22245	9.00536	8.32771	6.39072	3.26154	4.36878	4.15416	6.5124	9.17122	11.4984	16.3894	9.77253	7.53839	7.12639	7.73755
6077_at	YDR380W	ARO10	0.03203	450	7668.88	379.5	3.3e-05	250	1.39987e-11	93.5	5.8903		5.06016	6.50289	6.07605	4.07087	4.14478	3.76906	3.28061	2.99896	0.612591	0.682736	1.26941	0.994924	4.43284	5.80909	5.19977	4.71804	4.43813	3.76735	3.4368	2.31641	0.516571	0.838311	0.929185	1.54121	5.64835	5.69941	6.07353	4.22008	3.51653	3.10504	2.44457	1.24104	0.679121	0.837598	0.955511	1.83402
9858_at	YLR454W	FMP27	0.03209	451	1.38211e+07	1743	4.55e-05	329	1.66458e-09	322.5	8.21189		5.5891	9.24971	9.30534	9.33296	8.37374	5.87691	6.73673	4.88924	1.12107	3.25224	5.14726	4.35228	5.86108	8.74773	9.26975	5.59132	8.00892	8.32143	4.93529	4.31749	2.84229	3.9207	4.20923	2.96822	5.52015	9.63669	9.87896	8.58722	8.58471	8.71534	7.2393	3.82324	4.19121	4.13091	4.10415	5.09232
7224_at	YBR133C	HSL7	0.03213	452	2.84324e+07	3282.5	0.000123	661.5	1.43873e-07	833.5	1.15543		2.01249	1.82775	1.79001	1.71991	1.14366	1.4281	1.18093	1.25183	1.91162	1.39686	2.29909	2.02944	2.03789	1.61477	1.63093	1.44749	1.3757	1.30612	1.37209	0.958963	1.73714	1.78579	2.5633	2.44787	2.30647	1.93728	1.88575	1.34686	1.36364	1.15126	1.31833	1.19901	1.3989	1.64961	1.74115	2.02075
10254_at	YLR090W	XDJ1	0.03216	453	1.21334e+07	1668.5	7.97e-05	514.5	2.18212e-09	343	4.32527		5.99205	3.62428	2.30306	1.92463	2.00673	1.68736	1.70423	2.08777	2.23608	4.59081	5.16438	4.07817	6.01263	2.60795	1.88036	1.84018	2.02118	1.54286	1.50253	2.1933	4.416	4.91761	4.15773	5.04072	7.25031	3.44142	2.44231	1.38134	1.76653	1.65336	1.81778	2.53276	3.56154	4.21752	4.04954	4.26763
8305_at	YOR239W	ABP140	0.03217	454	2.45698e+07	2307.5	0.000354	1067	6.6101e-07	1131.5	1.59475		1.08854	0.750289	0.696935	0.848144	0.511784	0.777778	0.877573	0.879833	2.10654	1.4417	1.49886	1.52284	1.06085	0.785227	0.671558	0.876712	0.96767	0.736735	0.899899	1.5	1.73143	1.5036	1.6588	1.7577	1.21245	0.707692	0.751131	0.629817	0.721074	0.72479	0.961581	2.45241	1.36374	1.44783	1.46714	1.14627
7717_at	YPR052C	NHP6A	0.03221	455	2.79911e+07	2846.5	6.41e-05	440.5	6.6101e-07	1131.5	7.779		9.02838	9.40578	9.98865	7.80765	6.92705	5.51634	5.21777	5.89133	3.18039	4.60762	9.66553	10.9594	9.18025	9.4625	9.19526	9.11758	8.43144	5.84898	4.90698	5.32829	4.71657	6.02678	8.83584	10.5104	9.14042	12.3491	8.96719	6.79108	6.85227	6.61134	6.58727	5.74907	4.28242	6.41634	9.39029	10.0425
10205_at	YLR131C	ACE2	0.03223	456.5	11952.4	419.5	2.1e-05	157.5	4.41484e-17	3	4.78876		3.58002	4.79884	5.14302	2.92913	2.07295	0.936819	0.960997	0.748171	0.691283	0.35426	1.19521	1.59797	3.44547	4.20909	3.58916	2.36758	1.64549	1.04286	0.634985	0.512959	0.556571	0.591143	1.31867	2.00993	2.88889	5.54793	3.75226	2.09533	1.17355	0.946429	0.711306	0.530284	0.558242	0.668307	1.40849	2.60685
9614_at	YMR036C	MIH1	0.03223	456.5	283451	758	5.93e-05	415.5	4.83078e-09	414.5	5.05091		1.59137	5.68208	3.5437	4.84027	4.44108	3.98584	3.00542	3.10554	1.71671	0.631166	1.19406	0.672081	2.40643	5.0375	4.23815	5.25913	4.7068	3.09592	2.89181	1.9622	0.650286	1.09269	1.02361	1.37736	1.03541	2.95148	4.07692	3.42698	3.53202	3.1208	2.26454	2.14215	0.784615	1.31693	1.25379	1.2168
4576_at	YHL032C	GUT1	0.03226	458	643260	886	8.28e-05	527	9.33384e-11	155	21.1211		17.8309	21.585	23.109	16.5928	14.651	10.7451	8.54605	6.24138	1.98789	6.92377	6.39155	5.48731	19.434	22.0739	22.4628	16.8653	13.5318	11.6173	6.71689	4.38013	5.66514	5.95572	6.5279	6.98113	26.6349	30.2793	14.3473	15.3651	12.4649	9.19538	9.79034	3.12361	7.4022	6.16831	6.19312	10.1577
6834_at	YCR046C	IMG1	0.03227	459	877153	938	1.42e-05	74	1.26399e-10	168.5	8.88656		8.27469	7.31445	4.02384	2.98763	3.07183	2.48039	2.1961	2.48903	2.97216	5.76906	7.64384	8.80406	11.0827	5.48864	3.67381	2.69521	1.64549	2.36327	2.05865	2.53456	4.048	9.63749	8.8412	6.25819	8.39927	4.77633	2.52376	1.91684	1.91219	1.85504	1.70472	2.54635	6.05275	8.75787	9.46006	9.10892
6321_at	YDR175C	RSM24	0.03231	460	196935	712	1.98e-05	144	9.33384e-11	155	5.06127		3.71964	2.63468	2.13167	1.51294	1.32211	1.15468	0.891658	1.28318	1.40315	4.3778	5.49315	5.13096	5.95293	3.01818	1.80587	1.39269	0.620959	1.33265	1.24975	1.15443	2.14857	4.26777	3.86159	4.97716	5.24908	1.98462	1.71267	1.3854	1.27479	1.14286	0.591658	1.10383	3.8978	4.62008	4.9818	5.04876
5395_at	YFL036W	RPO41	0.03233	461	2.81179e+07	2910	0.00046	1179	6.04928e-05	2391.5	4.45089		7.13053	5.39075	2.70942	3.07537	3.01459	3.38126	3.08776	3.57994	4.28329	7.16031	7.06849	5.21624	6.53961	4.64773	4.33973	4.10274	3.26756	3.66735	3.03438	2.92117	3.67429	6.07209	5.62661	5.60179	8.78266	5.24615	3.40385	3.91075	3.53822	3.6313	4.08452	3.59827	5.75714	5.34154	4.90394	5.77282
11251_s_at	YGR287C /// YIL172C /// YJL221C /// YOL157C	IMA1 /// IMA2 /// IMA3 /// IMA4	0.03234	462	52029.3	559	0.000414	1133	2.91443e-13	28.5	6.29227		2.38366	6.73295	3.67423	2.60405	2.49383	1.83333	1.33694	0.834901	0.440678	0.719731	1.32534	0.838579	3.09644	6.2625	3.20203	3.11416	2.07692	1.34082	0.93731	0.402808	1.16571	1.16684	1.32189	1.81331	3.7033	6.20118	3.69457	1.87018	2.09504	1.47374	1.16465	0.355995	0.968132	1.17815	1.364	1.59129
8727_at	YOL153C	---	0.03235	463.5	558566	852	5.81e-05	406	5.10995e-05	2332.5	1.26043		1.20545	1.38613	1.19637	1.29584	1.41639	1.3366	1.42145	1.26019	0.161017	0.441704	0.543379	0.393909	0.989667	1.41818	1.24041	1.32991	1.35006	1.21633	1.45399	0.392009	0.394286	0.470649	0.351931	0.401192	0.971917	1.17278	1.48303	1.40872	1.44835	1.05567	1.22503	0.258344	0.426374	0.433071	0.347826	0.466805
7047_at	YBR230W-A	---	0.03235	463.5	1.6451e+07	1835	4.96e-05	351	1.27073e-12	46	12.1481		8.49603	11.7699	14.2486	10.5771	8.05612	7.1329	7.02383	5.70219	2.10048	4.90135	5.40982	7.4	6.01378	11.5943	12.6163	9.55365	5.58082	8.00816	5.55409	2.81317	3.416	5.46241	5.43991	5.1996	8.91697	11.1302	12.7376	8.03043	8.64359	7.79412	5.42151	2.70952	5.20769	4.58169	5.63397	7.45954
4043_s_at	YIL162W	SUC2	0.03236	465	14783.3	436.5	0.000254	932	1.84625e-06	1391	6.20329		5.58683	6.59191	2.38706	1.67154	2.47699	1.73638	1.23944	0.812957	0.38862	4.02803	5.08333	3.65178	4.54191	5.01591	2.44582	1.86872	2.19398	1.1898	1.09403	0.390929	2.26286	3.50875	4.40558	3.29196	6.46764	4.17515	1.25226	2.1643	1.80062	1.33929	1.07464	0.384425	4.32198	4.03937	3.77351	4.00104
6580_at	YDL106C	PHO2	0.03238	466.5	1.66293e+07	1847	0.000303	1004.5	2.19778e-08	570	1.03269		0.836549	1.28208	0.753689	0.794151	0.769921	0.671024	0.412784	0.653083	0.249395	0.54148	0.658676	0.575635	0.888634	0.936364	1.15463	0.820776	1.06577	0.610204	0.581395	0.198704	0.586286	0.600412	0.496781	0.712016	0.814408	1.31834	0.823529	0.991886	0.710744	0.59874	0.520307	0.169345	0.579121	0.466535	0.572295	0.640041
5636_at	YER065C	ICL1	0.03238	466.5	2.68422e+07	2531.5	0.000632	1325	4.32148e-07	1036.5	26.135		25.6254	17.3653	18.1464	14.622	15.8608	15.2538	15.3109	10.8819	7.18644	16.6861	23.7363	18.3137	33.3215	23.7386	20.3533	15.7112	10.2653	14.0582	11.9808	8.51728	13.4229	18.0381	20.5676	16.434	32.1587	26.4225	18.7421	14.0984	13.7769	13.8519	15.2909	7.37948	11.9978	15.8888	19.6542	20.4056
5750_at	YEL040W	UTR2	0.03241	469	1418.3	281.5	0.00106	1538.5	4.32148e-07	1036.5	2.79013		0.68672	0.43237	0.752554	0.526434	0.260382	0.235294	0.292524	0.485893	3.02542	1.99664	1.61986	2.2599	0.679679	0.402273	0.625282	0.465753	0.319955	0.213265	0.284125	1.08423	1.79429	1.35324	1.9603	3.10129	0.554335	0.673373	0.64819	0.34787	0.193182	0.198529	0.211855	2.36465	1.34835	1.15354	1.91709	2.35685
5041_at	YGL021W	ALK1	0.03241	469	1975.58	298	1.16e-05	52	4.11413e-14	16.5	3.19511		2.86493	3.35491	2.51419	1.71316	1.11111	0.602396	0.570964	0.572623	0.159806	0.376682	1.05023	1.84569	2.05166	2.93864	2.7912	1.18037	0.794872	0.582653	0.455005	0.469762	0.197714	0.444902	0.953863	1.76763	3.66789	2.8071	2.33145	1.9645	0.953512	0.601891	0.421515	0.441286	0.256044	0.480315	1.03438	2.10373
6188_at	YDR268W	MSW1	0.03241	469	241459	735	3.12e-05	237.5	1.66458e-09	322.5	1.54258		1.86947	1.2948	0.511918	0.422947	0.464646	0.395425	0.462622	0.45977	0.414044	1.27354	0.884703	1.42437	1.938	0.814773	0.556433	0.415525	0.19175	0.282653	0.332659	0.402808	1.22971	1.47271	1.50429	1.83714	1.19536	0.715976	0.346154	0.411765	0.405992	0.294118	0.390779	0.440049	1.23187	1.64764	1.41658	1.49066
10142_at	YLR204W	QRI5	0.03242	471	6.60915e+06	1404	1.9e-05	134.5	1.04283e-08	481	6.32839		7.95914	6.09595	4.41998	3.64005	2.57576	2.29303	2.48321	2.12226	1.77724	6.00112	7.34475	6.85584	8.10563	5.70682	3.44808	3.41438	3.45039	2.25918	1.97371	1.58747	4.52343	6.21318	5.71137	5.67825	8.53114	6.70414	4.4129	2.77688	2.93595	2.46113	2.77058	1.32756	5.0956	5.13484	6.17998	6.79357
7598_at	YPR155C	NCA2	0.03243	472	1.49363e+07	1780	0.000143	718.5	1.34051e-08	508	4.04618		3.31896	4.58613	3.36549	3.30484	2.9248	2.70479	2.75406	1.81296	0.539952	1.65471	1.621	2.26396	3.68427	4.65568	3.69865	3.48288	2.36455	2.53673	2.27907	0.88013	2.74057	1.93306	1.91631	2.3148	3.62271	3.88876	3.82127	3.28093	2.84401	2.87605	2.6652	0.933251	2.03077	2.21949	1.77149	2.57365
4869_at	YGR124W	ASN2	0.03245	473	2.04925e+07	2022	0.000573	1282.5	5.35021e-07	1085	14.3659		6.76163	2.6474	4.88195	4.60405	4.77553	4.70915	5.91333	5.80355	17.0133	12.259	10.8037	8.21523	8.37084	3.51364	4.58014	5.09361	4.53066	5.4449	4.72801	9.76674	11.5806	8.68486	8.54936	7.64548	8.49451	4.86036	3.88801	3.86004	4.63326	5.17437	8.24259	13.7169	10.0242	7.38681	7.92922	8.05809
11068_at	YJL045W	---	0.03247	474	0.242459	76.5	1.02e-05	40.5	9.33384e-11	155	9.17489		0.486947	3.66474	4.87855	7.63555	9.6532	9.22222	8.13868	5.08359	1.22155	0.57287	0.478311	0.563452	0.776119	3.64886	4.52935	5.28196	4.38907	7.43571	8.47219	5.94816	0.385143	0.875386	0.701717	0.275074	0.338217	4.01065	5.70701	6.59635	6.68182	7.71008	6.28979	4.86774	0.557143	1.12894	0.671385	0.290456
9889_i_at	YLR441C	RPS1A	0.0325	475	2.35397e+07	2230.5	0.000593	1295	2.80335e-08	601.5	58.839		24.647	11.2312	19.5051	22.865	26.5657	25.4336	29.7746	27.1829	70.0702	52.8857	37.2763	37.799	27.6762	16.0841	19.7156	30.1096	22.8818	24.501	24.274	43.6793	57.8377	39.5911	35.5826	34.1688	26.906	14.4308	24.5113	19.9513	25.6002	29.8719	30.2799	58.7219	52.7813	34.498	31.911	32.1307
9897_f_at	YLR406C	RPL31B	0.03251	476	2.22914e+07	2157.5	0.000894	1454	6.26044e-09	435.5	49.7307		19.5267	8.42428	15.7003	19.9786	20.3008	20.2571	17.1766	26.9875	58.155	37.9294	29.7432	27.8284	19.2778	10.7716	15.2156	14.7489	17.903	15.9092	21.1345	37.7613	44.2343	28.8826	26.7242	22.4171	18.4176	11.0533	19.7115	15.5801	19.1746	21.5431	24.8024	45.3226	29.9615	21.6398	26.0273	23.6307
8632_at	YOL065C	INP54	0.03252	477	6.94026e+06	1421	3.14e-05	239	1.71865e-08	537.5	2.28917		1.06583	2.03237	2.21226	2.55793	2.21549	2.18736	2.02492	2.2069	0.268765	0.818386	1.01941	0.967513	1.57865	1.87614	2.23702	2.6347	2.18841	1.97041	1.818	1.43305	0.603429	0.958805	0.9603	1.01688	1.12698	2.4497	2.67534	1.9432	2.04752	2.09349	2.10538	0.925834	0.82967	0.978346	0.923155	0.904564
5008_at	YGL009C	LEU1	0.03254	478	351035	785.5	0.000181	799.5	0.00150236	3492.5	16.2315		10.6095	3.72948	4.49262	4.67604	4.97419	3.65686	3.68581	2.42947	18.1538	16.648	18.661	12.664	11.9162	4.97955	3.23702	6.26027	4.2029	4.1949	3.10819	14.9838	13.9371	12.6725	13.5021	11.4955	13.3663	7.92071	4.16176	4.09736	4.19318	3.41387	5.49067	18.7182	18.3132	12.0266	13.8342	13.0436
8428_at	YOR136W	IDH2	0.03255	480	198800	713.5	0.000313	1014	0.000637926	3183.5	26.7546		28.7015	12.4497	8.39501	9.17885	8.27497	9.42266	9.62188	9.3187	7.60412	34.3587	33.6781	27.6233	32.3743	12.6716	9.32957	9.1016	9.2709	8.12041	7.2639	6.84233	43.6663	30.4078	32.9549	29.3227	37.5189	12.1515	8.68213	6.95132	7.17252	7.66912	9.77168	4.11866	35.067	27.3366	27.8878	24.1027
8905_at	YNL036W	NCE103	0.03255	480	1.80396e+07	1898	9.6e-05	573	1.71865e-08	537.5	34.3056		13.7083	33.7422	40.1748	37.243	32.6465	28.8802	21.9393	17.9655	5.86925	18.1827	21.8904	20.5371	24.4994	35.3989	37.0688	30.6815	26.8696	27.8092	22.7533	13.8467	11.7669	18.4274	22.2908	14.4737	20.4969	33.1988	37.2048	32.3651	23.1736	26.855	15.0845	7.39308	17.8527	17.7352	21.4115	20.6234
9766_at	YML119W	---	0.03255	480	2.49275e+07	2349	0.0016	1718.5	6.6101e-07	1131.5	1.16877		0.755959	1.53873	0.833144	1.25534	0.98541	0.779956	0.799567	0.861024	0.504843	0.369955	0.586758	0.495431	1.06659	1.49318	1.04063	1.46119	0.940914	0.74898	0.815976	1.01836	0.457143	0.46035	0.494635	0.756703	0.842491	1.26982	1.15045	1.09736	0.869835	0.866597	0.763996	1.13473	0.416484	0.495079	0.586451	0.649378
4456_at	YHR075C	PPE1	0.03261	482	1.85181e+06	1074	0.000351	1063	3.62923e-05	2214	1.51363		0.692395	1.47283	1	1.10349	1.7037	1.57298	1.15818	1.18809	0.190073	0.542601	0.489726	0.469036	0.687715	1.44432	1.55305	1.10845	1.24415	1.79388	1.21335	0.387689	0.475429	0.530381	0.47103	0.322741	0.95116	1.70059	0.897059	1.42191	1.36054	1.44853	1.20856	0.327565	0.882418	0.565945	0.442872	0.477178
8033_at	YPL262W	FUM1	0.03262	483	2.38722e+07	2253	0.000497	1213	0.000258298	2868	28.8588		25.1203	35.1168	32.3121	25.0664	21.1504	19.5577	17.3174	17.255	11.8886	36.4294	32.9384	29.0335	40.7474	30.9807	26.6693	24.379	11.7592	15.1061	16.4934	11.9449	27.7189	25.4181	36.0461	20.2731	36.8571	29.1314	27.0973	15.426	12.4329	14.7878	14.9594	10.0111	31.5099	27.5089	30.2255	28.4429
8808_at	YNR050C	LYS9	0.03263	484.5	28.6903	155	0.000108	614	2.29378e-10	196	18.8288		7.479	1.2104	1.04654	1.78965	1.30079	1.48911	2.39112	6.88088	19.8753	11.1312	9.91096	8.8599	6.25029	1.32045	0.817156	1.4726	1.54069	1.6602	3.39029	15.8251	15.3257	11.482	9.66094	9.54717	5.60195	1.60118	1.04864	1.51826	1.31818	1.60504	4.24149	22.9567	14.2593	11.4065	11.0455	7.13485
6819_at	YCR079W	PTC6	0.03263	484.5	1.26433e+07	1697	0.000305	1007	1.00283e-06	1230.5	3.39176		2.042	3.85665	3.47446	3.33296	2.36027	2.878	2.36511	2.15465	0.464891	1.88901	0.843607	1.22437	2.79564	3.48182	3.43905	3.70205	2.01784	1.96735	1.86957	1.11879	1.46629	1.81462	1.58154	1.54717	2.21856	3.59408	4.33484	2.29412	2.51343	2.28887	1.83425	0.938195	1.9011	1.56693	1.4459	1.7749
9532_at	YMR090W	---	0.0327	486	3.84869e+06	1231.5	5.94e-05	417	0.00011702	2596.5	5.715		3.00568	6.5526	6.33371	6.91339	7.10774	7.57952	7.07909	5.02821	1.96973	2.64686	3.2637	2.26091	1.86452	6.18409	5.0079	7.03425	6.78149	5.9898	6.92619	4.30886	1.20457	3.55716	2.16738	1.97815	1.89621	7.27692	6.85294	6.66024	6.125	5.96429	6.62349	2.95797	2.29231	3.39961	2.24874	2.0332
6350_at	YDR115W	---	0.03273	487.5	722015	910	2.94e-05	226.5	1.43873e-07	833.5	12.7442		11.8615	6.70289	4.40068	4.18785	4.84175	3.36928	3.46154	3.21317	3.81114	15.4742	12.2226	15.9574	15.4501	7.93409	4.86907	4.92808	3.01672	3.3949	2.40647	3.15011	6.29029	13.5129	13.6298	12.0209	12.7131	7.08757	4.50566	3.52941	3.83161	4.28571	3.21734	2.96539	10.389	13.1319	13.9191	13.9865
8935_at	YNL052W	COX5A	0.03273	487.5	2.82876e+07	3022	0.000103	595.5	1.00283e-06	1230.5	19.1156		33.1158	22.7919	25.244	21.7908	20.0483	16.707	19.7129	19.4734	14.6949	26.2197	27.1495	30.6132	33.8106	26.7761	23.0643	23.6301	16.4548	15.2806	15.6896	17.9017	30.7623	27.5541	31.971	30.4499	35.5018	27.8615	23.9706	13.9351	15.1405	14.5567	19.5873	14.911	32.7451	23.7362	30.2012	28.3247
6056_at	YDR405W	MRP20	0.03275	489	2.43538e+07	2294.5	0.000149	736.5	1.43873e-07	833.5	4.41391		4.5403	4.33757	3.7378	2.84027	2.51066	2.57407	2.57638	2.12226	2.15739	4.16592	4.02968	3.6934	6.53617	4.49432	3.70993	2.90753	2.1427	2.6551	2.33367	1.52484	4.12457	4.24408	4.39163	4.52532	5.51648	4.54201	2.97851	2.22211	2.19421	2.06197	1.89682	1.18294	4.69011	3.62303	3.8362	4.53734
7877_at	YPL103C	FMP30	0.03276	490.5	1.53977e+06	1033	0.000171	783.5	4.056e-06	1597.5	2.62234		2.15437	1.0185	0.685585	0.799775	0.502806	0.755991	0.910076	0.54441	1.45157	2.07623	1.5137	1.75635	3.12514	0.870455	0.627539	0.546804	0.651059	0.529592	0.600607	0.933045	2.52914	1.97219	1.70279	2.47567	2.14896	0.559763	0.753394	0.545639	0.453512	0.664916	0.609221	1.45117	1.90989	2.04724	1.86957	2.03423
5710_at	YER010C	---	0.03276	490.5	2.84324e+07	3282.5	0.000653	1334	0.00011702	2596.5	3.69155		5.13848	6.31214	5.08513	4.82227	5.15937	6.41068	5.59913	5.28631	2.71913	3.8139	3.9863	3.07411	4.10333	5.27273	5.43115	5.18265	5.90747	6.73469	5.50556	4.25378	2.66171	4.19258	3.69099	3.40218	4.94261	6.0284	5.10181	5.82961	5.42459	5.73845	5.26454	3.26452	3.83736	3.49409	3.65925	4.10373
7904_at	YPL166W	ATG29	0.03277	492	140228	678.5	0.00102	1515.5	1.04137e-05	1851.5	0.285945		0.121453	0.262428	0.219069	0.214848	0.300786	0.277778	0.210184	0.161964	0.0702179	0.0908072	0.0148402	0.0974619	0.0964409	0.298864	0.208804	0.438356	0.214047	0.219388	0.155713	0.0259179	0.0605714	0.0916581	0.123391	0.143992	0.128205	0.191716	0.156109	0.332657	0.228306	0.292017	0.190999	0.0815822	0.168132	0.180118	0.111223	0.0819502
5692_at	YER037W	PHM8	0.03281	493.5	441203	814	0.00015	739.5	3.71719e-09	390.5	0.647658		0.181612	0.336416	0.364359	0.345332	0.380471	0.556645	0.64247	0.783699	0.268765	0.30157	0.239726	0.136041	0.184845	0.360227	0.373589	0.432648	0.472687	0.761224	0.811931	0.927646	0.168	0.166838	0.0912017	0.122145	0.206349	0.423669	0.376697	0.507099	0.615702	0.730042	0.588364	0.462299	0.13956	0.126969	0.123357	0.158714
4523_at	YHR005C-A	TIM10	0.03281	493.5	2.30691e+07	2195	9.24e-05	561	5.35021e-07	1085	14.0084		19.9909	12.3145	6.55278	6.56018	6.48822	6.19935	6.30011	6.48589	10.2215	16.6637	20.2078	14.8396	14.0264	10.567	9.52596	7.20776	8.48161	8.19388	6.35086	7.85313	7.48	13.5046	14.8208	12.9215	22.2051	15.5953	7.49547	8.40974	7.33678	7.11029	7.34577	5.78863	11.0868	13.5207	14.4833	15.9378
11236_at	YJL190C	RPS22A	0.03287	495.5	6.64146e+06	1405	0.000953	1481	3.48321e-07	990	92.0757		36.7106	9.19191	25.3882	24.0697	24.9349	26.8486	30.1213	41.4807	101.268	71.6738	68.4589	43.6203	34.0643	14.067	25.9052	31.2272	32.942	26.8163	27.3893	63.4622	101.59	48.8352	53.9292	46.0894	47.2686	16.5751	28.0158	20.4848	27.5072	33.5116	37.9122	76.0952	59.7143	37.4882	44.9151	44.5705
7071_s_at	YBR298C	MAL31	0.03287	495.5	2.79068e+07	2817	7.67e-05	502	4.52707e-08	661.5	7.98127		6.91373	12.6902	10.6844	10.6952	8.95511	8.97386	7.46262	6.0094	5.81114	5.48991	4.7089	6.4599	8.88175	12.0909	11.2325	11.4623	11.9677	8.48265	7.1911	4.22462	7.87543	5.20803	6.56867	8.28798	9.69597	15.4095	11.2738	11.2586	9.3595	7.8687	7.60703	4.06675	7.7011	6.72244	7.25885	8.38589
6248_at	YDR237W	MRPL7	0.03289	497	44857	543	1.38e-05	72	5.4673e-10	235.5	4.96499		6.10897	3.28671	1.59364	1.14398	1.14478	1.21569	1.20693	1.32184	1.90436	5.16144	4.66324	4.56041	4.77497	3.28523	1.63431	1.03767	0.681159	1.13878	0.755308	1.18575	4.384	5.76931	4.75	6.30487	5.58364	1.92189	1.29412	1.34077	1.32955	1.21744	0.978046	1.72559	4.51538	5.57382	5.12336	6.13278
8020_s_at	YOR388C /// YPL276W	FDH1	0.03293	498.5	0.00252227	13.5	3.25e-05	245	6.26044e-09	435.5	65.4528		23.0409	59.9803	66.6731	56.3251	48.9574	47.7974	44.4637	41.372	12.2288	1.56839	1.22032	1.44467	33.1757	64.2432	60.6095	61.5948	51.107	36.4816	37.3519	30.4633	4.328	1.6344	1.91846	2.00099	30.906	64.9408	52.2557	43.3357	42.1312	39.7447	43.1295	32.9617	3.25055	2.10039	2.16481	2.82261
7989_at	YPL215W	CBP3	0.03293	498.5	9.88121e+06	1572	2.39e-05	180	9.33384e-11	155	4.98513		5.06697	4.82543	2.82179	3.19685	2.24916	2.13508	1.8169	2.00313	2.74818	4.88229	5.62785	6.80203	6.74512	4.54886	2.74605	2.69635	1.81605	2.40714	2.17594	2.2581	5.04229	6.40268	7.00751	7.73088	5.61416	4.89822	2.7319	2.30325	1.78822	1.90651	1.99341	2.56613	6.67582	6.25591	6.04954	3.80187
9189_at	snR77	---	0.03302	500.5	8030.51	390	0.0113	2709	0.001135	3387.5	9.45063		0.440409	0.795376	0.706016	0.938133	1.05387	1.16885	0.992416	0.9279	9.89104	4.56278	2.83448	3.28528	0.960964	1.00341	1.1219	1.13356	1.04905	1.07959	0.920121	2.15659	9.864	3.34089	3.04077	2.5571	0.581197	0.678106	1.03959	0.975659	1.01859	1.17647	0.768386	4.43263	4.80549	3.33169	3.49444	3.639
9490_at	YMR136W	GAT2	0.03302	500.5	1.53489e+06	1031	2.46e-05	192	7.24e-08	729	7.57964		3.78888	8.72139	9.27582	8.43195	6.64085	6.77015	6.89816	4.33333	2.523	1.69619	3.68265	2.46599	4.68542	7.64432	7.36456	6.23174	7.85173	7.48673	5.09302	2.48056	1.10971	2.47786	2.84657	1.70606	4.07937	8.88876	8.83258	7.39655	6.58988	6.92332	6.01647	1.77503	2.47033	2.4626	2.80081	2.71162
7999_at	YPL250C	ICY2	0.0331	502	2.40295e+06	1118	5.57e-05	392.5	1.2315e-06	1284	16.5412		4.60045	8.27399	17.1124	15.0225	16.8002	21.1416	21.1138	15.7074	5.4092	5.29148	8.45662	5.87411	5.58439	6.71705	12.526	15.8904	21.7246	17.8847	18.3195	6.86177	3.23543	6.11534	6.09335	5.74777	6.14164	10.7669	15.1414	11.3458	17.1612	18.6313	20.4709	7.52287	4.06374	6.5935	6.7361	4.7583
6556_at	YDL085W	NDE2	0.03311	503	1.53289	104	1.36e-05	70.5	5.73188e-08	694	29.1261		8.53802	30.9422	28.5289	28.5129	28.4545	25.72	24.1939	19.4211	2.11138	1.81614	2.98402	2.06396	13.1033	31.8125	30.2336	29.5765	19.4214	24.4265	20.9575	9.4838	1.15657	3.00412	2.41416	1.48957	12.63	28.6722	32.224	23.2941	25.062	22.896	16.1416	6.61805	2.6978	2.6752	2.31547	2.53838
5879_at	---	---	0.03313	504	1.34242e+07	1730	2.42e-05	187	8.85857e-13	39.5	2.70455		1.46652	2.53873	2.66515	2.69404	3.13917	3.47168	2.37811	2.06583	1.23729	2.02018	0.767123	1.00508	1.12285	2.16023	2.23025	3.22489	2.87179	3.27245	3.05359	1.53024	2.52571	1.42945	0.869099	1.15194	1.18193	2.34083	2.5	2.8357	3.57335	3.03992	2.17124	1.38443	1.79231	1.10728	0.761375	1.02905
7843_at	YPL092W	SSU1	0.03316	505	6747.06	371	2.41e-05	184.5	1.2315e-06	1284	23.1253		7.72531	15.8	25.2497	19.5636	20.1122	22.9989	21.6186	20.4441	5.08475	2.12444	3.28767	4.27107	12.4592	17.1205	19.4153	18.0331	18.8149	19.7082	20.7735	10.5745	2.72114	2.81977	4.02897	4.49156	12.8864	12.8497	20.7093	17.1673	17.4618	21.6754	21.404	8.02596	2.51319	2.98327	4.85541	6.19191
6562_at	YDL080C	THI3	0.03319	506	2.77386e+07	2756.5	0.00153	1696.5	5.35021e-07	1085	3.86225		2.93984	2.15954	2.62883	2.35771	2.91134	2.85294	3.09534	3.0418	6.02179	4.19507	4.15639	3.54924	3.32491	2.07386	2.3623	2.97032	2.22297	2.83673	2.53185	2.73434	6.72343	3.98352	4.07296	4.21946	3.20391	1.23195	2.21606	1.90365	2.33574	2.65126	3.0977	3.68603	4.95495	3.24803	3.78463	3.79979
8600_at	YOL052C	SPE2	0.03323	507	1.86288e+06	1078	0.000266	954	3.48321e-07	990	7.05479		3.02611	1.33988	2.06016	1.78515	1.86308	1.93464	2.1831	2.78788	8.39467	5.28924	4.71119	4.35127	3.96785	1.48977	1.81941	2.0742	1.6165	1.8602	1.96764	6.19654	7.40686	4.98249	5.97854	5.43098	3.61416	1.32663	1.74887	1.37525	1.62397	1.86345	2.41712	8.56737	6.61209	3.88091	4.50051	4.49378
5516_at	---	---	0.03324	508	1.38792e+07	1748	2.26e-05	170	1.81427e-12	53.5	6.74207		4.84563	2.79422	2.98297	4.01575	6.39955	8.3878	9.53629	9.03553	9.3862	9.03251	7.68265	8.13604	5.77612	2.63068	3.99661	4.15639	5.78818	8.30714	11.1891	11.5508	11.184	9.4243	10.2886	7.72989	5.19414	3.23669	3.15272	4.82454	6.90186	7.16282	10.8661	15.5674	9.46264	8.56693	8.91507	9.18983
7951_at	YPL207W	TYW1	0.03326	509	1.81785e+07	1904.5	0.00302	2016.5	1.147e-07	797	6.37823		1.89444	0.984971	1.54597	1.70641	1.68911	1.92266	2.21018	2.49739	7.3632	2.94395	3.18493	3.15127	2.38576	1.06477	1.61964	1.91895	2.01561	1.87449	2.10212	2.74406	5.95886	2.63028	3.27468	3.4578	2.2735	1.21302	1.76018	1.57505	1.81715	2.11345	2.96487	5.18171	3.79121	2.95669	3.31244	2.68983
9850_at	YLR446W	---	0.03329	510.5	592134	870.5	8.82e-06	28	3.07419e-10	210.5	2.09941		0.791146	2.28092	1.95119	2.44319	2.63749	2.40196	2.0455	2.16823	0.59201	0.566144	0.561644	0.538071	0.958668	2.21136	1.95147	2.63356	2.0379	1.94082	1.73306	1.0054	0.395429	0.628218	0.537554	0.701092	0.818071	1.97751	2.0181	2.35497	2.29752	1.8771	1.59824	0.972806	0.510989	0.560039	0.514661	0.704357
9094_s_at	YDL229W /// YNL209W	SSB1 /// SSB2	0.03329	510.5	1.60165e+07	1820	0.00284	1991	4.91524e-06	1651	40.195		21.1816	10.259	11.7242	17.2103	16.8182	16.4129	17.6446	20.2351	50.454	28.4114	24.2751	24.0355	22.7497	11.6386	15.4831	14.9555	16.0825	12.1694	15.5096	32.0475	48.2434	23.8198	25.8745	25.6584	15.5849	5.84497	13.8756	11.8925	12.1353	14.0735	14.0801	44.6613	28.7143	22.3701	23.4479	23.8496
6694_at	YDL214C	PRR2	0.0333	512.5	6.29286	124	2.22e-05	169	1.43873e-07	833.5	15.9581		7.39274	16.7549	15.3269	12.757	10.7553	10.2745	9.39978	5.93626	1.37772	1.29709	0.796804	0.947208	10.0356	14.2705	13.3736	12.6027	8.49944	9.46735	7.59454	1.9406	1.16571	1.56128	0.889485	1.05362	9.05006	14.1882	14.2025	9.17241	10.0413	8.03256	6.73546	1.15451	1.32857	1.35728	0.948433	1.4834
2595_at	---	---	0.0333	512.5	2.84302e+06	1152	0.000406	1127	9.59915e-10	274.5	0.933157		0.515324	0.0971098	0.213394	0.32396	0.363636	0.312636	0.733478	0.648903	1.03027	0.734305	0.555936	0.438579	0.543054	0.213636	0.194131	0.472603	0.488294	0.231633	0.574317	0.701944	1.36914	0.604531	0.653434	0.564052	0.258852	0.263905	0.239819	0.213996	0.349174	0.493697	0.465423	0.721879	1.20769	0.670276	0.526795	0.508299
10643_at	YKL053C-A	MDM35	0.03331	514.5	1.65578e+07	1843	9.84e-05	582.5	1.00283e-06	1230.5	18.4275		25.336	16.3977	9.53121	9.59618	7.8844	6.9085	8.29577	8.24974	7.0339	19.5538	18.6941	21.9807	20.5741	17.5818	10.4368	8.51826	11.359	7.22551	6.60162	6.55184	17.5566	20.621	19.1406	15.1241	29.7949	16.9278	13.1007	8.82252	9.40702	9.29832	7.57629	7.3115	15.7703	17.5079	16.7078	18.5539
7296_at	YBR073W	RDH54	0.03331	514.5	2.81095e+07	2898	0.000411	1129	4.91524e-06	1651	0.631876		0.736663	0.645087	0.510783	0.424072	0.367003	0.411765	0.416035	0.519331	0.371671	0.998879	0.934932	0.807107	0.663605	0.657955	0.611738	0.474886	0.71126	0.434694	0.482305	0.404968	0.692571	0.809475	0.798283	0.955313	0.91453	0.723077	0.669683	0.535497	0.490702	0.565126	0.510428	0.327565	0.767033	0.815945	0.748231	0.796681
7254_at	YBR117C	TKL2	0.03337	516	0.00252227	13.5	8.54e-06	25	3.71719e-09	390.5	18.1356		0.31328	11.8578	14.6277	18.3161	17.7576	17.6329	16.6338	12.9707	1.34504	0.180493	0.297945	0.28934	0.389208	11.1682	13.9966	19.7934	9.80379	15.2745	14.2164	4.59827	0.0754286	0.244078	0.372318	0.181728	0.23199	8.20118	17.1493	15.1866	16.6622	14.6723	9.63557	2.60321	0.298901	0.42815	0.283114	0.243776
6376_at	YDR096W	GIS1	0.0334	517	1.26731e+07	1699.5	0.000112	626	1.34051e-08	508	1.56052		1.87855	2.10289	2.08286	1.33408	1.16498	1.0512	0.848321	0.582027	0.542373	0.704036	1.03653	0.774619	1.17336	1.73864	1.58239	1.2637	1.61204	1.11429	1.35187	0.400648	0.473143	0.721936	0.656652	1.03277	0.993895	1.80237	1.52149	2.28093	1.1095	1.17227	0.864984	0.318912	0.882418	0.788386	0.794742	1.06017
9411_at	YMR228W	MTF1	0.03341	518	2.82197e+07	2955.5	9.7e-05	578	1.26599e-09	299	2.13466		2.81725	2.10405	2.084	1.93138	1.50168	1.52941	1.87866	1.79624	1.36077	2.66816	3.03196	3.49543	2.95522	1.89091	1.78555	1.55594	1.94983	1.57857	1.53589	2.04428	1.95429	3.01339	3.16631	3.06256	4.17705	2.84379	1.81222	1.53347	1.63843	1.45063	1.81229	2.03337	2.3989	2.73228	3.02528	3.19398
6074_at	YDR377W	ATP17	0.03348	519	2.83642e+07	3105.5	0.000405	1125.5	7.24e-08	729	9.98136		15.7469	16.0358	14.454	11.0506	10.6532	8.69281	7.26002	7.92163	6.05448	14.0067	9.55594	12.9046	12.2905	16.2125	14.1919	11.411	9.98885	11.2255	7.65521	7.12851	11.1303	11.5747	11.3755	11.8898	14.1184	15.6592	11.5294	13.2454	9.8843	10.2658	6.64105	5.93325	13.5451	10.3051	12.1355	11.9876
5121_at	YGL121C	GPG1	0.03352	520	7.66729e+06	1459	4.98e-05	354.5	9.59915e-10	274.5	10.2711		6.2622	9.70405	9.88082	11.5782	15.0965	13.5599	14.4605	15.0752	5.85593	9.12668	9.15183	4.82538	5.39036	10.1557	11.9063	13.6735	13.728	15.6245	14.367	11.3305	3.42629	7.16066	5.4206	2.70705	9.16117	12.6118	12.2828	15.072	16.4267	15.9895	19.2305	12.1533	6.29451	6.77559	4.09707	3.84544
9288_s_at	YMR323W /// YOR393W /// YPL281C	ERR1 /// ERR2 /// ERR3	0.03357	521	71.881	175.5	9.8e-06	34	1.70569e-10	182.5	15.7492		2.63337	11.7075	9.1975	13.5084	16.7553	13.3922	11.4659	7.65099	1.91162	1.37556	1.74087	1.00609	2.68772	10.9193	9.73025	15.2694	16.0858	10.5663	7.80384	3.2149	1.49143	1.23893	1.43348	1.19662	2.92186	11.8817	10.1618	10.6359	10.5579	8.63025	9.33589	2.69468	1.06593	1.34252	1.26593	1.36203
9115_at	YNL233W	BNI4	0.0336	522	2.76213e+07	2702	0.000232	891	8.0909e-09	455.5	2.58686		1.82406	1.80116	2.37911	1.88864	1.5174	1.68192	1.74756	2	3.28814	4.10426	3.58448	2.79188	2.19403	1.88409	1.91084	1.25457	1.69119	1.58265	1.55409	2.32937	3.94286	3.8723	3.21245	2.37438	2.75458	2.28284	1.97172	1.55375	1.72934	1.69643	2.01537	2.68974	4.73736	3.44587	2.82508	2.54357
9879_f_at	YLR432W	IMD3	0.03362	523	1.02767e+06	960.5	0.000625	1318.5	5.13835e-12	70.5	27.6543		9.46992	3.65318	4.20772	5.66254	6.1156	7.14488	7.81148	11.4514	31.3075	13.676	9.85046	12.3168	6.70034	3.67386	3.91648	5.31621	6.37681	6.22347	9.24671	23.7214	28.3943	13.586	13.1652	11.3615	8.95726	3.90651	3.83937	5.24239	5.43802	7.09979	9.8079	29.7058	21.2143	12.8386	12.9343	13.0145
5332_at	YFR033C	QCR6	0.03363	524	2.33971e+07	2214.5	0.000111	622.5	2.19778e-08	570	24.2963		26.3814	33.5954	31.7151	20.7267	17.725	14.7985	14.0964	11.4775	9.29903	22.5258	28.0639	23.5208	27.5408	28.8727	28.3386	16.9281	16.398	13.5959	11.9161	8.86717	25.0457	19.5984	26.0215	26.432	35.7216	37.4864	23.0973	16.502	13.3657	11.98	14.8321	9.70457	26.078	17.622	20.7209	25.4813
4070_at	YIR034C	LYS1	0.03367	525	1.85181e+06	1074	0.000508	1223	1.26599e-09	299	18.7953		7.45176	2.94682	3.68899	4.00225	3.84848	4.34532	6.58397	6.60293	21.7421	13.6704	12.0377	7.49949	6.34558	2.5375	2.54628	3.92808	6.42586	5.67041	4.89383	16.7786	14.0011	9.28733	10.5697	7.50447	7.04151	3.69467	3.78959	3.00811	3.72831	5.28151	9.86937	22.5377	12.9868	7.80315	7.75834	6.94398
5935_at	YDR511W	ACN9	0.0337	526	1.19362e+07	1662	7.7e-05	504.5	9.12338e-08	763.5	8.01123		9.44949	6.69017	4.59364	2.94938	3.16049	3.10566	2.40628	2.91954	1.43826	7.85874	7.39726	7.07107	7.2744	6.12727	4.09255	3.34475	2.77369	3.57143	2.65622	2.10367	3.72571	6.69928	5.55472	7.08937	8.08791	7.45917	3.79977	3.83874	3.96281	3.78256	3.06257	1.7466	5.34835	5.81988	6.13448	7.20228
11149_at	YJL144W	---	0.03372	527	217.933	207.5	1.26e-05	63	2.5784e-12	60	6.71177		0.732123	2.92717	3.45516	4.99775	6.17845	6.41176	7.19502	3.814	0.612591	0.956278	0.638128	0.483249	1.16188	2.95227	3.30135	4.78196	4.33779	5.21939	5.17492	1.28078	1.76114	1.02472	0.459227	0.414101	0.496948	3.13491	4.2319	4.12069	4.69835	5.55462	4.59495	1.30655	1.77473	0.870079	0.45905	0.470954
11392_at	YAL056W	GPB2	0.03379	528	3.79051e+06	1225.5	0.00102	1515.5	1.25092e-05	1899.5	1.08581		0.876277	0.982659	0.887628	1.13836	1.24804	1.07952	1.23402	0.959248	0.162228	0.341928	0.289954	0.31066	0.753157	1.22955	0.927765	0.966895	1.01561	1.08061	0.82002	0.309935	1.11771	0.566426	0.449571	0.47567	0.672772	0.684024	1.10294	1.29513	1.20248	1.21008	0.774973	0.205192	0.50989	0.715551	0.538928	0.589212
4215_g_at	YIL140W /// YIL141W	AXL2	0.03381	529.5	27431.7	490	0.00331	2064.5	0.000258298	2868	0.511426		0.307605	0.0901734	0.129398	0.140607	0.0639731	0.0653595	0.101842	0.0491118	0.139225	0.560538	0.277397	0.255838	0.251435	0.128409	0.0869074	0.152968	0.158305	0.0622449	0.114257	0.024838	0.211429	0.285273	0.36588	0.227408	0.235653	0.150296	0.16629	0.0730223	0.0485537	0.0388655	0.0603732	0.0457355	0.330769	0.394685	0.266936	0.13278
7162_at	YBR206W	---	0.03381	529.5	9.5807e+06	1558	0.000146	726	3.62923e-05	2214	2.43008		2.35074	1.09595	1.42111	0.933633	1.36476	0.858388	0.956663	0.663532	2.47216	3.08969	3.09361	2.66497	2.53042	1.09432	0.990971	1.03881	0.972129	1.13776	1.2002	1.00324	3.42171	3.77446	2.81223	3.66038	2.45421	1.81775	1.35973	1.64807	1.27686	1.35714	1.04061	1.80964	2.55385	2.50295	2.43579	2.85581
9847_at	---	---	0.03382	531	716.126	243	1.29e-05	67	4.11413e-14	16.5	3.13215		2.83768	2.9711	3.42792	2.1946	1.05275	0.391068	0.295775	0.310345	0.395884	0.347534	1.17352	2.38477	2.31688	2.60455	2.73025	1.03767	1.21628	0.623469	0.238625	0.186825	0.382857	0.953656	1.90343	1.92552	2.47253	4.6	3.29977	1.76673	1.29752	0.646008	0.532382	0.301607	0.53956	1.02657	1.94135	2.59959
6030_at	YDR424C	CAD1 /// DYN2	0.03384	532	2.84324e+07	3282.5	0.000184	803	5.35021e-07	1085	7.1789		11.4665	14.0058	12.5017	11.973	12.5275	11.0664	9.46154	8.96865	6.82688	12.3004	8.61073	8.97259	9.16533	15.4909	14.1027	13.6461	12.9008	10.1929	7.95349	8.12635	9.33829	8.14006	7.25536	10.1539	11.1099	15.6024	14.776	12.1176	13.2841	12.8981	9.3315	9.77132	8.16374	8.30413	6.32558	8.60685
10319_at	YLR023C	IZH3	0.03395	533	9.18156e+06	1529.5	0.000645	1330	0.000188991	2768.5	6.69517		9.44722	4.29711	4.7185	3.74016	3.60494	3.55664	3.64355	5.30094	10.2518	7.3991	7.38813	8.40508	9.65901	2.89205	3.24492	2.78425	2.31104	2.70408	3.8453	10.8704	5.33829	8.32132	8.06652	7.27011	9.47253	3.67219	3.31674	3.35801	3.13017	3.22059	2.36992	10.7478	6.69121	7.83071	8.76239	7.5
6852_at	YCR020C	PET18	0.03397	534.5	74100.1	596	8.66e-05	543	6.26044e-09	435.5	20.3673		11.9716	5.14335	3.63678	3.50844	3.38945	3.59586	4.21993	4.65622	20.8559	23.7567	15.2295	14.2112	12.0563	5.49886	3.80023	4.01598	3.84838	3.78163	3.55207	6.31102	19.0114	15.2842	13.4174	12.6753	9.36142	3.59408	3.29072	2.83976	2.96384	3.29937	3.05928	8.78492	22.8934	13.1516	13.5288	13.3776
8825_at	YNR022C	MRPL50	0.03397	534.5	444929	816.5	4.64e-05	335	1.147e-07	797	2.5404		2.70261	1.38497	0.818388	0.812148	0.502806	0.523965	0.455038	0.53814	0.605327	1.64013	2.99543	2.95127	2.12974	1.52614	0.774266	0.826484	0.947603	0.561224	0.587462	0.661987	0.422857	2.27188	2.13412	2.44588	1.96948	1.31124	0.928733	1.05375	0.76343	0.745798	0.427003	0.44623	1.12198	2.15846	2.48635	2.4917
8588_at	YOL019W	---	0.03399	536	5.09435e+06	1308	0.00591	2363	0.000984649	3341.5	2.5618		1.80931	1.32601	3.11578	1.68729	1.93378	1.03486	0.833153	0.643678	0.98184	2.86996	3.20548	2.65178	1.72905	1.47159	1.48646	1.49772	1.61204	0.793878	0.721941	0.971922	1.95657	3.47065	3.00644	2.44787	1.24176	2.51006	2.18891	1.29513	0.897727	0.665966	0.522503	0.92089	2.75055	2.70177	2.75329	2.22925
4512_at	YHR038W	RRF1	0.034	537	28358.2	496	8.27e-05	526	4.91524e-06	1651	5.22371		5.52213	2.85549	1.00681	1.3982	0.959596	1.00327	0.994583	1.16301	0.560533	4.10426	5.78425	4.10355	4.34099	2.45682	2.16027	1.32763	1.16499	1.57959	1.04146	0.676026	1.49029	3.69001	3.61803	3.80636	5.05739	2.75503	0.849548	1.42089	1.12603	0.939076	1.2371	0.285538	3.21209	3.87795	3.87765	4.40871
8343_at	YOR187W	TUF1	0.03401	538	853867	933	5.08e-05	364.5	1.43873e-07	833.5	13.4452		16.1782	12.2324	3.88309	6.71316	5.18182	4.13834	3.03359	4.2466	4.93705	14.3587	9.42009	14.3188	16.4788	12.4341	7.26524	6.31279	4.12709	4.07041	3.01112	2.57451	13.4651	13.0525	12.1974	14.2532	12.3248	7.6213	5.01923	5.41278	3.25517	3.99475	3.15587	2.56613	6.62308	14.9016	14.3094	12.4056
4402_at	YHR109W	CTM1	0.03402	539	5.95778e+06	1358	0.000242	912.5	1.04137e-05	1851.5	2.04449		1.83541	0.905202	0.569807	0.618673	0.686869	0.619826	0.592633	0.739812	0.520581	2.15919	2.56507	1.39797	1.69116	0.825	0.660271	0.643836	0.571906	0.611224	0.683519	0.517279	0.792	1.75386	1.75966	1.29692	2.16117	0.989349	0.515837	0.559838	0.569215	0.454832	0.763996	0.662546	1.55275	1.87992	1.50455	1.65664
5183_at	YGL196W	DSD1	0.03406	540	2.07404e+07	2038	0.000303	1004.5	6.04928e-05	2391.5	5.02041		4.18161	4.48555	3.68331	4.7964	5.16947	6.19717	5.61213	4.93208	1.17676	2.40919	3.15183	2.83452	3.58439	4.65795	5.8781	6.03995	5.49498	6.62755	5.27907	2.66631	1.76571	2.31205	3.21888	2.3714	5.05861	5.84852	4.82919	5.53448	5.16632	6.16387	6.70582	2.74907	2.63297	2.74705	3.17189	2.70332
4662_at	---	---	0.03411	541	2.52149e+06	1130	0.00128	1620.5	7.24e-08	729	26.4672		9.24291	1.99769	5	5.40158	5.87542	5.98257	7.56988	8.93417	28.4649	17.898	15.089	12.3614	8.60735	2.72159	5.23025	6.33562	5.17168	6.71327	7.56421	16.6706	12.2674	11.9794	12.8863	9.47766	11.5519	3.62367	3.09955	4.54158	5.97004	6.19853	9.38639	19.178	10.7769	8.96752	10.5339	10.3257
3791_s_at	YBL111C /// YDR545W /// YEL076C /// YEL076C-A /// YER190W /// YFL065C /// YGR296W /// YHL049C /// YHR218W /// YIL177C /// YJL225C /// YLL066C /// YLL067C /// YLR464W /// YLR467W /// YML133C /// YNL339C /// YOR396W /// YPL283C /// YPR203W	YRF1-1 /// YRF1-2 /// YRF1-3 /// YRF1-5 /// YRF1-6 /// YRF1-7 /// YRF1-8	0.03414	542.5	2.41447e+06	1122	0.00473	2250.5	6.6101e-07	1131.5	2.65959		0.505108	0.246243	0.513053	0.417323	0.471381	0.413943	0.513543	0.500522	1.34746	2.90583	1.49429	1.05076	0.629162	0.463636	0.422122	0.478311	0.649944	0.489796	0.566229	0.676026	2.02171	1.39547	1.24464	0.843098	0.918193	0.60355	0.392534	0.440162	0.528926	0.464286	0.731065	0.401731	2.42418	1.22835	1.04752	0.80083
6822_at	YCR083W	TRX3	0.03414	542.5	6.45238e+06	1395.5	2.44e-05	190	1.80059e-07	868.5	5.54219		2.77639	5.84162	7.40749	7.20585	6.42312	6.87255	6.96533	6.54128	2.96368	2.11211	1.8653	2.80812	3.63605	5.5375	6.42212	6.10616	4.85284	7.32347	5.78564	4.95464	1.64686	2.62204	1.5912	1.47567	2.50794	4.95503	5.3767	6.49899	7.2531	7.43698	4.38419	3.8529	2.01978	2.71949	2.5814	2.9917
6844_at	YCR059C	YIH1	0.03416	544	2.53519e+07	2380.5	0.000916	1461.5	1.2315e-06	1284	3.14052		2.3882	1.20694	1.42452	1.29134	1.66779	1.85076	2.51029	2.89446	4.34746	2.74215	2.99658	2.11777	2.39839	1	1.24831	1.5137	2.01338	1.77449	2.37209	4.2311	2.83086	2.56746	2.57296	2.60775	2.83761	1.30178	1.33258	1.29817	1.47831	1.70273	2.54007	4.57478	2.22747	2.20571	2.32659	2.39938
8844_at	YNR041C	COQ2	0.03418	545	2.35022e+07	2224.5	0.0017	1747	3.34086e-06	1541	2.15595		2.99546	2.83353	2.63451	1.79753	0.839506	1.14161	1.17443	1.38454	1.70218	1.86659	1.39726	2.22843	2.74168	2.99318	2.42212	1.59132	0.972129	1.13776	1.17695	1.34449	2.76	1.67456	1.64485	2.67428	1.86935	4.33254	2.59502	1.49087	1.22624	1.08193	1.16246	1.13968	2.1989	1.65157	2.10111	2.63693
4091_at	YIR010W	DSN1	0.03421	546	2.83557e+07	3088	0.00706	2452.5	0.000474503	3073	1.91868		2.02384	1.58613	1.27809	1.25084	0.984287	1.11874	1.32394	1.43469	2.12228	1.40919	2.90297	2.08731	2.05396	1.77386	2.0079	1.6016	1.31884	1.42347	1.32963	2.03888	1.04	1.96807	2.81867	1.95432	2.36508	2.23077	1.39932	1.15213	1.26136	1.19748	1.66959	2.07417	1.21648	1.53346	2.08595	1.87241
6221_at	YDR256C	CTA1	0.03422	548	0.00252227	13.5	4.69e-05	337.5	3.67724e-11	128	38.3388		22.7719	39.1549	33.202	28.7537	26.798	23.7789	19.8472	19.8067	3.87288	0.816144	0.880137	1.44061	20.5924	37.8864	30.0655	30.0479	29.1003	20.5327	21.2275	7.51188	0.638857	0.581874	1.13949	2.47567	26.9145	49.9148	36.8405	25.5933	22.3988	21.9338	20.8123	5.95797	0.696703	0.637795	1.16077	3.01037
10735_at	YKL138C	MRPL31	0.03422	548	317529	776.5	1.53e-05	88	1.26599e-09	299	7.16306		7.86152	4.24509	3.06129	2.09224	1.82716	1.02179	1.63597	1.57471	1.37288	4.38677	7.16096	6.00914	8.18485	4.35909	2.40293	1.86073	2.18172	1.81122	1.29323	1.31317	3.96	5.3965	6.02575	6.03972	8.07448	5.49349	2.48529	1.57404	1.58058	1.71113	1.8595	1.34363	4.33517	5.80709	6.55814	6.70851
8789_s_at	YNL239W	LAP3	0.03422	548	8.22507e+06	1489	0.000421	1137.5	3.71719e-09	390.5	10.5274		7.25539	11.8046	9.22134	8.04387	7.23232	6.29085	5.48646	5.56217	1.27724	1.99888	2.74772	3.40609	6.36969	10.7852	6.19074	6.97831	6.28874	5.89388	5.73913	4.34665	2.04	3.0793	4.06867	3.71996	5.41026	12.7834	7.57014	7.73529	6.2531	4.42122	6.00988	4.05933	2.83187	3.4439	4.33165	5.45124
6022_at	YDR462W	MRPL28	0.03425	550	1.18171e+07	1656	0.000103	595.5	1.50011e-05	1952.5	4.69706		6.29512	4.53642	3.05675	2.69966	2.29742	2.35839	2.40953	1.86207	1.59806	4.58857	4.29909	4.50761	5.91963	4.20795	2.73702	2.88699	1.58528	2.17857	1.51264	0.967603	4.504	4.62719	4.40236	5.99603	4.5348	2.75621	2.43778	1.93205	2.11777	2.0042	2.11416	1.3424	4.9	4.37008	4.1638	4.48859
7943_at	YPL172C	COX10	0.03426	551	12290.7	425.5	6.33e-05	436	1.43873e-07	833.5	7.25105		6.74007	3.21734	1.3723	1.68954	1.59596	1.42157	1.41928	1.24033	1.4661	5.93386	5.90525	5.81827	8.49139	3.27614	1.82619	1.64612	1.09142	1.22959	1.18605	0.805616	5.73714	6.4449	6.92597	6.73982	8.71673	2.05799	1.76697	1.30933	1.46178	1.28571	1.26454	0.750309	5.0011	5.8937	5.727	6.45747
10443_at	YKL162C-A	---	0.03427	552	2.07611e+07	2045.5	0.000127	673	1.34051e-08	508	0.283091		0.259932	0.180347	0.290579	0.421822	0.369248	0.434641	0.419285	0.261233	0.182809	0.227578	0.224886	0.210152	0.15155	0.319318	0.297968	0.35274	0.469342	0.429592	0.426694	0.392009	0.104	0.218332	0.213519	0.147964	0.177045	0.340828	0.418552	0.425964	0.534091	0.618698	0.506037	0.379481	0.289011	0.291339	0.191102	0.206432
11113_at	YJL089W	SIP4	0.03429	553	784.118	251	1.34e-05	69	5.73188e-08	694	6.26742		1.69467	5.88671	5.81498	6.04949	6.81706	4.59586	4.71939	3.28004	0.549637	0.554933	1.121	0.612183	1.89552	6.18068	6.84989	4.64041	4.72241	4.72551	3.57128	1.25702	1.12914	0.820803	0.920601	0.787488	1.98779	4.54201	6.15045	4.90162	5.64256	5.76366	5.29199	1.089	0.683517	0.942913	0.81092	0.834025
8546_at	YOR028C	CIN5	0.0343	554.5	16979.8	452	1.1e-05	49	7.25585e-10	253	2.97566		0.491487	2.06127	2.20999	2.87964	3.37262	2.91068	2.28602	1.80355	0.846247	0.786996	0.703196	0.396954	1.01148	1.85	2.43228	3.28995	2.78818	2.51122	2.10212	0.602592	0.398857	0.741504	0.523605	0.295929	0.681319	1.57278	2.35068	2.45538	1.79959	2.2374	1.99232	0.500618	0.661538	0.572835	0.395349	0.399378
6664_at	YDL199C	---	0.0343	554.5	931959	948	1.72e-05	109	3.48321e-07	990	3.12166		1.40295	3.40578	2.73553	3.21485	3.53086	2.91285	2.52438	2.49843	0.409201	0.955157	0.850457	0.888325	1.28932	2.65909	3.2088	2.69292	2.85842	2.96531	2.44186	1.15335	0.890286	1.13491	0.814378	0.845084	1.40537	3.24615	2.83145	2.90872	2.77996	2.56092	2.45445	0.760198	0.88022	0.952756	0.719919	0.767635
10221_at	YLR102C	APC9	0.03431	556	1.91907e+07	1956	9.42e-05	566	2.67553e-11	113.5	2.91136		1.78774	3.35838	3.56754	2.75591	2.24242	1.54575	1.84724	1.42111	0.656174	1.04933	1.35616	1.29746	1.99196	2.78977	2.89955	2.06393	2.5039	2.06837	1.63296	1.13175	1.05829	1.19053	1.14378	1.21251	2.33944	4.05444	3.0905	1.9929	2.18388	1.92857	2.0472	1.0136	1.14176	0.944882	1.19818	1.38278
9040_at	YNL173C	MDG1	0.03432	557	769449	918	3.78e-05	291	9.59915e-10	274.5	9.39404		6.55846	10.0647	6.68672	8.39483	6.93715	6.95861	6.29361	5.6604	0.670702	2.1861	1.9121	1.44264	5.33065	9.89886	7.9605	9.25685	8.17837	6.4051	3.81496	3.32613	3.82286	2.85582	2.20279	3.33664	4.94383	6.44852	7.91968	7.13083	6.71798	5.55882	4.90121	2.85538	2.15055	2.73425	2.1911	2.9305
6010_at	YDR451C	YHP1	0.03436	558	83.5237	179	7.49e-05	496	1.26399e-10	168.5	2.00411		1.20658	1.32254	1.68672	0.822272	0.204265	0.163399	0.1961	0.196447	0.214286	0.627803	1.73174	2.16751	1.02181	1.20682	0.817156	0.746575	0.316611	0.160204	0.254803	0.235421	0.213714	0.77137	2.22747	2.84608	1.2735	1.66036	1.04412	0.53854	0.195248	0.189076	0.117453	0.119901	0.338462	0.922244	1.87361	2.28423
7907_at	YPL163C	SVS1	0.03439	559	147.69	199	0.00163	1728	3.48321e-07	990	17.37		3.59364	2.46243	2.07151	1.5838	1.45791	1.35512	1.34886	1.15465	1.76998	18.5247	11.6541	9.14213	5.60276	2.14205	1.63205	1.5411	1.16611	1.17449	1.24671	0.800216	1.66286	17.1648	11.867	6.35253	4.25885	1.70533	1.80769	1.08215	0.919421	1.16597	1.0022	0.725587	4.73626	13.376	9.89788	8.45747
4779_f_at	YGR214W	RPS0A	0.03443	560.5	1.37632e+07	1739.5	0.000175	789.5	3.71719e-09	390.5	21.3885		10.3428	3.8948	6.45857	6.01125	8.51291	8.89869	10.3012	10.255	25.2833	18.5987	17.0879	11.2041	8.71757	4.4875	6.75846	7.68607	7.55407	8.12551	9.48837	12.2624	18.4491	14.9403	13.235	11.6216	12.5031	4.35503	3.76018	5.99189	6.80475	6.65231	12.0812	18.8999	16.2275	12.3524	9.40445	9.86722
8649_at	YOL094C	RFC4	0.03443	560.5	2.51313e+07	2371	0.00042	1135.5	1.71865e-08	537.5	1.67787		0.829739	0.747977	0.802497	0.827897	0.777778	0.879085	1.31528	1.18704	2.27603	1.71525	1.1621	1.16142	0.598163	0.775	0.781038	0.777397	0.811594	1.02551	1.17492	2.01512	1.78629	1.72915	0.962446	1.1291	0.412698	0.860355	0.955882	0.899594	1.09298	0.752101	1.19868	2.39061	1.61209	1.30315	1.19515	0.909751
8961_at	YNL115C	---	0.03452	562.5	18345.8	460.5	3.65e-05	281	8.14998e-07	1180	5.31155		2.6504	4.12486	5.32917	5.7829	5.00786	5.78976	5.32069	3.68548	0.478208	1.3139	1.82648	1.11472	1.67738	4.33068	4.58352	5.04795	7.41137	4.74184	5.66532	2.82505	0.818286	1.73223	1.09335	0.946375	1.94017	7.26509	4.3224	5.43712	5.88326	3.79622	5.25686	1.25958	0.956044	1.40256	1.06067	1.15249
9209_at	---	---	0.03452	562.5	2.19522e+07	2135.5	0.000458	1175	1.00283e-06	1230.5	24.0137		22.9603	28.4509	31.067	25.3498	22.8844	18.5054	16.2091	15.0909	7.93463	19.3318	24.669	26.8944	31.9483	30.3841	26.7348	17.0285	17.8997	16.5143	13.0101	7.94924	26.8526	23.3522	31.9238	22.3505	34.3639	29.9822	25.4457	16.14	14.3461	13.3487	15.1965	6.8937	32.5681	20.2382	23.4914	25.833
11204_s_at	YJL177W /// YKL180W	RPL17A /// RPL17B	0.03453	564	2.34946e+07	2221	0.00093	1468	2.19778e-08	570	50.3117		21.7946	13.7549	18.7809	22.8886	26.4007	25.8769	33.3922	31.1484	64.0666	38.0953	28.3744	34.1838	27.0654	14.8716	20.2912	22.0616	19.7915	23.9684	21.5814	38.8801	66.9211	35.8012	35.7039	31.8213	30.3065	12.2391	19.0317	15.6045	22.2045	22.9202	29.9682	56.0185	48.6736	29.5994	29.6026	28.9243
7206_at	YBR160W	CDC28	0.03457	565	2.84409e+07	3409.5	0.00101	1508	4.91524e-06	1651	1.57731		3.04994	3.42775	2.83428	2.34533	2.49607	2.35621	2.74648	2.64368	3.17433	3.92265	3.74315	2.74416	3.02641	3.27045	2.80248	2.24201	2.04236	2.05306	2.25784	3.31533	4.12571	4.28218	3.2779	3.01887	2.58974	3.41893	2.65837	1.92495	2.07438	1.86765	2.45005	4.1335	4.22308	3.73425	2.73003	2.80394
6468_at	YDR007W	TRP1	0.03459	566	2.84239e+07	3233.5	0.000807	1408	2.74674e-06	1492	4.26584		7.51759	7.98844	7.32804	7.34533	6.72054	6.13943	6.24594	4.58621	4.10896	4.21076	3.7226	4.03756	7.15959	8.45	8.11625	7.84703	5.39688	5.42653	4.42669	5.69438	5.02857	4.15963	5.49893	5.9434	6.9475	6.22604	8.52715	7.01217	6.84194	6.01155	5.2854	8.08282	4.13626	4.63287	4.40849	5.70228
9418_at	YMR193W	MRPL24	0.0346	567.5	282267	756	1.99e-05	146	2.67553e-11	113.5	6.34964		4.94098	3.03353	2.06356	1.69404	1.48822	1.23312	1.4377	1.22571	2.22034	4.91928	7.57534	6.67107	6.63375	3.29773	1.91535	1.72831	1.72129	1.50408	0.881699	1.59071	2.87086	5.73223	7.01073	4.1718	5.31868	3.45325	1.68891	1.42698	1.22727	1.53256	1.32821	1.88381	5.62747	5.80413	6.65622	6.70643
5433_at	YFL047W	RGD2	0.0346	567.5	2.84324e+07	3282.5	0.000422	1139.5	4.056e-06	1597.5	1.48937		2.28604	1.2104	1.44949	1.3667	1.42536	1.45534	1.86891	1.85266	2.53753	2.36883	2.69977	1.9736	1.97015	1.14091	1.33634	1.7637	1.41695	1.69082	1.91304	1.93413	2.63086	2.25335	2.33155	2.12711	1.82906	1.18698	1.49548	1.24037	1.50413	1.69958	1.60263	1.49197	2.3011	1.85531	1.89282	2.05705
5126_at	YGL116W	CDC20	0.03461	569	1.19347e+06	988	0.000205	836	1.34051e-08	508	3.07931		1.7378	3.32023	1.83201	1.96963	1.26824	1.27342	1.28277	1.13271	0.24092	0.767937	0.655251	0.75736	1.64524	2.85341	2.46614	2.09361	1.66444	0.984694	1.15268	0.539957	0.675429	0.474768	0.675966	1.01291	2.25763	3.03669	2.05769	1.3783	1.35124	1.04727	1.48408	0.433869	0.7	0.621063	0.623862	1.01867
7580_at	YPR182W	SMX3	0.03464	570	1.05361e+07	1595	5.01e-05	360	2.67553e-11	113.5	9.97166		5.45403	13.1387	12.1964	9.67154	8.70819	7.69608	6.30553	5.85893	3.16707	3.46749	3.60845	3.91574	5.94834	12.1148	11.6005	8.88813	8.6087	7.26735	5.41355	4.12095	4.168	3.48919	3.55579	4.26415	6.94017	14.1515	13.0317	8.60852	8.57955	7.45903	6.74863	4.11619	3.63187	2.85039	3.11325	3.55187
4409_at	YHR116W	COX23	0.03468	571	79390.9	604.5	0.000457	1173	8.0909e-09	455.5	2.91157		3.27355	2.1237	0.886493	0.710911	0.662177	0.610022	0.613218	0.545455	0.361985	1.36435	2.24201	1.60203	2.96556	2.16477	1.02596	0.676941	0.496098	0.435714	0.489383	0.301296	0.673143	1.66941	1.58906	1.75372	4.46642	1.99763	0.78733	0.513185	0.403926	0.463235	0.665203	0.313968	1.05495	1.28839	1.39232	1.57884
8869_at	YNL026W	SAM50	0.0347	572	2.77638e+07	2773	0.000188	810	1.04283e-08	481	3.42677		3.64813	3.62197	3.35868	3.13723	2.10887	2.40741	2.48429	2.44932	0.872881	3.03924	3.45205	3.42335	4.29966	3.88636	3.11738	3.27626	2.77815	2.35102	2.22649	1.88445	2.95543	3.30587	3.64056	3.2433	3.87668	4.63432	3.77941	2.29919	2.40702	2.16492	2.34248	1.34858	2.94725	3.05315	3.44388	3.60477
4864_at	YGR163W	GTR2	0.03471	573	2.84409e+07	3409.5	0.00411	2177	0.000550547	3125.5	1.18578		1.90125	1.50636	1.61521	1.24859	1.18294	1.2963	1.40845	1.2163	1.58232	1.84641	2.36872	1.86193	1.6992	1.41705	1.87246	1.38927	1.28205	1.82755	1.2184	1.10475	1.352	1.793	1.92489	1.81231	2.0989	1.80828	1.24434	1.79615	1.58161	1.2584	1.31833	1.01607	1.88242	1.72736	1.86047	1.86722
10214_at	YLR140W	---	0.03475	574	2.35247e+07	2227.5	7.5e-05	497	2.19778e-08	570	0.599926		0.340522	0.547977	0.573212	0.488189	0.76431	0.464052	0.487541	0.319749	0.191283	0.265695	0.164384	0.262944	0.481056	0.5375	0.597065	0.670091	0.690078	0.35102	0.436805	0.25162	0.277714	0.198764	0.266094	0.290963	0.47619	0.525444	0.634615	0.408722	0.428719	0.506303	0.497256	0.304079	0.265934	0.252953	0.330637	0.279046
5954_at	YDR530C	APA2	0.03476	575	2.84068e+07	3173	0.00304	2021	0.000474503	3073	1.20366		1.77639	1.62081	1.42111	1.02137	0.957351	1.42702	1.44854	0.888192	1.38257	1.82399	1.50799	1.39289	2.09185	1.92159	1.3702	1.24429	0.722408	0.936735	0.904954	1.2581	2.11543	1.59629	1.3691	1.85998	1.8486	1.55858	1.17195	1.16126	1.01343	0.930672	1.27552	1.24969	1.64505	1.48524	1.52073	1.51763
10327_at	YLR030W	---	0.03479	576	0.0117955	42.5	0.0019	1803.5	1.50011e-05	1952.5	0.182952		0.0283768	0.017341	0.0272418	0.0809899	0.030303	0.150327	0.145179	0.185998	0.00847458	0.0190583	0.00913242	0.00304568	0.0172216	0.0306818	0.0282167	0.0262557	0.240803	0.112245	0.150657	0.0118791	0.0114286	0.00514933	0.0139485	0.00496524	0.031746	0.0153846	0.0882353	0.140974	0.179752	0.281513	0.01427	0.00494438	0.0263736	0.00492126	0.00505561	0.00311203
6082_at	YDR384C	ATO3	0.03482	577.5	28.6903	155	2.63e-05	208	3.71719e-09	390.5	47.1297		37.3848	50.7653	49.6379	44.9123	49.477	44.7767	41.6782	36.3083	15.5472	3.63565	4.7363	4.28528	36.0941	49.417	45.8341	48.4715	50.0201	35.0633	36.178	17.3315	6.54057	3.14418	4.82403	5.50447	44.9609	52.4284	52.552	38.9179	36.8936	37.77	37.022	19.7441	4.85824	3.45177	4.15672	6.38278
7414_at	YBL038W	MRPL16	0.03482	577.5	1.80144e+07	1895	1.02e-05	40.5	1.26399e-10	168.5	2.98543		4.14302	2.9341	2.37117	1.71766	1.39731	1.61329	1.40737	1.85162	1.60896	3.93049	4.20091	4.38274	3.44891	2.86023	2.114	1.74772	1.54627	1.62449	1.49343	1.41793	2.42857	4.03811	3.75966	4.37736	4.29915	2.78225	2.00679	1.85396	1.60227	1.77206	1.65971	1.28183	3.48901	4.01476	4.4095	4.51245
10011_at	YLR296W	---	0.03483	579	710288	907	0.000317	1021	6.26044e-09	435.5	0.312506		0.264472	0.116763	0.170261	0.151856	0.14927	0.077342	0.162514	0.101358	0.177966	0.205157	0.389269	0.389848	0.258324	0.209091	0.162528	0.0159817	0.139353	0.0755102	0.106168	0.0701944	0.355429	0.237899	0.296137	0.353525	0.269841	0.170414	0.245475	0.116633	0.105372	0.120798	0.143798	0.145859	0.253846	0.192913	0.296259	0.380705
8528_at	YOR011W	AUS1	0.03488	580	2.8101e+07	2884.5	0.000177	792	2.14648e-05	2068	1.20975		1.24631	1.02543	1.16686	1.74016	1.95062	1.64706	1.70098	1.8046	1.24334	1.08857	0.740868	1.36142	1.13088	0.784091	1.44808	1.50457	1.71683	1.75204	1.67644	2.0162	0.939429	0.986612	1.01717	0.933466	0.76801	1.33491	1.46946	1.91988	2.3781	1.86975	2.15038	1.82324	1.14066	1.05315	1.17695	1.15456
10767_at	YKL195W	MIA40	0.03491	581	1.73425e+06	1056	3.18e-05	240.5	1.26599e-09	299	11.2873		12.8127	11.296	7.26107	5.52868	4.96296	4.39978	4.25027	3.82968	1.52542	7.96637	10.2215	10.0904	12.5098	10.3284	6.20655	4.50571	5.9175	4.36327	3.32558	2.15227	8.05143	10.3543	11.3155	10.3555	14.5568	9.28757	6.27376	4.76978	4.44525	4.02416	4.28869	1.4623	8.98462	10.4734	11.4692	10.8994
8142_s_at	YOR388C /// YPL275W	FDH1 /// FDH2	0.03497	582	0.453019	83	5.81e-05	406	1.43873e-07	833.5	71.9959		26.059	65.0347	74.7117	67.9516	57.7363	54.0261	51.7996	50.4598	19.9237	3.74888	2.71575	2.91574	46.2997	73.133	70.6309	61.1769	62.932	41.802	42.5581	38.5108	5.776	3.47477	3.63627	3.6862	53.8816	74.8568	70.1765	47.6288	44.3822	47.8866	51.6729	35.6576	5.99231	3.9872	4.81395	7.51867
5645_at	YER072W	VTC1	0.03499	583	2.81603e+07	2928.5	0.000374	1088.5	2.14648e-05	2068	8.90373		9.89444	5.79769	6.53348	5.76828	5.94613	5.69608	6.21127	5.6907	14.5944	12.1895	10.6256	8.68832	8.79908	5.5125	6.1377	6.52283	5.83055	5.39796	5.95753	7.91037	12.3509	8.99485	10.265	8.25025	9.38584	6.52544	5.69344	5.31339	5.26136	5.45588	7.40395	12.2361	11.8407	8.56594	9.53792	10.3185
10757_at	YKL162C	---	0.03501	584.5	1.44528e+07	1766	9.11e-05	555	2.80335e-08	601.5	1.16171		1.05335	1.36994	1.09875	1.15636	1.14254	0.981481	0.777898	0.814002	0.208232	0.412556	0.329909	0.544162	0.881745	1.43636	1.15576	1.2226	0.993311	0.741837	0.855409	0.482721	0.862857	0.604531	0.428112	0.482622	0.903541	0.96568	1.28846	1.18357	0.904959	0.830882	0.754116	0.31026	0.548352	0.556102	0.535895	0.563278
6523_at	YDL029W	ARP2	0.03501	584.5	2.74043e+07	2668.5	0.000814	1414	1.43873e-07	833.5	8.32445		6.44268	9.69249	7.50284	7.60405	7.56117	6.78867	6.42904	4.54232	1.36804	4.86883	3.95548	4.79695	7.2411	8.2375	7.85553	6.74886	5.29431	5.9	5.05258	2.87581	5.90057	5.16272	5.67918	6.01788	5.99878	6.74911	6.37896	6.92698	5.96901	5.35714	5.31614	3.83931	4.51978	5.45866	4.8817	5.97614
10194_at	YLR121C	YPS3	0.03503	586	2.84324e+07	3282.5	0.00875	2569.5	0.000550547	3125.5	0.677042		0.826334	0.752601	0.85244	0.692913	0.91807	0.74183	1.03575	0.954023	0.909201	1.36996	0.871005	0.843655	0.910448	0.614773	0.751693	0.622146	0.752508	0.435714	0.692619	0.909287	0.712	1.1967	1.17167	0.885799	0.722833	0.791716	0.792986	0.560852	0.606405	0.546219	0.501647	0.773795	0.836264	1.01083	0.86451	0.866183
3576_f_at	---	---	0.03507	587	2.21582e+06	1106	0.000488	1205	3.71719e-09	390.5	3.05654		2.96027	3.62312	1.77185	1.63892	1.98429	1.27451	1.26436	0.866249	0.566586	0.84417	1.28539	1.24365	2.9093	3.08864	3.03386	1.7032	2.2553	1.33163	1.06673	0.712743	0.546286	0.783728	1.29292	0.829196	3	4.67929	1.53054	2.17748	1.77686	1.24895	1.4303	0.3733	0.871429	0.945866	1.25278	1.34232
10896_at	YJR148W	BAT2	0.03508	588.5	6.02727e+06	1363.5	0.000457	1173	4.83078e-09	414.5	34.6381		17.6504	40.1526	30.622	21.1024	15.4321	12.2048	10.5645	10.093	5.51453	5.71861	6.61758	7.56041	18.8645	36.3523	24.6524	17.5388	13.1505	10.8735	9.04044	8.2851	10.1051	8.72915	8.52575	8.428	20.011	32.858	26.5882	16.8083	13.1622	11.2868	12.0703	8.84549	8.55934	8.31201	10.3175	10.2075
5244_at	YGL226W	MTC3	0.03508	588.5	1.87866e+07	1937.5	0.000395	1104.5	8.14998e-07	1180	2.67434		3.12486	2.13757	1.78774	1.26322	1.33895	1.25054	1.25785	1.71682	1.41404	3.92489	3.54224	2.88934	2.86223	2.20682	1.81941	1.46461	1.26867	1.40918	1.21031	0.611231	2.09486	2.91555	2.80043	2.17279	4.62027	1.99645	1.55543	1.3783	1.37913	1.38866	1.52031	0.875154	2.47033	2.46161	2.52275	2.70747
9549_at	YMR107W	SPG4	0.03509	590	7283.82	378	4.7e-05	339	3.48321e-07	990	75.534		29.5233	70.059	90.0863	79.0506	64.7351	55.7342	71.1408	54.0637	27.6622	16.5168	20.7249	14.5523	37.6682	81.0091	75.4097	69.7808	91.7793	52.499	46.815	46.1555	10.0103	13.2008	10.0258	6.40616	48.0659	93.6722	89.3088	57.6866	60.1023	66.9716	60.0088	37.0482	16.8571	12.0108	11.2073	11.0239
9830_at	---	---	0.03511	591	135.275	197	0.00125	1607.5	1.71865e-08	537.5	2.13427		0.373439	2.32486	1.68899	1.50506	1.56117	1.10349	0.749729	0.564263	0.46247	0.190583	0.255708	0.362437	0.383467	2.51477	1.52257	1.23174	1.6466	0.623469	0.926188	0.212743	0.254857	0.15448	0.229614	0.295929	0.262515	3.35621	1.18891	1.57404	1.16426	1.01261	0.477497	0.0580964	0.28022	0.121063	0.214358	0.355809
4445_at	YHR107C	CDC12	0.03513	592	2.44231e+07	2297.5	0.000129	679	4.52707e-08	661.5	2.21163		1.49376	1.31214	1.25653	1.07087	1.15937	0.937908	1.19068	1.0721	1.90436	1.81726	3.14954	2.47614	2.04133	1.20227	1.31151	1.39384	1.2107	1.09898	1.32053	1.30994	1.96457	2.48713	2.95494	1.87587	2.81319	1.38935	0.719457	0.858012	0.802686	0.898109	1.28979	1.99506	1.93626	2.01181	2.35895	2.1639
9757_at	YML128C	MSC1	0.0352	593	283.193	214.5	4.96e-05	351	2.80157e-07	948	28.5887		7.07037	29.7896	21.798	31.1271	31.3502	29.2222	18.8873	24.349	4.18402	4.36323	4.53767	2.76142	6.75201	30.4545	23.6569	22.1507	27.9376	18.1194	26.001	15.2149	2.98743	5.39238	2.76609	2.82026	5.34921	33.5432	28.7726	26.2809	26.0021	22.3445	25.9111	9.75896	4.39341	3.97343	2.71891	3.01971
11328_at	YAR008W	SEN34	0.03523	594	9.43685e+06	1549.5	0.000157	752.5	2.80335e-08	601.5	1.379		1.05221	0.619653	0.703746	0.580427	0.469136	0.464052	0.684724	0.629049	0.68523	1.84305	1.36073	1.12995	0.864524	0.838636	0.525959	0.562785	0.457079	0.5	0.549039	0.576674	1.55657	2.01854	1.40236	1.12215	1.10623	0.656805	0.714932	0.41785	0.481405	0.432773	0.488474	0.410383	1.4022	1.79626	1.76744	1.18672
4804_at	YGR194C	XKS1	0.03525	595	143466	682.5	0.000267	956.5	5.13835e-12	70.5	5.2382		4.91941	5.51907	3.4597	2.5838	2.01122	1.87908	1.65439	1.40021	0.280872	1.57287	3.14954	2.28629	4.52354	4.44091	3.25847	2.46461	2.10368	2.18571	1.61577	0.568035	0.849143	2.02266	2.48069	2.2423	5.44078	6.25562	2.07014	2.2931	1.90909	1.58088	1.86279	0.304079	1.68242	1.86614	2.04752	2.77697
8285_at	YOR264W	DSE3	0.03527	596.5	0.403398	81.5	9.84e-05	582.5	4.52707e-08	661.5	6.6393		0.255392	2.90751	6.84336	4.77615	3.75758	3.39651	2.22427	1.29467	0.932203	0.297085	0.261416	0.204061	0.365098	4.64773	5.89729	4.46575	3.24638	2.6398	1.87563	1.16847	0.341714	0.350154	0.284335	0.248262	0.465201	5.83314	6.09955	3.78499	3.15393	2.10819	1.8551	1.23733	0.468132	0.294291	0.289181	0.219917
10993_at	YJR016C	ILV3	0.03527	596.5	2.46939e+07	2323	0.000657	1338.5	1.04283e-08	481	15.3644		9.76731	5.38497	7.2361	10.3622	13.1279	14.5294	16.585	18.6395	20.7494	10.8464	8.33904	13.0284	12.0597	6.27614	9.46163	9.97717	9.1728	12.5969	13.4358	18.4849	24.2274	13.0999	14.1481	12.72	9.58486	5.20828	10.1776	7.55172	10.1756	13.8309	17.7113	28.3201	16.2945	12.3632	11.8686	13.7925
10725_at	YKL148C	SDH1	0.03528	599	8.28492e+06	1495	0.00094	1473	3.62923e-05	2214	17.5548		17.7809	19.0717	12.815	13.7694	14.3996	9.44227	9.08451	6.28527	2.97216	13.0863	15.9863	15.5604	20.527	19.4659	11.2641	11.4269	9.1126	7.59388	6.02123	4.7149	21.3509	15.1102	19.6706	17.9633	18.4396	16.8959	11.9423	7.56187	7.56818	6.16492	6.50384	4.58096	21.622	13.7224	10.9444	15.221
7087_at	YBR269C	FMP21	0.03528	599	1.66174e+07	1846	5.1e-05	366	1.66458e-09	322.5	15.8388		10.6107	17.7723	13.8876	14.2373	10.4287	10.3595	8.92416	8.56844	1.93341	6.8778	7.36187	6.43553	11.535	16.0534	14.6727	14.1804	12.2497	10.1327	7.99697	4.49676	7.23886	7.03399	7.56974	8.19067	13.1294	16.129	14.4774	11.0446	10.6911	8.78466	8.93304	3.7157	8.09231	6.63091	6.24065	7.32573
10297_at	YLR045C	STU2	0.03528	599	1.95075e+07	1967.5	1.58e-05	93	1.93914e-11	100.5	2.17835		2.82066	2.40809	2.09648	1.66142	1.34343	1.14379	1.11809	1.34692	1.2845	1.76682	2.43836	3.29645	3.14466	1.97045	1.89616	0.96347	1.49275	0.989796	1.13448	1.16091	1.84914	2.98146	3.63734	3.18371	2.77534	2.10059	2.17308	1.10142	1.19112	0.92437	1.09221	1.62794	1.36813	2.8563	3.3458	3.19295
5220_at	YGL205W	POX1	0.03532	601.5	0.0117955	42.5	7.37e-05	490	1.00648e-11	87.5	18.4393		11.1839	18.6971	12.462	12.0068	11.0988	9.79085	8.31311	6.64786	1.11622	0.257848	0.642694	1.39695	12.3651	20.3489	16.5305	11.9418	9.6388	9.8949	7.34176	3.22246	0.344	0.263646	1.16524	2.12115	11.0928	20.8414	12.8552	9.97363	9.60434	8.06303	8.78595	2.36588	0.326374	0.393701	1.34681	2.77282
9326_at	YMR277W	FCP1	0.03532	601.5	2.82366e+07	2961.5	0.00955	2622	0.000161315	2714.5	1.51818		0.782066	1.17688	1.02838	0.959505	0.916947	0.821351	0.840737	0.955068	2.30024	1.33184	1.24315	1.14112	1.07922	1.00795	1.0237	0.690639	0.906355	0.658163	0.729019	1.41253	1.48343	1.47065	1.3176	1.51043	0.875458	0.969231	0.938914	0.608519	0.774793	0.656513	1.03183	1.82571	1.40989	1.14764	1.22649	1.16494
7429_at	YBL067C	UBP13	0.03534	603.5	2.39803e+06	1117	0.000682	1351	7.24e-08	729	2.56659		2.0874	3.28902	3.4143	2.82002	1.7385	2.58606	2.7519	2.45768	1.24334	0.918162	0.957763	0.847716	1.61883	3.84318	3.50677	2.72146	3.26867	2.51122	3.4186	1.62743	1.06514	0.987642	0.763948	1.15293	2.25519	5.78935	3.50339	3.93509	2.54855	2.68172	2.46432	1.41656	0.791209	0.86811	0.850354	1.13174
4930_at	YGR094W	VAS1	0.03534	603.5	2.82621e+07	2985.5	0.000676	1346	8.4389e-05	2486	5.74125		6.62089	3.85318	4.18956	4.21372	4.69024	4.27996	4.60997	4.17868	9.59443	7.95404	7.1484	6.72386	6.17681	4.525	5.01242	5.03539	3.91973	5.05102	4.03236	6.10583	8.872	6.36869	7.61803	5.94141	8.0464	4.86391	2.5871	4.12576	4.29545	4.70798	6.07794	8.67367	7.02308	6.64764	6.78362	6.59232
7982_at	YPL222W	FMP40	0.03535	605	3.9783e+06	1238	1.05e-05	44.5	7.25585e-10	253	4.72557		1.67991	3.5341	4.43019	4.35433	5.65657	5.16122	4.94041	4.17659	0.930993	1.66928	1.50571	1.18376	2.62687	3.575	4.17156	5.45434	4.69008	4.23469	3.68049	2.32181	1.44686	1.64985	1.34657	1.22046	2.89744	3.61893	4.72738	4.3002	4.02996	4.01786	4.74094	1.84425	2.27582	1.4626	1.34378	1.54564
8555_at	YOL007C	CSI2	0.03543	606	3166.23	333	0.00218	1869.5	5.73188e-08	694	1.03241		0.189557	0.116763	0.146425	0.109111	0.0886644	0.107843	0.107259	0.0950888	0.194915	1.12108	0.784247	0.435533	0.307692	0.2125	0.110609	0.11758	0.0914158	0.0632653	0.0808898	0.0961123	0.213714	1.00515	0.457082	0.415094	0.216117	0.198817	0.170814	0.0730223	0.072314	0.122899	0.0823271	0.0605686	0.447253	0.686024	0.616785	0.346473
8883_at	YNL012W	SPO1	0.03544	607	2.13828e+07	2085	8.06e-05	517.5	1.80059e-07	868.5	1.01582		0.99773	1.35723	1.14642	1.03037	1.21437	1.05991	0.647887	0.718913	0.341404	0.419283	0.597032	0.570558	0.67853	1.21705	1.00113	1.16895	1.05128	0.865306	0.831142	0.640389	0.204571	0.656025	0.420601	0.587885	0.465201	0.853254	0.942308	0.998986	0.880165	0.851891	0.722283	0.515451	0.565934	0.57185	0.483316	0.487552
4287_s_at	YHR209W	CRG1	0.03546	608	1.55939e+06	1036	0.0018	1778.5	0.000408414	3024	1.44873		0.76958	1.7526	1.23723	1.11586	1.65208	1.09695	1.24377	0.878788	0.303874	0.413677	1.08447	0.6	0.740528	1.64432	1.32731	0.909817	1.90412	1.38367	1.63397	0.658747	0.349714	0.494336	0.562232	0.698113	1.15751	1.68757	1.0509	1.3144	1.69731	1.6355	1.78046	0.236094	0.328571	0.742126	0.650152	0.327801
10125_at	YLR190W	MMR1	0.03547	609	1.97407e+07	1977	0.000121	656	1.66458e-09	322.5	4.8464		5.39728	5.81734	4.02043	3.92576	2.80359	2.50654	2.2286	2.11808	0.970944	1.57287	1.85274	2.39188	5.31917	3.86364	4.47065	3.32877	2.74136	1.79694	1.93124	1.86285	1.27086	2.15551	2.33584	3.7428	4.75946	2.86627	4.17986	2.73529	2.44835	1.70168	1.98353	1.5822	1.82967	2.01673	2.2184	3.23133
8550_at	YOL012C	HTZ1	0.03548	610	2.13687e+07	2082	4.64e-05	335	7.25585e-10	253	4.98483		7.61862	6.02081	5.4109	4.81327	3.16611	3.0817	3.01733	2.81923	3.48426	3.64126	5.75342	7.80406	6.938	6.36477	4.82619	4.58676	3.62988	2.78367	2.11931	1.95572	4.52343	4.97837	7.71566	7.4141	3.96459	5.34911	5.91516	3.67444	2.69525	3.01155	2.63337	2.79728	2.08571	5.28937	7.87866	6.56743
10103_at	YLR211C	---	0.03549	611.5	1.12607e+07	1630	0.00103	1521.5	0.000137494	2656.5	2.21014		1.26334	1.49595	2.61521	1.8279	2.13692	1.65904	2.66414	2.29049	0.453995	1.0157	0.827626	0.777665	1.3054	1.88523	2.35214	1.73288	1.86734	2.51429	2.17189	1.53564	1.09371	0.943357	0.825107	1.01589	1.52625	2.27811	2.88462	1.48377	2.56095	1.90546	2.94841	0.793572	0.874725	0.788386	0.968655	0.758299
5728_i_at	YEL017C-A	PMP2	0.03549	611.5	2.81349e+07	2919	0.00147	1675.5	4.32148e-07	1036.5	30.1978		25.7003	15.9595	18.5392	25.9539	35.266	36.0948	34.688	35.1745	46.1574	32.1659	32.1747	34.6954	23.9013	16.958	19.9865	28.3779	27.5039	29.4184	28.2518	39.6264	38.1371	27.5881	37.5236	32.6713	30.8547	14.5515	17.2941	19.2769	28.939	31.0588	40.2272	57	31.7681	26.7343	31.458	29.1701
6234_at	YDR223W	CRF1	0.03551	613.5	0.156395	70.5	0.000115	643.5	4.83078e-09	414.5	3.34308		0.61748	3.4578	1.85925	1.94713	2.24804	2.20153	1.63489	1.39498	0.269976	0.158072	0.231735	0.114721	0.760046	3.11477	2.05869	2.53881	2.10925	1.80102	1.63903	0.492441	0.197714	0.210093	0.109442	0.122145	1.14286	3.82249	2.62104	2.11359	2.04442	1.87605	1.75302	0.407911	0.121978	0.145669	0.103134	0.137967
8910_at	YNL031C	HHT2	0.03551	613.5	2.83812e+07	3122	0.000229	880.5	2.19778e-08	570	47.0616		54.1101	73.2093	65.4268	61.6479	48.523	48.1786	49.4355	39.6604	31.2215	54.4159	78.2831	62.4761	74.0517	78.9557	64.7833	53.7306	50.1215	39.1806	35.087	31.2063	46.688	49.8332	64.1148	50.6703	75.2173	80.0485	68.1029	41.3073	45.3481	41.7111	42.1197	29.3721	50.956	46.1988	54.454	54.9274
9683_at	YML027W	YOX1	0.03552	615	0.0431779	63	0.000161	764.5	2.5784e-12	60	4.2933		1.08513	0.663584	0.418842	0.308211	0.205387	0.139434	0.176598	0.423198	0.357143	4.43274	3.25342	3.4467	1.17681	0.575	0.428894	0.237443	0.130435	0.103061	0.227503	0.201944	1.84571	3.5345	4.52039	4.52234	0.800977	0.462722	0.384615	0.182556	0.209711	0.14916	0.17124	0.177998	2.81648	3.06594	3.56016	3.21577
10110_at	YLR218C	COA4	0.03555	616	316677	775	0.000196	823.5	1.70569e-10	182.5	4.67387		4.916	3.1237	2.28604	1.92913	1.72054	1.33007	1.43337	1.25287	0.242131	2.14013	2.58333	2.82843	4.14007	3.22273	1.85214	1.83447	1.92419	1.43571	1.27806	0.470842	1.864	2.3275	2.11588	2.86991	4.3138	3.78225	2.59955	1.68763	1.80269	1.76471	1.5225	0.233622	1.93626	2.04429	1.94843	2.59129
9203_at	YNL327W	EGT2	0.03557	618	0.00252227	13.5	0.000114	638	5.73188e-08	694	28.6564		0.800227	13.0347	28.9762	21.4882	16.5668	13.6688	8.53955	2.94044	3.79177	0.587444	0.63242	0.319797	0.723307	16.267	23.3262	18.3425	17.8997	9.31429	6.61173	3.04212	0.961143	0.637487	0.583691	0.345581	1.50305	28.1609	24.8812	14.8012	11.3657	8.25735	5.44786	6.37701	0.897802	0.587598	0.40546	0.40249
6117_at	YDR331W	GPI8	0.03557	618	1.37842e+07	1741	0.000241	908.5	8.14998e-07	1180	3.61285		2.42565	1.89595	1.64359	1.14623	1.43434	1.8573	1.46371	1.42215	4.75908	3.78587	2.59932	3.14112	2.01148	1.75795	1.65011	1.16324	1.09476	1.24184	1.24065	2.38553	5.08686	3.5036	2.87232	3.35253	1.5641	1.34793	1.5543	1.23732	1.65702	1.42647	1.64105	4.42027	3.87473	3.70866	3.4004	3.24378
7160_at	YBR205W	KTR3	0.03557	618	2.83557e+07	3088	3.71e-05	283	5.73188e-08	694	2.12982		3.56073	3.43931	2.72985	2.20922	2.61841	2.59695	2.54063	2.31139	2.41041	4.11659	4.33904	3.45787	4.06774	3.20114	2.6851	2.58105	1.93868	2.3398	2.40142	2.36933	4.18743	4.70855	4.6309	4.69215	3.79487	3.71243	2.82127	2.04462	1.98554	2.03887	2.5236	3.07046	4.20549	4.35531	3.64408	3.8973
5734_at	YEL013W	VAC8	0.0356	620	2.84409e+07	3409.5	0.000131	687	1.71865e-08	537.5	2.82825		4.03859	4.84277	4.04313	3.98425	3.56229	4.24619	3.22644	2.91954	2.01453	3.46413	2.45205	3.04264	3.54535	4.07386	4.37698	4.99543	4.13601	3.67857	3.33569	3.06479	2.66629	3.06179	2.90021	3.18272	4.40415	4.99053	4.80882	3.98884	4.30062	3.95378	3.29638	3.27565	3.16264	3.16634	2.17088	2.9305
8949_at	YNL083W	SAL1	0.03561	621	2.82536e+07	2970	3.93e-05	295	9.59915e-10	274.5	2.31225		3.65607	2.85318	2.11464	2.00562	1.99888	1.65686	1.948	1.73772	1.34383	2.44843	3.23858	3.10254	3.43284	2.91136	2.12415	2.02511	2.12598	1.59082	1.69666	1.72138	2.152	3.06179	3.68133	3.21648	4.10012	2.75858	2.18439	1.51014	1.59504	1.49055	1.90231	2.00865	2.66703	2.82382	2.75834	3.02178
4920_at	YGR084C	MRP13	0.03562	622	92952.8	632	3.39e-05	259	1.26599e-09	299	2.21273		2.21339	1.30636	0.607264	0.408324	0.401796	0.294118	0.323944	0.403344	0.498789	1.75673	2.50685	1.81624	1.25832	1.11136	0.537246	0.361872	0.437012	0.382653	0.584429	0.367171	0.582857	1.57158	1.81438	1.61668	1.37485	1.36923	0.399321	0.756592	0.454545	0.226891	0.520307	0.393078	0.783517	1.72146	1.76744	1.79979
10755_at	YKL164C	PIR1	0.03575	623	0.00252227	13.5	8.94e-05	549	1.71865e-08	537.5	47.1057		2.07491	41.0116	47.8785	41.1575	39.1167	27.3137	11.7421	4.87356	2.79661	0.813901	0.772831	0.960406	3.25373	53.2295	47.1242	32.8219	25.4861	17.1061	8.38321	2.82505	3.46743	1.34089	1.12983	1.05164	5.83639	47.2769	45.5995	26.1481	23.5475	15.4002	8.93414	2.77998	1.65385	0.985236	0.759353	0.801867
7602_at	YPR158W	CUR1	0.03578	624	143466	682.5	7.48e-05	495	3.48321e-07	990	2.93381		0.530079	1.8659	1.37911	2.71991	2.63075	3.34423	3.09642	1.85998	0.410412	1.08744	0.565068	0.661929	0.687715	1.74773	2.01016	2.12557	1.90301	3.02959	2.49646	0.519438	1.528	0.99897	0.563305	0.712016	0.473748	1.08047	1.84842	2.74544	3.17149	3.53256	2.55104	0.527812	1.12967	1.07579	0.553084	0.637967
7581_at	YPR183W	DPM1	0.03581	625	2.77302e+07	2747.5	0.000108	614	4.32148e-07	1036.5	6.32942		7.60386	6.74798	5.36549	5.6288	6.70595	6.06209	6.48862	6.0627	11.6949	11.5628	11.5046	7.64365	8.87371	6.01136	5.24944	5.90982	5.37681	4.7449	5.3003	7.97948	13.6754	11.8723	10.8884	9.3436	9.25275	7.06391	5.4129	4.5568	4.72004	4.58718	6.40944	11.974	11.7681	10.3848	8.07381	7.83195
5966_at	YDR497C	ITR1	0.03584	626	2.78478e+07	2799	0.000108	614	1.2315e-06	1284	25.7673		39.7503	36.8462	38.3757	37.7604	33.3345	25.7702	22.0737	17.9122	17.3148	15.2534	23.3082	29.5685	41.0207	35.6409	41.3567	33.9167	20.3456	17.9347	13.6572	19.108	23.9269	17.6849	31.1556	33.8828	36.8132	27.1976	34.5509	22.2181	22.7913	20.1765	18.4402	28.2658	16.222	20.2933	27.822	31.6037
7314_at	YBR046C	ZTA1	0.03587	627	166980	702.5	1.01e-05	38	1.26399e-10	168.5	16.9541		6.56981	13.1699	13.0988	18.2745	17.8384	19.3246	19.8353	12.5716	3.5569	4.81054	2.92352	2.88122	9.03674	12.1023	15.0034	17.2226	17.6221	15.8153	16.5278	6.60583	6.12457	4.30793	3.57082	3.35055	6.31136	8.72426	15.3507	12.8773	14.2583	16.3687	18.8639	6.77503	5.01648	3.45374	2.84328	3.31328
10161_g_at	YDR502C /// YLR180W	SAM1 /// SAM2	0.03592	628	2.58306e+06	1133	0.00161	1723	0.000853117	3289.5	60.8232		54.6652	10.896	31.4711	29.4488	23.3311	16.4673	21.7627	34.1076	71.7191	43.0818	49.29	55.3168	55.2009	12.9943	29.7348	21.2089	16.7938	14.1153	17.7209	50.8315	78.7543	39.1617	55.4238	47.861	62.033	14.116	29.1391	18.6389	15.5579	15.6607	26.315	64.4166	49.6791	39.5689	50.6228	51.362
7228_at	YBR137W	---	0.03594	629.5	2.46395e+07	2313	0.000325	1029	1.147e-07	797	6.33144		6.51759	7.85202	5.65494	5.89764	4.74411	5.49129	4.27519	5.1954	1.52058	3.96749	4.08448	3.95127	5.72101	8.74886	6.27878	6.84361	7.02899	5.16939	5.12538	2.95464	3.03886	3.89804	3.42918	4.18967	7.42735	10.1314	7.38801	5.85801	5.56198	5.86345	5.00659	2.37948	3.41758	3.68504	3.26694	3.97925
6685_at	YDL180W	---	0.03594	629.5	2.83557e+07	3088	0.00101	1508	4.91524e-06	1651	2.0176		1.59591	1.34451	1.68331	1.65129	1.63973	1.6939	1.91874	2.18077	2.47216	3.36211	2.21575	2.74721	2.09644	1.45114	1.80361	1.68265	1.16834	1.98163	1.85238	1.96976	3.49714	2.70031	2.66631	1.95829	1.67277	1.21538	1.82579	1.81237	1.73864	1.82773	1.69594	1.83313	3.74615	2.70177	2.66734	2.70851
10055_at	YLR253W	---	0.03595	631	3.6934e+06	1218	2.41e-05	184.5	1.93914e-11	100.5	6.41105		8.17707	4.02543	2.63451	2.45219	2.26824	1.9793	2.32178	2.62487	2.78329	4.75	7.39612	6.52893	8.39036	3.33977	2.38713	2.13128	1.6767	1.63469	2.13852	2.87365	4.216	6.73532	6.69528	7.74081	6.16483	2.22485	2.46833	1.74949	1.94731	1.83403	1.58617	2.87268	3.87143	5.93799	6.3367	7.20954
9643_at	YML021C	UNG1	0.03597	632.5	1.02569e+07	1582.5	0.000473	1191	6.6101e-07	1131.5	2.03549		1.33712	1.0289	0.576617	1.10799	0.998878	1.08606	0.869989	1.33751	1.59322	2.61211	2.40069	1.59289	1.50057	0.886364	0.677201	1.0879	0.909699	0.862245	0.968655	1.42981	3.76	2.21524	1.96137	1.93247	1.26984	0.576331	0.923077	0.630832	0.761364	0.852941	0.530187	1.60198	2.85824	2.2687	1.76946	1.59751
7277_at	YBR096W	---	0.03597	632.5	2.83557e+07	3088	0.000107	609.5	4.32148e-07	1036.5	2.21456		3.71737	3.10058	2.36322	1.9775	1.50281	1.50327	1.65439	1.67398	1.78814	2.81054	3.23059	2.87107	2.876	2.94091	2.12754	1.73288	1.80825	1.82857	1.70576	1.32937	3.02171	2.19773	2.36373	2.90665	2.99756	3.24497	2.20362	2.23834	1.8657	1.83403	1.72228	1.31397	2.5044	2.25492	2.3913	2.84336
8760_at	---	---	0.03604	634.5	44.6826	163.5	0.00106	1538.5	0.000188991	2768.5	0.10422		0.0499432	0.117919	0.0397276	0.095613	0.0516274	0.101307	0.0173348	0.014629	0.027845	0.0269058	0.0136986	0.0243655	0.0987371	0.122727	0.102709	0.0616438	0.0914158	0.0418367	0.041456	0.00863931	0.0137143	0.00823893	0.00858369	0.00794439	0.00732601	0.133728	0.134615	0.107505	0.146694	0.103992	0.01427	0.0296663	0.00989011	0.0561024	0.0101112	0.0114108
6719_at	YDL234C	GYP7	0.03604	634.5	2.19235e+07	2131.5	6.04e-05	422	2.19778e-08	570	4.1734		4.521	5.58382	4.5437	4.69066	4.09877	4.15033	4.14843	3.85266	1.41041	2.3778	3.0468	2.41523	4.05166	4.44091	5.11964	5.06393	5.71795	4.1602	4.51871	1.58315	2.68114	2.58599	2.46352	2.6137	4.36752	5.97633	5.65837	4.9432	4.42252	4.46113	3.96707	1.37206	2.16044	2.02264	2.24065	2.73548
9044_at	YNL169C	PSD1	0.03605	636	9.60551e+06	1560	0.000275	970	2.80335e-08	601.5	6.61787		3.55846	4.13757	5.72077	4.32059	3.39843	2.35076	2.08776	1.83908	4.57627	4.09529	5.94178	7.9269	8.45695	4.16136	4.96275	3.00913	2.15942	2.24694	1.90091	2.39957	3.84229	4.12976	9.76931	5.98312	5.30403	2.97278	4.35634	2.66734	1.79442	1.97374	1.60812	2.54635	4.37473	5.08366	7.18908	7.70747
6433_at	YDR064W	RPS13	0.03609	637	2.68258e+07	2529.5	0.000558	1270	3.71719e-09	390.5	39.9063		24.4075	12.1434	21.0091	18.6108	22.0449	21.8911	23.2817	26.4472	52.0496	42.4013	33.7352	26.3563	22.9541	11.6386	18.6354	21.2774	25.2999	19.4143	24.3286	32.5529	40.5646	29.7951	28.8455	27.7954	22.0781	9.20237	20.4615	15.8083	18.9442	22.0914	25.8628	41.0025	35.5484	23.9478	25.2073	26.4689
10802_at	YKL210W	UBA1	0.03614	638	2.54944e+07	2397.5	0.000173	787	4.52707e-08	661.5	11.321		9.32009	14.7803	11.9251	14.8391	12.0292	13.012	8.57963	11.0805	3.51816	5.92937	8.07763	7.00914	9.00459	15.1102	11.3307	15.3779	13.1449	9.93878	9.78867	7.05292	5.22743	6.83007	4.81545	7.92254	7.21734	14.1325	13.2545	9.87424	11.2645	9.71113	8.191	4.19901	8.56813	6.8376	6.18605	7.21888
5100_at	YGL097W	SRM1	0.03617	639	7.91561e+06	1469.5	0.00468	2245	1.2315e-06	1284	7.72559		4.63791	1.95607	2.46992	1.86502	1.40516	1.68083	1.98267	2.64472	9.13075	4.60314	5.08562	4.57868	4.28014	2.15341	2.60384	2.00228	1.81717	1.78367	1.85844	5.23542	5.35657	4.28424	4.91416	4.32076	5.57387	3.33373	2.39367	1.75659	1.5031	1.70483	2.35016	8.70952	3.86484	3.63976	3.91911	4.35373
7230_at	YBR139W	---	0.03619	640.5	3.3872e+06	1191	8.11e-05	520.5	1.2315e-06	1284	8.99342		5.16005	9.90867	8.06129	7.94376	9.19641	7.90632	7.67389	5.42529	0.915254	3.68498	2.74886	2.58477	6.44317	9.325	8.23363	9.13927	7.76589	6.35408	6.03943	2.16631	5.37029	3.46756	2.74464	3.72095	7.04518	8.5432	9.48077	7.31035	6.80475	7.05777	7.27003	2.34858	4.81758	3.4311	2.33064	3.59232
4414_at	YHR121W	LSM12	0.03619	640.5	1.39906e+07	1753	0.000108	614	6.6101e-07	1131.5	5.23739		4.18729	3.11676	2.01249	1.97188	1.89338	1.68083	1.12676	1.58307	3.12954	4.82735	6.36416	5.09746	3.63261	3.23636	1.98081	2.17009	2.23188	1.3898	2.03236	2.76026	5.35314	4.00412	4.88197	5.44886	5.8083	2.97515	1.39367	2.26876	2.29029	2.15126	1.64435	2.32015	3.33736	4.34252	4.40445	3.16286
4994_at	YGR021W	---	0.0362	642.5	22731.7	475.5	2.56e-05	205	1.26599e-09	299	3.04433		2.93303	1.43121	0.408627	0.499438	0.520763	0.400871	0.627302	0.636364	0.641647	2.63117	3.44521	1.91269	1.98048	1.40909	0.76298	0.672374	0.363434	0.455102	0.55814	0.572354	2.05371	2.00824	2.21674	2.70904	2.62515	1.48402	0.632353	0.382353	0.382231	0.442227	0.714599	0.515451	2.07692	2.3248	2.0728	2.44295
6684_at	YDL181W	INH1	0.0362	642.5	2.7371e+07	2649.5	0.00021	846.5	1.34051e-08	508	23.4348		20.6402	24.7098	28.1793	21.3735	20.5982	17.9956	15.9177	16.0794	4.74455	18.4215	12.8048	17.1015	23.124	26.7659	24.8488	19.9806	12.8428	14.9041	12.8291	10.9687	14.056	16.8208	15.5751	14.7974	21.5849	24.5941	23.3258	16.4361	16.187	14.1975	11.7256	8.97404	16.078	14.9685	16.549	18.5301
7944_at	YPL171C	OYE3	0.03622	644	80239.6	606	4.06e-05	301	2.19778e-08	570	12.5709		2.50511	4.4289	4.86606	7.82565	10.7666	11.9869	14.1863	13.5987	2.62712	1.61547	1.80023	2.09645	3.00459	4.42614	5.07336	8.19749	9.46377	10.0388	11.093	6.86501	2.40686	2.09475	2.33369	2.68123	3	3.14793	5.36312	6.39452	9.7469	12.521	14.0834	7.9555	2.0956	2.3376	2.1001	2.5778
4232_at	YIL124W	AYR1	0.03625	645	64087.5	579	4.05e-05	300	1.00283e-06	1230.5	31.8539		17.8309	33.3191	36.2667	34.3375	37.1178	32.5251	34.8657	30.3386	5.26392	10.8587	15.2694	9.07411	18.4753	37.508	41.9074	43.0959	44.1895	31.1449	29.4004	14.8261	3.29029	10.655	10.8283	7.48163	29.0794	50.0698	37.3518	29.4544	34.0806	33.2174	37.7355	13.2299	6.78901	10.0561	8.63802	9.77697
5582_at	YER142C	MAG1	0.03628	646	2.19522e+07	2135.5	0.001	1502	5.94578e-06	1702.5	4.41874		5.03859	4.56069	4.03973	4.03037	4.20539	4.77996	4.55255	3.63114	0.619855	3.3722	2.73288	2.73401	3.65557	3.49886	4.84876	4.59247	3.56522	4.79796	3.7998	2.82937	2.09143	3.03811	2.33584	2.91261	3.52747	3.94556	4.30769	6.26471	4.94008	5.06303	3.91218	1.84302	3.18132	2.78937	2.01011	3.0166
10736_at	YKL137W	CMC1	0.03637	647	17040.4	454	2.91e-05	223	7.25585e-10	253	9.74375		10.4222	6.60809	2.91827	2.2216	1.72503	0.750545	1.10293	1.96656	1.59201	5.59641	10.4943	7.8802	8.95867	6.27614	2.85779	1.76484	2.75028	1.39796	1.30233	1.55832	4.90514	7.12976	6.34335	6.38928	11.4664	5.94438	3.74095	2.03043	2.45868	2.26155	1.50055	1.16687	4.00549	7.58366	7.82305	6.77075
9262_at	---	---	0.03638	648	3.68684e+06	1217	0.000437	1151	8.4389e-05	2486	0.470596		0.620885	0.150289	0.162316	0.178853	0.185185	0.214597	0.166847	0.192268	0.46368	0.477578	0.392694	0.539086	0.495982	0.243182	0.126411	0.158676	0.142698	0.177551	0.157735	0.174946	0.746286	0.408857	0.507511	0.714995	0.369963	0.190533	0.143665	0.153144	0.186983	0.177521	0.313941	0.200247	0.340659	0.40748	0.529828	0.522822
10464_at	YKR085C	MRPL20	0.03642	649	95417	635.5	1.68e-05	102	6.14586e-13	34.5	7.67135		8.90011	3.70983	2.37798	1.55793	1.45006	1.22876	1.37703	1.45037	2.08475	5.37892	5.32991	7.81726	7.16418	3.60682	1.614	1.05594	1.25864	1.06122	1.63903	1.83801	3.28229	7.08445	6.66094	5.30189	6.29304	3.57396	2.1052	1.58621	1.27789	1.68487	1.21625	2.06057	4.96374	5.07776	6.89282	7.09751
7270_i_at	YBR090C	---	0.03647	650	2.51077e+07	2365	0.000101	589.5	9.59915e-10	274.5	37.8644		25.2645	45.5295	46.3814	37.7818	32.6004	30.1307	29.1614	23.0972	8.51695	18.6693	15.2763	21.9746	20.8657	46.9261	43.2596	37.1655	28.3824	26.6061	18.4965	14.9892	17.2126	17.9485	20.4335	23.9752	28.0073	33.5101	39.448	26.3144	27.1963	27.8908	24.6235	14.7404	20.6297	15.2923	21.092	24.2303
10228_at	YLR109W	AHP1	0.03655	651	2.39026e+07	2257	5.74e-05	401	1.2315e-06	1284	29.9949		21.1793	35.5803	34.0125	38.3453	40.0337	34.7146	36.364	34.3292	10.0387	11.083	13.968	16.1655	22.186	27.9739	34.4797	28.9247	42.0925	28.0061	30.7644	26.1371	13.8731	16.9567	19.765	16.2701	22.2259	31.7231	36.2421	29.4888	31.7479	30.6029	31.7673	28.1421	13.7593	17.9035	17.5794	17.4627
6472_at	YDR011W	SNQ2	0.03656	652	2.79489e+07	2834	0.000469	1188.5	3.48321e-07	990	8.28868		4.46538	6.16647	10.479	10.793	10.9966	12.7473	12.7541	12.0617	10.7143	7.8935	6.59931	5.45888	7.89782	6.39545	9.53386	12.5868	6.31215	11.8439	13.7321	9.38661	11.0594	7.09784	5.62232	4.43098	6.33578	6.61065	9.86199	8.68357	11.1983	12.7679	8.70362	7.45735	10.4484	6.2815	6.6815	7.00934
9117_at	YNL231C	PDR16	0.03658	653	9.64695e+06	1561	4.33e-05	315	6.6101e-07	1131.5	3.79433		1.18729	1.13064	1.35641	1.38695	1.20314	1.09913	1.39328	2.54754	4.89346	3.65695	3.88356	3.89239	1.8163	1.62273	1.53837	1.18493	1.55741	1.55102	1.3822	3.14471	3.12914	2.99279	3.74034	3.10824	2.2149	1.3645	1.17081	1.20081	1.22831	1.75315	1.91548	3.61681	3.78352	3.18799	4.4095	3.76452
9736_at	YML106W	URA5	0.03661	654	2.47794e+07	2332.5	0.00795	2525	9.94478e-05	2540	20.308		12.7718	7.29364	10.6822	7.91676	6.49271	6.44989	6.77681	9.69801	26.7579	13.7702	12.589	14.1756	10.2836	7.39318	8.03612	6.41324	7.78149	5.77551	7.43074	16.3693	16.1246	10.7745	13.5547	13.0169	14.6068	8.80355	9.37557	5.7211	6.57231	5.92542	7.86828	19.6477	12.5934	10.5394	13.6684	13.0363
9059_at	YNL200C	---	0.03662	655.5	37960.9	521	4.32e-05	313.5	1.79591e-05	2010	6.29027		1.27128	6.82659	6.79455	6.73341	4.44781	6.56863	5.9545	5.30617	0.53632	1.34529	1.84018	1.25076	2.35017	6.28296	6.27539	5.18721	5.60201	6.15102	4.68049	2.19222	1.34057	1.63543	1.37554	1.22939	2.71306	6.39763	6.78281	6.40264	5.44938	6.09769	5.0022	1.41038	1.9	1.80413	1.37412	1.49793
3770_i_at	RDN5-3	---	0.03662	655.5	1.47097e+07	1771	0.00155	1703.5	4.056e-06	1597.5	18.8403		15.2622	21.2	19.916	11.9719	12.4153	11.6253	9.64355	5.3396	4.53632	13.0247	16.5674	14.6508	23.3766	17.3432	15.3352	13.3642	16.3222	6.18776	10.638	6.08099	7.61029	8.2173	12.2275	14.5631	26.6618	21.7314	21.8835	14.569	18.2831	20.3319	20.1745	5.62423	15.2593	8.33465	9.04853	12.64
5318_s_at	YFL031W	HAC1	0.03671	657	2.76297e+07	2706	0.000543	1255	2.14648e-05	2068	18.5878		24.5823	21.5942	16.244	14.0551	15.477	12.6198	13.5948	12.1473	23.3656	29.7029	30.7352	22.4629	26.8439	23.0511	17.2427	17.532	15.3746	11.8867	10.816	11.4266	22.3589	23.1143	26.6116	20.6405	37.9841	23.9799	14.3801	11.1491	11.9112	11.6649	14.7849	16.2583	25.2363	19.1063	19.2083	20.3237
7258_at	YBR122C	MRPL36	0.03674	658	2.54361e+06	1131.5	2.4e-05	181.5	6.26044e-09	435.5	4.41732		5.03632	2.65087	2.00227	1.59618	1.19192	1.24401	1.01517	1.43156	1.82446	4.84978	4.14155	5.43249	3.36051	2.75114	1.90858	1.38356	1.33333	1.61122	1.30839	1.18575	2.10629	4.64367	4.52039	4.80735	4.59219	1.98462	1.52715	1.75862	1.49277	1.68592	1.11526	1.13226	3.52527	4.60827	4.99393	5.10477
5454_at	---	---	0.03678	659	2.60457e+07	2446.5	0.000159	756.5	2.74674e-06	1492	1.62025		2.23042	2.22197	1.87401	1.70866	1.92256	1.66667	1.78765	1.69488	0.61017	1.10874	0.80137	1.05482	2.05626	2.35	2.23476	1.85616	1.74916	1.67347	1.46107	0.899568	0.890286	1.08548	1.13305	1.04568	1.84737	2.33728	2.13575	1.97262	1.91736	1.76891	1.92426	0.763906	1.08352	1.22539	0.988878	1.19191
6783_at	YCR088W	ABP1	0.0368	660	1.51259e+07	1789	9.95e-05	585	2.29378e-10	196	6.74834		5.23837	7.40694	5.45857	5.6243	5.03143	4.22004	3.57963	3.06583	0.658596	4.14126	4.67694	3.68629	6.80712	6.8875	6.40971	6.58333	4.24972	3.9102	2.20222	2.13931	2.76914	3.42225	4.20815	3.85005	5.5348	6.19172	5.66855	4.43915	3.50413	2.82773	3.25906	1.88504	3.84396	3.84646	3.48028	3.87344
8037_at	YPL258C	THI21	0.03682	661	1.32032e+06	1008	0.000146	726	1.25092e-05	1899.5	4.132		1.75709	1.66127	1.37344	1.16535	1.30303	1.22767	1.27086	1.01149	3.2276	5.1435	3.4863	4.07107	3.74282	1.90682	1.33409	1.18607	0.800446	1.19082	1.1547	0.902808	3.016	3.87539	4.07403	2.94439	2.69597	1.12544	1.13462	0.989858	0.965909	1.1187	1.08233	1.06551	5.52527	3.77756	3.95854	3.58714
7209_at	YBR162W-A	YSY6	0.03683	662	2.80333e+07	2864	0.000781	1399	4.91524e-06	1651	4.71961		4.53689	2.60809	3.94438	3.38583	2.18631	2.67647	2.16901	2.75026	6.88862	5.26457	5.77511	5.73401	3.32606	2.87727	3.60271	2.5879	2.73244	2.84592	2.36704	4.00756	4.54971	5.05149	4.92382	5.63952	4.69719	4.00828	4.09955	2.79919	3.16529	3.03361	3.1888	5.50062	4.10549	4.62697	4.55814	5.28631
7912_at	YPL158C	AIM44	0.03685	663	21.6592	150	0.000221	864.5	2.67553e-11	113.5	16.3761		1.07491	11.9306	17.0454	9.23397	9.40853	5.73421	2.98808	1.59039	1.05206	0.669283	0.901827	1.00609	1.60964	15.667	12.4278	8.45776	6.74359	4.75306	2.15571	1.0432	0.806857	1.07003	1.10193	1.09732	2.96215	13.4746	10.8914	7.29716	5.79029	3.83824	2.1888	1.17676	0.887912	1.01575	1.1547	1.37241
9660_at	YML009C	MRPL39	0.03687	664	3.95994e+06	1235	2.1e-05	157.5	1.34051e-08	508	15.8351		19.9762	9.91561	7.80931	6.28009	5.2963	4.55447	4.4507	4.14107	5.35351	16.5897	14.2432	19.6112	14.814	11.7511	6.99887	7.12215	6.90412	5.1	4.48837	4.93737	10.816	16.826	18.8165	15.4856	20.5116	12.0331	7.81109	6.34686	6.00207	6.22899	6.05159	3.83931	12.0187	15.4606	17.451	17.9761
5624_at	YER093C-A	AIM11	0.03688	665	1.42043e+07	1758	9.2e-05	559	1.50933e-06	1338	4.09302		5.36663	3.33526	2.22588	1.94263	2.01122	1.68627	1.93824	1.82863	1.27361	4.16704	4.371	3.62843	5.35936	3.36477	2.53837	2.23402	1.42698	1.83571	1.61577	1.33369	2.78057	4.6241	4.31223	3.34856	4.9072	3.88284	2.04977	1.61968	1.63017	1.56933	1.71131	1.01731	3.62308	3.28346	3.41153	3.83091
11150_at	YJL143W	TIM17	0.0369	666	2.60859e+07	2450.5	3.68e-05	282	6.6101e-07	1131.5	7.99594		12.4484	8.28671	6.81725	7.1946	7.08754	5.79847	5.63922	4.71473	6.90315	9.97197	8.86301	11.9523	12.7107	9.54091	3.74041	5.11872	5.32999	4.58776	4.77856	5.03024	7.91086	11.1607	10.9399	10.1996	12.0855	6.68876	7.08597	5.21095	4.55165	5.35924	4.59934	6.8937	10.5385	11.3553	11.1668	11.7863
5683_at	YER028C	MIG3	0.03692	667	0.0345123	58.5	6.63e-05	449	8.14998e-07	1180	0.384352		0.0351873	0.220809	0.181612	0.251969	0.287318	0.334423	0.392199	0.319749	0.0423729	0.00784753	0.033105	0.0406091	0.113662	0.197727	0.182844	0.237443	0.181717	0.334694	0.264914	0.262419	0.0125714	0.0432544	0.0107296	0.0168818	0.156288	0.140828	0.200226	0.189655	0.326446	0.346639	0.261251	0.0766378	0.00549451	0.00688976	0.0374115	0.0363071
11106_at	YJL096W	MRPL49	0.03694	668	328304	779	0.000125	668.5	7.15031e-05	2438.5	9.17507		9.97616	5.29942	2.7185	2.60292	1.95735	2.03922	2.26436	2.08568	2.70702	8.88677	11.1324	8.0203	9.63031	5.05114	1.2754	1.88014	3.61761	2.11939	1.8999	1.93844	7.74286	7.81462	5.7264	5.75273	8.31136	5.09112	3.23077	2.08114	2.47521	2.1271	1.59605	1.82077	7.33077	7.65453	7.11325	6.63693
5952_at	YDR528W	HLR1	0.03697	669	8.62312e+06	1505	0.0103	2663	8.65425e-06	1802	0.975155		0.354143	0.477457	0.398411	0.426322	0.472503	0.509804	0.509209	0.453501	1.3293	1.12668	0.610731	0.648731	0.371986	0.382955	0.401806	0.436073	0.264214	0.380612	0.518706	0.382289	1.89257	0.812564	0.875536	0.841112	0.227106	0.242604	0.242081	0.380325	0.311983	0.423319	0.492865	0.538937	1.49011	0.697835	0.742164	0.496888
6672_s_at	YDL136W /// YDL191W	RPL35A /// RPL35B	0.037	670	2.70645e+07	2583	0.00128	1620.5	7.25585e-10	253	28.3019		14.185	8.11098	10.6005	10.5467	12.4568	13.6351	13.5125	16.8234	36.4128	25.9742	18.153	18.3563	13.4684	9.20114	11.7777	11.6941	12.6577	14.2092	13.003	19.3877	29.816	19.3502	17.4506	19.2751	12.9853	7.86272	12.5339	11.784	14.7758	16.5473	14.7003	32.6143	17.8791	18.1033	17.1385	17.221
7753_at	YPR001W	CIT3	0.03701	671	0.00252227	13.5	8.34e-05	529	1.00648e-11	87.5	32.9869		14.5335	33.3064	16.7469	17.5568	13.7609	11.8475	7.29361	3.66249	1.28571	0.319507	0.460046	1.21624	18.1642	33.0352	22.1106	15.9669	12.6957	10.3439	7.55005	2.3013	0.260571	0.38105	0.919528	1.79742	15.8278	28.8959	19.8654	14.8489	11.6488	10.7773	5.61581	2.6848	0.258242	0.690945	1.02022	1.60062
7367_at	YBR008C	FLR1	0.03712	672	2.48183e+07	2340	0.00765	2501	1.79591e-05	2010	4.0756		1.47106	1.45087	1.8899	1.78178	2.37598	3.1732	3.8299	5.47753	1.40194	1.80942	2.26142	1.81827	1.64409	1.34205	1.56208	2.16553	2.35563	2.66224	3.909	4.46004	1.792	2.08754	2.25429	2.46177	1.27595	1.62012	2.03394	1.57302	2.28409	3.06513	5.45006	3.32138	1.55495	2.27461	2.19009	2.13589
6760_g_at	YCL057C-A	---	0.03715	673	2.76967e+07	2738	0.000244	915.5	1.2315e-06	1284	25.5644		37.1271	31.6497	25.0102	23.2823	19.6251	19.7397	21.3976	20.5559	18.2542	38.0404	27.3048	26.8873	43.8186	27.2614	22.7088	23.5354	13.6065	14.1306	14.7937	15.6868	37.3669	29.1761	34.1813	30.8312	35.0195	23.7775	24.655	14.2241	16.0207	16.3403	16.5148	21.9357	36.2835	28.4941	29.9039	35.3195
9047_at	YNL166C	BNI5	0.03716	674	9.84751e+06	1570.5	0.000265	952.5	8.14998e-07	1180	1.11167		0.364359	0.574566	0.585698	0.475816	0.372615	0.416122	0.473456	0.53187	1.45884	1.04372	1.47603	1.31878	0.653272	0.584091	0.51693	0.453196	0.470457	0.673469	0.346815	1.02268	0.648	1.15036	1.59549	1.07646	0.80464	0.382249	0.506787	0.504057	0.402893	0.496849	0.410538	1.23239	0.996703	1.30315	1.47321	1.20643
5635_at	YER064C	---	0.03719	675	1.04361e+06	964	0.00143	1666	4.32148e-07	1036.5	3.04145		1.14983	0.390751	0.659478	0.482565	0.588103	0.813725	1.11051	1.98224	3.4322	1.12668	1.6895	1.63452	1.28473	0.6375	0.468397	0.413242	0.573021	1.00612	1.51365	3.85853	1.62171	1.48198	1.91953	1.8719	1.15873	0.570414	0.436652	0.504057	0.53719	0.726891	1.45445	1.95426	1.71538	1.11516	1.83114	1.70643
10675_at	YKL109W	HAP4	0.0372	676	9.84331e+06	1569	1.82e-05	124	1.04283e-08	481	14.0368		17.7185	13.8208	10.924	7.45894	6.39618	5.00654	6.06825	6.74399	10.6731	11.2668	19.0434	13.403	16.023	10.8602	8.33296	6.47032	5.96098	4.91735	4.90293	4.65551	15.3451	14.6529	14.8605	15.8401	17.7289	10.174	8.70362	4.57708	5.3626	5.13761	6.2393	3.41409	13.2407	13.1624	14.1507	14.1183
5933_at	YDR119W-A	---	0.03721	677	1.69536e+07	1857	2.14e-05	162.5	1.66458e-09	322.5	20.5676		23.9569	28.3688	28.4393	25.207	27.358	23.7015	22.7898	17.8945	7.87167	12.7422	9.03653	11.3797	21.6739	26.6386	26.3488	25.8505	25.0334	19.7878	19.4692	8.09179	14.7131	10.552	9.12339	11.6842	25.4762	31.9515	28.7771	25.2181	24.032	24.7122	16.7651	9.15451	14.5626	8.87992	10.5227	14.5176
5939_at	YDR515W	SLF1	0.03722	678	2.77386e+07	2756.5	6.12e-05	426	2.80335e-08	601.5	1.3171		1.69807	1.29711	0.996595	0.80315	0.721661	0.685185	0.804984	0.899687	0.690073	1.5426	2.00228	1.69645	1.31573	1.12841	1.0079	0.775114	1.068	0.913265	0.833165	0.862851	0.984	1.56849	1.57618	1.74578	1.96948	1.12781	1.08371	1.06897	0.915289	0.927521	0.789243	0.835599	1.3033	1.54921	1.64004	1.9305
9584_at	YMR054W	STV1	0.03726	679	2.79489e+07	2834	0.000131	687	4.056e-06	1597.5	2.30294		3.66856	3.0474	2.03746	2.38245	2.10887	1.88453	1.75948	1.61233	1.36562	2.5639	2.63356	3.41218	3.11711	2.88068	2.26749	2	1.55407	1.62551	1.57634	1.50648	3.608	2.52111	3.47961	3.39325	3.45788	2.78817	2.25226	1.87424	1.78202	1.65336	1.64984	1.39679	3.58681	2.77657	3.26491	2.95643
11355_at	YAL012W	CYS3	0.03727	680	67065.5	585	0.000403	1123.5	3.34086e-06	1541	21.6796		10.9705	2.52139	5.7798	5.90101	6.23457	5.16776	6.75515	10.4086	24.201	16.713	16.2557	14.2975	14.3536	3.01136	4.52483	3.66553	4.42698	4.23878	6.06572	24.0367	21.3051	13.1421	15.471	11.6485	9.76557	2.16213	4.931	3.81846	4.33368	4.40651	6.30955	31.8789	22.1571	14.2963	14.3509	14.9606
9510_at	YMR114C	---	0.03729	681	1.14469e+06	981	2.66e-05	209	1.2315e-06	1284	1.47999		0.768445	1.6289	1.40068	1.46682	1.61504	1.18627	1.11159	0.972832	0.14891	0.369955	0.465753	0.341117	0.820896	1.63864	1.25395	1.57648	1.27536	1.27041	1.05662	0.438445	0.457143	0.542739	0.440987	0.451837	0.894994	1.62249	1.41968	1.27789	1.07851	1.1124	1.12953	0.369592	0.505495	0.518701	0.384226	0.460581
7881_at	YPL144W	POC4	0.0373	682	2.8101e+07	2884.5	0.00148	1677	1.04137e-05	1851.5	2.96889		2.31782	1.46936	1.96481	1.79303	1.62739	1.51634	2.12351	2.16092	4.43826	3.43161	4.02626	3.23553	2.031	1.74545	1.67381	1.87671	2.4359	1.54694	1.51264	2.43737	3.36229	2.56025	3.25429	2.96822	2.37363	2.08521	2.02149	1.21704	1.56818	1.58719	2.07574	3.19283	2.31209	2.34646	2.79575	2.22199
6394_at	YDR070C	FMP16	0.03732	683.5	29.5546	157	1.68e-05	102	2.24846e-07	905.5	38.5115		5.36095	41.6405	38.2157	38.766	38.514	37.5654	37.3619	29.8318	8.15133	4.33857	4.54566	3.12893	6.29506	36.3068	35.7991	40.621	32.0546	32.8245	30.6724	18.6231	5.44914	5.47786	3.70279	2.71003	5.24542	34.6047	35.6799	32.069	33.7893	32.9779	28.8332	23.5946	4.96154	4.97539	2.57533	2.87967
7810_at	YPL033C	SRL4	0.03732	683.5	109019	648	0.000143	718.5	1.43873e-07	833.5	1.0083		0.174801	1.01503	0.46084	0.809899	0.924804	1.1634	1.1831	0.53605	0.616223	0.423767	0.212329	0.249746	0.185993	0.820455	0.908578	1.01484	1.10033	1.47449	1.16178	0.711663	0.331429	0.30484	0.287554	0.359484	0.177045	1.06746	0.815611	1.25051	1.28822	1.85609	0.860593	0.925834	0.230769	0.528543	0.508595	0.195021
7604_at	YPR160W	GPH1	0.03735	685.5	47809.7	550.5	0.000187	808	1.84625e-06	1391	23.5768		9.98865	25.0393	13.6447	15.7717	15.8967	14.402	6.96533	6.73981	1.46247	6.51345	2.9258	2.33503	11.3662	25.0534	15.9989	14.8219	13.0491	10.8214	10.0829	3.40605	4.16686	6.22554	3.04828	2.93744	9.62149	19.1953	15.8179	13.3398	13.9184	13.0882	7.92206	4.81706	5.58681	6.4872	2.90091	3.34232
4821_at	YGR166W	KRE11	0.03735	685.5	2.83642e+07	3105.5	0.000476	1192.5	2.24846e-07	905.5	0.9495		0.716232	0.486705	0.405221	0.465692	0.466891	0.528322	0.68039	0.725183	1.35472	0.83296	1.18037	0.861929	0.585534	0.488636	0.676072	0.51484	0.695652	0.792857	0.661274	0.990281	0.860571	0.92276	0.957081	0.849057	0.899878	0.616568	0.576923	0.649087	0.643595	0.664916	0.789243	0.909765	0.917582	0.890748	0.865521	0.834025
9063_at	YNL196C	SLZ1	0.03742	687	0.00252227	13.5	2.9e-05	222	4.32148e-07	1036.5	0.301274		0.0476731	0.246243	0.305335	0.268841	0.250281	0.269063	0.227519	0.222571	0.0254237	0.00448431	0.00570776	0.00406091	0.0895522	0.269318	0.204289	0.366438	0.237458	0.25102	0.127401	0.0831533	0.016	0.00514933	0.00536481	0.0039722	0.0634921	0.32071	0.269231	0.235294	0.222107	0.216387	0.312843	0.0358467	0.00439561	0.00393701	0.00303337	0.00311203
7674_at	YPR098C	---	0.03743	688	2.45311e+07	2302	5.29e-05	377.5	1.71865e-08	537.5	15.4767		12.2179	17.0879	20.1816	21.3217	21.0168	17.7026	14.1484	19.488	5.84504	10.1693	11.0753	12.9076	12.3238	19.1693	21.763	20.0228	18.262	17.6704	14.1325	9.54104	4.64229	9.79403	12.8487	7.55412	11.0794	15.3018	22.6448	19.6136	20.532	20.0126	14.9682	10.9308	9.66483	10.3848	11.2386	10.3641
6497_at	YDL010W	GRX6	0.03744	689	2.35473e+07	2232	0.000345	1057	4.056e-06	1597.5	3.05779		4.48695	2.78728	2.18956	1.7784	1.74074	1.55556	1.50163	1.83908	1.68281	4.55942	4.00114	2.98071	3.20666	2.56364	2.0474	1.96347	2.10925	1.71633	1.80991	1.22246	2.57371	3.39238	3.03326	3.21748	4.05494	3.2142	2.40158	1.74544	1.67975	1.54937	1.94841	0.739184	3.31648	3.09055	2.92315	2.97718
8237_at	YOR303W	CPA1	0.03746	690	8.39791e+06	1499	3.06e-05	235	2.80157e-07	948	29.5108		10.5369	17.2012	30.2577	29.3611	33.5398	36.3606	39.5937	30.3333	23.8087	10.083	12.5605	11.7645	12.5568	16.4489	26.965	33.4315	41.8818	30.5776	32.0728	30.2365	14.3989	9.64985	14.515	13.4717	10.6129	21.8852	27.0962	19.8225	28.1281	30.7384	36.0944	35.9147	10.4747	9.16437	12.4884	10.4263
6039_g_at	YDR432W /// YDR433W	NPL3	0.03748	691	1.88839e+07	1943	0.00283	1988.5	1.79591e-05	2010	23.9755		13.2247	6.19884	7.18388	9.90101	10.9068	9.15904	8.91441	12.024	30.1743	18.9462	17.7021	12.798	13.4099	6.95909	7.17269	10.0845	6.73133	7.53878	9.06572	21.2343	24.5029	15.7951	13.4592	13.2155	11.663	6.12426	9.26471	7.89047	8.41839	8.79727	8.1449	32.1656	18.022	15.8307	12.2255	13.6867
10156_at	YLR176C	RFX1	0.03749	692	2.83642e+07	3105.5	0.00176	1764	3.34086e-06	1541	1.3915		1.23496	1.05665	1.08173	1.01687	0.934905	0.884532	0.897075	0.911181	2.27603	1.29036	1.25342	1.29949	1.13892	1.04659	0.959368	0.792237	0.724638	0.760204	0.911021	1.28078	1.86857	1.53553	1.18133	1.31778	1.14408	0.734911	1.01018	0.8357	0.849173	0.801471	0.906696	1.58344	1.71319	1.54429	1.2457	1.30705
11021_f_at	YJL001W	PRE3	0.0375	693	2.17304e+07	2115	0.0031	2030	8.14998e-07	1180	10.8301		8.31896	10.8682	13.2611	11.369	9.33333	8.34314	8.6338	9.31766	2.43099	5.9574	6.40297	6.79391	6.40299	9.675	8.00903	8.13699	11.7848	9.27347	8.71891	7.71922	8.624	6.22657	1.32082	8.02284	6.57021	7.89704	8.66403	9.5568	9.88326	9.41282	7.69265	6.96786	8.38352	6.79921	7.24469	5.85685
11131_at	YJL118W	---	0.03754	694	2.22117e+07	2148.5	0.00013	682.5	7.20662e-12	79	0.932367		1.23156	1.19538	1.084	0.979753	0.894501	0.810458	0.977248	0.862069	1.04479	1.23206	1.36416	1.71066	1.74282	1.25568	0.863431	0.802511	0.666667	0.679592	0.701719	0.882289	1.312	1.94439	2.87232	1.84508	1.55556	1.20118	1.01471	0.649087	0.455578	0.564076	0.825467	1.10136	0.985714	1.61909	2.16178	1.85892
8857_at	YNR009W	NRM1	0.03755	695	340212	782	0.000227	876.5	5.94578e-06	1702.5	1.47614		0.962543	0.847399	1.09762	0.35883	0.280584	0.374728	0.291441	0.349007	0.177966	0.714126	1.65411	1.48629	0.977038	0.735227	0.411964	0.317352	0.42029	0.296939	0.368049	0.339093	0.357714	1.30896	1.81438	1.36743	0.69475	0.92071	0.454751	0.323529	0.30062	0.369748	0.363337	0.289246	0.385714	1.15256	1.69666	1.23029
8173_at	YOR374W	ALD4	0.03757	696	2.1945e+07	2133.5	4.58e-05	330	2.18212e-09	343	56.8161		50.689	68.3191	74.8161	73.2688	65.7093	59.6525	53.6717	60.1432	35.6247	19.1547	18	28.5655	53.1814	72.7864	69.4774	67.9258	63.8294	45.4582	50.4146	42.3089	34.7817	21.5767	28.471	31.2244	46.0843	58.6734	67.7704	53.9138	47.8172	54.6618	56.2086	40.6712	27.578	23.5738	29.8847	33.8475
5659_at	YER048C	CAJ1	0.0376	697	2.84409e+07	3409.5	0.000878	1444.5	4.32148e-07	1036.5	4.23969		5.96141	7.1237	5.08967	3.86052	3.37486	3.27233	3.28819	2.88401	4.20218	3.86099	5.23288	4.08934	4.15844	6.78296	4.94582	4.03653	4.63099	4.04388	2.98888	3.07883	3.63429	3.84552	4.02897	4.17279	5.59707	6.33728	5.55769	4.44321	3.9814	4.09769	4.28211	4.02596	3.94835	3.74213	3.71486	4.78216
8904_at	YNL037C	IDH1	0.03761	698	43938.5	541	4.95e-05	348	1.2315e-06	1284	15.623		12.4404	7.26243	4.25426	4.87289	4.59708	3.80719	3.17118	2.82132	3.47337	12.0471	17.8311	14.3168	18.4443	7.58977	4.90519	4.33219	2.88294	3.79592	2.88979	3.11555	13.6263	14.4552	19.0397	13.3982	11.7766	4.97278	3.61425	3.86714	3.39359	3.59559	1.68057	2.21508	10.822	15.8799	17.0799	16.1183
10752_at	YKL167C	MRP49	0.03762	699	2.09693e+07	2052	4.98e-05	354.5	5.35021e-07	1085	7.39645		9.84109	5.64971	5.73553	4.54106	3.76655	3.41176	3.80715	3.8558	3.90073	8.33408	10.8082	8.45888	8.6969	5.86932	4.45711	4.42694	4.87625	3.75306	3.11931	3.42765	9.03657	9.12564	9.59013	7.36346	9.56166	6.25917	5.01697	3.20183	4.12913	3.69958	4.06476	3.48084	10.0484	8.32382	9.5541	9.29979
7127_at	YBR217W	ATG12	0.03764	700	2.38116e+07	2249	0.00113	1568.5	0.00011702	2596.5	0.711724		0.506243	0.537572	0.998865	0.876266	0.659933	0.813725	1.03684	0.776385	0.605327	0.325112	0.515982	0.583756	0.528129	0.795455	0.931151	1.00799	0.557414	1.19388	0.898888	0.510799	0.222857	0.473738	0.590129	0.382324	0.549451	0.688757	1.03281	0.811359	1.16012	1.18382	0.680571	0.3733	0.424176	0.470472	0.556117	0.518672
8198_at	YOR354C	MSC6	0.0377	701	2.40788e+06	1120	1.85e-05	127.5	2.80335e-08	601.5	3.04233		2.77185	2.40116	1.521	1.01237	0.98092	1.20479	0.916576	1.12017	1.23608	3.037	3.9589	3.85178	3.89667	2.09886	1.26298	0.915525	1	1.11327	1.0728	0.937365	1.76343	3.78064	3.68455	3.20258	3.25763	2.01302	1.24321	1.3428	1.19421	1.08718	1.05379	0.799753	2.90659	3.78346	4.02932	4.08299
6275_at	YDR218C	SPR28	0.03771	702	1.20658e+07	1666	6.31e-05	434.5	5.73188e-08	694	0.490213		0.316686	0.446243	0.547106	0.519685	0.527497	0.53268	0.700975	0.543365	0.217918	0.210762	0.272831	0.243655	0.256028	0.507955	0.437923	0.583333	0.729097	0.92449	0.764408	0.456803	0.236571	0.274974	0.252146	0.184707	0.32967	0.647337	0.59276	0.954361	0.78719	0.867647	0.522503	0.358467	0.294506	0.306102	0.257836	0.254149
4198_at	YIL113W	SDP1	0.03776	703.5	1189.18	273.5	0.000129	679	4.91524e-06	1651	2.33103		1.5017	2.63006	1.33825	1.79415	2.32997	2.18845	2.48212	1.85789	0.299031	0.422646	0.547945	0.35533	0.991963	2.62273	1.91874	2.32078	2.83946	1.83265	1.74621	0.666307	0.580571	0.405767	0.18133	0.237339	1.89988	2.32663	1.81335	1.94016	2.4876	2.3708	2.62898	0.46848	0.746154	0.364173	0.280081	0.262448
6479_at	YDR018C	---	0.03776	703.5	67216.7	586	0.000113	631	2.19778e-08	570	6.00327		2.67196	6.34104	4.57435	4.44319	3.22334	2.91721	2.50271	1.74608	0.337772	0.871076	0.676941	1.03147	2.46613	4.80909	4.33409	3.10731	1.88852	2.82959	1.96764	0.859611	1.05829	1.19258	0.801502	1.1291	2.28205	3.87692	3.3914	3.14604	2.79959	2.28676	2.13063	0.407911	1.14615	0.882874	0.998989	1.36411
8028_at	YPL267W	ACM1	0.03778	705	17406.8	456	0.00555	2330.5	1.25092e-05	1899.5	2.32224		0.441544	0.294798	0.23269	0.367829	0.271605	0.298475	0.352113	0.504702	0.325666	2.55493	0.891553	1.26396	0.378875	0.369318	0.276524	0.26484	0.265329	0.333673	0.410516	0.173866	1.96571	1.87333	1.07725	0.767627	0.371184	0.156213	0.2681	0.283976	0.43905	0.406513	0.392975	0.176761	2.12088	1.4124	1.33266	0.86307
5016_at	YGL001C	ERG26	0.03779	706	2.18089e+07	2122	7.93e-05	513	3.56683e-08	632	6.27164		8.34733	4.26127	3.1067	2.92351	2.6431	2.33224	2.65872	3.19018	5.80751	8.35202	8.60388	6.42538	6.35821	3.68864	3.87246	3.06849	2.8272	2.92347	2.44388	4.20302	5.56114	5.40268	5.8015	5.45084	8.25153	6.60947	3.9276	2.83976	2.97314	2.89391	3.0494	2.75525	6.55055	4.7313	5.85541	6.58714
8154_at	---	---	0.03785	707.5	106.297	188.5	0.00191	1808	5.94578e-06	1702.5	0.599208		0.124858	0.618497	0.318956	0.217098	0.151515	0.275599	0.217768	0.104493	0.0375303	0.0706278	0.0445205	0.0192893	0.102181	0.510227	0.230248	0.339041	0.243032	0.2	0.274014	0.0755939	0.064	0.0782698	0.0407725	0.0645482	0.118437	0.505325	0.356335	0.388438	0.309917	0.160714	0.227223	0.0185414	0.103297	0.0610236	0.0121335	0.0684647
4339_at	YHR179W	OYE2	0.03785	707.5	1.24044e+06	994	0.000373	1085.5	4.83078e-09	414.5	16.5783		12.4154	4.60809	3.3496	5.35771	8.25365	9.12418	14.1008	19.9279	17.5266	16.546	17.1884	13.4832	11.4822	4.61591	4.56998	5.99543	8.24192	8.93265	14.452	25.4168	10.9817	12.1287	15.1363	10.5799	15.337	3.60828	2.13801	5.08215	6.5124	8.41492	14.4841	27.2719	19.1187	9.57087	14.4965	14.3641
9309_at	YMR303C	ADH2	0.03791	709.5	6.93288	127.5	4.93e-05	347	3.71719e-09	390.5	86.0352		59.8173	84.1387	90.0034	92.6423	74.3535	71.0283	72.8906	64.8892	30.73	6.61099	7.26027	6.60711	62.6039	91.508	87.6287	96.6096	86.262	52.099	56.0495	51.1566	7.34971	5.43151	7.01931	7.82423	77.3553	91.2095	88.569	60.4919	62.282	64.5998	72.2228	45.0433	7.37033	5.34646	7.19818	11.5633
2177_s_at	YGR281W	YOR1	0.03791	709.5	1.7845e+07	1892	0.000223	868.5	1.71865e-08	537.5	3.99181		1.48922	2.22312	2.62202	2.61642	4.82716	4.19717	4.62188	3.5768	0.835351	1.98767	1.24886	1.27107	1.90011	2.88409	1.72348	3.28767	2.39019	3.70714	4.05763	2.91577	2.16457	1.85376	1.57725	1.67527	1.95727	1.83077	3.95814	2.47972	3.79339	3.97899	3.96487	2.34858	2.23516	1.87303	1.23256	1.32365
5328_at	YFR031C	SMC2	0.03794	711	2.81349e+07	2919	0.000336	1047.5	4.32148e-07	1036.5	2.61341		2.61294	2.05318	2.18275	1.51181	1.49158	1.43682	1.55146	1.93835	1.73002	3.20067	4.05023	3.33198	2.32147	1.9875	1.91648	1.56393	1.08696	1.73367	1.95551	1.78834	2.01714	3.14212	3.12124	2.10924	3.26862	1.96686	1.37104	2.0071	1.75517	2.03256	1.55214	2.20766	1.98242	2.53937	3.09505	3.33402
9468_at	YMR157C	AIM36	0.03795	712	436971	811	5.45e-05	384.5	7.25585e-10	253	10.0731		11.7026	5.69133	3.53121	2.79978	2.56678	2.50327	2.45612	2.26332	1.62954	5.97646	11.5114	7.67716	11.1676	5.11364	2.88488	2.29224	2.56299	1.63367	2.11729	1.67279	3.72114	7.84964	7.75536	8.53227	7.76679	4.04497	2.8371	2.41379	2.20351	1.83088	1.94402	1.66996	3.91648	7.61221	7.88372	8.76556
3937_g_at	YIL162W	SUC2	0.03808	713.5	51015	556	0.000168	777	6.6101e-07	1131.5	5.58705		5.92849	6.29133	2.37457	1.74241	2.62626	1.86383	1.30228	0.704284	0.864407	4.34978	5.36187	4.32081	5.51091	4.94659	2.74153	2.37785	2.72464	1.98878	0.977755	0.730022	2.82629	3.87024	5.28219	4.26117	5.58242	5.42012	1.08824	2.73529	2.25413	1.65021	1.5258	0.386897	5.28022	4.78051	4.81598	4.86929
5194_at	YGL186C	TPN1	0.03808	713.5	2.32104e+07	2204	0.000233	894	5.73188e-08	694	7.82765		6.06583	3.27283	3.33258	4.00562	3.92368	4.70153	5.75298	5.47335	11.1005	9.57848	6.56735	6.76244	5.62572	3.175	3.52709	3.09817	4.07246	4.13367	4.70172	6.3013	11.6549	6.50566	6.16953	6.91956	6.82418	2.25089	3.28167	3.92394	4.33161	4.0021	6.97585	10.2373	9.73736	6.48524	5.79171	6.80394
6377_at	YDR097C	MSH6	0.0381	715	7.80038e+07	3569	0.00615	2381	0.000984649	3341.5	5.05605		2.49716	1.41156	1.51419	1.2036	1.422	1.378	1.19393	1.25078	0.439467	5.49552	3.18151	2.96447	2.72445	1.36932	1.7009	1.48174	1.69788	1.39388	1.36603	1.38985	2.65714	4.3275	3.01931	2.86495	2.68987	1.45562	1.71493	1.3073	1.33574	1.44853	1.45335	0.899876	3.4989	3.02461	2.69464	2.46058
11203_i_at	YJL177W	RPL17B	0.03814	716	68282	588	0.00141	1661	9.59915e-10	274.5	44.2439		11.0363	2.5237	5.63678	8.28571	10.4018	10.6678	12.3467	12.3804	46.7676	17.9888	12.2192	17.0264	12.6877	3.51705	7.39616	7.73858	6.3757	9.33061	11.277	22.8737	48.2354	21.0639	21.1577	16.0437	12.3333	2.06391	7.26018	5.04057	7.74277	9.40966	13.843	37.9876	32.9945	19.1427	16.2133	14.418
8921_s_at	YGL147C /// YNL067W	RPL9A /// RPL9B	0.03815	717	2.39482e+07	2261	0.000983	1498.5	1.04283e-08	481	35.3269		9.09081	10.0775	12.6107	12.6952	11.5017	13.1264	14.805	16.5308	44.4177	27.0617	22.9669	18.7127	10.845	10.5091	12.5181	10.2123	12.0747	15.0224	13.0566	27.4784	28.6137	21.9763	20.4281	14.0755	14.7949	10.2544	12.4672	10.2028	11.9174	12.7847	13.461	31.9852	30.4506	18.2451	17.907	15.8268
4912_at	YGR076C	MRPL25	0.03823	718	219439	719	5.37e-05	380	2.29378e-10	196	7.46886		7.39614	3.37225	1.81158	1.52531	1.52525	1.30283	1.35645	1.40334	2.14891	6.44395	8.77169	6.68629	6.09185	3.21136	2.07111	1.63356	1.76477	1.60612	1.364	1.90497	2.75886	5.83419	6.59228	5.25223	9.8315	2.54556	1.57919	1.69574	1.6188	1.77521	1.63117	2.55006	5.18352	5.89075	7.12538	7.39523
7993_at	YPL256C	CLN2	0.03824	719	4.86902	120	0.00234	1902.5	9.59915e-10	274.5	3.92496		0.434733	0.326012	0.299659	0.158605	0.17284	0.141612	0.131094	0.208986	0.284504	4.05605	1.5605	1.90152	0.774971	0.281818	0.247178	0.228311	0.141583	0.172449	0.233569	0.207343	0.592	3.31411	1.9882	1.10129	0.522589	0.152663	0.169683	0.203854	0.10124	0.135504	0.165752	0.185414	1.79121	2.81004	2.16279	1.32676
8922_at	YNL066W	SUN4	0.03826	720	0.0345123	58.5	0.000841	1425	4.32148e-07	1036.5	17.073		0.38933	1.70867	15.7877	17.4623	10.431	8.58824	5.34345	2.3908	6.33414	0.524664	0.64726	0.622335	0.571757	3.24091	17.1354	13.621	11.2553	6.17041	3.54601	4.64471	1.45143	0.521112	0.782189	0.655412	0.590965	8.17396	21.7964	10.0254	8.69835	6.15651	3.74424	8.86156	1.28681	0.626969	0.633974	0.701245
7266_at	YBR088C	POL30	0.03827	721	11952.4	419.5	0.00205	1838	4.30979e-05	2270	5.08144		1.51532	1.10173	1.09989	1.24859	0.838384	0.553377	1.13001	0.862069	0.550847	5.63229	3.37671	3.64569	2.29851	0.968182	1.36907	0.905251	0.467113	0.64898	1.13953	0.560475	1.85029	4.76828	3.4882	1.97915	0.970696	0.733728	0.986425	0.563895	0.522727	0.677521	0.54775	0.302843	4.73626	3.87205	3.7179	2.37033
7435_at	YBL061C	SKT5	0.03833	722	4.57364e+06	1288	0.00168	1740	1.25092e-05	1899.5	4.11837		1.61067	0.905202	1.22247	1.08549	1.06734	0.877996	0.904659	1.12121	4.99637	2.61883	2.15525	2.28731	1.6349	1.07159	1.29684	1.00685	1.10591	0.937755	0.875632	2.83585	3.592	2.92276	2.96674	2.62264	1.9707	1.14556	0.882353	0.862069	1.01033	0.926471	1.25686	5.09271	3.49451	2.28051	2.10212	2.08817
10143_at	YLR205C	HMX1	0.03842	723	439.699	223	0.000273	967	2.18212e-09	343	18.366		10.1884	19.3503	17.2872	9.71879	6.21773	4.60131	4.51138	3.90178	1.53753	0.984305	1.7911	2.48528	10.7348	20.2136	15.4616	8.51712	5.068	3.45	3.273	2.06479	3.16457	0.935118	1.9721	3.5144	11.1013	19.8249	15.7704	5.69371	3.38636	2.6145	4.07574	1.11248	1.33407	0.970472	2.13043	3.86929
10934_at	YJR095W	SFC1	0.03844	724.5	3.58078e+06	1208	0.00034	1052.5	5.73188e-08	694	19.6811		21.5346	18.1237	14.2713	14.0754	9.56902	11.0033	6.10401	9.74086	1.85351	4.29484	8.4395	9.87208	21.1286	22.35	12.3047	7.96347	8.67893	8.35306	8.71385	5.50432	3.17143	6.90628	9.20494	6.58391	14.8144	18.5692	14.0362	11.2688	10.4855	10.3519	6.0472	3.88628	5.02857	7.34744	5.58038	9.35996
5774_at	YEL060C	PRB1	0.03844	724.5	2.31508e+07	2200.5	3.95e-05	297	1.71865e-08	537.5	28.3312		23.5165	28.6763	37.5358	33.7773	35.67	33.0468	33.2849	27.9101	9.2046	19.6693	13.2021	11.798	26.3995	29.4773	34.9887	33.3447	25.767	29.949	28.6047	22.0907	16.1886	16	13.8401	12.1758	22.6374	29.5882	33.7738	28.6927	29.0258	29.8981	24.3952	14.0766	19.778	12.7963	12.0607	15.3755
10478_at	YKR097W	PCK1	0.03847	726	1.03234e+06	963	0.000464	1184.5	8.14998e-07	1180	15.9462		7.13734	5.45896	4.74347	5.48819	1.85746	3.27342	2.99675	2.35214	2.60048	5.8935	11.847	9.45584	17.8037	8.28296	3.05756	6.21119	5.17057	2.87755	2.51668	2.31965	7.128	7.41504	6.54614	10.2363	13.7888	6.82604	6.84163	3.78702	4.33058	3.06408	1.74204	2.10878	6.16044	8.75098	11.3933	10.0778
9579_at	YMR048W	CSM3	0.03848	727	6.36078e+06	1386	0.000202	833	1.37041e-06	1312	0.465062		0.351873	0.309827	0.351873	0.371204	0.292929	0.318083	0.40195	0.293626	0.411622	0.683857	0.757991	0.565482	0.47302	0.311364	0.273138	0.283105	0.236343	0.207143	0.192113	0.182505	0.608	0.781668	0.857296	0.509434	0.565324	0.597633	0.363122	0.266734	0.19938	0.148109	0.18112	0.23733	0.686813	0.927165	0.898888	0.727178
4956_at	YGR028W	MSP1	0.03849	728	1.14039e+07	1635	0.00153	1696.5	9.94478e-05	2540	4.07879		5.30761	2.23353	2.01589	1.66029	1.89338	1.55011	1.66739	1.81818	1.22881	5.22309	4.75799	3.78477	4.72331	2.72955	2.36682	2.10959	2.43701	1.98163	1.55814	1.2041	3.18057	4.12049	3.48069	3.44886	6.39194	3.59763	1.89932	1.94523	2.09607	1.97164	1.98793	0.755253	4.17582	3.4124	3.36198	3.49585
2841_s_at	YLR342W	FKS1	0.0385	729	287.157	216	0.000553	1266	0.000188991	2768.5	20.4237		8.81839	2.10405	1.41771	2.99663	2.29181	2.13617	2.52546	4.36364	21.8414	12.4473	8.31735	5.29746	11.2997	2.83977	1.40632	2.47945	1.49164	1.11735	2.24267	9.53564	23.1909	10.069	12.8026	13.3357	6.08547	1.32189	1.91063	2.29513	2.02996	1.35084	2.02415	17.0457	15.0429	11.6526	11.725	8.46058
8535_at	YOR017W	PET127	0.03852	730	2.77722e+07	2775	0.000965	1490	6.04928e-05	2391.5	1.42194		2.4563	1.89942	1.71396	1.75591	1.94949	1.76906	1.90791	1.69906	2.21913	2.76345	3.121	2.38274	2.99426	1.82727	1.89729	2.21119	1.38127	1.43061	1.65116	1.55724	4.10743	3.49948	3.4324	2.9573	2.62882	1.40828	1.92421	1.17241	1.31302	1.19748	1.65971	1.9382	3.63407	2.66535	2.44692	2.4222
5468_at	---	---	0.03857	731	1.78227e+06	1062	0.002	1826.5	0.000188991	2768.5	4.09425		3.17367	3.5341	2.98411	3.82677	4.74074	4.60458	4.08992	4.31452	0.646489	0.890135	1.86986	1.80203	3.53157	2.66364	3.52935	4.38813	2.86399	4.42041	3.71486	3.78726	0.450286	1.73018	1.68455	1.40616	1.9243	2.59645	1.86878	3.08519	4.1219	3.8687	4.10977	1.06428	1.1956	1.97146	1.79676	1.98133
5620_at	YER091C	MET6	0.03859	732	375268	797	7.68e-05	503	5.94578e-06	1702.5	21.3679		14.9376	3.60809	4.0874	6.28234	6.70483	7.46514	7.75298	9.13584	22.7361	17.7668	24.976	19.6589	19.3881	4.57727	5.15914	8.08105	6.1204	8.91837	7.68251	19.0313	21.3051	16.0793	21.5107	19.7865	20.0098	3.6142	2.8733	7.06897	7.59711	7.82458	8.55873	23.1706	22.533	17.8081	20.5501	20.417
10754_at	YKL165C	MCD4	0.0386	733	9.84751e+06	1570.5	9.3e-05	563	3.48321e-07	990	3.47813		3.58456	2.33757	1.9546	1.98088	1.86981	1.48039	1.67822	2.0721	1.74213	4.95852	4.58448	4.86294	3.70723	2.16477	2.11625	1.59247	1.99777	1.42143	1.45905	1.95464	4.26743	6.5932	5.72103	3.75174	4.25519	1.68994	1.96041	1.57809	1.73141	1.89391	1.68825	1.53399	4.5989	5.27362	4.96057	4.45954
5993_at	YDR479C	PEX29	0.03861	734	2.68668e+07	2537.5	0.0011	1555.5	2.80157e-07	948	3.37071		3.5403	4.50751	3.57435	3.33183	2.76543	3.22876	3.09101	2.6186	1.1368	3.19843	3.25	2.31777	3.29621	4.01932	4.06998	3.61301	3.62096	3.27959	2.67543	1.15227	2.6	2.89495	2.16202	2.54022	3.2442	4.20355	4.37557	3.46045	3.49587	3.17542	2.59166	0.957973	2.61758	2.40354	2.40849	2.22303
7325_at	YBR057C	MUM2	0.03872	735	2.72548e+07	2630	0.000601	1301	4.91524e-06	1651	2.81222		1.81385	4.02197	4.4983	3.75816	2.60831	2.88889	2.37486	2.68234	2.42252	1.72646	1.68607	2.14822	2.33065	2.6875	4.51919	3.18493	2.76366	3.67041	2.49242	2.72462	1.23657	1.83316	1.30472	1.51142	1.47985	2.04615	4.05091	3.32759	3.19628	2.92017	2.63776	2.60939	1.84286	1.67224	1.91001	2.03631
6729_at	YDL223C	HBT1	0.03873	736.5	0.0117955	42.5	1.01e-05	38	7.20662e-12	79	26.5873		1.43019	19.8474	18.2213	21.991	26.5129	27.4706	26.4605	16.6301	2.3523	0.973094	1.18836	0.883249	2.01148	16.7398	18.5497	30.0674	24.553	17.802	16.9737	6.3013	1.29486	1.32029	1.15665	1.19067	1.59829	15.4166	20.4389	17.0294	20.4473	18.9832	20.27	5.49073	1.07143	1.09252	0.889788	0.993776
6671_at	YDL192W	ARF1	0.03873	736.5	2.81688e+07	2935.5	0.00109	1551	4.91524e-06	1651	34.6678		43.1646	30.6	28.3292	28.3993	29.6981	25.5283	29.2568	32.0846	60.1961	51.8453	49.726	44.3766	49.2629	32.5852	30.1919	31.2066	22.592	22.9755	21.8028	34.6393	60.2309	37.5654	46.2328	40.3962	51.6398	32.1065	28.2014	20.1785	24.156	26.2206	28.4149	57.6811	42.0297	37.1978	38.819	41.0104
5859_at	---	---	0.03875	738	4.36637	116.5	6.89e-05	463	1.66458e-09	322.5	0.474653		0.195233	0.495954	0.368899	0.300337	0.232323	0.19281	0.109426	0.0574713	0.0532688	0.0213004	0.053653	0.0324873	0.158439	0.482955	0.360045	0.243151	0.183946	0.134694	0.165824	0.0313175	0.0457143	0.0175077	0.027897	0.0287984	0.321123	0.481657	0.452489	0.329615	0.205579	0.155462	0.154775	0.0333745	0.0197802	0.0187008	0.0242669	0.0446058
10158_at	YLR178C	TFS1	0.03882	739	42139.3	534.5	4.82e-05	343	2.74674e-06	1492	33.7702		12.6379	37.4046	27.5221	33.5118	31.9719	30.0556	30.1311	23.3177	3.63438	6.33744	5.40868	4.68731	13.9874	36.0432	30.3397	28.0959	34.2453	23.6041	23.2497	11.9914	9.984	10.2626	5.87768	4.95432	13.4432	33.4059	31.1233	23.7941	26.0661	24.6239	26.6202	9.6131	10.0824	9.30315	5.30334	5.68568
5091_at	YGL061C	DUO1	0.03883	740	1.37579e+07	1738	0.000262	947	2.29378e-10	196	1.58591		0.62202	0.424277	0.433598	0.327334	0.47587	0.400871	0.48429	0.68652	0.744552	1.34193	1.91324	0.892386	0.811711	0.510227	0.451467	0.351598	0.395764	0.44898	0.36906	0.389849	0.521143	1.36663	1.17489	0.885799	0.711844	0.538462	0.412896	0.3286	0.403926	0.42542	0.613611	0.666255	0.967033	0.908465	1.13448	1.09647
3939_at	YBR006W	UGA2	0.03885	741	1.94478e+07	1964	0.00772	2508	0.000137494	2656.5	2.59407		3.16913	2.58613	2.00341	2.05737	2.14927	2.0305	1.99567	1.73668	0.575061	1.64798	1.77397	1.48325	2.26292	2.57841	2.44921	1.90753	2.73244	2.93673	2.13953	1.33261	0.755429	1.23378	1.53004	1.46475	3.20757	3.52899	1.51584	3.06187	2.36054	2.22479	2.54885	0.624227	1.61429	1.19094	1.21537	1.68361
7135_at	YBR225W	---	0.03886	742	2.7831e+07	2796	0.000154	750	1.25092e-05	1899.5	1.14925		1.08967	1.73642	1.63678	1.40495	1.46801	1.48693	1.49404	1.21108	0.587167	0.886771	0.994292	0.674112	1.14466	1.48977	1.5395	1.47146	1.45039	1.42041	1.43782	0.726782	0.96	0.916581	0.801502	0.834161	1.116	1.62959	1.79751	1.54665	1.24174	1.44223	1.44786	0.558714	0.941758	0.926181	0.757331	0.875519
6885_at	YCR008W	SAT4	0.03889	743	2.1235e+07	2073	0.00477	2257	1.2315e-06	1284	4.76025		2.916	1.95723	1.79569	1.77728	2.31425	2.07516	2.33044	2.5162	6.53753	3.28139	2.17009	3.52284	3.22388	2.19432	1.93905	2.07078	1.72352	1.90918	2.13953	3.26242	6.35771	3.19773	3.44206	4.25521	2.89988	1.02485	1.45475	1.643	1.86364	2.05882	2.36773	6.28677	4.02088	3.38484	3.46815	3.5083
10148_at	YLR168C	UPS2	0.0389	744	666.05	241	4.8e-05	341.5	5.13835e-12	70.5	8.05551		5.17821	1.40231	1.97049	1.22272	0.859708	0.633987	0.842904	1.07732	3.83293	2.90359	8.6895	7.95533	5.32147	1.88977	1.71445	0.815069	0.888517	1.0398	0.569262	1.68898	7.86057	5.12976	8.28433	6.04369	4.38706	1.85325	1.42081	1.11765	0.613636	0.969538	0.792536	2.40544	5.31209	5.74705	8.42568	8.52697
4527_at	YHR009C	---	0.03896	745	2.83557e+07	3088	0.00512	2289.5	0.00226664	3672.5	3.90595		4.50284	4.11214	2.76617	3.11249	3.26936	3.30392	2.83424	2.83908	2.1477	5.75897	6.05365	3.77665	4.63031	3.81932	3.90181	3.22146	2.83166	3.05816	2.75227	2.07559	3.14286	4.72194	4.84657	3.60973	6.27228	5.07101	2.86765	3.15416	2.52996	2.72689	3.01866	2.65637	4.67582	4.4813	3.81901	4.09647
7861_at	YPL119C	DBP1	0.03898	746	92765	630.5	1.94e-05	138.5	1.04283e-08	481	3.77753		1.41771	2.78613	3.22134	3.56131	4.07744	4.13399	4.16251	3.49739	0.384988	0.84417	0.760274	0.774619	1.84041	2.81705	3.23251	3.68151	3.93423	3.63469	3.38524	1.13067	1.29029	0.985582	0.832618	1.01589	1.91087	3.55148	3.59502	3.0426	3.52066	3.67857	4.29638	0.914709	1.49451	1.04035	0.729019	0.729253
4699_at	YGL059W	PKP2	0.03899	747.5	1.08562e+06	974.5	0.000131	687	2.56128e-05	2120	9.69422		5.06129	6.28439	7.02384	7.3757	9.25365	9.3159	10.6966	7.23825	1.00242	3.04372	4.47489	3.51066	4.30195	7.56932	8.72122	9.54338	10.9041	8.6449	9.22548	2.88553	2.85371	3.21833	2.98605	2.77656	7.2735	7.30414	7.30204	6.96856	9.3812	9.65861	11.8013	1.9691	2.38681	2.52559	2.65318	3.10581
10012_at	YLR297W	---	0.03899	747.5	1.21431e+07	1670	4.42e-05	322	2.18212e-09	343	3.12037		1.5857	3.21387	3.71964	3.66592	4.05724	4.17756	4.2026	2.95716	1.43947	1.57287	1.89041	1.08223	1.86338	3.43864	2.79345	2.48744	4.86176	3.64898	3.66229	2.06803	1.97371	1.4552	1.07511	1.02185	2.43834	3.21183	3.42421	3.42089	3.75103	4.29097	4.80681	1.88504	2.4956	1.77165	1.18301	1.2417
11041_at	YJL026W	RNR2	0.03901	749	2.83812e+07	3122	0.000238	902	3.56683e-08	632	12.7532		8.98411	12.3503	13.8184	14.8009	19.0842	16.8519	14.7703	17.5172	13.0375	8.62668	11.0171	6.33096	11.38	13.0148	13.8679	14.5708	15.3567	16.5051	13.1314	16.4611	16.7943	9.25747	8.95923	8.1291	11.8681	13.1148	12.5147	11.3753	15.1581	15.6786	18.2141	19.047	11.0824	9.47146	8.84833	9.29564
8615_at	YOL083W	ATG34	0.03903	750	75236.7	598	1.29e-05	67	5.35021e-07	1085	13.471		5.3916	14.0578	13.3473	15.2711	15.44	14.4608	15.5146	12.1494	2.04358	3.35426	4.2089	2.60711	6.36395	14.0409	13.842	15.9235	14.4482	12.552	12.4095	7.58963	3.18857	4.06591	3.52253	2.59285	5.19292	13.6521	15.9287	11.6866	13.4267	12.2216	13.2689	5.5958	3.4978	3.21555	2.47321	2.84544
4293_at	YHR132W-A	IGO2	0.03906	751	4.85422e+06	1298	0.000114	638	2.24846e-07	905.5	10.1557		7.4336	12.1376	10.4915	9.21597	8.27048	5.95752	5.14518	3.51202	1.98184	5.89798	4.55479	4.49746	6.37084	11.6705	9.193	11.6244	11.3088	7.68571	3.44085	2.11015	4.52686	4.13491	4.36481	3.92949	10.2454	16.871	11.7115	9.13895	8.80579	7.48634	6.02086	2.25216	5.25714	3.85433	3.70475	3.91494
9619_at	YMR041C	ARA2	0.0391	752.5	27766.2	493	3.62e-05	277.5	9.59915e-10	274.5	5.01766		1.55278	4.63699	5.44381	4.49831	4.46352	3.34749	3.14951	2.85057	0.42615	0.637892	1.4121	1.3665	2.01837	5.59886	4.73589	2.75913	4.23188	3.87245	1.57432	1.7905	0.371429	0.911431	1.37124	0.968222	2.36874	5.33846	5.01923	4.68256	3.56818	4.13445	2.83644	1.35105	0.804396	1.17224	1.31041	1.37241
7268_at	YBR089C-A	NHP6B	0.0391	752.5	2.05886e+07	2026	0.000142	715	3.6479e-12	65	17.5091		10.6073	18.7098	21.2633	13.6007	10.1324	9.74183	8.43229	8.00105	3.75424	7.00785	5.80594	8.32792	8.8186	14.2045	16.3296	11.2763	9.96656	9.95306	8.60162	5.16739	4.40343	5.4346	5.44206	7.66634	6.35897	15.7917	15.8993	11.6968	9.81818	9.86555	8.11855	4.5686	6.3989	5.61614	7.45804	8.78838
6565_at	YDL078C	MDH3	0.03913	754	1.78888e+07	1893.5	8.3e-05	528	9.59915e-10	274.5	25.4491		17.2179	30.5908	25.0034	20.288	20.9955	17.7026	15.5146	13.9509	5.14165	11.2276	10.2957	9.65584	15.9173	29.3409	24.965	21.7831	15.1115	17.1388	14.1992	9.95032	7.472	10.1596	9.41202	10.3396	17.6935	31.516	25.1267	20.4249	17.4298	16.9853	16.595	8.47095	9.91319	9.30118	8.95349	10.2977
9540_at	YMR098C	ATP25	0.03916	755	2.76967e+07	2738	0.000103	595.5	1.43873e-07	833.5	1.25134		2.20204	1.63584	1.26107	1.10011	1.19192	0.956427	1.18202	0.980146	0.996368	1.59641	2.20776	1.85076	2.15959	1.68409	1.18172	1.10616	1.27648	0.846939	0.971689	1.15119	1.68914	2.01236	1.64485	2.70407	2.07082	0.975148	1.28054	1.23022	1.23244	0.977941	0.717892	1.09518	1.62088	1.86811	2.04044	2.14834
11110_at	YJL092W	SRS2	0.03918	756	1.06776e+07	1599	4.88e-05	345	3.34086e-06	1541	3.01813		2.48695	2.85549	2.83087	1.64342	1.36251	1.09586	1.02384	1.10345	0.502421	1.25561	3.52055	2.3797	2.70494	2.49091	2.32506	1.71233	1.40134	1.21429	1.1274	1.04752	0.838857	2.38002	3.07082	2.78153	2.77778	2.56686	2.20475	1.55172	1.47417	1.25315	1.24698	0.944376	0.804396	2.4439	3.02629	3.09855
8265_at	YOR289W	---	0.03921	757	4.17457e+06	1262.5	0.00013	682.5	2.24846e-07	905.5	6.30755		2.93076	5.39769	7.52667	7.25084	6.53086	6.29956	6.03467	4.80042	1.21913	5.79372	3.12215	3.21726	4.25373	5.91705	7.12867	9.15068	6.41694	7.78776	5.63802	3.59719	2.67657	3.36354	2.42382	1.36644	4.72161	4.46982	9.03394	7.06085	8.13017	9.3855	5.96048	1.40049	3.66593	3.61614	2.34277	2.79668
7338_at	YBR025C	OLA1	0.03923	758	2.30097e+07	2192	0.000615	1309	3.07419e-10	210.5	17.7681		6.49262	4.5237	7.0681	7.87064	8.83614	8.93573	9.30769	10.9018	22.2918	15.4395	6.57534	9.7198	6.32262	4.19886	6.57223	9.37443	6.94983	9.85714	10.2032	12.595	13.3223	12.5396	8.41631	8.68918	5.22711	3.19882	6.75792	7.71805	8.07955	8.82773	10.5851	18.2621	16.2011	11.1378	9.55207	9.20228
11331_at	YAR018C	KIN3	0.03929	759.5	35433.4	516	0.000246	918	1.80059e-07	868.5	0.954599		0.360953	1.02081	0.859251	0.721035	0.519641	0.253813	0.24052	0.263323	0.152542	0.0795964	0.06621	0.118782	0.510907	1.14886	0.776524	0.699772	0.459309	0.215306	0.211325	0.303456	0.292571	0.161689	0.136266	0.284012	0.501831	0.650888	0.789593	0.710953	0.274793	0.169118	0.162459	0.206428	0.212088	0.126969	0.138524	0.289419
9629_at	YMR007W	---	0.03929	759.5	3.25874e+06	1182	0.000125	668.5	1.2315e-06	1284	0.486177		0.265607	0.63237	0.477866	0.580427	0.386083	0.503268	0.438787	0.412748	0.200969	0.213005	0.26484	0.146193	0.288175	0.669318	0.539503	0.501142	0.656633	0.370408	0.347826	0.193305	0.165714	0.165808	0.120172	0.17279	0.355311	0.512426	0.574661	0.373225	0.490702	0.488445	0.243688	0.092707	0.138462	0.190945	0.166835	0.159751
6070_s_at	YDR418W /// YEL054C	RPL12A /// RPL12B	0.03931	761	2.84239e+07	3233.5	0.00236	1907.5	2.74674e-06	1492	20.1476		15.9217	9.35607	14.2395	12.4544	14.165	14.7974	14.7757	16.0575	29.5036	24.3296	24.7443	17.1513	12.6636	9.77727	14.1704	14.1256	14.2508	14.3561	16.5713	20.216	20.8606	18.0103	17.8444	16.0348	16.1954	11.3041	14.5498	14.8621	12.4814	15.0777	11.9616	24.246	20.7813	18.4085	15.2578	18.0643
10043_at	YLR284C	ECI1	0.03934	762	1.53289	104	0.000124	665	3.67724e-11	128	18.824		9.01816	19.6659	13.4677	11.1766	11.2783	9.60349	8.62188	8.04284	1.4322	0.841928	0.941781	1.15025	9.15155	21.6432	13.2709	11.9612	8.89967	7.8449	7.08595	4.5378	0.688	0.866117	0.939914	1.572	9.45055	16.6237	14.2059	9.14402	10.1105	8.93382	7.20198	3.21508	0.805495	0.863189	0.965622	1.40456
9634_at	YMR012W	CLU1	0.03936	763	1.23181e+07	1678	1.05e-05	44.5	2.5784e-12	60	9.06819		7.28717	5.58497	5.68331	4.17885	3.36364	3.01743	3.23077	3.11599	6.3632	8.07735	12.0856	9.57157	8.91274	4.78523	3.76975	3.12671	3.10925	3.01327	2.44793	5.01188	5.56343	8.33471	9.16846	7.5422	9.96703	5.54083	4.3405	3.11359	2.80888	3.0063	3.72667	5.9691	8.5044	8.86811	10.1739	9.77282
4796_at	YGR230W	BNS1	0.0394	764	0.403398	81.5	0.000525	1235	1.70569e-10	182.5	12.8314		4.49603	13.2994	7.33939	5.49381	3.72054	2.6329	1.59805	1.37618	0.51937	0.507848	0.468037	0.605076	3.94604	11.4341	9.03047	5.17808	3.89075	2.80102	1.42669	1.21382	0.300571	0.374871	0.353004	0.835154	6.40293	14.6592	5.51471	5.04361	3.57335	2.47899	1.71021	0.463535	0.417582	0.331693	0.32457	1.03319
5973_at	YDR504C	SPG3	0.03942	765	2.71471e+07	2596	9.81e-05	581	4.83078e-09	414.5	6.89001		7.10897	10.0254	10.0919	11.1564	9.78788	9.16993	8.1636	7.41588	4.26634	5.5157	6.94635	6.3797	9.43284	9.96023	11.2223	10.2603	6.33333	9.49184	7.93124	4.05076	5.00571	4.70443	5.09442	4.72691	8.52747	10.5882	10.4321	9.76572	9.41529	9.1229	6.53568	2.71817	7.76813	5.02953	5.69666	6.73548
7378_s_at	YBL027W /// YBR084C-A	RPL19A /// RPL19B	0.03944	766	2.7638e+07	2714	0.000841	1425	3.05129e-05	2164.5	56.0601		43.0545	19.889	32.4745	27.9426	26.2671	31.4858	32.8223	42.9028	75.9492	66.4182	59.6119	42.2071	42.6338	21.8977	26.4526	33.2215	39.5541	25.952	33.0536	53.1145	61.0583	43.9876	41.5515	44.7597	45.9817	28.6284	34.3778	21.0274	27.5702	31.7405	40.6564	65.4536	54.1967	38.8071	39.4125	43.6255
9119_at	YNL275W	BOR1	0.03945	767	2.75962e+07	2697.5	0.000161	764.5	3.48321e-07	990	1.00015		1.51646	1.64855	1.53916	1.62655	1.3165	1.48693	1.35428	1.27273	0.904358	0.693946	0.648402	0.832487	1.15385	2.00455	1.48533	1.5879	1.43813	1.0449	1.273	0.7527	1.14057	0.915551	0.689914	0.927507	0.810745	1.36923	1.53507	1.71197	1.3626	1.47059	1.04281	0.824475	0.768132	0.78937	0.606673	0.685685
7758_at	YPR006C	ICL2	0.03946	768.5	1.20263	99	7.57e-05	500	2.5784e-12	60	27.1543		19.9943	28.0809	28.2384	17.9595	15.1481	12.6209	11.4626	7.42424	1.41404	1.08408	1.89269	3.05888	27.6062	27.2114	22.0158	15.2728	12.4827	11.3745	9.97674	3.97732	0.516571	1.64573	2.60515	3.18471	24.0513	22.5751	22.2579	13.3773	12.2231	11.2363	9.49287	1.93201	0.815385	1.81004	2.81395	4.87759
11083_at	YJL074C	SMC3	0.03946	768.5	788051	923	0.00074	1382	0.001135	3387.5	4.15165		3.91033	2.8474	1.25993	1.48369	1.7688	1.62745	1.73564	1.57053	0.420097	4.57175	3.31393	4.0335	3.31114	3.15341	0.6614	1.14269	1.27759	1.36122	1.33771	1.27754	1.40686	5.793	4.20494	3.75571	2.71917	2.75976	1.70701	1.3357	1.33781	1.51471	1.17673	0.731768	2.7978	5.25787	3.70981	3.66494
8882_at	YNL013C	---	0.0395	770	1022.9	261.5	5.91e-05	413.5	2.5784e-12	60	1.62738		0.282633	0.509827	0.724177	1.02362	1.85073	1.39107	1.052	0.901776	0.380145	0.241031	0.27169	0.22335	0.307692	0.554545	0.857788	1.09589	2.38016	0.962245	1.10313	0.721382	0.210286	0.129763	0.238197	0.0764647	0.172161	0.381065	0.783937	0.731237	1.06612	1.18592	1.01537	0.479604	0.125275	0.144685	0.146613	0.123444
8981_at	YNL096C	RPS7B	0.03952	771	4.90162e+06	1300	0.00325	2055	8.0909e-09	455.5	31.9383		4.29398	3.89827	5.93757	6.30371	6.3064	6.79847	7.81365	9.95298	35.8366	15.2332	10.6747	10.2437	7.4822	4.13068	6.14334	6.50799	5.83389	6.61429	7.39838	16.5324	20.0594	13.3491	12.985	9.51936	6.86569	3.9929	6.05091	4.84381	4.66426	5.85924	9.02635	26.0803	18.6604	10.1801	10.7846	9.67116
5359_at	YFR017C	---	0.03956	772	760258	915	0.00015	739.5	1.84625e-06	1391	14.5937		9.69694	14.3468	16.1022	13.5827	11.165	12.2985	10.0791	6.30826	1.50847	4.35538	5.26484	3.27107	10.3812	12.7716	13.9774	13.7831	9.67113	11.9633	9.58948	3.07883	5.10171	5.47065	3.6427	3.7577	7.37363	20.5704	11.8971	10.9037	11.1839	9.60294	10.236	1.9864	7.3967	4.30807	3.67745	5.04772
9097_at	YNL252C	MRPL17	0.03958	773	4.05699e+06	1245	2.3e-05	171	5.03477e-11	138.5	5.57662		6.33939	3.47052	2.04427	2.06862	1.6229	1.59804	1.8494	2.44932	2.31477	5.15471	7.17466	5.71066	7.062	3.21477	2.23928	1.96233	2.58863	1.75102	1.94641	4.2149	4.39771	7.11432	6.29828	6.39225	8.27106	4.20473	2.47964	1.79919	1.70455	1.71849	2.27113	3.77874	4.73077	5.55413	6.02123	6.00934
6555_at	YDL086W	---	0.03959	774	2.81518e+07	2924.5	9.29e-05	562	2.85217e-09	365	7.83048		8.05448	11.2381	12.5641	10.7458	10.0752	9.19063	9.09859	8.75549	4.73366	5.44731	6.40868	6.28528	11.3065	10.6648	11.421	11.7683	7.72575	8.40918	8.1638	7.04968	4.40571	5.32853	6.03004	6.69513	11.3504	12.4331	12.4174	7.79919	8.32748	8.03782	6.66191	6.93696	5.56703	4.82874	5.89687	7.46266
9080_at	YNL223W	ATG4	0.03967	775	1.45618e+07	1768	0.00138	1647	8.4389e-05	2486	0.985023		0.650397	1.19075	1.36776	0.968504	0.493827	0.619826	0.816901	0.613375	0.38862	0.524664	0.439498	0.382741	0.673938	0.451136	1.19865	0.969178	1.24749	0.842857	1.01618	0.360691	0.499429	0.315139	0.401288	0.423039	0.595849	1.15621	0.963801	1.27789	1.04029	0.617647	0.84742	0.281829	0.374725	0.669291	0.553084	0.339212
5362_at	YFR020W	---	0.03968	776	2.61182e+07	2455	0.000275	970	1.80059e-07	868.5	6.02106		8.40636	4.03006	4.16459	3.35771	3.2963	3.5	4.0195	3.49843	5.08354	9.16592	9.31735	6.03756	7.91849	4.43409	4.41761	4.43151	3.29431	3.7449	4.20324	3.97948	9.82629	8.0896	7.99893	6.09136	6.03419	6.14083	3.80882	3.09635	3.42045	3.54727	3.77168	3.92089	8.8978	5.84744	6.67644	7.28942
7124_at	YBR214W	SDS24	0.0397	777	283.193	214.5	4.6e-05	332	2.80157e-07	948	14.4369		3.94211	13.385	15.3655	12.847	11.9001	10.3094	7.85265	6.90909	0.928571	1.30381	1.26941	1.26294	4.7899	13.325	13.0576	10.1632	6.52731	10.0061	9.10718	2.37797	1.40343	2.08033	1.72747	1.4578	3.19658	13.3751	16.276	9.1288	10.2727	8.91807	4.96268	1.80717	2.07692	1.9685	1.36906	1.48651
4386_at	YHR137W	ARO9	0.03971	778	0.00824938	35	0.000267	956.5	1.66458e-09	322.5	21.6812		14.0068	22.0231	11.5494	12.8718	8.82043	9.5512	9.09968	7.37095	0.668281	0.341928	0.809361	1.55838	14.7727	19.7534	17.9063	13.2203	8.94983	9.40612	7.30435	3.58531	0.148571	0.394439	1.3133	2.74181	18.2515	22.3467	11.9751	9.14909	8.66012	7.94538	8.63886	2.1063	0.331868	0.520669	1.40849	3.1722
11256_at	YJL216C	IMA5	0.03977	779	6.93288	127.5	0.012	2735.5	6.15396e-14	20	2.17859		0.419977	2.19191	0.8479	0.431946	0.371493	0.257081	0.203684	0.092999	0.0133172	0.0661435	0.0924658	0.132995	0.36969	1.82727	0.53386	0.515982	0.315496	0.227551	0.141557	0.0928726	0.157714	0.0854789	0.140558	0.179742	0.435897	1.09941	0.647059	0.481744	0.289256	0.264706	0.170143	0.013597	0.0912088	0.11811	0.230536	0.253112
7797_at	YPL046C	ELC1	0.0398	780	2.84409e+07	3409.5	0.00184	1791.5	1.50933e-06	1338	1.61837		2.21339	1.7711	2.50624	2.25422	2.73625	2.31264	2.56771	3.2372	2.01937	2.04148	1.92352	1.6599	1.61883	2.22159	2.22348	2.49429	3.28874	3.06837	2.37412	3.40821	2.13143	2.26571	1.89914	2.28699	1.75336	1.84497	2.03054	2.37627	2.7562	3.14706	3.09989	4.28554	2.52418	2.6122	1.97776	2.04149
10302_g_at	YGR214W /// YLR048W	RPS0A /// RPS0B	0.03981	781	2.83046e+07	3049	0.00156	1706.5	1.80059e-07	868.5	50.4999		33.5562	18.8694	34.4007	34.0101	36.7834	35.3105	40.4084	41.9248	69.3692	44.3756	40.5502	39.7949	37.2755	17.283	25.0914	32.8105	31.5295	26.6286	34.907	48.7721	63.9783	40.9011	41.8723	34.146	27.9744	24.3041	32.233	25.9067	26.844	29.02	36.6367	51.4734	46.0198	36.5846	37.2487	36.8869
8326_at	YOR215C	AIM41	0.03983	782	1.15483e+07	1645	6.85e-05	460	1.00283e-06	1230.5	12.2824		8.60726	14.9168	14.3746	13.4218	11.0965	11.9248	11.9144	10.8934	2.63438	5.8083	5.61416	5.90051	7.88863	13.4455	11.9086	15.1062	16.5474	11.2235	11.2457	8.04536	4.552	6.65808	5.07725	5.30785	9.48596	19.2698	16.6516	12.5456	13.374	13.3634	12.5631	5.33498	4.55934	6.16634	5.93327	5.10581
4853_at	YGR152C	RSR1	0.03987	783	1022.9	261.5	0.000986	1500	3.62923e-05	2214	1.54222		0.61748	0.275144	0.209989	0.259843	0.130191	0.16122	0.128927	0.278997	1.62833	1.24888	1.29224	0.693401	0.0861079	0.238636	0.234763	0.245434	0.157191	0.114286	0.197169	1.7851	0.933714	0.964984	0.712446	0.600794	0.485958	0.252071	0.236425	0.241379	0.16219	0.130252	0.340285	1.64771	1.04615	0.849409	1.04954	0.983402
4815_at	YGR205W	---	0.03996	784	49148.9	554	0.000138	706	3.07419e-10	210.5	8.52327		5.8025	9.12254	7.47333	4.63555	4.19416	3.99782	3.83424	2.66876	0.599274	1.82511	3.13242	1.97665	4.86682	8.35909	6.72009	5.68265	4.73356	4.17143	3.38322	0.569114	1.26171	2.31205	2.30043	2.07249	7.0757	9.2355	4.71154	4.59229	3.9938	3.74685	3.22503	0.511743	1.82418	2.02559	2.12538	2.92427
4491_at	YHR063C	PAN5	0.03997	785.5	4.08033e+06	1250.5	0.000295	998.5	0.000984649	3341.5	5.79712		5.45403	2.04162	1.48354	1.75591	1.49719	1.38562	1.66847	1.61024	6.47942	7.18274	6.80137	4.63553	4.57979	1.68977	1.54063	2.21461	2.42586	1.87755	1.5996	4.76458	4.97143	4.39753	4.51931	3.53327	6.08791	3.04852	2.06222	1.81339	1.88533	1.79832	2.43139	5.5958	4.83736	4.07972	4.52882	4.83714
4247_at	YIL154C	IMP2'	0.03997	785.5	1.0409e+07	1592	0.00206	1842.5	2.56128e-05	2120	2.34212		1.88195	0.754913	0.779796	0.862767	1.48148	1.40305	2.10943	1.78683	1.3293	2.99439	3.09703	1.80102	2.32606	0.722727	0.734763	1.28995	1.21516	1.39286	1.53589	1.61339	2.06057	2.60453	2.24356	1.50447	2.9768	0.846154	0.403846	0.766734	1.03099	1.26786	2.10977	1.6131	3.01538	2.11909	1.77048	1.9056
10085_at	YLR237W	THI7	0.03998	787	1.26681e+07	1698	0.00101	1508	5.4673e-10	235.5	58.4145		12.5165	13.1769	17.0704	30.5894	37.8765	37.4401	36.6771	41.6698	70.931	24.0191	21.3288	20.2376	17.3605	12.7795	19.7788	27.6941	34.019	33.7092	30.6259	58.3337	48.0583	20.7868	27.8755	20.6951	14.6264	12.6118	17.8846	19.0913	28.5486	30.0945	44.0033	75.754	32.178	18.3986	22.5531	20.4191
10724_at	YKL149C	DBR1	0.03999	788	1.2475e+07	1687.5	2.58e-05	206.5	1.04283e-08	481	1.83552		1.91487	2.4289	2.57094	2.44769	2.51852	1.89434	2.14301	2.26855	0.993947	0.735426	0.851598	0.873096	1.8186	2.42386	2.37698	2.19521	2.59978	1.82041	1.7816	1.23758	0.858286	0.822863	0.853004	1.13108	1.94261	2.67574	2.63235	1.88641	2.22934	1.97899	1.86937	1.26205	0.718681	0.726378	0.682508	0.941909
9606_at	YMR029C	FAR8	0.04006	789	1.99084e+07	1982	0.000166	773.5	9.59915e-10	274.5	2.71394		2.87741	3.23815	2.86266	2.7649	2.02469	2.19172	1.17226	1.64995	0.524213	2.05942	2.05023	2.08629	2.45235	3.61364	3.22122	1.97489	2.466	1.61327	1.77958	1.43089	1.42629	2.50154	1.87983	2.00993	2.73748	4.16331	3.03394	2.82556	2.57025	1.50525	1.86059	0.601978	1.75824	1.52854	1.81092	2.14108
8598_at	YOL053W	AIM39	0.04011	790	1.7227e+07	1869.5	0.000147	728.5	4.52707e-08	661.5	4.18821		4.916	3.78381	2.56073	2.2081	2.0202	1.95861	1.86999	1.7001	0.734867	2.6704	3.59018	3.20305	4.92308	3.80227	2.32393	2.7089	2.52285	1.80612	1.80283	1.31965	2.28571	3.57672	3.353	3.68222	4.60195	3.97751	2.84615	1.70385	1.82645	1.65861	1.87377	0.828183	3.1967	3.08957	3.2639	2.98548
11356_at	YAL054C	ACS1	0.04013	791	7.61522	131.5	2.55e-05	203	9.59915e-10	274.5	66.6884		38.3655	68.4023	66.1373	69.6907	68.0786	55.2854	59.2286	41.3657	11.345	3.65247	3.00228	5.17056	51.4914	74.4977	64.8363	59.6712	57.0546	39.9878	40.7674	24.9978	5.94971	4.90731	6.44635	6.55909	50.7717	56.0473	70.6584	43.3489	46.8295	48.8845	45.5488	22.4042	5.05165	5.19783	6.77047	9.97095
5609_at	YER124C	DSE1	0.04014	792.5	0.0117955	42.5	9.44e-05	567	4.32148e-07	1036.5	4.14662		0.169126	0.309827	3.26901	4.23847	2.59372	2.70588	1.52654	0.600836	1.06538	0.133408	0.240868	0.189848	0.0918485	0.629546	4.30813	3.40297	2.49052	2.87551	1.48129	0.671706	0.144	0.179197	0.233906	0.0993049	0.175824	1.46627	3.20588	6.16532	3.3595	2.94328	1.0966	1.06304	0.2	0.166339	0.238625	0.125519
8794_i_at	---	---	0.04014	792.5	7.61522	131.5	0.000278	974	1.04283e-08	481	1.30292		0.625426	1.41503	1.09989	1.12486	1.0202	0.651416	0.417118	0.486938	0.279661	0.112108	0.159817	0.177665	0.524684	1.34318	1.2246	1.07078	1.02899	0.693878	0.779575	0.241901	0.0205714	0.124614	0.146996	0.0536246	0.941392	2.25089	1.18213	0.59432	0.84814	0.683824	0.720088	0.201483	0.126374	0.0659449	0.192113	0.18361
9765_at	YML120C	NDI1	0.04015	794	4.06864e+06	1247.5	0.000568	1277	2.74674e-06	1492	24.4986		24.0624	20.0578	15.4552	13.5354	14.046	10.5359	11.6663	11.0199	3.15012	17.4238	21.6963	17.9198	27.6487	20.7068	14.6851	15.6187	8.88852	7.86837	8.74115	4.83369	26.608	20.137	20.8219	23.6435	26.7033	17.1041	14.6923	8.13083	8.83574	7.59349	9.35346	3.60816	22.2626	16.9006	17.7209	19.5218
10957_at	YJR073C	OPI3	0.04016	795	5.74371e+06	1338	0.000543	1255	1.50933e-06	1338	23.5545		26.4529	20.6243	25.4733	14.8571	19.4613	17.2843	15.9859	15.6531	3.73366	3.90471	20.3447	16.1198	27.2882	17.2966	23.2009	23.6838	22.6511	17.4735	11.726	9.58963	5.37714	8.88054	17.9721	23.5819	28.6447	21.6249	22.4197	17.7657	16.4886	16.1933	13.8661	12.1224	5.18352	12.2106	20.4621	23.5571
10843_at	---	---	0.04017	796	1.26085e+07	1694.5	0.0024	1919	9.94478e-05	2540	0.369717		0.190692	0.241618	0.247446	0.247469	0.40853	0.369281	0.271939	0.296761	0.0859564	0.136771	0.0388128	0.170558	0.274397	0.275	0.19526	0.321918	0.25641	0.197959	0.331648	0.12419	0.254857	0.15448	0.112661	0.118173	0.188034	0.271006	0.244344	0.333671	0.228306	0.336134	0.260154	0.116193	0.184615	0.161417	0.154702	0.153527
8659_at	YOL084W	PHM7	0.04019	797	4.36637	116.5	1.89e-05	132.5	1.34051e-08	508	4.55495		2.28944	4.86358	4.10102	4.49156	4.35466	4.45969	4.49946	3.28945	0.552058	0.432735	0.353881	0.308629	1.79679	3.53636	3.21896	4.37557	4.61538	2.98367	3.7543	1.00432	0.539429	0.472709	0.243562	0.292949	1.39805	3.42249	4.10181	3.39554	3.64566	3.32983	3.69923	0.573548	0.597802	0.364173	0.233569	0.266598
4862_at	YGR161C	RTS3	0.0402	798	568562	859	0.000289	991	4.91524e-06	1651	18.1404		13.0397	9.26243	12.5891	13.1136	16.9832	20.8039	21.6392	13.7095	3.49879	4.74888	5.22032	3.54822	11.9816	7.97614	12.6817	14.5788	19.0368	19.2571	17.7017	4.82397	5.65943	4.74459	4.89807	4.57498	11.7167	9.87692	10.1312	11.572	16.6529	18.2038	20.3447	2.62794	5.73517	4.09842	3.74317	4.35685
5804_at	snR63	---	0.04022	799	601220	874	0.0127	2766.5	0.00259332	3733	0.650463		0.183882	0.109827	0.0715097	0.0866142	0.13468	0.122004	0.107259	0.121212	0.704601	0.721973	0.211187	0.381726	0.148106	0.127273	0.153499	0.234018	0.140468	0.146939	0.082912	0.112311	0.651429	0.417096	0.335837	0.287984	0.20757	0.179882	0.184389	0.155172	0.126033	0.085084	0.1427	0.296663	0.636264	0.384843	0.186046	0.284232
9828_at	---	---	0.0403	800	51901.8	558	0.000846	1431	9.12338e-08	763.5	1.453		0.342792	1.70636	1.08854	1.16535	1.1807	1.061	0.508126	0.398119	0.401937	0.253363	0.28653	0.452792	0.319173	1.98636	1.09481	0.832192	0.973244	0.753061	0.653185	0.176026	0.436571	0.165808	0.302575	0.428004	0.46398	2.18343	1.56674	1.04462	0.891529	0.932773	0.54775	0.18047	0.328571	0.17126	0.299292	0.387967
4832_at	YGR177C	ATF2	0.04032	801	2.15881e+07	2103	0.00238	1912	0.000637926	3183.5	0.38728		0.329171	0.223121	0.279228	0.150731	0.268238	0.246187	0.266522	0.138976	0.416465	0.409193	0.526256	0.390863	0.462687	0.343182	0.274266	0.156393	0.208473	0.116327	0.162791	0.230022	0.446857	0.286303	0.418455	0.310824	0.549451	0.413018	0.154977	0.167343	0.22314	0.197479	0.196487	0.352287	0.448352	0.32185	0.291203	0.397303
4668_at	---	---	0.04033	802	9.49787e+06	1551	0.000601	1301	4.056e-06	1597.5	0.632751		0.359818	0.189595	0.177072	0.325084	0.418631	0.604575	0.71506	0.809822	0.601695	0.311659	0.438356	0.456853	0.205511	0.161364	0.275395	0.363014	0.589744	1.09694	0.620829	1.30454	0.197714	0.247168	0.237124	0.282026	0.272283	0.228402	0.143665	0.491886	0.835744	1.03361	0.87157	0.756489	0.225275	0.32185	0.193124	0.319502
4836_at	YGR181W	TIM13	0.04034	803	2.33597e+07	2213	0.000212	848.5	2.80157e-07	948	9.57182		15.2667	12.4532	8.13507	6.16086	5.86083	5.98475	7.42362	6.08673	7.36925	12.0269	15.4326	9.50152	15.2308	10.2386	7.23251	7.30365	6.24526	4.75918	6.07179	6.41793	10.8297	11.7539	13.1309	11.7805	18.0855	11.9716	5.20362	4.22617	4.48657	4.04727	7.45993	7.63412	10.4143	8.95768	9.28918	10.6048
7838_at	YPL097W	MSY1	0.04035	804	27265.5	489	5.53e-05	389.5	1.34051e-08	508	4.98067		3.83655	1.83815	1.38593	1.04499	0.789001	0.796296	0.676056	0.560084	0.996368	4.13229	2.89384	4.04061	5.54076	1.90568	1.37585	0.839041	0.656633	0.835714	0.66633	1.11663	2.01714	4.07003	4.59979	3.01887	3.79609	0.943195	1.34955	0.799189	0.703512	0.744748	0.832053	1.06304	4.28462	3.84941	4.14358	4.27282
5664_at	YER052C	HOM3	0.04036	805	3.18087e+06	1175	7.38e-05	491	3.71719e-09	390.5	6.60134		2.36322	1.29249	2.50284	3.38583	4.02806	5.88562	7.89382	7.60293	5.7845	5.75897	7.08562	6	2.29621	1.05114	3.10271	3.90525	4.35452	6.59388	7.25986	8.09071	7.02286	7.02987	6.94206	7.13406	1.81685	1.62367	2.85633	3.8428	5.56508	5.16597	6.04061	9.75649	5.61758	6.63386	5.45703	5.71992
6884_at	YCR006C	---	0.04041	806	1.41855e+06	1017.5	0.00014	710	1.50011e-05	1952.5	0.598872		0.345062	0.571098	0.677639	0.47694	0.573513	0.41939	0.456121	0.324974	0.192494	0.176009	0.0787671	0.0964467	0.536165	0.593182	0.547404	0.58105	0.551839	0.270408	0.465116	0.116631	0.144	0.15654	0.165236	0.180735	0.275946	0.601183	0.454751	0.381339	0.445248	0.343487	0.40944	0.229913	0.2	0.206693	0.160768	0.155602
9064_at	YNL195C	---	0.04042	807	0.277404	79	3.03e-05	230.5	1.66458e-09	322.5	19.5296		2.02384	19.5017	14.5017	18.9865	20.4736	17.329	14.9697	10.3208	1.74213	1.21861	0.944064	1.06193	2.70264	17.8739	15.4176	16.0537	15.5017	13.048	10.7715	4.07667	1.50743	1.07312	1.03326	0.96425	2.08547	19.3905	17.0611	11.4118	14.0083	12.2794	12.079	3.28059	2.08242	0.994094	0.815976	1.01556
8843_at	YNR040W	---	0.04043	808.5	1.13172e+06	978.5	2.88e-05	221	2.18212e-09	343	1.70843		1.9807	0.907514	0.645857	0.511811	0.301908	0.456427	0.612134	0.69906	0.342615	1.32287	1.81507	1.56751	2.01033	0.846591	0.512415	0.476027	0.474916	0.497959	0.568251	0.538877	0.953143	1.61277	1.58154	1.69414	1.41392	1.15385	0.495475	0.392495	0.451446	0.442227	0.531284	0.411619	1.21978	1.48819	1.78868	2.17635
4960_at	YGR033C	TIM21	0.04043	808.5	2.66048e+07	2501.5	0.00025	921	3.05129e-05	2164.5	3.00476		3.98978	5.1526	4.72872	4.86727	5.08081	5.2342	4.99675	4.91223	4.00847	3.45516	3.32534	2.22944	3.65442	5.14318	6.22912	5.12329	5.19621	5.84286	4.8089	3.88121	2.86171	2.74768	2.26931	1.95631	5.11966	6.7503	6.40837	5.64402	5.00413	5.39181	6.30077	2.74166	3.21429	2.30512	2.34884	2.33714
7204_at	YBR158W	AMN1	0.04044	810	4.1287	115	0.000259	941	1.50933e-06	1338	13.905		0.616345	3.16416	14.504	11.3273	6.51291	7.45207	5.50596	1.84117	2.05932	0.730942	1.03881	0.598985	0.679679	4.6125	13.0553	10.4555	5.41583	5.06939	2.89585	1.62311	0.541714	0.887745	0.798283	0.66435	0.703297	7.69704	14.2455	7.06694	6.28409	4.65966	2.0022	2.50433	0.710989	0.70374	0.758342	0.710581
10738_i_at	YKL180W	RPL17A	0.04046	811	2.5431e+07	2387	0.000402	1121	2.80157e-07	948	44.7376		22.1022	12.7503	23.5857	22.324	29.0629	24.8377	31.0802	30.5726	57.4879	41.6076	35.7797	30.4406	23.2078	15.0898	21.2257	16.2386	22.5697	22.5112	22.4843	40.6739	45.6857	37.034	38.1019	28.8282	28.2454	11.9373	23.3575	15.2738	21.4143	21.8939	24	52.7651	48.7352	29.4213	27.6441	27.0145
8320_at	YOR209C	NPT1	0.04054	812	2.77638e+07	2773	0.000478	1196	3.34086e-06	1541	6.25041		5.56981	3.35491	3.9807	3.91339	3.81481	3.53159	4.0195	5.29676	9.60533	6.56166	6.55479	5.5533	4.43054	3.39773	3.96275	4.86872	3.71572	3.4551	4.1365	8.56155	7.90514	6.78682	6.09979	5.41807	3.83394	3.10178	4.28846	3.03144	3.48347	3.42647	4.88255	10.047	6.89121	6.13878	5.90597	4.62656
4558_at	YHL004W	MRP4	0.04061	813	46613.5	547	4.32e-05	313.5	2.19778e-08	570	5.99497		5.96254	3.04971	0.718502	1.1631	1.61167	0.918301	1.21885	1.12748	1.27724	3.3722	6.71347	3.12893	4.89897	2.86705	1.13318	1.19521	0.982163	0.609184	1.33468	1.29806	2.984	4.07209	4.3015	4.8709	4.63248	2.40473	1.24208	1.07911	1	0.75	0.688255	0.941903	3.18132	4.79035	4.60162	4.19295
5571_at	YER131W	RPS26B	0.04067	814	25879.5	484	0.00181	1781	2.85217e-09	365	18.953		3.08286	0.953757	1.86266	2.01125	2.21324	2.50654	2.73131	4.68548	19.9068	9.30942	5.88014	6.65381	3.25258	1.03295	2.52032	1.80365	1.96656	3.12551	2.74317	9.31641	12.32	7.22142	6.40773	6.25422	3.4127	1.0142	2.15837	2.08215	2.40186	3.01471	4.08123	16.8776	9.16813	5.44488	5.82406	5.40768
7958_at	YPL200W	CSM4	0.04068	815.5	5076.78	351.5	6.74e-05	453	1.80059e-07	868.5	1.36414		1.45857	1.18497	0.683314	0.821147	0.842873	0.799564	0.616468	0.504702	0.094431	0.121076	0.165525	0.288325	1.14696	1.26591	0.987585	0.980594	0.61204	0.65	0.437816	0.210583	0.184	0.169928	0.169528	0.34856	1.10134	0.976331	1.05656	0.958418	1.02376	0.983193	0.575192	0.191595	0.142857	0.166339	0.256825	0.332988
8339_at	YOR227W	HER1	0.04068	815.5	3.40374e+06	1194	0.000196	823.5	4.91524e-06	1651	5.28394		1.54597	6.24277	4.81612	4.97975	4.85971	4.36057	3.45937	2.80042	0.958838	1.67713	2.03196	1.42335	3.45695	5.89318	5.44582	4.92123	3.11706	3.88571	2.90698	1.12419	2.70057	1.7518	1.51717	1.72095	2.57875	4.92426	5.17873	3.97667	3.45145	3.28992	3.13831	0.745365	2.37363	1.9065	1.47826	1.71577
7404_at	YBL048W	RRT1	0.04071	817	3.75279e+06	1224	5.15e-05	369.5	5.73188e-08	694	6.77568		2.48014	3.58035	6.97276	7.7829	9.11897	8.7658	5.39003	7.16719	2.90315	4.94731	3.03767	2.95533	2.34328	7.17045	6.75734	8.14498	6.55072	9.52143	7.67846	2.75054	2.57143	2.8105	2.61588	1.72095	2.68376	5.35385	8.48982	8.56998	11.2138	10.9895	5.93963	3.0581	4.91099	3.15059	2.75733	2.23444
8379_at	YOR177C	MPC54	0.04072	818.5	9673.59	403.5	0.000159	756.5	1.71865e-08	537.5	1.6434		0.968218	1.83468	1.7605	1.25872	1.09428	0.843137	0.585049	0.428422	0.191283	0.278027	0.239726	0.207107	0.734788	1.69432	1.59932	1.42466	1.10814	0.678571	0.515672	0.367171	0.236571	0.254377	0.269313	0.247269	0.473748	2.49349	1.62217	0.925964	0.864669	0.588235	0.568606	0.179234	0.332967	0.246063	0.226491	0.240664
7994_at	YPL255W	BBP1	0.04072	818.5	2.41777e+06	1123.5	0.000476	1192.5	2.80157e-07	948	0.616316		0.209989	0.249711	0.242906	0.0821147	0.17284	0.100218	0.111593	0.15465	0.16707	0.698431	0.507991	0.406091	0.338691	0.232955	0.261851	0.119863	0.170569	0.131633	0.164813	0.149028	0.203429	0.54171	0.432403	0.277061	0.321123	0.214201	0.196833	0.144016	0.115702	0.0777311	0.197585	0.102596	0.395604	0.419291	0.440849	0.437759
7100_at	YBR282W	MRPL27	0.04073	820.5	1.87399e+06	1079.5	5.4e-05	381	1.71865e-08	537.5	6.0736		7.52213	4.22428	2.25312	2.10124	2.09428	1.75272	1.44854	1.88401	2.46489	5.96188	3.27397	5.2264	7.14237	4.07841	2.59707	1.52854	1.25418	1.51837	1.59252	1.08531	5.048	5.52008	5.14163	6.69911	4.17338	2.3858	2.73643	1.78702	1.94835	1.95063	1.65971	2.58096	5.14945	6.85138	5.73306	6.2666
11139_at	YJL108C	PRM10	0.04073	820.5	1.98144e+07	1979	0.000135	700	5.35021e-07	1085	0.777902		1.03859	0.450867	0.355278	0.47694	0.489338	0.424837	0.554713	0.545455	1.00242	0.971973	0.832192	0.899492	1.13318	0.435227	0.23702	0.303653	0.366778	0.364286	0.563195	0.830454	1.09714	0.834192	0.874463	0.769613	0.604396	0.394083	0.450226	0.301217	0.329545	0.380252	0.468716	0.720643	0.916484	0.701772	0.719919	0.720954
5861_at	---	---	0.04074	822	109228	649.5	1.71e-05	107	2.67553e-11	113.5	1.54168		1.26334	1.68324	1.51873	1.37458	1.37486	1.0305	0.846154	0.46813	0.398305	0.30157	0.141553	0.470051	1.08152	1.63295	1.67381	1.12443	0.889632	0.847959	0.615773	0.291577	0.186286	0.313079	0.497854	0.375372	1.08181	1.96686	1.62557	1.22921	1.08781	0.761555	0.614709	0.276885	0.424176	0.322835	0.377149	0.55083
10077_at	YLR272C	YCS4	0.04088	823.5	2.78731e+07	2806	0.000251	923.5	1.43873e-07	833.5	0.566158		0.933031	0.646243	0.657208	0.660293	0.632997	0.498911	0.561213	0.501567	0.990315	0.758969	1.06507	1.04365	0.810563	0.585227	0.56772	0.60274	0.740245	0.447959	0.63094	0.692225	0.650286	1.2173	1.13949	1.14101	1.0696	0.678106	0.58371	0.530426	0.450413	0.54937	0.565313	0.867738	0.668132	1.38189	1.28817	1.1639
10054_at	YLR294C	---	0.04088	823.5	2.82536e+07	2970	0.000169	780	4.52707e-08	661.5	17.878		23.4052	23.1769	29.4586	19.6052	17.4007	11.5806	13.3261	11.6343	11.6247	15.5841	29.097	21.2051	24.0804	24.092	21.9108	15.5959	14.6945	13.6429	12.7897	11.243	20.5234	17.2461	21.6041	16.9136	26.293	29.2272	24.2919	15.2921	14.0103	14.0126	13.4215	11.6193	20.1132	17.4577	21.3903	23.2956
7570_at	YPR172W	---	0.04092	825	1.50811e+07	1786.5	0.000208	842.5	1.79591e-05	2010	3.17771		2.3235	3.31561	3.6765	2.94038	2.5982	2.80174	2.3922	2.63741	0.498789	1.48094	1.66895	1.12589	1.6682	2.73409	2.58804	2.59589	3.00112	2.66735	2.89181	1.72894	0.882286	1.51596	1.18562	1.39126	1.99512	4.21065	3.30769	3.0497	2.71178	2.70063	2.75741	1.2707	1.48791	1.36811	1.29525	1.51349
4889_at	YGR099W	TEL2	0.04096	826	2.84409e+07	3409.5	0.00547	2320	0.00567346	4054	0.761546		0.959137	0.679769	0.741203	0.629921	0.540965	0.618736	0.578548	0.718913	0.878935	1.03924	1.30251	1.01827	0.791045	0.535227	0.786682	0.767123	0.779264	0.845918	0.717897	0.695464	0.604571	1.13285	1.07618	0.909633	1.10256	1.06982	0.584842	0.675456	0.68905	0.780462	0.695939	0.527812	0.675824	0.864173	0.959555	0.904564
5159_at	YGL129C	RSM23	0.041	827	209273	717	4.48e-05	326	2.80157e-07	948	2.15863		2.34733	1.12139	0.424518	0.411699	0.378227	0.443355	0.36078	0.392894	0.546005	1.53924	2.51941	1.73401	1.53961	0.984091	0.708804	0.517123	0.392419	0.591837	0.438827	0.522678	0.507429	1.79197	1.83262	1.50943	2.09768	1.28876	0.562217	0.830629	0.447314	0.428571	0.358946	0.552534	1.29121	2.1378	1.85945	1.98237
4852_s_at	YGR151C /// YGR152C	RSR1	0.04101	828.5	723.479	244.5	0.0015	1683	2.19778e-08	570	7.17632		2.73439	1.30867	1.15891	0.649044	0.662177	0.696078	0.60455	1.36364	7.78087	6.60202	6.2089	3.20711	1.64753	1.44091	1.1298	0.75	0.571906	0.464286	0.958544	9.27754	4.82857	5.26056	3.6824	2.9861	3.03907	1.26864	0.906109	0.86714	0.756198	0.672269	1.36553	10.3535	4.64176	3.66732	3.46309	3.15871
6507_at	YDL045C	FAD1	0.04101	828.5	2.83131e+07	3060.5	0.000184	803	2.24846e-07	905.5	1.78827		2.39501	2.76647	2.19296	2.09899	1.86195	1.58824	1.31419	1.61338	0.978208	1.43049	1.42466	1.43553	2.49024	2.53182	2.15576	1.93037	1.43255	1.69694	1.63397	1.14255	1.216	1.37075	1.34549	1.50943	2.47985	2.35266	2.40498	1.8357	1.67149	1.64706	1.94621	0.794808	1.43297	1.36319	1.43984	1.49689
9518_at	YMR119W-A	---	0.04104	830	2.3735e+06	1113	0.00017	782	1.00283e-06	1230.5	3.70062		3.64926	4.11445	4.33258	3.70979	3.50842	2.66993	3.08234	2.15569	0.631961	1.29933	1.59247	1.61624	1.41447	2.97841	3.20542	3.03196	4.17057	2.85102	3.11021	1.12419	0.893714	1.65705	1.37554	1.19762	2.30281	4.85089	3.16629	4.643	2.62707	2.3813	2.65093	0.473424	1.17582	1.54134	1.26593	2.03423
6202_at	YDR282C	---	0.04105	831	2.84409e+07	3409.5	0.000715	1371	3.34086e-06	1541	1.04471		1.89217	1.6659	1.1748	1.03037	1.2413	1.05011	1.13218	1.05434	0.847458	1.81726	1.71804	1.46396	1.61883	1.61136	1.2833	1.20091	1.15162	1.34286	1.05662	0.916847	1.19314	1.45108	1.33798	1.57696	1.99756	1.76568	1.46833	1.37323	1.26343	1.19853	1.08891	0.810878	1.53297	1.39665	1.4459	1.52178
6357_at	YDR122W	KIN1	0.04106	832	7.39985e+06	1442	0.000461	1181	1.79591e-05	2010	3.0197		2.6504	3.32023	2.88876	2.42295	3.38047	2.83551	2.53954	2.10972	0.360775	1.72534	1.26826	1.15533	1.98278	3.60568	2.79458	2.9121	2.63991	3.15204	2.66228	0.99568	1.77143	1.57673	1.46459	1.68123	2.34432	3.01657	3.06561	2.90669	2.54959	2.75945	2.28869	0.47466	1.93077	1.9124	1.31749	1.48963
7957_at	YPL201C	YIG1	0.04107	834	9.51517	137.5	0.000151	743.5	3.71719e-09	390.5	18.8151		17.681	19.4116	13.9818	10.6794	8.80359	7.89651	6.27952	4.78997	0.941889	0.596413	0.747717	2.04569	16.1894	19.9659	12.1275	9.34475	9.54181	7.06837	5.14358	1.0594	1.87314	1.0484	1.62876	3.30089	18.6728	12.9905	11.5226	9.01826	9.00517	7.97689	5.84523	1.2979	1.28462	1.27756	2.08898	3.8278
10097_at	YLR249W	YEF3	0.04107	834	1.80207e+07	1896.5	0.00054	1250	1.00283e-06	1230.5	65.1633		35.2168	11.3561	18.4733	23.0686	25.6891	24.9139	32.9317	38.7304	76.5194	44.6581	39.9555	39.7878	39.8255	13.9364	14.6749	22.7123	20.3478	19.349	30.8635	55.3294	42.9326	34.6478	40.0494	35.424	26.5043	13.7988	21.6097	18.4331	20.2138	25.4349	34.7881	60.1817	41.1747	31.9498	37.1496	40.0944
7214_at	YBR167C	POP7	0.04107	834	2.76548e+07	2725	0.000718	1372.5	1.2315e-06	1284	1.97506		1.96595	2.80578	2.65494	1.86164	1.15152	1.51743	1.56988	1.50679	1.69613	0.830718	1.18721	1.17056	1.61998	2.84205	2.1851	1.81507	1.90635	1.72449	1.77553	1.41253	1.03657	1.02987	0.984979	1.21549	2.25397	2.53964	2.24887	2.15619	1.89669	1.72899	1.21076	1.69221	1.04505	1.03346	1.04449	1.20747
4392_at	YHR143W	DSE2	0.04109	836	0.133395	68	0.000332	1040	2.24846e-07	905.5	33.1796		0.91714	2.13757	24.6311	34.0967	25.7587	20.0076	12.7692	4.279	13.6707	1.82735	2.34703	1.22538	1.06659	3.85341	34.6433	34.4509	23.0368	13.9643	7.86956	3.5486	2.06971	1.45417	2.11051	0.942403	1.49817	8.59053	27.543	17.8063	14.9762	11.7237	8.65423	8.92707	2.76374	1.29528	1.3822	0.905602
4462_at	YHR080C	---	0.0411	837	1.65103e+07	1840	0.000402	1121	2.25406e-06	1444.5	2.97753		2.9126	3.68092	3.20091	2.91676	3.06173	2.47277	2.92741	2.42529	0.70339	1.88565	1.94178	1.78579	2.28129	3.67273	3.49097	2.88699	3.13043	2.82857	2.29221	1.21814	0.785143	1.38723	1.48498	1.39126	3.40049	2.42485	2.01357	3.5	2.92872	2.85504	3.31394	0.873918	1.54066	1.50197	1.37007	1.90456
7289_at	YBR066C	NRG2	0.04111	838.5	1.23768e+07	1684	0.000588	1292	2.24846e-07	905.5	4.42404		3.64472	0.983815	0.913734	1.06412	0.953984	1.34749	1.5883	2.48276	5.33777	4.06054	3.45205	2.43959	2.59472	1.03977	1.17381	1.24315	1.63211	1.58776	1.6906	2.49244	4.68114	3.32647	1.99464	2.65641	1.99878	1.42959	1.49548	1.58316	1.8688	2.23214	1.92975	2.35476	4.27473	2.8622	1.9818	2.7334
7375_at	YBL030C	PET9	0.04111	838.5	2.84068e+07	3173	0.000146	726	7.24e-08	729	23.6484		38.7015	36.8173	34.4779	29.0472	20.9989	21.9041	21.1647	23.4629	28.7203	36.0191	44.6473	31.3919	37.6383	34.6159	28.623	26.5171	27.1851	17.298	19.5177	20.4978	36.5783	28.793	32.1524	31.861	45.6142	37.4438	28.129	22.9746	17.9649	18.4685	20.2404	23.0297	32.1571	28.3642	30.5723	32.6846
10770_at	YKL192C	ACP1	0.04114	840	2.08165e+07	2047	7.35e-05	488.5	2.80157e-07	948	14.5677		17.6232	14.4925	8.82066	9.35995	7.76094	7.10131	7.13651	7.82654	4.43341	12.4159	10.4737	13.6345	19.0012	12.1205	8.64221	7.65868	7.13935	5.53163	6.08898	5.37797	14.1383	13.9145	17.0376	13.2761	18.6447	10.3231	9.28846	5.63083	5.97004	5.7605	7.42371	5.42522	13.6802	13.438	14.8362	15.7012
2260_g_at	YGL205W	POX1	0.04118	841	0.00252227	13.5	0.000267	956.5	2.67553e-11	113.5	7.17041		1.96935	7.20694	4.35755	3.85039	2.58249	3.19499	2.30336	1.17764	0.380145	0.07287	0.0365297	0.260914	3.2721	8.21591	3.9526	4.74886	1.93757	2.96122	2.17594	0.346652	0.153143	0.0916581	0.216738	0.617676	2.67643	3.03432	5.27715	3.64807	2.04649	2.56828	1.70143	0.504326	0.103297	0.21752	0.434783	0.661826
5303_at	YFR049W	YMR31	0.04121	843	2.60457e+07	2446.5	0.00124	1600.5	1.147e-07	797	12.3169		14.0647	10.5884	9.79796	9.69291	9.33446	8.0098	7.21018	6.75444	2.16707	12.8632	14.484	11.9025	13.1435	12.7625	12.1851	10.3619	8.43255	9.40612	6.88271	5.33045	9.41943	10.0391	10.6985	10.3366	12.7021	13.1006	10.7952	9.8712	9.29959	8.48004	8.0461	4.02472	11.1077	10.2648	11.3276	11.3651
5305_at	YFR051C	RET2	0.04121	843	2.7638e+07	2714	0.000213	851	1.147e-07	797	4.9042		6.68331	4.60578	4.29398	3.89539	3.20875	3.22658	3.29144	3.19854	5.26513	7.18049	8.10274	4.95127	6.74857	4.11705	4.56546	3.92237	2.73802	3.21837	3.15976	3.82073	7.256	6.48507	6.76824	4.81529	4.66911	5.24497	3.16742	2.643	2.68905	2.48319	3.07903	3.37948	6.29341	4.7313	5.30738	5.5612
5716_at	YER016W	BIM1	0.04121	843	2.84239e+07	3233.5	0.000662	1342	3.34086e-06	1541	1.01343		1.21112	0.877457	0.751419	0.681665	0.750842	0.576253	0.705309	0.625914	0.83293	1.58969	1.55594	1.16954	0.921929	0.980682	0.968397	0.859589	0.704571	0.661224	0.686552	0.607991	0.714286	1.1586	1.11159	1.05263	1.1685	1.17278	1.09163	0.711968	0.752066	0.757353	0.851811	0.751545	0.814286	0.979331	1.07685	0.939834
8590_at	YOL017W	ESC8	0.04122	845	1.00087e+06	955.5	0.0179	2970	0.00150236	3492.5	0.888441		0.346198	0.239306	0.261067	0.202475	0.364759	0.198257	0.144095	0.240334	0.113801	1.00224	0.550228	0.412183	0.318025	0.207955	0.190745	0.195205	0.180602	0.181633	0.227503	0.110151	0.561143	0.68898	0.495708	0.316783	0.253968	0.24142	0.18552	0.177485	0.210744	0.161765	0.186608	0.0432633	0.661538	0.54626	0.478261	0.405602
4205_at	YIL105C	SLM1	0.04123	846	603833	876	0.00095	1479.5	0.000351052	2970	2.40419		3.02043	3.41387	2.97503	2.47582	1.96072	2.92157	2.26002	1.71682	1.00969	1.3296	1.96233	1.05584	1.67279	3.37614	2.06998	2.73858	2.81048	2.11735	3.03842	1.15551	1.17371	0.325438	1.14163	0.877855	3.61661	3.75503	3.58145	3.3925	3.35021	3.25945	0.349067	0.872682	0.896703	1.31693	1.04348	1.26245
8924_at	YNL064C	YDJ1	0.04125	847	2.73877e+07	2658	6.25e-05	431	1.26399e-10	168.5	17.1319		8.08967	10.0509	12.5675	21.1496	20.2671	23.2397	22.5731	23.1014	25.2215	18.417	17.9418	14.6772	10.2216	9.75795	15.8973	23.9087	21.1616	21.5582	19.637	27.5691	24.4834	16.9609	17.8659	14.568	9.4945	10.1775	16.4943	16.9239	19.3151	20.9853	25.2788	33.1026	23.2352	15.7451	16.0839	14.7697
8509_at	YOR036W	PEP12	0.04129	848	1.81153e+07	1900.5	0.000356	1069.5	3.34086e-06	1541	2.11326		1.64018	2.60116	2.30988	1.80765	1.30528	1.77451	1.51246	1.64786	0.487893	1.0426	1.25228	0.942132	1.49828	2.4625	2.41986	2.28767	2.3612	2.10918	1.73509	0.799136	1.536	1.15242	0.834764	1.25223	1.69597	2.79172	2.3224	2.35193	1.82955	1.72374	1.77278	0.571075	1.31648	1.16732	0.872599	0.772822
9519_at	YMR120C	ADE17	0.0413	849	1350.08	280	0.000206	838.5	1.70569e-10	182.5	21.8538		4.75028	1.35376	0.821793	2.25872	2.79798	2.60566	2.97291	4.33647	22.6755	14.9283	8.30936	9.87107	3.64638	1.72159	1.34876	2.41781	2.37124	2.94082	4.40142	7.65011	13.7429	10.448	9.91094	10.7448	4.94017	1.37278	1.23077	2.25152	2.35537	2.77206	4.70911	15.2522	17.9692	9.45079	8.93225	9.19709
4584_at	YHL024W	RIM4	0.04131	850	8.26619e+06	1493	0.000861	1436.5	2.74674e-06	1492	13.6567		11.5641	15.8092	8.52327	9.94263	8.02694	10.2691	8.987	7.17973	2.15254	4.41816	6.39498	5.23452	11.1963	12.8659	12.8375	10.2477	8.75474	9.94898	8.72093	3.82181	3.74514	4.14418	6.06652	4.98908	14.6679	18.1751	9.5362	9.94118	8.34504	9.16807	9.23271	2.59209	4.62418	3.87697	5.17088	6.84544
6485_at	YDL022W	GPD1	0.04134	851.5	2.89665e+06	1156	7.76e-05	507.5	2.24846e-07	905.5	21.3337		7.52781	16.4462	19.5267	22.8054	24.1751	23.3638	23.9664	21.1808	2.8414	9.59753	7.8242	6.04467	12.9633	16.0511	19.2856	24.3459	16.8986	21.8684	20.2144	9.15443	10.8366	11.5015	6.52146	5.36346	12.3468	14.3077	19.2805	17.8357	20.0134	20.9023	15.6158	4.24722	12.7813	9.13681	5.85945	7.14315
10881_at	YJR133W	XPT1	0.04134	851.5	1.83627e+07	1910	0.000469	1188.5	1.93914e-11	100.5	19.8025		26.3507	12.1052	11.0647	9.61305	8.05387	7.67538	6.54821	7.92477	8.17191	11.8128	17.5046	16.8274	24.0367	12.2727	8.21896	8.30594	9.25975	5.97653	6.37411	7.55076	11.3166	9.98558	13.8745	19.4588	28.8107	12.7621	10.3688	5.43813	6.14773	5.88445	7.28979	6.04697	9.54835	9.9439	11.3347	16.5768
5175_at	YGL160W	AIM14	0.04137	853	1.22401e+07	1674	0.000618	1313	2.19778e-08	570	0.767058		0.916005	1.13873	1.00568	0.762655	0.608305	0.506536	0.440953	0.440961	0.371671	0.507848	0.739726	0.569543	0.602755	1.02614	0.980813	0.642694	0.508361	0.762245	0.759353	0.174946	0.421714	0.485067	0.513949	0.390268	0.910867	1.26154	0.857466	1.03347	0.498967	0.591387	0.442371	0.123609	0.547253	0.458661	0.508595	0.612033
9141_at	YNL298W	CLA4	0.04141	854	5.39562e+06	1322	0.00189	1800.5	3.34086e-06	1541	3.9794		1.48241	1.41965	1.60386	1.2126	0.924804	0.912854	0.995666	1.3302	4.89225	3.76233	2.60616	2.05279	2.01607	1.37614	1.44244	1.07078	1	0.877551	0.959555	2.64039	4.37943	2.66014	2.28755	2.34955	2.4591	1.67929	1.34276	1.00101	0.794421	0.868697	1.23161	3.54017	5.27692	2.28051	2.25885	2.49689
6641_at	YDL179W	PCL9	0.04145	855.5	0.242459	76.5	0.000239	905	4.32148e-07	1036.5	4.99205		0.111237	2.82659	5.10329	2.87739	2.5881	1.90414	0.964247	0.335423	0.446731	0.195067	0.195205	0.146193	0.367394	3.825	4.20203	2.53425	1.82386	1.60408	0.534884	0.333693	0.217143	0.225541	0.284335	0.165839	0.290598	3.96686	3.56787	2.11968	1.91529	1.05987	0.424808	0.363412	0.250549	0.174213	0.157735	0.177386
8491_at	YOR063W	RPL3	0.04145	855.5	2.73877e+07	2658	0.000635	1326	2.80157e-07	948	27.6319		9.27015	8.79422	11.3871	14.2576	13.5937	13.3693	13.8711	14.9749	36.4262	26.3845	21.3779	18.7563	15.7256	9.77159	13.7223	12.6667	11.1784	14.2327	13.5076	22.1209	26.6937	17.6313	21.6041	16.3644	14.8315	10.1183	13.1007	11.9047	12.3027	13.4275	16.7409	26.9555	28.6484	19.3376	20.4429	17.4958
9437_at	YMR210W	---	0.04147	857	9.2258e+06	1533	0.000239	905	9.59915e-10	274.5	4.81564		5.47787	4.11214	2.9126	2.17998	2.00449	1.72658	1.51571	1.86625	0.662228	2.96973	3.00457	3.25685	4.78071	4.06136	2.79007	2.32877	1.93757	1.62245	1.50758	1.12311	3.04114	2.71885	2.75966	3.03277	5.70208	4.29941	2.9129	1.77079	1.94008	1.58088	1.79473	0.648949	2.97033	1.98819	2.43276	3.18672
7549_g_at	YBR297W /// YPR196W	MAL33	0.04149	858	2.83642e+07	3105.5	0.00259	1951	0.000984649	3341.5	6.46539		8.81271	10.9283	9.48922	8.24859	7.58923	7.62309	8.49296	6.00313	12.4685	10.0785	8.18037	11.3553	11.9954	9.53636	8.21219	8.68037	6.18841	6.71735	6.5905	4.3067	11.656	11.1802	12.3498	10.9007	12.8474	7.98817	8.96493	6.50101	6.67149	6.99265	7.20856	5.35352	13.011	9.92815	11.5278	12.3683
5357_at	YFR015C	GSY1	0.04151	859	28958.4	497.5	0.00125	1607.5	5.4673e-10	235.5	6.08422		5.74461	6.62659	3.85131	3.73903	2.87093	2.49564	1.93283	1.00731	0.542373	1.13341	1.33105	1.26091	6.36854	7.59091	3.01693	4.15753	1.93088	2.36735	1.09606	0.732181	0.996571	1.14727	1.06438	1.33863	3.57998	10.2651	3.16516	3.6501	2.66322	2.06197	2.16795	0.498146	1.27912	1.06791	1.07583	1.95332
6519_at	YDL033C	SLM3	0.04153	860	2.84409e+07	3409.5	0.000459	1177	0.000188991	2768.5	0.798096		1.78774	1.64509	1.01816	1.00787	1.18406	1.21678	1.19502	1.12121	1.52179	1.41704	1.68836	1.51269	1.80597	1.24091	1.21558	1.129	1.1806	1	0.930233	1.10799	2.08457	1.84037	1.95172	2.04667	1.19902	1.19053	0.917421	1.10852	1.2407	1.06303	1.15038	1.6131	1.54725	1.64469	1.58342	1.55187
10658_at	YKL081W	TEF4	0.04154	861.5	121370	663.5	0.00104	1526.5	1.2315e-06	1284	9.57323		2.35187	1.55145	1.93303	1.78065	1.81594	0.940087	1.45504	2.11912	10.5133	6.16704	4.29795	3.94721	3.29966	1.90682	2.10722	1.8516	1.46042	1.37245	1.45703	5.25054	12.4251	6.38002	5.45279	5.06852	2.72161	1.43432	1.95814	1.40771	1.32438	1.32248	2.02305	7.71323	9.24506	5.56299	4.9818	4.3195
7067_at	YBR294W	SUL1	0.04154	861.5	2.82621e+07	2985.5	0.00123	1596.5	1.2315e-06	1284	14.175		20.5539	16.9896	15.2656	12.9314	13.6207	14.3834	13.7952	15.9666	12.3693	23.8408	23.8219	20.9807	26.5442	16.817	12.8871	13.0947	11.2196	12.048	14.2487	16.5173	32.7097	18.4717	19.2167	23.8431	28.3053	13.8	16.5045	9.86714	11.1612	13.1345	16.4687	17.9357	24.8813	18.9163	22.0688	22.8319
9304_at	YMR298W	LIP1	0.04156	863	2.84409e+07	3409.5	0.00192	1811.5	0.000550547	3125.5	5.19122		6.77526	7.45087	7.31215	9.44094	9.15937	8.87473	10.351	9.01776	5.15981	5.7287	5.89726	6.267	6.46384	6.89318	7.69187	9.37671	7.46711	8.34286	8.92214	10.0475	5.82057	5.37075	6.74785	5.81927	7.58974	6.40828	8.58484	7.08925	8.25826	8.25735	11.5401	10.0556	5.83846	5.75098	6.0091	6.01037
7700_at	YPR037C	ERV2	0.04157	864	2.78226e+07	2793	9.65e-05	576	3.05129e-05	2164.5	4.26932		2.44722	5.27168	6.28944	6.71654	6.37149	6.44009	6.67172	5.56008	3.56174	4.19395	2.97603	3.2934	3.50631	5.09659	6.14108	6.60616	5.0301	5.98571	5.81193	5.82505	3.24686	3.30072	3.80043	2.45084	2.53846	4.6497	6.78846	5.12272	5.3905	5.47689	6.70911	5.08776	4.91868	3.2126	3.46815	3.27593
10385_i_at	YHL033C /// YLL045C	RPL8A /// RPL8B	0.04158	865	2.69079e+07	2559	0.00897	2582.5	3.62923e-05	2214	31.3937		16.8831	11.6069	15.2338	23.0517	26.1257	27.1209	25.8364	11.2226	42.6162	24.074	20.3893	22.9107	21.4684	10.5011	8.81377	16.0034	17.0111	17.3898	23.5066	32.365	32.9943	25.0082	24.5794	16.8441	12.486	12.1929	20.2658	18.997	16.6787	22.8414	22.2459	32.9271	25.1132	22.7884	23.6694	22.889
5979_at	YDR510W	SMT3	0.0416	866	2.84409e+07	3409.5	0.0023	1896.5	3.05129e-05	2164.5	3.08388		7.72758	8.23931	6.41317	6.07087	5.89113	5.56318	5.24919	5.43887	5.19976	8.28363	7.24543	6.47513	6.65557	6.86818	7.11061	6.5331	5.62653	6.34694	5.29929	5.53996	6.38057	7.79918	6.52897	7.01788	7.31258	6.23195	6.931	6.0071	5.05579	5.78046	5.39627	6.10507	7.42747	6.20374	7.20222	7.11515
9459_at	YMR188C	MRPS17	0.04161	867	5.62124e+06	1333	1.78e-05	117	1.34051e-08	508	5.05728		6.33031	4.03121	1.67083	1.98313	1.95511	1.51416	1.27302	1.92894	2.13317	4.05605	4.2089	4.867	5.3651	4.49773	2.18284	2.14954	1.37124	1.84184	1.38827	1.36717	4.03086	4.73223	5.24893	6.01986	4.47985	3.49349	2.0362	1.95436	2.19938	2.07983	1.3787	1.86279	2.92857	5.75098	5.60768	5.35685
5637_at	YER066W	RRT13	0.04163	868	2.42309e+07	2285	0.000168	777	1.43873e-07	833.5	3.18948		4.22701	3.62543	3.14983	3.32846	3.40292	3.03377	2.83749	2.35632	1.03753	1.69619	1.66096	1.69645	3.2101	3.94886	3.62302	3.12443	2.48606	3.35204	2.55915	1.39741	1.69943	1.93306	1.9603	2.02582	2.94017	4.3645	3.41403	3.1359	2.94421	2.75	2.61581	0.843016	1.88132	1.63681	1.81598	1.94502
7242_at	YBR106W	PHO88	0.0417	869	2.26927e+07	2182	0.000616	1310	1.34051e-08	508	31.4541		14.0443	8.95144	11.1714	10.18	12.2379	12.7832	15.9837	17.9582	40.4056	26.2231	22.7009	19.7584	16.5419	9.46591	11.0305	13.9121	12.2598	12.1776	15.4671	27.4946	30.3543	22.7137	21.2242	20.8173	19.9231	9.33728	13.4943	9.10548	11.1105	13.0987	16.4446	41.7701	24.2714	19.1929	18.6552	17.75
9948_f_at	YLR367W	RPS22B	0.04172	870	2.22117e+07	2148.5	0.00119	1586	2.24846e-07	905.5	30.7763		21.4325	9.62081	11.0363	12.4601	12.1874	12.3508	12.727	17.1693	40.3971	32.0325	21.0057	23.2284	14.7141	11.6011	11.5102	12.0902	17.3924	13.3888	12.7098	25.6598	46.3897	27.1473	20.4421	20.714	22.9096	12.5018	13.7059	12.1359	14.9184	16.8992	15.8255	37.7021	32.7857	21.1368	19.9879	22.027
4759_at	YGR239C	PEX21	0.04175	871	8.84448e+06	1514	0.00482	2262.5	6.04928e-05	2391.5	2.83398		3.1748	1.03931	1.18956	1.14736	1.85859	2.122	3.03034	3.73668	2.78208	2.90247	3.87329	2.37665	2.91504	1.06136	1.43228	1.40982	1.29431	2.24694	2.92315	5.41901	2.60571	2.61689	3.81223	1.99007	4.52015	1.15621	0.849548	1.17039	1.41736	2.2479	4.236	5.33498	3.01978	2.37303	2.46107	2.55498
7295_at	YBR072W	HSP26	0.04179	872	2.41118e+06	1121	0.000326	1030	0.000408414	3024	51.6527		13.7911	50.5191	65.4438	53.2328	37.5836	46.7277	45.831	47.4911	26.0109	17.5897	33.2089	15.133	13.907	48.683	48.3318	55.637	63.2464	36.9245	53.8271	33.7473	12.136	22.967	21.2457	11.5065	15.5165	59.4166	56.6742	50.3083	45.0145	46.875	41.7278	32.597	15.4275	22.0669	16.6117	11.4357
9970_at	YLR346C	---	0.04181	873	363017	792	0.000337	1049	2.80157e-07	948	3.603		1.46765	1.26474	1.43814	2.00562	2.74523	3.18627	3.66847	4.60188	1.16223	0.998879	1.0274	1.04264	1.26866	1.91364	1.72686	2.88128	4.10479	3.6898	4.29626	5.48056	0.812571	1.00412	0.908798	0.988083	1.62882	2.63905	2.5871	3.00913	5.21488	6.55672	6.13282	3.85538	1.0967	1.01673	0.861476	1.15041
8669_at	YOL119C	MCH4	0.04182	874	2.84068e+07	3173	0.000224	871	1.34051e-08	508	6.4728		4.75255	5.36763	7.80023	8.009	9.52637	9.89542	11.2254	9.93104	7.28329	8.11323	5.68151	5.02944	6.47646	5.40227	7.51016	8.15183	8.51059	8.57449	9.9818	8.31533	10.0183	6.68074	6.38841	5.22642	5.00244	5.20237	8.35973	6.13489	7.78306	8.58718	12.8244	6.85661	9.87033	5.31693	5.58443	5.62344
9668_at	YML042W	CAT2	0.04183	877	0.0345123	58.5	0.000223	868.5	3.67724e-11	128	30.5647		17.395	31.3237	25.2293	15.6625	12.4703	11.9695	8.88299	8.36155	1.27361	0.758969	1.91438	1.57868	17.1194	31.6591	19.1614	15.5137	12.7313	10.2786	9.62184	4.12959	0.366857	1.40577	1.68991	1.92453	23.906	33.5917	22.3959	12.0507	11.4618	9.91912	9.30516	2.43387	0.430769	1.2185	1.97169	2.69295
10867_s_at	YJR092W	BUD4	0.04183	877	234.925	210	2.32e-05	174	1.55147e-17	1.5	4.35034		4.60386	3.62428	2.29966	2.81777	2.03591	0.545752	0.253521	0.280042	0.784504	0.690583	2.08448	2.5198	3.95063	3.06477	2.42212	0.989726	1.53512	0.465306	0.24368	0.347732	0.546286	1.01751	1.70815	2.58292	5.09402	2.87219	3.21833	1.48276	0.995868	0.37395	0.16685	0.430161	0.465934	0.84252	1.09707	2.64834
5263_at	YGL250W	RMR1	0.04183	877	8.11364e+06	1480.5	0.000742	1383.5	4.30979e-05	2270	1.13924		1.17253	1.33295	1.3269	1.14511	1.21773	1.13834	1.15276	0.660397	0.193705	0.607623	0.847032	0.748223	0.861079	1.28068	1.16366	0.667808	1.28094	1.27449	1.19616	0.400648	0.305143	0.644696	0.622318	0.481629	1.19536	1.05799	1.03054	1.59432	1.34504	1	1.31943	0.327565	0.407692	0.693898	0.530839	0.763485
10301_at	YLR048W	RPS0B	0.04183	877	1.73065e+07	1874	0.00235	1904.5	5.35021e-07	1085	55.4639		19.3984	11.7746	21.3984	23.9573	27.3535	24.0218	27.6717	28.1526	67.2385	39.8744	27.3916	34.0995	26.2928	12.2648	22.7291	22.4372	20.573	19.549	20.8989	41.0065	71.2811	35.861	40.2779	30.8232	23.9988	9.93018	20.5147	15.3032	17.5506	19.6124	29.0252	57.3449	47.767	28.5207	31.1011	28.3683
5913_at	YDR534C	FIT1	0.04183	877	2.1709e+07	2112	0.000143	718.5	2.24846e-07	905.5	0.719542		0.668558	1.01387	0.821793	1.00675	0.950617	0.929194	0.634886	0.493208	0.634383	0.396861	0.408676	0.304569	1.02411	1.01818	0.889391	1.22831	0.765886	0.747959	0.572295	0.271058	0.584	0.400618	0.421674	0.453823	0.64591	0.902959	0.940045	0.899594	0.738636	0.59874	0.455543	0.281829	0.545055	0.373031	0.428716	0.424274
11297_at	YAR035W	YAT1	0.04185	880	101070	643	8.93e-05	548	3.71719e-09	390.5	31.0903		21.0227	32.778	33.899	21.9876	21.6094	18.1536	15.4605	8.13375	2.80872	5.99552	9.20205	6.74315	28.9254	32.8307	28.6174	18.7192	17.4326	13.3184	10.9414	4.47624	5.50514	7.51699	7.50536	6.57696	23.5824	35.5124	37.7771	14.2556	17.5331	14.5977	12.0428	4.00989	7.74066	6.92126	6.70981	7.01037
5179_at	YGL156W	AMS1	0.0419	881	90716.1	627.5	5.16e-05	371	1.50011e-05	1952.5	13.3204		5.25199	14.3156	12.9887	11.1687	13.5387	11.658	11.597	9.83804	0.995157	3.93386	4.66324	2.63655	5.43054	12.5489	12.693	12.6164	11.5084	10.3184	10.0091	5.34773	1.69943	4.18641	3.31223	2.2999	7.72405	14.0746	11.569	10.6278	10.9711	9.22899	12.4874	4.48455	3.33077	4.00591	2.68251	3.11618
6508_at	YDL044C	MTF2	0.04194	882	2.73295e+07	2644	0.000173	787	4.056e-06	1597.5	2.25218		3.08967	1.52717	1.55392	1.45782	1.18406	1.17211	0.837486	1.26123	1.75908	3.08857	2.93493	2.27513	2.28358	1.40568	1.49323	1.28425	1.36232	1.24694	1.34075	1.31102	1.97829	2.46756	2.25858	2.84608	2.90476	1.72899	1.4095	1.4858	1.58161	1.44013	1.54555	1.02596	2.26374	2.37697	2.16684	2.5861
5838_at	---	---	0.04197	883	1220.28	275	4.08e-05	302	1.71865e-08	537.5	12.6687		6.61635	14.0058	14.0431	10.8054	12.0629	10.6209	9.52221	8.1442	3.75182	1.82735	1.37443	1.867	4.63835	11.7648	11.9966	10.3356	7.31104	10.2051	10.1891	4.31209	2.52343	1.34295	1.29721	1.51539	4.06471	13.6426	13.7658	9.76674	9.23657	9.8645	8.35236	3.47342	1.88352	1.0374	1.31749	1.81743
8566_at	YOR005C	DNL4	0.04198	884	2.84409e+07	3409.5	0.00254	1942	2.14648e-05	2068	0.558538		0.687855	1.03699	0.912599	0.88189	0.74972	1.06209	0.690141	0.836991	0.613801	0.568386	0.64726	0.503553	0.831229	0.995455	0.773138	1.121	1.00111	1.07857	0.903943	0.673866	1.00229	0.711637	0.609442	0.787488	0.815629	0.611834	0.837104	1.06694	1.08988	0.930672	0.940724	0.875154	0.750549	0.651575	0.709808	0.44917
5552_at	YER158C	---	0.042	885	2.61769e+06	1138	0.000596	1297	3.56683e-08	632	3.09589		1.85017	1.06705	0.76731	1.05624	0.986532	1.05773	1.34778	1.75444	3.8632	3.59978	2.621	1.82132	2.1194	1.09091	1.15688	1.15183	0.87068	0.977551	1.19009	3.99568	5.98286	3.14727	2.3573	1.76862	1.59096	1.42367	0.760181	0.803245	0.785124	0.939076	1.17563	3.68109	4.48681	2.36122	1.79474	1.87656
7354_at	YBL007C	SLA1	0.04202	886	2.83642e+07	3105.5	0.000261	944	7.24e-08	729	5.19955		5.06016	7.03815	7.29398	6.62092	5.98878	5.84096	5.28061	4.64054	2.09443	4.50561	4.55023	3.56954	4.062	6.89659	6.77765	6.62329	5.30992	5.26122	4.98787	3.16523	3.65714	4.29763	4.07296	4.79643	5.66667	6.42249	6.89819	5.23022	4.88843	4.80987	4.75521	2.84054	5.0967	3.73917	3.7907	4.6722
9501_at	YMR146C	TIF34	0.04207	887.5	2.6793e+07	2525	0.012	2735.5	8.4389e-05	2486	14.442		7.82066	4.56647	6.74688	6.55231	6.01796	6.45534	7.14843	7.34065	19.0085	10.1065	6.34703	7.85381	7.93571	4.71023	5.20542	7.19292	6.43924	5.23775	6.8362	13.8575	16.1851	9.29763	9.33906	8.75968	8.90842	5.35503	6.58597	4.7931	5.36983	5.42332	7.33919	16.7219	11.6912	7.41437	8.81901	9.24378
9207_at	YNL323W	LEM3	0.04207	887.5	2.84068e+07	3173	0.000232	891	0.00011702	2596.5	3.9536		5.27242	3.23237	3.2168	3.65354	3.3468	3.31264	4.13001	4.22048	5.51816	7.1704	5.66552	5.6467	5.13088	3.10341	3.42438	4.27511	3.69231	3.16837	3.27098	4.90713	6.94971	4.69825	5.69742	5.30685	5.95849	3.01775	4.3043	2.99493	3.40702	3.12185	5.07355	5.66625	5.44945	5.48327	5.75834	4.99792
10620_at	YKL032C	IXR1	0.04209	889	2.51234e+07	2368.5	0.000549	1262	3.34086e-06	1541	7.33991		4.53235	9.45202	8.67991	5.46907	4.53311	5.19063	3.41278	3.2069	4.43462	2.11211	4.84932	3.13299	5.54879	8.64432	7.89391	6.86416	5.47269	4.74286	3.01618	2.54968	4.88229	3.1586	3.40451	4.6425	5.46154	8.32426	9.05543	4.56897	4.35331	3.54622	3.11087	3.2707	3.83517	3.07087	4.28109	4.30705
6417_at	YDR048C	---	0.04212	890	0.0160242	50	0.000466	1186.5	4.30979e-05	2270	0.168873		0.0136209	0.175723	0.118048	0.142857	0.127946	0.077342	0.143012	0.15674	0.00726392	0.0313901	0.00684931	0.0284264	0.0378875	0.139773	0.163657	0.158676	0.120401	0.0581633	0.101112	0.024838	0.0537143	0.00102987	0.00321888	0.00297915	0.0610501	0.087574	0.161765	0.119675	0.160124	0.163866	0.105379	0.0111248	0.0692308	0.023622	0.0455005	0.0290456
5058_at	YGL049C	TIF4632	0.04214	891	2.59492e+07	2434	0.00549	2322.5	0.000137494	2656.5	1.16279		0.996595	0.894798	0.584563	0.589426	0.608305	0.568627	0.375948	0.501567	1.53874	0.991031	1.0411	0.80203	0.879449	0.744318	0.778781	0.355023	0.45039	0.481633	0.644085	0.907127	0.918857	0.963955	0.905579	1.11321	0.920635	0.611834	0.458145	0.565923	0.546488	0.359244	0.753019	1.36588	0.481319	1.03051	0.854398	0.857884
7022_at	---	---	0.04226	892	3.6798	112.5	2.51e-05	198	7.24e-08	729	0.443439		0.175936	0.454335	0.262202	0.404949	0.409652	0.302832	0.27519	0.225705	0.0108959	0.0224215	0.0205479	0.0903553	0.288175	0.3625	0.420993	0.560502	0.552954	0.30102	0.317492	0.0205184	0.0811429	0.0916581	0.0375536	0.0258193	0.229548	0.337278	0.24095	0.365112	0.36157	0.367647	0.282108	0.0469716	0.0604396	0.0383858	0.0839232	0.0819502
5738_at	YEL008W	---	0.04227	893	0.00252227	13.5	1.5e-05	84	4.10641e-10	223	0.909682		0.0351873	0.616185	0.400681	0.663667	0.62514	0.925926	0.570964	0.324974	0.0266344	0.0269058	0.0194064	0.0162437	0.053961	0.547727	0.615124	0.599315	0.488294	0.668367	0.394338	0.0615551	0.0182857	0.00926879	0.00965665	0.0248262	0.111111	0.757396	0.713801	0.610548	0.752066	0.653361	0.298573	0.0741656	0.0120879	0.0177165	0.0101112	0.0207469
10753_at	YKL166C	TPK3	0.04229	894	7.73872e+06	1461	0.00343	2081.5	1.50933e-06	1338	1.58674		0.46538	0.387283	0.339387	0.269966	0.433221	0.246187	0.342362	0.619645	1.83293	0.494395	0.850457	0.696447	0.458094	0.293182	0.341986	0.326484	0.313266	0.353061	0.429727	1.26566	1.10857	0.650875	0.840129	0.792453	0.376068	0.321894	0.358597	0.289047	0.528926	0.493697	0.582876	1.38566	0.748352	0.757874	0.9909	0.707469
4935_at	YGR054W	---	0.0423	895	1.27929e+07	1709	0.00203	1831.5	2.74674e-06	1492	3.14431		1.08854	0.974566	0.84109	0.96288	1.15937	1.09913	1.08559	1.45873	3.65981	1.77466	1.83105	1.23756	0.515499	0.895455	0.935666	1.08904	0.604236	0.773469	1.16987	2.88013	2.376	1.56849	1.76609	1.40616	1.60562	0.746746	0.951357	0.607505	0.705579	0.741597	1.75851	3.04944	2.23077	1.48917	1.59151	1.4056
9423_at	YMR196W	---	0.04231	896	6083.5	364.5	0.000123	661.5	2.80335e-08	601.5	15.7108		7.26561	16.4069	13.1623	10.6097	10.0685	8.95752	8.28386	3.87565	0.696126	2.25673	2.09247	1.97665	9.79564	14.2614	10.6941	10.3539	8.41472	8.03163	6.58342	3.7743	1.58971	2.99897	1.98391	2.50248	10.1184	18.3006	10.9966	8.15822	8.23657	7.39601	7.75741	2.58591	3.27253	2.48425	1.71385	2.5778
6882_at	YCR004C	YCP4	0.04232	897	2.73877e+07	2658	0.000202	833	3.48321e-07	990	25.4865		16.7537	34.0809	26.1362	30.8391	27.1425	25.0752	23.5298	23.2403	8.59443	15.0695	12.0651	14.2792	22.6831	32.9114	31.3104	26.7934	21.4203	19.4776	22.2042	16.5097	18.6549	12.5829	15.6942	17.6475	16.6203	30.3172	30.3156	24.8144	22.8595	22.9233	24.0834	17.2707	14.2626	10.6417	13.7594	17.5851
5668_at	YER056C	FCY2	0.04233	898.5	79390.9	604.5	0.00688	2432.5	5.73188e-08	694	17.9547		2.90011	1.45318	1.42906	2.78403	3.82716	5.5098	6.45504	6.18286	19.3838	6.05718	2.75571	6.45888	4.12514	1.88409	2.40858	2.22489	2.46823	5.42653	5.45197	15.7235	15.4663	5.50566	6.48283	7.5283	1.87179	1.57751	2.02376	3.46146	4.44525	5.21324	3.97146	22.8072	8.52857	5.76969	7.39333	6.35996
7621_at	YPR133W-A	TOM5	0.04233	898.5	1.13206e+07	1631	1.96e-05	141	8.0909e-09	455.5	10.2314		10.9637	11.4081	8.10329	5.86164	5.211	4.8573	4.35861	4.35841	4.95278	12.046	12.3459	14.5898	14.504	9.22273	6.29458	4.9726	3.80602	4.62245	3.85642	4.59179	4.26057	11.7158	12.279	11.5045	12.7411	4.98225	5.29977	4.60041	4.19215	4.51996	4.66301	5.57108	9.67363	11.6033	14.183	14.2178
9237_at	---	---	0.04234	900	8.66554e+06	1507	0.000336	1047.5	1.50933e-06	1338	1.60935		1.59364	2.1711	1.62883	1.88526	1.14703	1.86166	1.85374	1.26541	0.561743	0.704036	0.836758	0.992893	1.23766	2.375	1.99323	1.6016	2.06689	2.1398	1.53691	0.953564	0.429714	0.84964	0.722103	0.810328	1.7326	3.1432	2.09955	2.15619	2.23347	2.49895	2.01098	0.823238	0.749451	0.720472	0.780586	0.955394
9665_at	YML004C	GLO1	0.04241	901.5	1.03654e+07	1588	5.56e-05	391	8.14998e-07	1180	14.7123		8.44835	13.6254	15.3042	17.6445	13.8047	15.1656	11.0683	11.4545	2.9322	7.00448	7.55365	5.82843	7.77727	14.2625	13.1783	12.7374	15.4794	9.54796	12.8079	6.2203	4.35657	7.26365	5.62876	5.4141	7.12576	17.7136	16.3077	15.6643	15.5124	10.334	11.7892	3.22621	6.56484	5.79331	6.01213	6.32988
7736_at	YPR028W	YOP1	0.04241	901.5	2.76632e+07	2730	0.000252	926.5	1.04137e-05	1851.5	14.7395		12.3712	19.0301	14.5392	15.8335	16.1369	15.2702	15.1062	12.4023	4.29056	9.96749	7.66553	8.01929	11.969	17.8932	14.7348	17.9007	15.1784	11.9776	13.4115	6.85097	9.87314	9.3378	8.78434	9.84409	15.6545	11.9763	17.5124	13.0375	13.6756	13.6723	12.7914	9.07911	9.15604	9.17224	6.85844	8.82573
7374_at	YBL031W	SHE1	0.04242	903	1.34397e+07	1731	0.000358	1073.5	1.2315e-06	1284	0.49385		0.3042	0.326012	0.317821	0.251969	0.204265	0.181917	0.204767	0.177638	0.107748	0.244395	0.601598	0.475127	0.319173	0.354545	0.207675	0.248858	0.179487	0.17551	0.196158	0.231102	0.173714	0.521112	0.504292	0.618669	0.473748	0.311243	0.286199	0.196755	0.135331	0.173319	0.183315	0.122373	0.192308	0.378937	0.519717	0.469917
10450_at	---	---	0.04245	904	85815.4	622	0.000316	1019	3.07419e-10	210.5	0.496875		0.105562	0.294798	0.200908	0.391451	0.582492	0.526144	0.239437	0.336468	0.161017	0.149103	0.0856164	0.146193	0.112514	0.276136	0.276524	0.328767	0.249721	0.79898	0.525784	0.177106	0.195429	0.129763	0.0783262	0.0595829	0.118437	0.189349	0.366516	0.429006	0.697314	0.779412	0.723381	0.187886	0.207692	0.0925197	0.0940344	0.160788
9030_at	YNL184C	---	0.04252	905	2.76292e+06	1148	4.27e-05	308.5	1.26399e-10	168.5	1.08889		1.38252	0.860116	0.575482	0.466817	0.459035	0.336601	0.384615	0.293626	0.387409	0.826233	1.07306	1.31777	1.17107	0.790909	0.549661	0.399543	0.383501	0.291837	0.343782	0.449244	0.730286	1.42842	1.60837	1.05065	0.649573	0.817751	0.472851	0.348884	0.348141	0.261555	0.439078	0.307787	0.684615	1.52362	1.44489	1.10477
9923_f_at	YLR388W	RPS29A	0.04259	906	2.59814e+07	2439.5	0.00487	2267	5.35021e-07	1085	43.6203		24.3802	14.9376	17.8025	26.4466	12.6364	25.9575	24.2752	34.4201	56.2567	32.7365	33.7021	22.9269	24.1435	17.7284	17.3476	25.8059	27.3645	19.4337	19.3155	34.9082	54.4229	29.6117	29.4839	27.852	22.9988	10.4485	23.5995	17.8438	25.2593	27.2763	19.6905	53.7528	38.5506	28.6929	29.4358	28.7199
9036_at	YNL177C	MRPL22	0.04261	907	2.13899e+07	2087.5	5.2e-05	372.5	7.24e-08	729	2.58443		3.87287	2.57803	1.80931	1.43645	1.28844	1.62963	1.36295	1.3908	1.30145	2.2926	3.83105	3.14315	3.04018	2.48523	1.61174	1.38242	1.65329	1.07347	1.27503	1.15983	2.86629	3.06591	2.83906	3.51341	3.18193	1.42604	1.51584	1.54361	1.37087	1.31723	1.24369	1.20519	2.06154	3.54232	3.00708	3.07573
9743_at	YML100W	TSL1	0.04262	908	1051.04	267	7.84e-05	509	1.84625e-06	1391	21.2129		10.7787	22.1572	19.5289	16.7649	15.0022	13.7233	8.67281	7.41379	0.94431	3.25336	2.63927	2.26599	8.26177	20.5182	14.8126	15.6747	14.0312	10.6602	10.8797	1.68251	5.744	5.11329	2.58584	2.83515	8.06838	21.2142	17.638	13.4148	10.3574	8.91177	11.2645	0.950556	4.59231	4.03642	2.25682	3.61929
10932_at	YJR094C	IME1	0.04266	909	22.376	151	3.35e-05	255	1.147e-07	797	8.01581		1.75596	6.46358	8.62997	8.18898	8.11897	7.09586	4.82665	3.90073	0.854722	0.642377	0.614155	0.626396	3.00459	8.57273	3.57901	7.7911	6.87068	5.0051	5.15066	1.68575	0.561143	0.932029	0.60515	0.5571	1.9072	6.92663	7.53394	4.98377	4.81095	4.92647	3.43359	1.11125	1.0956	0.769685	0.579373	0.41805
8874_at	YNL021W	HDA1	0.0427	910	2.10251e+07	2057.5	0.000901	1456	8.65425e-06	1802	0.612156		0.416572	0.211561	0.30193	0.268841	0.257015	0.202614	0.269772	0.363636	0.81477	0.513453	0.391553	0.435533	0.338691	0.173864	0.278781	0.228311	0.269788	0.230612	0.300303	0.686825	0.787429	0.508754	0.494635	0.379345	0.313797	0.24497	0.307692	0.274848	0.264463	0.277311	0.357849	0.935723	0.641758	0.50689	0.447927	0.264523
5048_at	YGL059W	PKP2	0.04275	911	3.33787e+06	1187	0.00303	2018.5	0.000853117	3289.5	1.67328		1.46538	1.50983	2.01589	1.34421	1.57688	1.86275	1.74756	1.73877	0.342615	0.7713	1.18265	0.873096	0.956372	1.40795	1.99774	1.02055	2.22965	2.75816	2.74621	0.725702	0.308571	0.974253	0.806867	0.815293	1.18315	2.01065	1.50113	2.39249	2.05682	2.49265	2.18222	0.542645	0.563736	0.95374	0.749242	1.16805
7448_at	YBL092W	RPL32	0.04276	912	2.84068e+07	3173	0.00286	1993.5	2.24846e-07	905.5	28.8657		19.3973	12.0786	17.9387	19.4139	17.4804	20.1133	16.0997	22.5653	40.9443	30.3016	26.5788	22.603	19.5396	11.8159	17.9966	19.4269	22.7469	19.2837	21.1436	25.8985	32.4446	22.862	21.2918	23.7795	20.116	13.6189	19.3903	17.7231	20.0578	20.938	23.0417	36.4722	26.0846	22.8032	21.3448	22.0124
5101_at	YGL096W	TOS8	0.04281	913	2.0568e+07	2024	0.000192	815	1.04137e-05	1851.5	5.40582		2.25199	7.6578	4.22588	5.69179	6.4624	6.87146	5.76273	5.03448	2.89346	2.68946	2.92123	2.65381	3.16303	6.32046	7.20542	6.89384	5.95206	6.27755	4.82002	4.11231	1.83086	2.97837	2.60086	2.94141	4.05494	8.6284	6.63235	5.68763	6.04442	6.42857	6.54665	4.58344	3.04066	2.92224	2.48635	3.27178
10398_at	---	---	0.04287	914	1284.08	279	0.0013	1627	1.25092e-05	1899.5	0.26992		0.139614	0.283237	0.118048	0.145107	0.0381594	0.114379	0.099675	0.106583	0.0133172	0.0863229	0.0878995	0.115736	0.145809	0.223864	0.0609481	0.187215	0.192865	0.0867347	0.0647118	0.0140389	0.0434286	0.0566426	0.0386266	0.0943396	0.0757021	0.189349	0.260181	0.167343	0.163223	0.156513	0.132821	0.00618047	0.056044	0.0177165	0.0455005	0.0923236
6608_at	YDL123W	SNA4	0.04296	915	8.96644e+06	1525	6.82e-05	456	4.52707e-08	661.5	2.64381		1.33144	2.29133	2.92282	3.38583	3.18182	3.42919	2.50704	2.35423	1.33777	0.912556	0.785388	0.798985	1.74168	2.01932	2.93341	3.09932	1.45373	2.99388	3.01618	1.2581	1.24457	1.07621	1.12232	0.777557	1.17949	1.69112	2.82692	2.64199	2.70145	2.82038	1.37431	0.97775	1.57692	0.96063	0.957533	0.93361
7105_at	YBR240C	THI2	0.04297	916.5	2.47094e+07	2325	0.00465	2240	1.00283e-06	1230.5	9.18849		1.93984	2.52601	3.31555	3.19348	3.83053	4.22658	4.4377	3.98955	11.1283	5.8139	5.3984	4.58579	2.65901	2.39318	2.75282	3.47146	3.2408	3.86633	5.30536	3.90605	10.496	5.75592	5.53863	5.58689	3.06105	2.79053	3.32692	2.46247	3.24793	4.04727	4.63227	6.4042	6.17692	3.60925	4.46815	4.53527
6539_at	YDL059C	RAD59	0.04297	916.5	2.63283e+07	2475	0.000978	1495	2.56128e-05	2120	1.42526		1.64813	1.1341	1.26788	1.73678	1.18406	1.24728	1.2221	1.31139	2.12954	2.0583	2.55936	2.38173	2.30654	1.24205	1.24379	1.371	0.817168	1.26837	1.51871	1.82073	3.20571	2.33677	2.07511	1.90169	1.68498	1.07929	1.78846	1.36004	1.03512	1.19223	0.803513	2.24722	3.44286	2.46752	2.34681	2.24585
9336_at	YMR287C	DSS1	0.04302	918	9.18959e+06	1531.5	0.000232	891	1.147e-07	797	0.955509		0.803632	0.625434	0.334847	0.543307	0.498317	0.382353	0.431203	0.3814	0.571429	0.632287	1.28196	1.29036	1.20436	0.656818	0.479684	0.528539	0.48495	0.454082	0.287159	0.381209	0.488	1.12049	1.49464	0.787488	0.766789	0.569231	0.415158	0.402637	0.32438	0.407563	0.244786	0.484549	0.798901	1.31299	1.36097	1.26245
8246_s_at	YOR309C /// YOR310C	NOP58	0.04303	919	17778.4	457	0.00933	2608.5	8.14998e-07	1180	70.6532		7.50851	3.11561	8.55278	7.83802	8.61392	8.85948	11.896	21.7461	73.7688	19.9619	15.7523	21.8081	11.3111	4.46023	7.50677	8.28425	6.068	8.21735	11.185	43.4881	39.6434	17.2513	25.4088	24.3059	9.33333	4.2071	7.23756	3.92901	5.71178	6.69958	17.4621	61.6131	23.8934	14.3455	21.2669	19.2054
5755_at	YEL035C	UTR5	0.04308	920.5	8.05094e+06	1475.5	0.000403	1123.5	4.32148e-07	1036.5	0.5702		0.38025	0.667052	0.399546	0.305962	0.464646	0.344227	0.172264	0.167189	0.0968523	0.204036	0.126712	0.185787	0.544202	0.611364	0.437923	0.479452	0.219621	0.25	0.185035	0.154428	0.225143	0.122554	0.129828	0.202582	0.335775	0.318343	0.428733	0.305274	0.344008	0.301471	0.150384	0.174289	0.181319	0.134843	0.162791	0.185685
7245_at	YBR109C	CMD1	0.04308	920.5	2.84068e+07	3173	0.0013	1627	1.79591e-05	2010	14.2632		11.6322	20.3225	13.6232	20.2059	16.7553	17.6645	13.6121	10.3574	12.7216	9.43161	6.05936	12.465	12.1332	19.5898	15.9718	14.1849	17.1717	14.9663	13.0799	9.41037	14.0846	10.9361	12.0161	11.4409	9.02564	14.6107	14.4638	17.2465	17.0527	17.1376	14.1361	15.9382	11.9923	9.54035	11.5915	11.2417
6073_at	YDR376W	ARH1	0.04309	922	2.51234e+07	2368.5	0.000399	1114.5	7.17961e-06	1753.5	2.80197		3.84677	1.73064	1.29966	1.23622	1.35915	1.3159	1.49404	1.48589	1.04479	3.24327	2.43607	2.41827	3.52354	1.63864	1.53047	1.47717	1.32553	1.29796	1.33873	1.56048	2.08457	2.99794	2.59227	2.79742	3.36264	1.96686	1.55769	1.28499	1.20351	1.27311	1.24149	1.22868	2.93846	2.39272	2.31041	2.77697
4449_at	YHR068W	DYS1	0.04312	923	1.18932e+07	1661	0.00425	2195.5	9.12338e-08	763.5	10.5277		3.14188	2.22081	2.1067	2.30146	2.62739	2.76035	2.52979	3.91432	12.6344	5.68049	6.27283	5.01726	3.08955	2.06136	2.71558	2.53425	2.59866	2.92143	2.95045	8.47948	4.19543	5.22554	6.13627	5.41907	4.08059	2.96923	2.06561	2.07911	2.28306	2.35294	3.98683	10.4054	5.00659	4.81398	5.41153	4.85685
5381_at	YFL007W	BLM10	0.04313	924	2.39147e+06	1116	2.12e-05	161	7.24e-08	729	7.78146		3.64699	5.9711	6.07832	7.49494	9.24018	9.17102	9.52004	7.28318	2.04843	2.34417	1.73858	2.04264	4.90356	7.40114	8.5316	9.89498	8.01449	7.68163	7.54601	4.61555	2.21371	2.56746	2.89914	2.47964	5.85836	6.84379	7.86086	6.68763	7.15289	7.31303	9.55543	4.09271	2.57363	2.38681	2.49545	2.45124
4530_at	YHR011W	DIA4	0.04315	925	2.01958e+06	1088	0.00021	846.5	5.10995e-05	2332.5	2.41146		1.81612	1.35376	0.793417	0.556805	0.683502	0.660131	0.609967	0.634274	0.271186	1.91704	2.68265	1.65584	1.89208	1.07045	0.8386	0.731735	0.636566	0.695918	0.700708	0.460043	0.710857	1.49331	1.9603	1.4568	2.52503	1.50296	0.480769	0.75355	0.600207	0.601891	0.79034	0.407911	1.42088	1.91142	1.67139	1.96784
9952_at	YLR371W	ROM2	0.04316	926	2.84409e+07	3409.5	0.000107	609.5	1.80059e-07	868.5	2.76943		4.86152	4.77803	5.16005	5.30596	5.10774	5.20044	4.33586	4.48903	2.71429	2.77242	2.53653	3.3665	3.98622	4.875	4.61964	5.39726	4.0903	4.22449	4.52477	2.97624	3.20457	3.43872	3.43884	3.51738	4.1746	5.16568	5.39367	4.77992	4.1281	4.41912	4.92865	2.61928	2.64725	3.36713	3.46309	3.63278
10179_at	YLR149C	---	0.04317	927	84574.3	617	5.75e-05	402.5	1.2315e-06	1284	7.56648		4.71737	8.30983	6.1067	6.53881	6.6633	6.27233	5.78873	2.63009	0.743341	1.46188	1.13356	1.31168	4.85304	7.32727	4.67156	6.83562	4.89409	3.76224	5.40849	1.78186	2.00229	1.70134	1.32725	1.70209	2.87546	6.50059	7.28167	5.45943	4.7314	5.2416	3.74424	1.08405	2.0989	1.56201	1.15369	1.58506
3012_s_at	YJR092W	BUD4	0.04319	928	6083.5	364.5	0.00023	883	3.6479e-12	65	1.08189		0.723042	1.21156	1.05448	0.535433	0.291807	0.22658	0.140845	0.15256	0.198547	0.244395	0.312785	0.458883	1.22273	0.688636	0.8386	0.740868	0.342252	0.20102	0.120324	0.0788337	0.250286	0.109166	0.424893	1.64548	1.00244	0.456805	0.80543	0.43002	0.274793	0.181723	0.113063	0.131026	0.162637	0.34252	0.588473	0.76556
6267_at	YDR210W	---	0.04322	929	1.5647e+07	1804	0.000228	878.5	7.15031e-05	2438.5	6.23558		4.64018	2.89827	2.27696	2.49494	2.32099	1.72658	1.6143	2.25601	7.84988	5.77242	5.41781	6.45584	4.68772	3.22159	3.01242	2.84247	1.82163	2.66735	1.76239	4.62743	5.00571	4.69619	4.86052	4.63555	5.03907	2.30296	2.24434	2.36815	2.33058	2.49895	1.64105	5.57726	5.06264	4.37008	5.51062	5.05394
8388_at	YOR186W	---	0.04324	930	109437	651	7.23e-05	476.5	5.4673e-10	235.5	1.12936		0.300795	0.499422	0.282633	0.568054	0.777778	0.96841	1.21777	1.21317	0.451574	0.303812	0.207763	0.20203	0.0884041	0.520455	0.269752	0.667808	0.830546	0.920408	0.868554	0.575594	0.346286	0.201854	0.198498	0.171797	0.339438	0.427219	0.424208	0.524341	0.821281	0.943277	1.27113	0.709518	0.18022	0.271654	0.159757	0.147303
4942_at	YGR061C	ADE6	0.04331	932	2.45924e+06	1126	0.00202	1829	7.24e-08	729	27.2079		9.35982	3.27514	5.02838	5.44882	5.16498	6.01743	7.08992	8.56635	30.4831	24.7747	14.6187	9.77665	9.26751	3.3625	4.89391	6.77626	7.96767	5.69898	6.80081	13.8888	24.2743	11.7765	10.1534	10.4697	13.4249	5.64852	4.03054	4.37221	5.3781	5.88656	9.17344	19.7268	22.1934	8.81496	9.9545	11.9315
10180_at	YLR150W	STM1	0.04331	932	2.83812e+07	3122	0.000916	1461.5	3.34086e-06	1541	25.007		22.7491	15.7884	19.899	21.6907	23.3187	23.1351	26.0509	20.2665	40.7954	32.8969	30.8836	24.7574	25.5821	14.1977	16.0169	22.6769	19.5295	17.2571	23.4752	32.3218	38.3463	30.3141	28.1148	25.7517	19.2503	14.4817	19.8597	15.0061	19.0403	20.5966	18.8584	37.419	29.7747	25.9606	23.2659	21.805
8312_at	YOR246C	---	0.04331	932	2.84409e+07	3409.5	0.00155	1703.5	3.62923e-05	2214	3.04508		2.67877	2.39538	2.68785	2.24184	2.58698	2.48257	2.97941	3.05956	5.28693	3.26457	3.78082	3.75635	3.32262	2.27159	2.40181	2.71347	2.66221	2.19898	2.92922	3.95788	4.02514	3.48919	4.52146	3.74975	2.54457	2.62367	2.84729	1.9858	2.19938	2.3834	3.0494	4.22868	3.02308	2.90846	3.53691	3.05602
9639_at	YMR017W	SPO20	0.04338	934	15914.1	446	0.000106	606	3.34086e-06	1541	1.41082		0.607264	1.53526	1.39955	0.858268	0.87991	0.922658	0.95558	0.543365	0.138015	0.124439	0.309361	0.194924	0.392652	1.35795	1.0237	0.755708	0.987737	0.852041	0.615773	0.294816	0.166857	0.242019	0.253219	0.232373	0.554335	1.15266	1.05882	0.865112	0.884297	0.921218	0.840834	0.144623	0.205495	0.234252	0.21638	0.227178
7438_at	YBL059W	---	0.04343	935	2.42079e+07	2281	0.000112	626	4.52707e-08	661.5	3.79367		3.44722	2.33295	2.0193	2.06524	1.92031	1.77451	1.80715	1.83281	1.50484	3.34081	4.17123	4.77868	5.29851	2.34432	2.4763	2.0137	1.98551	1.7398	1.95753	1.79482	3.90629	4.40886	4.09979	4.80735	3.54335	2.63195	2.34842	1.81542	1.92459	1.73109	2.3337	1.91471	4.33736	3.97638	3.89585	4.70747
6808_at	YCR067C	SED4	0.04346	936	2.64501e+07	2487.5	0.000261	944	2.80157e-07	948	2.24244		2.84222	2.32832	1.55051	1.70754	1.40516	1.44771	1.30444	1.26959	0.738499	2.98094	2.85959	2.1797	2.81745	2.48523	1.69413	1.66096	1.4961	1.46429	1.25581	1.75378	2.37371	2.39547	2.63734	3.18471	3.2967	2.13018	1.84615	0.986816	1.08471	1.1229	1.6202	1.88133	1.86044	2.03839	1.8817	2.84751
9311_at	YMR304C-A	---	0.04348	937.5	2.68833e+07	2546.5	0.000536	1244	1.04137e-05	1851.5	1.11983		1.60953	1.2474	0.842225	0.815523	0.707071	0.51634	0.489707	0.61024	1.15254	1.29372	1.46119	1.41929	1.05052	1.30227	1.02709	0.800228	1.12709	0.568367	0.566229	0.715983	0.574857	1.65499	1.44528	1.1142	1.20147	1.03787	0.78733	0.793103	0.875	0.756303	0.623491	0.735476	0.961538	1.62402	1.3549	0.998963
8460_at	YOR079C	ATX2	0.04348	937.5	2.81603e+07	2928.5	0.000595	1296	3.62923e-05	2214	2.03904		2.02951	1.39538	1.42906	1.52081	1.3266	1.24183	1.62189	2.14943	3.28087	2.86099	2.61187	2.37766	1.37773	1.08977	1.36682	1.43493	1.63545	1.20306	1.4459	2.86069	2.016	2.37796	2.46888	1.8719	1.31258	1.85325	1.63348	1.19473	1.32955	1.22794	1.83205	3.08776	2.17802	2.05118	2.19818	1.79876
8779_at	YNR067C	DSE4	0.04349	939.5	0.00252227	13.5	0.000257	939	4.056e-06	1597.5	21.9205		0.22361	5.95376	22.1442	15.937	14.055	10.8562	6.013	3.20481	4.69249	0.53139	0.363014	0.345178	0.447761	11.5966	18.1614	9.74201	11.2274	9.71327	4.15571	5.67279	0.500571	0.438723	0.383047	0.297915	0.391941	11.4071	20.3507	13.5639	10.1488	8.31618	3.17234	11.9061	0.850549	0.589567	0.384226	0.303942
10940_at	YJR101W	RSM26	0.04349	939.5	2644.99	317.5	0.000131	687	1.26599e-09	299	4.01385		4.44722	1.65318	0.948922	0.662542	0.521886	0.568627	0.433369	0.781609	1.42978	3.19955	3.63356	3.78274	3.57291	1.62045	0.607223	0.52169	0.80825	0.534694	0.40546	0.760259	2.80457	3.29042	1.0515	4.30387	5.44811	1.65089	0.782805	0.495943	0.693182	0.647059	0.428101	0.835599	2.99011	3.05807	3.09808	3.34751
6123_at	YDR337W	MRPS28	0.04355	942	153740	691	3.72e-05	284	5.03477e-11	138.5	9.02319		6.52894	3.43584	2.13621	2.19798	1.37262	1.31699	1.37486	1.99896	2.24818	7.09193	10.3402	8.45787	8.66246	3.6625	2.4842	1.83105	1.87625	2.04694	1.57331	2.35529	2.90629	6.77446	6.37017	5.25124	9.5116	4.16331	2.62783	1.94523	1.83161	1.66282	1.11416	2.00742	5.96813	6.98032	7.80789	8.49066
6174_at	YDR300C	PRO1	0.04355	942	8.91122e+06	1520.5	0.000979	1496	6.6101e-07	1131.5	6.715		2.73212	1.29711	1.68104	1.58155	1.94501	1.8671	2.55363	2.61547	8.01211	4.73543	2.63128	4.78376	2.8473	1.25909	1.57223	1.98516	1.40022	1.64796	1.92012	3.39525	5.656	3.76107	3.77039	4.57795	2.00488	1.47692	1.56222	1.73935	1.80062	1.99895	2.10867	6.43634	3.7956	4.49902	3.61881	4.51971
9416_at	YMR191W	SPG5	0.04355	942	2.64338e+07	2482	0.000397	1108	1.00283e-06	1230.5	10.0935		8.0454	13.6012	8.75482	12.9213	11.7363	12.3333	11.4843	11.7367	5.22518	5.70292	5.4395	3.50761	8.7302	13.3432	10.6535	15.8379	13.1594	8.71531	9.83215	8.96868	7.97714	5.98867	5.90451	5.00993	7.57998	6.26746	11.724	9.3002	11.5971	11.4611	7.97366	8.48826	6.63187	5.73524	5.93225	5.54253
5087_at	YGL065C	ALG2	0.04357	944	2.84068e+07	3173	0.00105	1531	9.94478e-05	2540	1.73866		3.05108	2.19538	1.79228	2.05624	1.69809	1.95534	2.16901	1.98119	1.61864	2.91144	3.35731	2.58173	3.22618	2.12614	2.74944	1.9863	1.37793	1.99184	1.83519	1.80022	2.95543	3.22657	3.33798	2.62066	3.83517	2.67337	2.25339	1.72414	1.66529	1.60924	2.35785	1.61805	2.85494	2.46654	2.60263	2.66079
10501_at	YKR076W	ECM4	0.04359	945	118917	656	2.55e-05	203	1.00283e-06	1230.5	17.464		7.62429	19.1711	17.1487	18.288	19.78	19.5479	20.5027	17.0648	3.03874	4.03924	4.44178	3.27107	4.93685	16.8625	14.3397	14.5674	18.3534	16.4439	17.1092	10.0281	2.68343	5.67662	4.43348	4.03178	8.62759	12.4438	16.3066	16.4077	16.9897	17.6334	20.5181	8.5822	5.09341	5.38386	3.30334	4.23133
5921_at	YDR525W-A	SNA2	0.0436	946	2.49041e+07	2347	2.83e-05	218	2.24846e-07	905.5	18.5224		15.8275	23.1792	24.2997	19.7604	21.4725	20.5893	18.9816	17.2257	5.77724	11.7702	9.52968	9.0599	13.8944	21.9909	21.7257	19.8619	20.3891	17.7939	15.5521	11.5119	10.3349	9.64573	9.7618	10.3674	16.3443	23.0686	22.9762	18.6602	17.9339	17.499	18.0944	9.42892	10.6967	7.97342	8.86957	10.918
9361_at	YMR267W	PPA2	0.04362	947	1.96872e+07	1973.5	4.22e-05	306.5	2.85217e-09	365	1.39344		1.6731	1.4	1.11578	0.76153	0.578002	0.615468	0.666305	0.663532	0.279661	0.733184	1.09703	1.16954	1.22503	1.25795	0.869074	0.93379	0.716834	0.483673	0.64914	0.526998	0.508571	0.870237	1.16631	1.15094	1.66667	1.14911	0.774887	0.731237	0.597107	0.630252	0.60483	0.326329	0.549451	1.08661	1.29929	1.35892
9590_at	YMR060C	SAM37	0.04363	948	2.82876e+07	3022	0.000743	1385	1.79591e-05	2010	1.37556		2.27355	1.67746	1.35641	1.40382	1.59259	1.16667	1.2091	1.09195	0.956416	1.98431	2.19635	2.33198	1.40069	1.91705	1.20655	1.46804	1.45819	1.09184	1.2639	0.86933	1.76343	2.18126	2.09871	2.20755	1.8083	1.70533	1.39932	1.13286	1.15702	1.06197	1.54555	0.796044	1.77253	1.92618	2.00708	1.85892
7854_i_at	YBR189W /// YPL081W	RPS9A /// RPS9B	0.04364	949	9.41642e+06	1546.5	0.000399	1114.5	2.74674e-06	1492	10.9135		2.71964	3.35838	6.27355	4.77278	5.4523	5.71678	5.34128	8.54859	13.6332	13.1155	12.0753	10.2041	3.07233	4.34659	5.40181	5.30708	5.98885	5.60204	6.8362	14.5475	11.704	10.4758	11.0172	9.96723	2.83761	5.7929	4.95249	5.28195	5.22727	6.48424	7.96048	18.644	12.7956	10.311	11.6704	10.1442
6891_at	YCR014C	POL4	0.04366	950.5	2.61423e+07	2459.5	0.00114	1572.5	1.25092e-05	1899.5	0.531722		0.472191	0.582659	0.842225	0.620922	0.588103	0.589325	0.582882	0.658307	0.562954	0.386771	0.310502	0.619289	0.382319	0.596591	0.750564	0.840183	0.508361	0.922449	0.738119	0.488121	0.293714	0.467559	0.272532	0.288977	0.515263	0.615385	0.80543	1.0426	0.947314	0.935924	0.389682	0.354759	0.37033	0.417323	0.41456	0.425311
9946_at	YLR367W	RPS22B	0.04366	950.5	2.79068e+07	2817	0.00125	1607.5	1.80059e-07	868.5	16.8776		12.2225	7.56185	9.06129	10.0191	10.1111	10.195	10.026	12.6719	24.0981	17.1536	12.8779	14.5787	7.22044	9.18068	8.63995	8.92808	12.291	10.0561	9.13751	14.2322	22.1394	15.585	11.6727	10.4528	11.5604	5.42604	8.431	9.8215	12.0465	13.0903	12.0022	21.7639	18.3692	14.3848	11.0172	12.973
4164_at	YIL053W	RHR2	0.04368	952	542.015	227	0.00296	2004	1.27073e-12	46	33.3784		2.94552	1.11676	1.23496	2.49606	5.62177	7.69608	11.4865	19.3354	34.4952	7.36099	10.4041	6.37767	3.60161	1.22045	1.80023	2.99886	5.66221	8.47551	12.544	27.243	7.62629	6.5242	9.18562	5.48858	4.41514	1.65207	1.01018	2.83266	4.05682	7.2521	16.8123	37.7058	9.24176	5.90846	6.7998	6.3527
8979_at	YNL098C	RAS2	0.04371	953	1.70201e+07	1860.5	0.000964	1489	2.25406e-06	1444.5	15.6156		10.9103	19.578	14.9035	11.5849	8.71942	8.3671	8.93283	7.14211	3.96247	5.54933	6.70662	5.14416	15.3605	18.8534	13.8815	10.5936	10.1003	7.69388	7.05056	5.2635	7.16229	5.63955	5.39056	5.51639	16.6313	20.8284	14.1154	7.85801	7.93905	7.33929	8.46762	4.83189	6.7978	5.20472	5.22245	6.76141
4400_at	YHR150W	PEX28	0.04373	954	6.91364e+06	1418	0.000191	813.5	9.94478e-05	2540	1.79126		1.479	2.14335	2.36436	1.74916	2.07183	2.39216	2.28277	2.04075	0.751816	0.600897	0.771689	0.66802	1.22503	2.03523	2.04515	2.03653	2.37681	1.38265	2.35693	1.50864	0.741714	0.660144	0.717811	0.834161	2.14164	2.07101	1.54412	2.00609	2.0062	2.22374	2.41164	1.0445	0.535165	0.71063	0.785642	0.775934
5127_at	YGL115W	SNF4	0.04376	955	2.7638e+07	2714	0.000362	1077.5	1.04137e-05	1851.5	2.57548		4.41771	3.83584	1.84222	2.15073	2.24242	2.02941	2.05959	1.97492	2.62833	3.91256	4.27511	3.87919	3.55454	3.53523	2.93567	1.71689	1.79041	2.08265	2.01213	1.35205	3.688	3.03708	3.08584	4.22244	5.80464	2.66154	2.25679	2.357	2.39773	2.01996	2.53019	1.95426	2.18901	3.13976	3.33266	3.64108
7376_at	YBL029W	---	0.04377	956	276398	754.5	0.0209	3060.5	3.34086e-06	1541	3.76359		0.503973	0.471676	0.395006	0.438695	0.410774	0.434641	0.491874	0.714734	4.1586	1.10538	1.38813	1.12183	0.555683	0.406818	0.425508	0.390411	0.758083	0.37551	0.487361	1.63823	2.32914	0.983522	1.32833	1.42403	0.761905	0.489941	0.402715	0.361055	0.353306	0.328782	0.571899	2.96786	1.53736	0.817913	1.10212	1.29046
8608_at	YOL044W	PEX15	0.04379	957	1.83691e+07	1911	3.75e-05	286.5	2.80335e-08	601.5	2.61711		2.49035	3.33757	2.7378	3.72553	3.76094	3.53595	3.61755	3.25392	1.43341	1.40247	1.14384	1.4934	2.83812	3.56023	3.25734	3.88128	3.32776	3.22755	2.58241	1.65983	1.912	1.0999	1.3412	2.10129	1.54701	3.16213	3.18891	2.79615	3.20558	3.22059	2.67508	1.78739	0.828571	1.45669	1.31041	1.48029
9057_at	YNL202W	SPS19	0.0438	958	618.365	237.5	0.000109	618.5	2.19778e-08	570	39.5032		10.3008	31.9064	42.6504	27.1845	23.4837	21.4641	20.3218	17.1494	3.63923	3.88229	3.48858	3.14721	16.1619	33.5318	28.9966	25.6233	23.252	17.3684	15.7887	9.84449	2.81486	3.22966	3.72532	3.14499	18.3419	45.0284	31.3744	21.8529	17.8316	19.0021	18.7816	6.63906	4.18242	3.85039	3.64813	4.4917
6346_at	YDR111C	ALT2	0.04382	959	5.13433	122	4.03e-05	298.5	2.29378e-10	196	6.22545		0.741203	4.22659	6.5017	4.52981	3.97082	3.53486	3.10726	2.23406	0.846247	0.336323	0.276256	0.53401	1.2411	4.12159	5.30023	3.9863	1.7068	3.51939	2.89788	1.17495	0.305143	0.330587	0.190987	0.376365	1.28205	4.37515	5.40611	3.76065	3.99587	3.52206	1.87377	0.751545	0.647253	0.300197	0.353893	0.4139
7221_at	YBR130C	SHE3	0.04383	960	2.84409e+07	3409.5	0.00065	1332	5.94578e-06	1702.5	1.32224		2.47446	2.72717	2.54824	1.87852	2.00224	1.84967	2.33803	2.58934	3.17191	2.65695	3.15982	2.5198	2.88978	2.62841	2.1693	1.95434	1.48272	1.78367	2.28008	2.84017	3.34743	2.94645	2.94743	2.90765	3.15751	2.8426	2.05882	1.68053	1.69525	1.84244	2.21954	2.50556	2.85714	2.2687	2.30839	2.67739
6012_at	YDR453C	TSA2	0.04384	961	2.19235e+07	2131.5	0.00405	2168	8.14998e-07	1180	1.91993		1.18388	2.4659	1.31555	1.21147	1.35241	1.40523	1.38787	1.12121	0.546005	0.545964	0.833333	0.651777	1.13433	2.29886	1.39729	1.53425	1.27871	1.40102	1.48736	1.07451	0.602286	0.776519	0.812232	0.731877	1.47619	2.66036	1.48303	1.54868	1.28306	1.44748	1.15917	0.872682	0.614286	0.779528	0.633974	0.904564
10010_at	YLR295C	ATP14	0.04385	962	2.78983e+07	2812	5.95e-05	418	2.19778e-08	570	22.0321		29.9115	26.6659	32.1669	22.4724	15.6723	10.6939	14.9523	12.4848	13.6538	20.602	32.726	24.7411	29.5316	25.4216	24.1242	16.3413	15.1338	13.8255	12.2123	14.1469	22.5326	21.3244	25.2328	20.1221	29.2833	29.0864	23.8462	17.1217	13.1508	15.9086	16.1515	14.2583	26.0769	21.3829	26.2942	26.5664
8437_at	YOR100C	CRC1	0.04386	963.5	408102	806.5	0.00103	1521.5	1.34051e-08	508	26.5806		22.7639	16.1445	11.7764	9.24185	8.10662	7.18518	7.22535	6.17973	2.00726	3.70852	8.13813	6.40406	28.5878	18.7511	12.1433	10.3447	7.78484	5.78571	5.8453	3.58855	2.27429	5.41298	6.8927	6.56802	20.8462	22.4272	12.405	7.0355	6.66632	6.27521	7.37431	2.13968	2.95165	5.2372	6.88675	7.08817
10075_at	YLR270W	DCS1	0.04386	963.5	7.38942e+06	1440.5	0.000172	785	2.25406e-06	1444.5	7.71009		4.02611	8.52486	7.23837	6.95726	6.34231	5.89216	5.31853	4.49634	0.81477	2.34305	1.91096	2.21421	4.02181	8.16477	6.67494	5.59132	5.31996	4.96531	4.83519	2.76134	3.696	3.09681	2.38734	2.15889	4.37607	6.84497	6.60068	5.83266	4.70868	5.17542	5.54775	2.06675	3.21209	3.2126	2.4186	2.75934
10374_at	YLL056C	---	0.04389	965	1.8561e+07	1922.5	0.000108	614	8.0909e-09	455.5	1.90544		0.872872	1.25087	1.63791	1.60855	1.6734	2.02723	2.49512	1.98642	0.789346	0.589686	0.708904	0.619289	0.9093	1.10909	1.34199	1.72032	1.87848	1.74082	2.07482	1.14795	1.00229	0.69104	0.699571	0.764647	0.964591	0.912426	1.53959	1.20791	1.4814	1.78887	2.51482	1.10383	0.713187	0.686024	0.631951	0.796681
10652_at	YKL087C	CYT2	0.04392	966	95417	635.5	0.000114	638	5.35021e-07	1085	9.66319		10.1146	6.47168	2.57435	1.77503	1.6633	1.78758	1.71506	1.95193	2.11985	5.21413	11.3265	5.78985	9.87256	4.26705	3.16253	2.60046	2.61873	2.36327	1.75025	1.09935	6.92114	6.32956	5.94742	6.60477	7.47131	5.05562	3.41629	1.74746	1.80888	1.8792	1.00768	1.0136	6.15165	5.64468	6.33771	7.23859
5670_i_at	YER056C-A /// YIL052C	RPL34A /// RPL34B	0.04399	967	4.45856e+06	1282.5	0.000772	1396	3.34086e-06	1541	59.2683		20.2327	9.81156	14.7934	21.342	21.321	25.3083	26.1517	29.4639	69.0799	52.0886	30.1358	34.7949	26.3123	11.3125	20.9898	20.4463	15.8907	19.9367	16.3731	38.567	57.9269	33.4222	35.4152	34.1559	12.4249	5.35621	15.8077	14.8448	18.1157	19.7332	18.9759	60.5068	44.0703	33.1211	33.2861	31.9575
9228_r_at	---	---	0.04401	968	1.96872e+07	1973.5	0.000745	1388	0.000637926	3183.5	2.28183		1.521	2.89711	2.75028	3.03037	3.03367	3.11765	2.84832	1.42633	1.93584	1.08969	1.79224	1.80711	0.835821	2.91705	2.65124	2.56279	2.96321	2.60204	2.8908	1.51188	0.738286	1.88671	1.83262	1.35849	0.980464	3.61893	2.35068	3.67951	3.4907	2.4916	2.46432	1.24969	1.36813	1.76181	1.79575	1.24585
9120_at	YNL274C	GOR1	0.04403	969	1.67673e+06	1047	7.76e-05	507.5	4.056e-06	1597.5	15.1356		11.2293	16.1283	11.5062	13.6367	11.0168	11.6318	11.3673	9.31244	0.992736	6.13677	5.07534	3.06599	9.71757	15.4261	12.5181	15.4532	14.3523	9.06531	7.46107	5.61555	5.33714	6.02472	4.45601	4.63257	8.83761	14.6331	14.3473	10.6126	11.28	9.55567	9.12514	4.33869	3.52967	6.10039	4.36906	5.14315
6312_at	YDR166C	SEC5	0.04405	970	2.84324e+07	3282.5	0.000492	1208.5	3.34086e-06	1541	2.53929		2.3269	4.50983	4.72304	3.96738	3.06285	3.74183	3.81798	2.92163	2.31477	2.22982	2.45776	2.18376	3.06085	3.83409	4.40293	3.98516	3.93757	3.51224	3.31345	1.98704	3.42857	2.69825	2.3294	2.89672	2.30769	3.63432	3.87783	3.75659	3.52066	3.35609	3.79254	2.63782	2.56484	2.45669	2.08291	2.72822
4321_at	YHR208W	BAT1	0.04409	972	238982	733	0.000492	1208.5	9.12338e-08	763.5	29.0861		9.93303	2.84855	4.9319	4.81215	5.06397	5.31808	6.95666	10.2884	31.9346	19.9383	23.8482	14.4812	9.56028	2.80795	5.20767	5.2774	5.6388	5.83571	7.23761	21.1803	15.304	11.2101	16.5494	10.4419	12.2637	4.66627	3.17986	3.76065	4.01859	4.89076	8.02415	27.2324	16.4879	12.8504	14.6299	15.9139
7855_f_at	YPL081W	RPS9A	0.04409	972	1.89554e+07	1945	0.000543	1255	2.25406e-06	1444.5	17.2245		5.35641	5.19075	9.67537	7.91114	8.09989	8.68192	9.99783	12.6385	22.4153	17.8442	13.7146	13.4416	5.27669	6.80682	8.77878	8.47489	9.96098	9.3	12.4985	22.7063	21.0206	15.8393	16.47	15.2761	5.92552	9.61302	8.54412	8.3073	7.93905	8.83929	11.8793	28.1088	19.178	13.3248	14.7068	12.4554
5506_s_at	YEL012W	UBC8	0.04409	972	2.59733e+07	2436.5	0.00393	2152.5	3.62923e-05	2214	4.57264		6	5.71676	4.72191	5.44544	5.9046	5.33878	5.41387	4.82132	1.42736	4.65807	4.2637	4.43147	5.62342	6.29773	6.82393	6.59018	6.21962	6.09694	4.78766	2.08423	4.43771	3.88157	3.70172	3.71102	8.12698	6.89823	6.03167	6.57809	6.26963	5.97269	6.44127	1.90482	4.91319	3.90059	3.54196	4.64419
8635_at	YOL062C	APM4	0.0441	974	2.83983e+07	3142.5	2.92e-05	224.5	1.71865e-08	537.5	1.69716		2.40522	1.98382	1.62883	1.34983	1.01122	1.27124	1.11051	1.38349	1.51332	1.84081	2.16895	2.23046	2.70838	2.2375	1.6377	1.32306	1.42029	1.28673	1.273	1.66739	2.376	2.12976	2.01288	2.67428	2.22589	2.27337	1.50566	1.33874	1.37397	1.36239	1.48408	1.48578	2.29121	1.97835	2.2821	2.23444
9478_at	YMR166C	---	0.04414	975.5	4.78628e+06	1295	2.2e-05	166	4.83078e-09	414.5	2.90376		3.18615	2.15838	2.2395	1.63892	1.13468	1.06754	1.11809	1.33542	1.14407	2.14574	3.21461	3.03655	3.9713	1.92045	1.41648	1.03767	0.886288	0.844898	0.728008	0.899568	1.55086	2.96601	3.4882	2.33366	3.37118	2.53609	1.59389	0.923935	1.01136	0.988445	0.830955	0.966625	3.23846	2.90748	3.19414	3.35892
6235_at	YDR224C	HTB1	0.04414	975.5	2.84409e+07	3409.5	0.00239	1915	3.62923e-05	2214	16.8916		19.3235	25.8786	18.7287	15.937	18.5948	17.6471	14.1257	14.0105	10.6985	17.0863	27.5902	22.8284	19.6877	25.7625	19.57	17.0856	12.2687	17.2633	16.0273	12.0248	11.6423	20.2945	25.5815	23.5631	20.1282	21.7953	18.629	15.4675	15.5496	15.7605	14.7618	14.937	15.3626	20.6063	16.909	20.6483
7223_at	YBR132C	AGP2	0.04419	977	66012.9	583.5	0.00096	1485.5	5.35021e-07	1085	9.85065		7.61294	10.1376	5.74915	5.05399	2.84961	4.32353	3.2481	3.07837	0.286925	1.50897	2.1758	2.10355	5.8163	8.64886	5.84199	4.5411	4.2107	3.32143	3.6997	1.13067	2.128	2.66426	2.02468	3.49454	6.60806	6.9432	4.67195	3.94929	3.40083	3.82143	3.9539	0.491965	3.16044	2.83071	2.26694	3.59025
6437_at	YDR022C	CIS1	0.04423	978	2.6982e+07	2572	0.00368	2110.5	0.000258298	2868	1.09306		1.23723	1.43931	1.39047	1.04387	1.32211	1.43355	1.05959	1.21212	0.346247	0.716368	0.941781	0.714721	0.812859	1.07955	1.1377	1.10731	1.38685	1.86633	1.52578	0.841253	0.573714	0.935118	0.730687	0.951341	0.722833	0.952663	1.02941	1.35193	1.3781	1.55567	1.5225	0.563659	0.73956	1.00689	0.935288	0.753112
11185_at	YJL153C	INO1	0.04427	979	4430.18	344.5	0.000274	968	1.147e-07	797	29.3991		29.4143	17.5214	26.4461	30.6693	24.7262	17.8617	14.9957	10.5089	3.87409	1.27018	8.09589	15.8751	26.628	17.9648	24.8668	22.2945	17.4682	15.3724	11.1547	9.44492	2.42971	2.87539	18.9453	19.0298	33.2589	11.6864	26.9163	20.9503	18.6415	16.1134	12.5851	9.82077	1.99451	4.97933	19.7159	22.7375
10155_at	YLR175W	CBF5	0.04428	980	231307	728	0.0234	3134	6.6101e-07	1131.5	34.0851		3.71396	1.54566	5.03632	4.92576	4.94501	4.98584	6.43554	10.3553	35.6308	8.3935	9.16553	9.9533	5.3651	2.125	4.64673	4.66553	4.62765	5.18878	7.13852	24.3488	16.0629	8.40783	9.69635	8.87388	4.98901	2.1432	4.74208	3.60142	4.18079	5.26155	9.46213	31.5958	8.75275	7.13976	10.2154	9.32054
4922_at	YGR086C	PIL1	0.04439	982	2.72702e+06	1145	0.0001	587	1.50933e-06	1338	38.3907		21.3927	46.622	39.5573	39.3768	40.4815	33.6318	32.1235	23.5371	8.23124	14.8756	15.532	10.6914	16.845	49.933	47.0734	44.1438	33.2642	26.6092	31.2417	17.4492	14.6263	11.8445	11.4946	7.83218	24.9414	47.2426	43.3269	30.6024	30.7665	24.1702	36.7201	14.8838	14.322	11.252	10.1385	12.5301
10771_at	YKL191W	DPH2	0.04439	982	1.00508e+07	1576	0.0244	3160.5	2.80335e-08	601.5	8.99418		1.76277	1.26127	1.44154	2.20922	2.62402	2.96078	3.05309	3.98537	10.2554	1.91256	1.91781	2.58376	2.031	1.15682	1.71445	1.88699	2.44593	2.31633	3.35794	6.40281	5.43657	2.25232	2.88841	2.89176	2.221	1.2355	1.82466	1.81643	2.17355	2.96429	3.78924	8.82942	2.57912	2.19685	2.55511	2.81017
5581_at	YER141W	COX15	0.04439	982	2.5431e+07	2387	0.000362	1077.5	1.71865e-08	537.5	19.4762		21.0533	22.837	15.1226	13.2857	13.3591	12.0425	12.312	10.6614	3.36077	13.4137	12.2557	13.0741	19.7095	21.5341	15.781	15.0137	10.7625	9.95714	9.63498	7	12.1566	10.9609	14.7393	14.7547	21.37	19.142	16.5486	10.9199	10.7944	10.6754	11.7739	5.66625	12.3121	9.41043	11.2497	13.3122
8838_at	YNR035C	ARC35	0.04441	984	2.84068e+07	3173	0.00134	1636	2.74674e-06	1492	3.42337		2.72191	5.07168	5.22361	4.51744	3.94276	3.73529	2.95991	2.87774	1.80024	3.09753	3.10046	3.15635	4.33869	5.22841	4.9684	3.40068	3.44259	3.53469	2.56117	2.21382	3.128	3.14418	2.55579	2.81728	3.32357	4.08876	4.95814	4.1927	3.32645	3.42962	2.51262	1.94314	3.94506	3.33858	3.08392	3.24793
6564_at	YDL079C	MRK1	0.04442	985	915457	942.5	0.00431	2210	6.6101e-07	1131.5	2.0234		2.24858	0.901734	0.948922	0.568054	0.570146	0.444444	0.291441	0.420063	0.225182	0.495516	0.376712	0.540102	1.78645	0.990909	0.829571	0.772831	0.569677	0.632653	0.547017	0.165227	0.539429	0.471679	0.385193	0.657398	1.64103	1.24379	0.858597	0.912779	0.660124	0.706933	0.473106	0.0939431	0.746154	0.415354	0.569262	0.744813
7848_at	YPL087W	YDC1	0.04443	986.5	2.63121e+07	2471	0.00183	1786.5	1.34051e-08	508	7.20902		7.04654	8.29827	5.1975	5.34308	4.98653	4.37909	4.34453	4.49739	1.30993	7.36659	6.34018	6.17259	8.51894	7.62614	5.68397	5.17922	5.57302	4.14388	3.97169	3.81641	5.18514	6.23687	6.17167	6.3565	11.0818	7.8	5.9491	4.71805	4.66736	4.50945	3.9989	2.77379	6.96044	6.02362	5.40344	6.43672
5152_at	YGL137W	SEC27	0.04443	986.5	2.84409e+07	3409.5	0.00267	1965	0.000137494	2656.5	2.26737		5.08627	4.22197	4.38592	3.99438	4.27834	3.95098	3.62947	3.40125	3.17433	5.4417	5.28653	4.44162	5.0287	4.71818	5.14221	4.73973	3.75697	3.66122	3.51972	3.5108	4.42857	4.99485	5.67811	4.43098	5.76068	5.36686	3.61425	3.80325	3.89566	3.71218	4.16465	3.14215	4.29011	4.47638	4.61274	4.80913
7237_at	YBR146W	MRPS9	0.04444	988.5	402585	804	3.57e-05	274	6.26044e-09	435.5	8.11154		7.91146	7.99422	2.68785	2.48931	2.89113	2.62418	2.49187	1.75758	2.33535	6.4361	3.92694	7.55634	9.86912	6.88523	2.98194	1.92352	1.33779	2.07143	1.82508	1.36933	5.33371	8.19361	8.81545	9.76167	6.88401	3.81657	2.28846	2.29412	1.77376	2.01366	2.0461	3.31891	4.88571	7.76772	8.1183	9.45539
3611_f_at	---	---	0.04444	988.5	2.26025e+08	3704.5	0.00952	2620.5	0.000301333	2918	0.533942		0.646992	0.815029	0.61067	0.417323	0.555556	0.582789	0.351029	0.281087	0.398305	0.300448	0.4121	0.485279	0.626866	0.931818	0.721219	0.388128	0.598662	0.372449	0.41456	0.383369	0.461714	0.338826	0.493562	0.69712	0.866911	0.708876	0.480769	0.435091	0.493802	0.410714	0.586169	0.515451	0.379121	0.430118	0.514661	0.498963
8400_at	YOR153W	PDR5	0.04446	990	1.32593e+07	1726	0.00964	2627	3.48321e-07	990	13.0682		6.88309	2.92717	2.042	3.70304	3.93939	4.77015	4.64572	5.77743	15.1102	7.67377	5.12443	5.60305	6.53731	2.58068	2.53499	3.90868	4.07915	3.49184	4.68352	6.51404	14.8731	6.00927	5.81652	5.53128	5.41514	1.72781	3.04186	3.02231	3.51756	4.09244	4.49616	10.0062	5.20879	5.78445	6.0637	5.50726
3731_s_at	YBL111C /// YDR545W /// YEL075C /// YER189W /// YFL064C /// YGR296W /// YHL049C /// YIL177C /// YJL225C /// YLR462W /// YLR467W /// YML133C /// YNL339C /// YOR396W /// YPL283C /// YPR202W	YRF1-1 /// YRF1-3 /// YRF1-5 /// YRF1-6 /// YRF1-7 /// YRF1-8	0.04453	991	303257	767.5	0.0104	2670	5.35021e-07	1085	2.50348		0.511918	0.292486	0.37798	0.294713	0.429854	0.384532	0.491874	0.575758	0.901937	2.79596	1.60046	0.961421	0.523536	0.346591	0.44921	0.586758	0.554069	0.436735	0.500506	0.436285	2.46971	1.90834	1.28755	0.548163	0.964591	0.502959	0.223982	0.443205	0.479339	0.415966	0.73326	0.593325	3.52747	1.36319	0.966633	0.825726
10521_at	YKR049C	FMP46	0.04454	992	920647	944	4.28e-05	310.5	3.48321e-07	990	16.1798		11.118	18.1584	16.0102	19.4094	19.4186	18.5904	19.9892	15.0543	6.14044	5.09529	3.80936	4.46904	10.1355	19.7909	16.4989	16.2477	14.5251	15.2827	16.2012	13.5454	4.70286	5.50463	3.99034	3.85998	10.1905	19.6391	20.3066	14.7465	17.0795	16.8613	19.5521	10.9493	5.94945	4.09055	4.26289	5.33091
4936_at	YGR055W	MUP1	0.04458	993	102.245	186.5	0.00467	2243	2.5784e-12	60	15.5295		1.21793	0.547977	0.597049	1.72553	2.82043	3.02941	4.26652	7.94775	16.0775	3.41368	5.63927	3.17056	0.659013	0.629546	1.18397	2.2226	0.96767	2.48469	5.57634	17.1242	19.8457	3.4964	3.39807	3.3853	1.39316	0.665089	1.45023	1.92089	2.31405	3.01366	5.91767	21.8653	6.61868	4.85236	4.20627	3.53112
7432_at	YBL064C	PRX1	0.0446	994	1.00594e+07	1577	6.75e-05	454	1.147e-07	797	15.2607		9.97162	16.1064	17.1941	14.9674	12.4456	14.3181	13.3987	11.8213	1.93341	7.15695	8.17694	6.47716	9.38921	15.75	13.6163	16.8562	20.6912	12.7714	12.4014	7.14579	5.73257	7.86097	6.53755	7.66733	12.9695	20.5609	16.1663	14.9594	14.3771	13.8508	13.4621	4.77627	6.75604	6.83465	6.34783	7.62863
5766_at	YEL024W	RIP1	0.04465	995	2.82536e+07	2970	0.00119	1586	2.74674e-06	1492	20.6181		35.1135	30.5653	29.7605	21.3825	23.0786	20.0752	22.1192	20.4201	15.3257	30.1704	27.9304	26.9563	35.9437	31.3614	29.3499	24.6553	20.0435	18.4296	17.089	12.811	37.1566	25.6869	30.0429	27.7855	40.7485	30.2627	27.543	19.3205	17.2118	18.2899	18.5115	11.5253	30.7077	22.4921	26.9141	28.9575
9582_at	YMR052C-A	---	0.04468	996	2.51234e+07	2368.5	4.34e-05	316	1.43873e-07	833.5	1.4236		1.15891	1.60694	1.51078	1.59618	2.06173	1.50327	1.38353	1.4117	0.663438	0.794843	0.638128	0.915736	1.3364	1.77955	1.59029	1.70662	1.5786	1.36327	1.22548	0.742981	1.13371	0.701339	0.636266	0.624628	1.24664	1.45207	1.59163	1.29716	1.56302	1.41912	1.24808	0.76267	0.781319	0.802165	0.605662	0.584025
6319_at	YDR173C	ARG82	0.0447	997	7.85394e+06	1467	0.000397	1108	4.91524e-06	1651	0.972263		0.362089	1.27514	1.29625	0.994376	0.839506	0.912854	0.650054	0.483804	0.457627	0.323991	0.60274	0.608122	0.718714	1.32955	0.989842	1.03881	0.541806	1.06735	0.749242	0.24838	0.448	0.502575	0.395923	0.363456	0.748474	1.59172	1.19231	1.08925	1.02376	0.912815	0.330406	0.211372	0.532967	0.440945	0.590495	0.655602
6206_at	YDR286C	---	0.0448	998	2.73877e+07	2658	0.00199	1824.5	2.14648e-05	2068	4.11202		5.40863	3.4474	2.51305	2.13273	2.37262	2.19063	1.81473	1.67398	1.29661	3.97646	3.21119	3.78985	3.52009	3.71364	2.81716	2.09361	2.14716	2.59796	2.39636	1.50864	2.38743	3.61689	3.2897	3.42205	6.03419	3.43905	2.33937	2.6359	2.84917	2.6124	2.25686	1.46972	2.87033	3.38386	3.28918	3.63278
10776_at	YKL187C	---	0.04481	999	0.00252227	13.5	0.000152	747	4.32148e-07	1036.5	19.218		4.46879	19.4243	13.2395	13.0731	13.743	12.5828	11.0303	6.03866	1.53632	0.206278	0.228311	0.375635	5.63835	20.3648	14.6005	9.39498	9.14381	10.1898	9.74216	4.25162	0.331429	0.547889	0.483906	0.391261	4.48962	19.897	14.9061	11.1998	9.77066	10.6775	10.2316	3.38937	0.248352	0.612205	0.478261	0.521784
7741_at	YPR033C	HTS1	0.04484	1000	1.15952e+07	1649.5	0.0126	2761	2.14648e-05	2068	15.9043		7.95006	4.22312	3.18048	4.13273	3.1807	3.56754	4.45937	3.27273	19.0847	10.5325	5.35959	7.44264	7.23881	4.2125	3.74718	4.129	3.89186	3.2551	3.96967	6.04428	12.1669	7.15757	7.67811	7.82423	6.83883	3.9432	3.81448	3.2789	2.70455	3.76576	3.68386	14.2695	6.15934	8.78248	7.2184	8.14419
9424_at	YMR197C	VTI1	0.04486	1001	2.70562e+07	2582	0.000148	732.5	1.2315e-06	1284	6.31432		4.3496	8.78844	9.33144	7.28571	6.55556	6.28105	6.2091	5.34901	3.4201	3.43049	3.01712	3.15533	5.22044	7.61591	8.07788	5.83562	6.46934	5.92857	5.42467	3.76458	3.86743	3.71473	3.49678	3.285	6.08303	9.06982	8.06561	6.1643	6.09607	5.78361	6.32272	3.80222	4.17253	3.31201	3.34681	3.42012
6512_at	YDL040C	NAT1	0.04488	1002	2.84409e+07	3409.5	0.000143	718.5	2.74674e-06	1492	1.38819		2.82633	2.45549	1.75823	1.96625	2.13131	1.91176	1.55688	1.81818	2.57143	2.94507	2.6484	2.64569	2.70953	2.18182	2.1219	1.85959	2.08696	1.95816	1.72902	2.03132	2.096	3.26982	3.25751	3.19861	2.31746	2.73373	2.00792	1.90974	1.86054	1.72059	2.26125	2.55871	3	3.18996	2.5814	3.08817
4365_at	YHR160C	PEX18	0.04491	1003	58261	572	0.000119	652	2.25406e-06	1444.5	1.05476		0.602724	1.2578	0.878547	0.748031	1.0651	1.01961	1.09751	0.714734	0.239709	0.246637	0.299087	0.203046	0.722158	1.14886	0.882618	1.04338	1.30881	1.27041	0.861476	0.508639	0.305143	0.22863	0.262876	0.154916	0.836386	1.53254	0.778281	1.11765	0.988636	1.04517	0.998902	0.23733	0.271429	0.209646	0.197169	0.23029
4538_at	YHR019C	DED81	0.04494	1004	9.18959e+06	1531.5	0.000191	813.5	3.56683e-08	632	15.7468		8.05789	3.4578	3.95687	4.6378	5.71942	6.16449	7.68147	7.50993	19.2046	13.6188	13.1176	9.59289	7.71986	3.68864	4.29233	5.49772	4.52731	5.86122	7.08999	11.2775	9.00229	10.8939	10.7039	9.41212	10.6679	2.59645	3.181	3.67647	4.37397	5.96008	9.87486	16.0952	11.8286	8.62205	9.78059	10.8361
4285_at	YIL166C	---	0.04495	1005	8.91122e+06	1520.5	0.000586	1291	1.04137e-05	1851.5	1.0846		0.586833	0.516763	0.658343	0.741282	1.14366	1.20261	1.4247	1.14943	0.380145	0.485426	0.506849	0.340102	0.435132	0.470455	0.592551	0.716895	1.52285	1.18673	1.1365	0.825054	0.339429	0.366632	0.466738	0.349553	0.676435	0.821302	0.417421	0.667343	1.02376	1.12815	1.59385	0.379481	0.353846	0.404528	0.382204	0.345436
4652_at	---	---	0.04496	1006	2.8101e+07	2884.5	0.00539	2310.5	1.25092e-05	1899.5	1.57329		2.55392	1.56301	1.46425	1.24859	1.36813	1.31373	1.25027	1.21317	0.98063	1.53027	1.78995	1.47005	2.22962	1.61591	1.69752	1.39269	1.44816	1.41429	1.22649	0.842333	0.806857	1.35736	1.62554	1.47567	2.90598	2.40118	1.30656	1.31947	1.2407	1.21429	1.57409	0.545117	1.13956	1.26969	1.45298	1.51037
5715_at	YER015W	FAA2	0.04503	1007	0.0533792	64	0.00135	1639	4.52707e-08	661.5	15.4208		9.89217	15.7919	7.37798	6.61755	6.74186	5.95861	6.35753	6.14525	0.628329	0.371076	0.561644	0.858883	9.80482	13.3114	8.73476	8.2774	6.4058	5.32143	5.37209	2.81533	0.288	0.38826	0.766094	1.40814	14.5104	14.8923	7.93326	6.46653	5.15806	4.90861	5.46103	1.76514	0.371429	0.427165	0.925177	1.62967
9587_at	YMR057C	---	0.04505	1008	1.54343e+06	1034	0.000141	712.5	1.84625e-06	1391	0.435789		0.165721	0.254335	0.339387	0.392576	0.471381	0.430283	0.429036	0.429467	0.450363	0.146861	0.0821918	0.175635	0.0355913	0.2625	0.26298	0.351598	0.318841	0.332653	0.500506	0.321814	0.433143	0.119464	0.234979	0.160874	0.113553	0.315976	0.35181	0.298174	0.371901	0.404412	0.43798	0.447466	0.334066	0.17815	0.17998	0.107884
6984_at	---	---	0.04509	1009	1.11735e+07	1625	0.000147	728.5	4.52707e-08	661.5	0.324016		0.371169	0.308671	0.368899	0.138358	0.112233	0.132898	0.0942578	0.141066	0.168281	0.202915	0.324201	0.418274	0.373134	0.238636	0.165914	0.222603	0.170569	0.144898	0.0788675	0.133909	0.130286	0.15654	0.2103	0.352532	0.437118	0.247337	0.167421	0.270791	0.203512	0.0882353	0.100988	0.176761	0.147253	0.13189	0.32457	0.384855
7781_at	YPL017C	IRC15	0.04512	1010	9673.59	403.5	9.47e-05	568	1.79591e-05	2010	0.923488		0.335982	1.02197	0.984109	0.613048	0.863075	0.885621	0.672806	0.631139	0.106538	0.236547	0.160959	0.0984772	0.334099	0.782955	0.691874	0.901827	0.859532	0.755102	0.785642	0.221382	0.270857	0.189495	0.113734	0.159881	0.371184	0.984615	0.686652	0.575051	0.680785	0.792017	0.867179	0.174289	0.194506	0.165354	0.150657	0.116183
8162_at	YOR363C	PIP2	0.04513	1011	4.69839e+06	1292	0.00062	1315	2.19778e-08	570	3.36134		1.99887	3.90058	2.16345	1.90776	1.76655	1.83115	1.55688	1.52978	0.624697	0.539238	0.711187	0.93198	2.42595	3.45341	2.41196	1.94406	1.87068	1.52755	1.40445	0.975162	0.8	0.686921	0.799356	1.07448	2.29792	3.20947	2.12443	1.59432	1.57541	1.4979	1.8101	0.687268	0.673626	0.752953	0.848332	0.704357
8426_at	YOR134W	BAG7	0.04515	1012	0.00252227	13.5	0.000446	1165	5.35021e-07	1085	0.889411		0.224745	0.900578	0.526674	0.491564	0.574635	0.671024	0.540628	0.364681	0.0193705	0.0190583	0.0194064	0.0111675	0.359357	1.02045	0.585779	0.618721	0.727982	0.626531	0.53185	0.12203	0.0228571	0.0113285	0.0118026	0.0119166	0.224664	1.25799	0.575792	0.418864	0.582645	0.610294	0.546652	0.0618047	0.0197802	0.00885827	0.0101112	0.0093361
9196_s_at	YFL061W /// YNL335W	DDI2 /// DDI3	0.04517	1013	0.156395	70.5	0.000157	752.5	3.62923e-05	2214	2.77554		0.555051	2.47399	2.8933	2.41732	2.69585	2.84749	2.60997	2.50784	0.663438	0.131166	0.196347	0.117766	0.857635	3.52159	2.29007	2.20434	2.43144	2.5898	2.26593	2.00972	0.136	0.139032	0.240343	0.0754717	1.13553	3.93018	2.48869	1.98783	2.15083	2.4874	2.39737	1.61557	0.325275	0.259843	0.202224	0.223029
5976_at	YDR507C	GIN4	0.04519	1014	159594	695.5	0.000359	1075	2.14648e-05	2068	4.17123		2.23723	0.80578	1.41771	0.885264	0.878788	0.643791	0.871073	0.876698	0.694915	4.81502	3.3242	3.15025	1.98852	1.11136	1.57336	0.992009	0.620959	1.08571	0.988878	1.07775	3.06629	4.42739	3.03433	3.29891	1.59341	1.20355	1.36425	1.01724	0.710744	0.72584	0.650933	0.480841	3.96923	3.61811	3.43074	3.70539
9308_at	YMR302C	YME2	0.04523	1015	2.77554e+07	2766.5	0.00138	1647	1.26599e-09	299	5.7296		5.94779	7.03468	5.40863	4.49381	2.93378	4.02723	4.01083	3.13584	1.30508	3.36883	4.09932	4.2264	5.35821	6.49886	4.81603	4.60502	4.39019	3.60408	3.97068	3.00972	3.26857	4.43666	4.15129	4.0566	4.76923	8.18817	4.94344	4.29817	3.77273	3.69958	3.84523	1.93325	4.29121	4.16634	4.18301	4.94087
8091_at	---	---	0.04529	1016.5	41258.4	529	0.000322	1025.5	3.48321e-07	990	0.493052		0.165721	0.537572	0.339387	0.393701	0.30752	0.252723	0.253521	0.273772	0.230024	0.106502	0.0445205	0.123858	0.206659	0.573864	0.475169	0.321918	0.253066	0.35102	0.231547	0.0982721	0.109714	0.0422245	0.0579399	0.100298	0.1221	0.404734	0.381222	0.440162	0.348141	0.230042	0.276619	0.170581	0.12967	0.0738189	0.0889788	0.0477178
8936_at	YNL096C	RPS7B	0.04529	1016.5	7.73156e+06	1460	0.00258	1948	7.24e-08	729	33.0453		6.51759	4.9341	9.1975	8.50169	8.37598	8.80937	10.3348	12.5528	37.9794	16.8038	13.8185	11.9269	9.37773	5.21477	8.49661	9.18037	7.67447	8.42143	9.07685	21.176	25.6949	16.2163	15.6631	13.3436	8.67033	4.36686	7.82014	4.97262	6.2624	7.34454	10.7212	31.0791	22.0418	11.9675	12.8605	11.6266
7714_at	YPR049C	ATG11	0.04532	1018	2.68668e+07	2537.5	5.86e-05	410	9.12338e-08	763.5	1.02629		0.980704	1.06358	1.07491	1.37795	1.6936	1.72985	1.61647	1.68757	0.727603	0.743274	0.874429	0.703553	0.965557	1.08523	1.26749	1.74087	1.89409	1.52245	1.86855	1.01944	1.17029	0.678682	0.940987	1.05561	1.0989	1.28521	1.44683	1.82049	1.47417	1.51261	1.72228	0.592089	1.02747	0.617126	0.661274	0.766598
7779_at	YPL019C	VTC3	0.04533	1019	2.84239e+07	3233.5	0.00333	2069.5	0.00643791	4107	1.19923		1.94552	1.15145	0.955732	1.20022	1.36139	1.15142	1.03142	1.01881	2.15496	1.91928	1.74429	1.66091	1.53961	1.37614	1.22235	1.17009	1.40022	1.30714	0.965622	1.14795	1.45943	1.79094	1.74678	2.03277	2.03419	2.33609	1.1086	1.33976	1.22521	1.18382	1.05049	1.48949	1.9044	1.61811	1.60566	1.76556
9612_at	YMR034C	---	0.0454	1020	2.93027e+06	1158	5.68e-05	398.5	3.56683e-08	632	3.37275		1.95346	2.23815	2.59591	3.51519	3.64198	4.14706	4.17768	4.07628	1.08354	0.804933	1	1.01218	2.36625	2.4375	2.72235	3.60502	3.77369	3.42041	3.86957	1.71598	1.53257	1.22863	0.987124	1.46475	1.61416	1.45207	2.40837	2.62475	3.54959	3.25	3.65862	1.33375	0.635165	1.02559	0.988878	1.09544
10267_at	YLR058C	SHM2	0.04542	1021	5579.36	358	0.00116	1576	1.27073e-12	46	24.8217		4.6504	2.06012	1.92168	1.98425	3.33782	3.58932	4.66631	8.21839	26.7433	14.0919	8.61644	7.8467	6.3961	1.72727	1.65011	2.95548	3.17391	2.90612	4.83114	14.2214	21.3989	10.105	7.51288	10.1231	6.42735	2.28166	1.62104	2.21501	3.16839	3.53571	4.32602	27.6279	17.1253	8.9439	8.28008	6.78631
6717_at	YDL236W	PHO13	0.04549	1022	2.75878e+07	2695	0.00255	1944.5	0.000161315	2714.5	6.79335		6.81271	4.28786	4.10443	4.34983	4.20539	3.53595	4.04767	5.372	10.3293	7.85762	7.48059	6.2264	6.62916	3.89091	4.307	4.45776	3.85842	3.62041	3.92821	9.446	7.21143	6.3378	6.69421	7.56306	7.02564	5.66627	4.68891	3.40264	3.13946	3.51471	4.77387	11.2756	7.17802	5.88976	5.86552	6.7168
8997_at	YNL125C	ESBP6	0.04551	1023.5	1.20514e+07	1665	0.000102	592.5	5.35021e-07	1085	9.51305		7.46879	11.5064	12.1135	10.1552	8.86644	8.54139	8.72589	7.46917	4.00363	3.17713	2.60046	2.92893	7.25718	10.2716	9.9763	10.0639	7.46823	6.57449	7.5996	5.35313	5.01143	2.99897	2.77253	3.88679	7.79731	12.0544	10.6357	7.42191	7.43492	6.88025	7.81559	4.87392	4.18901	2.82087	3.3458	4.97199
9161_at	YNL278W	CAF120	0.04551	1023.5	2.46473e+07	2314	0.000845	1430	5.94578e-06	1702.5	1.56927		2.33485	1.96069	1.69921	1.56355	1.27609	1.02832	1.25569	1.0512	1.00363	2.36996	2.0605	1.77665	2.5729	1.70341	1.4447	1.42123	1.31438	0.89898	0.956522	0.886609	2.85143	2.23378	2.37339	2.22443	2.32357	1.66272	1.59389	0.967546	1.04442	0.731092	1.19759	0.677379	2.31209	1.75	1.63195	1.90975
6432_at	YDR063W	AIM7	0.04556	1025	2.77302e+07	2747.5	8.22e-05	524	2.85217e-09	365	6.33946		7.21112	7.96416	7.93984	6.13836	6.1706	5.40196	4.57205	4.22257	1.6247	5.37892	5.78767	4.29239	5.44432	7.42386	6.97968	6.84247	6.73467	5.2051	4.81092	3.62959	3.09371	4.92482	3.89807	4.28203	6.12576	7.67456	8.19005	6.66329	5.8843	5.83719	6.01317	3.48578	4.52637	4.58957	3.27098	4.9388
9972_at	YLR348C	DIC1	0.04563	1026	20874.2	468	0.000561	1271.5	4.32148e-07	1036.5	25.9806		17.1873	29.2405	22.5494	15.9303	14.0763	10.8497	10.6186	9.4441	3.74092	4.02691	4.13584	3.2599	23.4455	32.3614	20.1005	17.3733	10.9465	8.35306	7.94944	7.84125	3.24571	3.63028	3.53219	3.79742	18.9829	29.5598	24.431	9.31643	9.63223	8.05252	8.62349	6.38072	3.98352	3.19291	2.9909	4.07261
6702_at	YDL206W	---	0.04565	1027.5	2.04377e+07	2017	0.00206	1842.5	7.17961e-06	1753.5	1.06121		1.14529	1.47283	1.45176	1.14398	1.13131	1.01416	1.08992	0.84744	0.411622	0.964126	0.757991	0.790863	0.717566	0.938636	1.23589	1.08105	1.34671	1.05102	0.988878	0.258099	0.700571	0.859938	0.711373	0.915591	0.92674	1.23432	1.33145	1.66024	1.17562	1.2374	0.754116	0.236094	0.958242	0.91437	0.600607	0.837137
7926_at	YPL188W	POS5	0.04565	1027.5	2.61343e+07	2457.5	5.88e-05	411	4.056e-06	1597.5	3.12826		1.49489	4.29249	4.62316	4.24409	4.15152	4.0719	4.05417	4.03762	3.13923	2.0426	2.04566	1.74619	2.71986	4.27841	4.81038	4.58562	4.73021	4.43061	3.7088	3.73758	2.13714	2.23687	1.99678	2.29791	2.65934	2.94793	4.86878	3.51318	3.90393	4.00735	4.78924	3.79728	2.34615	1.99508	1.98382	1.68776
7760_at	YPR008W	HAA1	0.04569	1029	2.16023e+07	2107	7.97e-05	514.5	2.80157e-07	948	4.84711		3.1714	4.39653	6.62883	4.99438	5.13468	4.95207	4.99242	4.27482	2.16586	1.98767	1.8653	1.78173	3.3961	4.85909	5.32506	4.77283	3.25307	5.0898	5.07583	2.55076	2.096	2.05355	1.87983	1.7577	2.8315	3.63432	4.77715	4.36511	4.10537	4.16071	4.80571	2.59456	2.47912	2.00689	1.9727	2.10373
7386_at	YBL021C	HAP3	0.04572	1030	2.36905e+07	2242.5	0.00184	1791.5	8.65425e-06	1802	2.2902		2.59137	1.71445	1.47787	1.64005	1.3771	1.31808	1.53196	1.10554	2.60048	3.39574	2.51142	2.91574	2.84156	1.8	1.64898	1.60502	1.42475	1.33163	1.23964	1.03996	5.17029	2.69928	2.9882	3.24131	2.62393	1.35621	1.71267	1.23327	1.39256	1.35084	1.55324	1.78986	3.44176	2.43996	2.54499	2.94191
8144_g_at	YOR389W /// YPL278C	---	0.04573	1031	39321.5	524	0.0024	1919	6.04928e-05	2391.5	5.41819		3.16118	6.22312	5.14415	5.30484	4.91583	4.24292	3.60455	3.53919	3.94673	0.804933	0.958904	1.08934	5.23881	6.50114	5.53047	5.14269	5.22965	4.10204	3.13043	5.47732	0.806857	1.07003	1.13734	1.30387	4.75336	5.71479	5.75679	4.02231	3.93698	3.59769	3.95939	6.88999	0.821978	1.16142	1.091	1.17946
5762_at	YEL028W	---	0.04578	1032	1.80996e+09	4042	0.000132	690.5	3.48321e-07	990	0.296813		0.23042	0.352601	0.406356	0.393701	0.47587	0.527233	0.490791	0.410658	0.453995	0.336323	0.348174	0.308629	0.335247	0.3375	0.416479	0.454338	0.525084	0.607143	0.524772	0.268898	0.347429	0.270855	0.302575	0.266137	0.467643	0.369231	0.532805	0.44929	0.602273	0.542017	0.478595	0.206428	0.26044	0.251969	0.321537	0.3361
7093_at	YBR275C	RIF1	0.04588	1033	8.70036e+06	1509	4.03e-05	298.5	1.26599e-09	299	1.0582		0.969353	0.597688	0.427923	0.383577	0.492705	0.566449	0.407367	0.525601	0.565375	1.35987	1.44178	1.04365	1.35821	0.543182	0.444695	0.497717	0.461538	0.519388	0.539939	0.638229	1.28114	1.67353	1.64592	1.52036	1.22344	0.597633	0.477376	0.396552	0.457645	0.507353	0.77607	0.975278	1.32637	1.25394	1.39232	1.32884
5669_g_at	YER056C /// YER060W-A	FCY2 /// FCY22	0.0459	1035	8030.51	390	0.005	2281	1.70569e-10	182.5	39.4647		5.11351	1.81734	2.2168	4.91339	6.76319	8.24183	11.9697	16.2832	41.2821	14.1839	6.54795	12.2518	8.41791	2.76477	4.30813	6.27169	5.02007	8.13265	8.84732	30.6328	33.9349	9.45211	13.3208	13.9652	4.51648	1.85089	3.88348	4.11156	6.09917	8.61765	10.5763	46.4598	18.3264	8.64764	12.459	12.083
5196_at	YGL184C	STR3	0.0459	1035	3.17295e+06	1172.5	0.000286	986.5	2.85217e-09	365	9.60923		2.3496	2.40578	3.54824	5.61192	5.85297	8.59041	11.9588	8.70115	8.33414	3.30605	4.42009	2.74721	2.61079	1.9125	4.47968	5.95434	6.78707	7.4551	9.67442	6.17711	14.0971	2.66735	2.89056	2.88679	3.36996	2.47574	4.10294	4.73631	6.3595	7.44748	12.1196	11.2596	3.65275	3.00689	2.74924	2.94295
[truncated: 8,300 more rows]
