# Supplementary material for: SW1PerS: Sliding windows and 1-persistence scoring; discovering periodicity in gene expression time series data
Source: BMC Bioinformatics. 2015 Aug 16;16:257. doi: 10.1186/s12859-015-0645-6 (PMC4537550; doi:10.1186/s12859-015-0645-6)
Supplement: Additional file 3 — Top genes. This zip file contains three pdf files, associated to each one of the 3 biological data sets studied in this paper. Each file shows the full ordered list, sparkLines included, of genes in the top 10 % of rankings according to SW1PerS and that are not present in the top 10 % of the other algorithms. [file 12859_2015_645_MOESM3_ESM.zip]

Archive with 4 entries (3 files):
- top_genes/
- top_genes/hughes2009-liver_res__top10p-sw-oth.pdf
- top_genes/orlando2008-wt1tp13_res__top10p-sw-oth.pdf
- top_genes/tu2005-evensamp_res__top10p-sw-oth.pdf
